# Supplementary material for: Equivocal evidence for a link between megalencephaly-related genes and primate brain size evolution
Source: Sci Rep. 2022 Jun 28;12:10902. doi: 10.1038/s41598-022-12953-4 (PMC9239989; doi:10.1038/s41598-022-12953-4)
Supplement: Supplementary file 1 — Supplementary Information 1. [file 41598_2022_12953_MOESM1_ESM.phy]

 20 1440
Chlorocebus_sabaeus  ATGAGCGACGTGGCTATTGTGAAGGAGGGCTGGCTGCACAAACGAGGGGAGTACATCAAGACCTGGCGACCACGCTACTTCCTCCTCAAGAATGATGGCACTTTCATTGGCTATAAGGAGCGGCCGCAGGATGTGGACCAACGTGAGGCCCCCCTCAACAACTTCTCTGTGGCACAGTGCCAGCTGATGAAGACGGAGCGGCCCCGGCCCAACACCTTCATCATCCGCTGCCTGCAGTGGACCACTGTCATCGAGCGCACCTTCCACGTGGAGACTCCCGAGGAGCGGGAGGAGTGGACAACCGCCATCCAGACAGTGGCCGATGGCCTCAAGAAGCACGAGGAGGAGATGATGGACTTCCGGTCGGGCTCACCCAGCGACAACTCAGGGGCTGAAGAGATGGAGGTGTCCCTGGCCAAACCCAAGCACCGTGTGACCATGAACGAGTTTGAGTACCTGAAGCTGCTGGGCAAGGGCACTTTCGGGAAGGTGATCCTGGTGAAGGAGAAGGCAACGGGCCGCTACTACGCCATGAAGATCCTCAAGAAGGAGGTCATCGTGGCCAAGGACGAGGTGGCCCACACACTCACCGAGAACCGTGTTCTGCAGAACTCCAGGCACCCCTTCCTCACGGCCCTGAAGTACTCCTTCCAGACCCACGACCGCCTCTGCTTCGTCATGGAGTACGCCAATGGGGGCGAGCTCTTCTTCCACCTGTCCCGGGAGCGTGTGTTCTCTGAGGACCGGGCCCGCTTCTATGGCGCCGAGATCGTGTCAGCCCTGGACTACCTGCACTCGGAGAAGAATGTGGTGTACCGGGACCTCAAGCTGGAGAACCTCATGCTGGACAAGGACGGGCACATTAAGATCACAGACTTCGGGCTGTGCAAGGAGGGGATCAAGGACGGTGCCACCATGAAGACCTTTTGCGGCACACCTGAGTACCTGGCCCCTGAGGTGCTGGAGGACAATGACTACGGCCGTGCGGTGGACTGGTGGGGGCTGGGCGTGGTCATGTATGAGATGATGTGCGGCCGCCTGCCCTTCTACAATCAGGACCACGAGAAGCTTTTTGAGCTCATCCTCATGGAGGAGATCCGCTTCCCGCGCACGCTTGGTCCTGAGGCCAAGTCCTTGCTCTCAGGGCTGCTCAAAAAGGACCCCAAGCAGAGGCTTGGCGGGGGCTCTGAGGATGCCAAGGAGATCATGCAGCATCGCTTCTTTGCCGGCATCGTGTGGCAGCACGTGTATGAGAAGAAGCTCAGCCCACCCTTCAAGCCCCAGGTCACATCGGAGACCGACACCAGGTATTTTGATGAGGAGTTCACAGCCCAGATGATCACCATCACACCACCTGACCAAGACGACAGCATGGAGTGCGTGGACAGCGAGCGCAGGCCCCACTTTCCCCAGTTCTCCTACTCGGCCAGCGGCACGGCC
Microcebus_murinus  ATGAACGACGTGGCCATCGTGAAGGAGGGCTGGCTGCACAAACGAGGGGAATACATCAAGACGTGGCGGCCCCGCTACTTCCTCCTCAAGAACGACGGCACCTTCATCGGCTACAAGGAGCGGCCGCAGGACGTGGACCAGCGCGAGTCTCCCCTGAACAACTTCTCCGTGGCACAATGCCAGCTGATGAAGACGGAGCGGCCCAGGCCCAACACCTTCATCATCCGCTGCCTGCAGTGGACCACGGTCATCGAGCGCACCTTCCACGTGGAGACGCCGGAGGAGCGGGAGGAGTGGACGACCGCCATCCAGACAGTGGCCGACGGACTGAAGAAGCAGGAGGAGGAGATGATGGACTTCCGGTCGGGCTCACCCAGCGACAACTCTGGGGCTGAAGAGATGGAGGTGGCCCTGGCCAAGCCCAAGCACCGCGTGACCATGAACGAGTTCGAGTACCTGAAGCTGCTGGGCAAGGGCACCTTCGGGAAGGTGATCCTGGTGAAGGAGAAGGCCACCGGCCGCTACTACGCCATGAAGATCCTGAAGAAGGAGGTCATCGTGGCCAAGGACGAGGTGGCCCACACGCTCACCGAGAACCGCGTCCTCCAGAACTCCAGGCACCCCTTCCTCACGGCCCTGAAGTACTCCTTCCAGACCCACGACCGCCTCTGCTTTGTCATGGAGTACGCCAACGGGGGCGAGCTCTTCTTCCACCTGTCCCGCGAGCGCGTGTTCTCGGAGGACCGGGCCCGCTTCTACGGCGCCGAGATCGTGTCGGCCCTGGACTACCTGCACTCGGAGAAGAACGTGGTGTACCGGGACCTCAAGCTGGAGAACCTCATGCTGGACAAGGACGGGCACATCAAGATCACAGACTTCGGGCTGTGCAAGGAGGGCATCAAGGATGGCGCCACCATGAAGACCTTCTGCGGCACGCCCGAGTACCTGGCCCCCGAGGTGCTGGAGGACAACGACTACGGCCGGGCCGTGGACTGGTGGGGGCTGGGCGTGGTCATGTACGAGATGATGTGCGGCCGCCTGCCCTTCTACAACCAGGACCACGAGAAGCTCTTCGAGCTCATCCTCATGGAGGAGATCCGCTTCCCACGCACGCTTGGCCCCGAGGCCAAGTCCCTGCTCTCGGGGCTGCTCAAGAAAGACCCTAAGCAGAGGCTCGGCGGGGGCTCCGAGGACGCCAAGGAGATCATGCAGCACCGCTTCTTCGCCGGCATCGTGTGGCAGGACGTGTACGAGAAGAAGCTCAGCCCGCCCTTCAAGCCCCAGGTCACATCAGAGACCGACACCAGGTATTTTGACGAGGAGTTCACGGCCCAGATGATCACCATCACGCCGCCCGACCAAGACGACAGCATGGAGTGCGTGGACAGCGAGCGGAGGCCGCACTTCCCCCAGTTCTCCTACTCGGCCAGCGGCACGGCC
Cebus_capucinus  ATGAGCGACGTGGCTATTGTGAAGGAGGGCTGGCTGCACAAACGAGGGGAGTACATCAAGACCTGGCGGCCACGCTACTTCCTCCTCAAGAATGACGGCACCTTCATTGGCTACAAAGAGCGGCCGCAGGACGTGGACCAACGCGAGGCCCCCCTCAACAACTTCTCTGTGGCACAGTGCCAGCTGATGAAGACGGAGCGGCCCCGGCCCAACACCTTCATCATCCGCTGCCTGCAGTGGACCACCGTCATCGAGCGCACCTTCCACGTGGAGACGCCTGAGGAGCGGGAGGAGTGGACAACTGCCATCCAGACGGTAGCCGATGGACTTAAGAAGCAAGAGGAGGAAATGATGGACTTCCGGTCGGGCTCACCCAGTGACAACTCGGGGGCTGAAGAGATGGAGGTGTCCCTGGCCAAGCCCAGGCACCGCGTGACCATGAATGAGTTTGAGTACCTGAAGCTGCTGGGCAAGGGCACTTTCGGGAAGGTGATCCTGGTGAAGGAGAAGGCCACGGGCCGCTACTACGCCATGAAGATCCTCAAGAAGGAGGTCATCGTGGCCAAGGATGAGGTGGCCCACACGCTCACTGAGAACCGAGTCCTGCAGAACTCCAGGCACCCCTTCCTCACGGCCCTGAAGTATTCCTTCCAGACCCATGACCGCCTCTGCTTTGTCATGGAGTACGCCAATGGCGGCGAGCTCTTCTTCCACCTGTCCCGGGAGCGTGTGTTCTCCGAGGACCGGGCCCGCTTCTATGGCGCCGAGATCGTGTCAGCCCTGGATTACCTGCACTCAGAGAAGAACGTGGTGTACCGGGACCTCAAGCTGGAGAACCTCATGCTGGACAAGGACGGGCACATCAAGATCACAGACTTCGGGCTGTGCAAGGAGGGGATCAAGGACGGTGCCACCATGAAGACCTTCTGCGGCACTCCTGAGTACCTGGCCCCCGAGGTGCTGGAGGACAATGACTACGGCCGTGCGGTGGACTGGTGGGGGCTGGGCGTGGTCATGTACGAGATGATGTGTGGCCGCCTGCCCTTCTACAACCAGGACCACGAGAAGCTCTTTGAGCTCATCCTCATGGAGGAGATCCGCTTCCCGCGCACACTCGGCCCTGAGGCCAAGTCTTTGCTCTCGGGGCTGCTCAAGAAGGACCCCAAGCAGAGGCTTGGTGGGGGCTCTGAGGACGCCAAGGAGATCATGCAGCACCGCTTCTTTGCTGGCATCGCGTGGCAGCACGTGTACGAGAAGAAGCTCAGCCCACCCTTCAAGCCCCAGGTCACATCGGAGACTGACACCAGGTATTTTGATGAGGAGTTCACAGCCCAGATGATCACCATCACACCACCTGACCAAGACGACAGCATGGAGTGTGTGGACAGCGAGCGCAGGCCCCACTTCCCCCAGTTCTCCTACTCGGCCAGCGGCACGGCC
Saimiri_boliviensis  ATGAGCGACGTGGCTATTGTGAAGGAGGGCTGGCTGCACAAACGAGGGGAGTACATCAAGACCTGGCGGCCACGTTACTTCCTCCTCAAGAATGACGGCACCTTCATTGGCTACAAGGAACGGCCGCAGGACGTGGACCAGCGCGAGGCCCCCCTCAACAACTTCTCTGTGGCACAGTGCCAGCTGATGAAGACGGAGCGGCCGCGGCCCAACACCTTCATCATCCGCTGCCTGCAGTGGACCACCGTCATCGAGCGCACCTTCCACGTGGAGACGCCTGAGGAGCGGGAGGAGTGGACAACTGCCATCCAGACGGTGGCCGATGGACTTAAGAAGCAAGAAGAGGAGATGATGGACTTCCGGTCGGGCTCACCCAGTGACAACTCGGGGGCTGAAGAGATGGAGGTGTCCCTGGCCAAGCCCAGGCACCGTGTGACCATGAATGAGTTTGAGTACCTGAAGCTGCTGGGCAAGGGCACTTTTGGGAAGGTGATCCTGGTGAAGGAGAAGGCCACGGGCCGCTACTATGCCATGAAGATCCTCAAGAAGGAGGTCATCGTGGCCAAGGACGAGGTGGCCCACACGCTCACGGAGAACCGAGTCCTACAGAACTCCAGGCACCCCTTCCTCACGGCCCTGAAGTATTCCTTCCAGACCCACGACCGCCTCTGCTTTGTCATGGAGTACGCCAACGGTGGCGAGCTCTTCTTCCACCTGTCCCGCGAGCGTGTGTTCTCCGAGGACCGGGCCCGCTTCTATGGCGCCGAGATCGTGTCAGCCCTGGACTACCTGCACTCGGAGAAGAACGTGGTGTACCGGGACCTCAAGCTGGAGAACCTCATGCTGGACAAGGATGGGCACATCAAGATCACAGACTTCGGGCTGTGCAAGGAGGGGATCAAGGACGGTGCCACCATGAAGACCTTCTGCGGCACTCCTGAGTACCTGGCCCCTGAGGTGCTGGAGGACAATGACTACGGCCGCGCGGTGGACTGGTGGGGGCTGGGCGTGGTCATGTACGAGATGATGTGTGGCCGCCTGCCCTTCTACAACCAGGACCACGAGAAGCTCTTTGAGCTCATCCTCATGGAGGAGATCCGCTTCCCGCGCACGCTCGGCCCTGAGGCCAAGTCTTTGCTCTCAGGGCTGCTCAAGAAGGACCCCAAGCAGAGGCTTGGTGGGGGCTCTGAGGACGCCAAGGAGATCATGCAACACCGCTTCTTTGCTGGCATCGCGTGGCAGCACGTGTACGAGAAGAAGCTCAGCCCACCCTTCAAGCCCCAGGTCACATCGGAGACTGACACCAGGTATTTTGACGAGGAGTTCACAGCCCAGATGATCACCATCACACCACCTGACCAAGACGACAGCATGGAGTGTGTGGACAGCGAGCGCAGGCCCCACTTCCCCCAGTTCTCCTACTCGGCCAGCGGCACGGCC
Gorilla_gorilla_gorilla  ATGAGCGACGTGGCTATTGTGAAGGAGGGCTGGCTGCACAAACGAGGGGAGTACATCAAGACCTGGCGGCCACGCTACTTCCTCCTCAAGAATGACGGCACCTTCATTGGCTACAAGGAGCGGCCGCAGGATGTGGACCAGCGTGAGGCTCCCCTCAACAACTTCTCCGTGGCGCAGTGCCAGCTGATGAAGACGGAGCGGCCCCGGCCCAACACCTTCATCATCCGCTGCCTGCAGTGGACCACTGTCATCGAACGCACCTTCCATGTGGAGACTCCTGAGGAGCGGGAGGAGTGGACAACCGCCATCCAGACTGTGGCCGACGGCCTCAAGAAGCAGGAGGAGGAGGAGATGGACTTCCGGTCGGGCTCACCCAGTGACAACTCAGGGGCTGAAGAGATGGAGGTGTCCCTGGCCAAACCCAAGCACCGCGTGACCATGAACGAGTTTGAGTACCTGAAGCTGCTGGGCAAGGGCACTTTCGGCAAGGTGATCCTGGTGAAGGAGAAGGCCACAGGCCGCTACTACGCCATGAAGATCCTCAAGAAGGAAGTCATCGTGGCCAAGGACGAGGTGGCCCACACACTCACCGAGAACCGCGTCCTGCAGAACTCCAGGCACCCCTTCCTCACAGCCCTGAAGTACTCTTTCCAGACCCACGACCGCCTCTGCTTCGTCATGGAGTACGCCAACGGGGGCGAGCTGTTCTTCCACCTGTCCCGGGAGCGTGTGTTCTCCGAGGACCGGGCCCGCTTCTATGGCGCTGAGATTGTGTCAGCCCTGGACTACCTGCACTCGGAGAAGAACGTGGTGTACCGGGACCTCAAGCTGGAGAACCTCATGCTGGACAAGGACGGGCACATTAAGATCACAGACTTCGGGCTGTGCAAGGAGGGGATCAAGGACGGTGCCACCATGAAGACCTTTTGCGGCACACCTGAGTACCTGGCCCCCGAGGTGCTGGAGGACAATGACTACGGCCGTGCAGTGGACTGGTGGGGGCTGGGCGTGGTCATGTACGAGATGATGTGCGGCCGCCTGCCCTTCTACAATCAGGACCATGAGAAGCTTTTCGAGCTCATCCTCATGGAGGAGATCCGCTTCCCGCGCACGCTTGGTCCCGAGGCCAAGTCCTTGCTTTCGGGGCTGCTCAAGAAGGACCCCAAGCAGAGGCTTGGCGGGGGCTCCGAGGACGCCAAGGAGATCATGCAGCATCGCTTCTTTGCCGGTATCGTGTGGCAGCACGTGTACGAGAAGAAGCTCAGCCCACCCTTCAAGCCCCAGGTCACATCGGAGACTGACACCAGGTATTTTGATGAGGAGTTCACGGCCCAGATGATCACCATCACACCACCTGACCAAGATGACAGCATGGAGTGTGTGGACAGCGAGCGCAGGCCCCACTTCCCCCAGTTCTCCTACTCGGCCAGCGGCACGGCC
Homo_sapiens  ATGAGCGACGTGGCTATTGTGAAGGAGGGTTGGCTGCACAAACGAGGGGAGTACATCAAGACCTGGCGGCCACGCTACTTCCTCCTCAAGAATGATGGCACCTTCATTGGCTACAAGGAGCGGCCGCAGGATGTGGACCAACGTGAGGCTCCCCTCAACAACTTCTCTGTGGCGCAGTGCCAGCTGATGAAGACGGAGCGGCCCCGGCCCAACACCTTCATCATCCGCTGCCTGCAGTGGACCACTGTCATCGAACGCACCTTCCATGTGGAGACTCCTGAGGAGCGGGAGGAGTGGACAACCGCCATCCAGACTGTGGCTGACGGCCTCAAGAAGCAGGAGGAGGAGGAGATGGACTTCCGGTCGGGCTCACCCAGTGACAACTCAGGGGCTGAAGAGATGGAGGTGTCCCTGGCCAAGCCCAAGCACCGCGTGACCATGAACGAGTTTGAGTACCTGAAGCTGCTGGGCAAGGGCACTTTCGGCAAGGTGATCCTGGTGAAGGAGAAGGCCACAGGCCGCTACTACGCCATGAAGATCCTCAAGAAGGAAGTCATCGTGGCCAAGGACGAGGTGGCCCACACACTCACCGAGAACCGCGTCCTGCAGAACTCCAGGCACCCCTTCCTCACAGCCCTGAAGTACTCTTTCCAGACCCACGACCGCCTCTGCTTTGTCATGGAGTACGCCAACGGGGGCGAGCTGTTCTTCCACCTGTCCCGGGAGCGTGTGTTCTCCGAGGACCGGGCCCGCTTCTATGGCGCTGAGATTGTGTCAGCCCTGGACTACCTGCACTCGGAGAAGAACGTGGTGTACCGGGACCTCAAGCTGGAGAACCTCATGCTGGACAAGGACGGGCACATTAAGATCACAGACTTCGGGCTGTGCAAGGAGGGGATCAAGGACGGTGCCACCATGAAGACCTTTTGCGGCACACCTGAGTACCTGGCCCCCGAGGTGCTGGAGGACAATGACTACGGCCGTGCAGTGGACTGGTGGGGGCTGGGCGTGGTCATGTACGAGATGATGTGCGGTCGCCTGCCCTTCTACAACCAGGACCATGAGAAGCTTTTTGAGCTCATCCTCATGGAGGAGATCCGCTTCCCGCGCACGCTTGGTCCCGAGGCCAAGTCCTTGCTTTCAGGGCTGCTCAAGAAGGACCCCAAGCAGAGGCTTGGCGGGGGCTCCGAGGACGCCAAGGAGATCATGCAGCATCGCTTCTTTGCCGGTATCGTGTGGCAGCACGTGTACGAGAAGAAGCTCAGCCCACCCTTCAAGCCCCAGGTCACGTCGGAGACTGACACCAGGTATTTTGATGAGGAGTTCACGGCCCAGATGATCACCATCACACCACCTGACCAAGATGACAGCATGGAGTGTGTGGACAGCGAGCGCAGGCCCCACTTCCCCCAGTTCTCCTACTCGGCCAGCGGCACGGCC
Nomascus_leucogenys  ATGAGCGACGTGGCTATTGTGAAGGAGGGCTGGCTGCACAAACGAGGGGAGTACATCAAGACCTGGCGGCCACGCTACTTCCTCCTCAAGAATGATGGCACCTTCATTGGCTACAAGGAGCGGCCGCAGGACGTGGACCAGCGTGAGGCCCCCCTCAACAACTTCTCTGTGGCACAGTGCCAGCTGATGAAGACGGAGCGGCCCCGGCCCAACACCTTCATCATCCGCTGCCTGCAGTGGACCACCGTCATCGAACGCACCTTCCACGTGGAGACTCCCGAGGAGCGGGAGGAGTGGACAACTGCCATCCAGACGGTGGCCGACGGCCTCAAGAAGCAGGAGGAGGAGGAGATGGACTTCCGGTCGGGCTCACCCAGCGACAACTCAGGGGCTGAAGAGATGGAGGTGTCCCTGGCCAAGCCCAAGCACCGTGTGACCATGAACGAGTTTGAGTACCTGAAACTGCTGGGCAAGGGCACTTTCGGGAAGGTGATCCTGGTGAAGGAGAAGGCCACAGGCCGCTACTACGCCATGAAGATCCTCAAGAAGGAAGTCATCGTGGCCAAGGACGAAGTGGCCCACACACTCACCGAGAACCGCGTCCTGCAGAACTCCAGGCACCCCTTCCTCACGGCCCTGAAGTACTCTTTCCAGACCCACGACCGCCTCTGCTTCGTCATGGAGTACGCCAACGGGGGCGAGCTGTTCTTCCACCTGTCCCGGGAGCGTGTGTTCTCCGAGGACCGGGCCCGCTTCTATGGCGCTGAGATCGTGTCAGCCCTGGACTACCTGCACTCGGAGAAGAACGTGGTGTACCGGGACCTCAAGCTGGAGAACCTCATGCTGGACAAGGATGGGCACATTAAGATCACAGACTTCGGGCTGTGCAAGGAGGGGATCAAGGACGGGGCCACCATGAAGACCTTTTGCGGCACACCCGAGTACCTGGCCCCCGAGGTGCTGGAGGACAATGACTACGGCCGTGCAGTGGACTGGTGGGGGCTGGGTGTGGTCATGTACGAGATGATGTGCGGCCGCCTGCCCTTCTACAACCAGGACCATGAGAAGCTTTTTGAGCTCATCCTCATGGAGGAGATCCGCTTCCCGCGCACACTTGGTCCTGAGGCCAAGTCCTTGCTCTCGGGGCTGCTCAAGAAGGACCCCAAGCAGAGGCTTGGCGGGGGCTCCGAGGACGCCAAGGAGATCATGCAGCATCGCTTCTTTGCCGGCATCGTGTGGCAGCACGTGTACGAGAAGAAGCTCAGCCCACCCTTCAAGCCCCAGGTCACGTCGGAGACCGACACCAGGTATTTTGATGAGGAGTTCACGGCCCAGATGATCACCATCACACCACCTGACCAAGACGACAGCATGGAGTGTGTGGACAGCGAGCGCAGGCCCCACTTCCCCCAGTTCTCCTACTCGGCCAGCGGCACGGCC
Pan_paniscus  ATGAGCGACGTGGCTATTGTGAAGGAGGGCTGGCTGCACAAACGAGGGGAGTACATCAAGACCTGGCGGCCACGCTACTTCCTCCTCAAGAATGATGGCACCTTCATTGGCTACAAGGAGCGGCCGCAGGATGTGGACCAACGTGAGGCCCCCCTCAACAACTTCTCTGTGGCGCAGTGCCAGCTGATGAAGACGGAGCGGCCTCGGCCCAACACCTTCATCATCCGCTGCCTGCAGTGGACCACTGTCATCGAACGCACCTTCCATGTGGAGACTCCTGAGGAGCGGGAGGAGTGGACAACCGCCATCCAGACTGTGGCCGACGGCCTCAAGAAGCAGGAGGAGGAGGAGATGGACTTCCGGTCGGGCTCACCCAGTGACAACTCAGGGGCTGAAGAGATGGAGGTGTCCCTGGCCAAGCCCAAGCACCGCGTGACCATGAACGAGTTTGAGTACCTGAAGCTGCTGGGCAAGGGCACTTTCGGCAAGGTGATCCTGGTGAAGGAGAAGGCCACAGGCCGCTACTACGCCATGAAGATCCTCAAGAAGGAAGTCATCGTGGCCAAGGACGAGGTGGCCCACACACTCACCGAGAACCGCGTCCTGCAGAACTCCAGGCACCCCTTCCTCACAGCCCTGAAGTACTCTTTCCAGACCCACGACCGCCTCTGCTTCGTCATGGAGTACGCCAACGGGGGCGAGCTGTTCTTCCACCTGTCCCGGGAGCGTGTGTTCTCCGAGGACCGGGCCCGCTTCTATGGCGCTGAGATCGTGTCAGCCCTGGACTACCTGCACTCGGAGAAGAACGTGGTGTACCGGGACCTCAAGCTGGAGAACCTCATGCTGGACAAGGACGGGCACATTAAGATCACAGACTTCGGGCTGTGCAAGGAGGGGATCAAGGACGGTGCCACCATGAAGACCTTTTGTGGCACACCCGAGTACCTGGCCCCCGAGGTGCTGGAGGACAATGACTACGGCCGTGCAGTGGACTGGTGGGGGCTGGGCGTGGTCATGTACGAGATGATGTGCGGCCGCCTGCCCTTCTACAACCAGGACCATGAGAAGCTTTTTGAGCTCATCCTCATGGAGGAGATCCGCTTCCCGCGCACGCTTGGTCCCGAGGCCAAGTCCTTGCTTTCGGGGCTGCTCAAGAAGGACCCCAAGCAGAGGCTTGGCGGGGGCTCCGAGGACGCCAAGGAGATCATGCAGCATCGCTTCTTTGCCGGTATCGTGTGGCAGCACGTGTACGAGAAGAAGCTCAGCCCACCCTTCAAGCCCCAGGTCACATCGGAGACTGACACCAGGTATTTTGATGAGGAGTTCACGGCCCAGATGATCACCATCACACCACCTGACCAAGATGACAGCATGGAGTGTGTGGACAGCGAGCGCAGGCCCCACTTCCCCCAGTTCTCCTACTCGGCCAGCGGCACGGCC
Pan_troglodytes_troglodytes  ATGAGCGACGTGGCTATTGTGAAGGAGGGCTGGCTGCACAAACGAGGGGAGTACATCAAGACCTGGCGGCCACGCTACTTCCTCCTCAAGAATGATGGCACCTTCATTGGCTACAAGGAGCGGCCGCAGGATGTGGACCAACGTGAGGCCCCCCTCAACAACTTCTCTGTGGCGCAGTGCCAGCTGATGAAGACAGAGCGGCCTCGGCCCAACACCTTCATCATCCGCTGCCTGCAGTGGACCACTGTCATCGAACGCACCTTCCATGTGGAGACTCCTGAGGAGCGGGAGGAGTGGACAACCGCCATCCAGACTGTGGCCGACGGCCTCAAGAAGCAGGAGGAGGAGGAGATGGACTTCCGGTCGGGCTCACCCAGTGACAACTCAGGGGCTGAAGAGATGGAGGTGTCCCTGGCCAAGCCCAAGCACCGCGTGACCATGAACGAGTTTGAGTACCTGAAGCTGCTGGGCAAGGGCACTTTTGGCAAGGTGATCCTGGTGAAGGAGAAGGCCACAGGCCGCTACTACGCCATGAAGATCCTCAAGAAGGAAGTCATCGTGGCCAAGGACGAGGTGGCCCACACACTCACCGAGAACCGCGTCCTGCAGAACTCCAGGCACCCCTTCCTCACAGCCCTGAAGTACTCTTTCCAGACCCACGACCGCCTCTGCTTCGTCATGGAGTACGCCAACGGGGGCGAGCTGTTCTTCCACCTGTCCCGGGAGCGTGTGTTCTCCGAGGACCGGGCCCGCTTCTATGGCGCTGAGATCGTGTCAGCCCTGGACTACCTGCACTCGGAGAAGAACGTGGTGTACCGGGACCTCAAGCTGGAGAACCTCATGCTGGACAAGGACGGGCACATTAAGATCACAGACTTCGGGCTGTGCAAGGAGGGGATCAAGGACGGTGCCACCATGAAGACCTTTTGTGGCACACCCGAGTACCTGGCCCCCGAGGTGCTGGAGGACAATGACTACGGCCGTGCAGTGGACTGGTGGGGGCTGGGCGTGGTCATGTACGAGATGATGTGCGGCCGCCTGCCCTTCTACAACCAGGACCATGAGAAGCTTTTTGAGCTCATCCTCATGGAGGAGATCCGCTTCCCGCGCACGCTTGGTCCCGAGGCCAAGTCCTTGCTTTCGGGGCTGCTCAAGAAGGACCCCAAGCAGAGGCTTGGCGGGGGCTCCGAGGACGCCAAGGAGATCATGCAGCATCGCTTCTTTGCCGGTATCGTGTGGCAGCACGTGTACGAGAAGAAGCTCAGCCCACCCTTCAAGCCCCAGGTCACATCGGAGACTGACACCAGGTATTTTGATGAGGAGTTCACGGCCCAGATGATCACCATCACACCACCTGACCAAGATGACAGCATGGAGTGTGTGGACAGCGAGCGCAGGCCCCACTTCCCCCAGTTCTCCTACTCGGCCAGCGGCACGGCC
Pongo_abelii  ATGAGCGACGTGGCTATTGTGAAGGAGGGCTGGCTGCACAAACGAGGGGAGTACATCAAGACCTGGCGGCCACGCTACTTCCTCCTCAAGAATGATGGCACCTTCATTGGCTACAAGGAGCGGCCGCAGGACGTGGACCAACGTGAGGCCCCCCTCAACAACTTCTCTGTGGCGCAGTGCCAGCTGATGAAGACGGAGCGGCCCCGGCCCAACACCTTCATCATCCGCTGCCTGCAGTGGACCACTGTCATTGAACGCACCTTCCACGTGGAGACTCCTGAGGAGCGGGAGGAGTGGACAACCGCCATCCAGACTGTGGCCGACGGCCTCAAGAAGCAGGAGGAGGAGGAGATGGACTTCCGGTCGGGCTCACCCAGTGACAACTCAGGGGCTGAAGAGATGGAGGTGTCCCTGGCCAAGCCCAAGCACCGCGTGACCATGAACGAGTTTGAGTACCTGAAGCTGCTGGGCAAGGGCACTTTTGGCAAGGTGATCCTGGTGAAGGAGAAGGCTACAGGGCGCTACTACGCCATGAAGATCCTCAAGAAGGAAGTCATCGTGGCCAAGGACGAGGTGGCCCACACACTCACGGAGAACCGTGTCCTGCAGAACTCCAGGCACCCCTTCCTCACGGCCCTGAAGTACTCTTTCCAGACCCACGACCGCCTCTGCTTCGTCATGGAGTACGCCAACGGGGGCGAGCTGTTCTTCCACCTGTCCCGGGAGCGTGTGTTCTCTGAGGACCGGGCCCGCTTCTATGGCGCTGAGATCGTGTCAGCCCTGGACTACCTGCACTCGGAGAAGAACGTGGTGTACCGGGACCTCAAGCTGGAGAACCTCATGCTGGACAAGGACGGGCACATTAAGATCACAGACTTCGGGCTGTGCAAGGAGGGGATCAAGGATGGTGCTGCCATGAAGACCTTCTGCGGCACACCCGAGTACCTGGCCCCTGAGGTGCTGGAGGACAATGACTACGGCCGTGCGGTGGACTGGTGGGGGCTGGGCGTGGTCATGTACGAGATGATGTGCGGCCGCCTGCCCTTCTACAACCAGGACCATGAGAAGCTTTTTGAGCTCATCCTCATGGAGGAGATCCGCTTCCCGCGCACGCTTGGTCCCGAGGCCAAGTCCTTGCTCTCGGGGCTGCTCAAGAAGGACCCCAAGCAGAGGCTTGGCGGGGGTTCCGAGGACGCCAAGGAGATCATGCAGCATCGCTTCTTTGCCGGCATCGTGTGGCAGCATGTGTACGAGAAGAAGCTCAGCCCGCCCTTCAAGCCCCAGGTCACATCGGAGACCGACACCAGGTATTTTGACGAGGAGTTCACGGCCCAGATGATCACCATCACACCACCTGACCAAGACGACAGCATGGAGTGTGTGGACAGCGAGCGCAGGCCCCACTTCCCCCAGTTCTCCTACTCGGCCAGCGGCACGGCC
Cercocebus_torquatus_atys  ATGAGCGACGTGGCTATTGTGAAGGAGGGCTGGCTGCACAAACGAGGGGAGTACATCAAGACCTGGCGACCACGCTACTTCCTCCTCAAGAATGATGGCACTTTCATTGGCTATAAGGAGCGGCCGCAGGACGTGGACCAACGTGAGGCCCCCCTCAACAACTTCTCTGTGGCACAGTGCCAGCTGATGAAGACGGAGCGGCCCCGGCCCAACACCTTCATCATCCGCTGCCTGCAGTGGACCACTGTCATCGAACGCACCTTCCACGTGGAGACTCCCGAGGAGCGGGAGGAGTGGACAACCGCCATCCAGACAGTGGCCGATGGCCTCAAGAAGCACGAGGAGGAGATGATGGACTTCCGGTCGGGCTCACCCAGCGACAACTCAGGGGCTGAAGAGATGGAGGTGTCCCTGGCCAAACCCAAGCACCGTGTGACCATGAACGAGTTTGAGTACCTGAAGCTGCTGGGCAAGGGCACTTTCGGGAAGGTGATCCTGGTGAAGGAGAAGGCAACGGGCCGCTACTACGCCATGAAGATCCTCAAGAAGGAGGTCATCGTGGCCAAGGACGAGGTGGCCCACACACTCACCGAGAACCGTGTTCTGCAGAACTCCAGGCACCCCTTCCTCACGGCCCTGAAGTACTCCTTCCAGACCCACGACCGCCTCTGCTTCGTCATGGAGTACGCCAATGGGGGCGAGCTCTTTTTCCACCTGTCCCGGGAGCGTGTGTTCTCTGAGGACCGGGCCCGCTTCTATGGCGCCGAGATCGTGTCAGCCCTGGACTACCTGCACTCGGAGAAGAATGTGGTGTACCGGGACCTCAAGCTGGAGAACCTCATGCTGGACAAGGACGGGCACATTAAGATCACAGACTTTGGGCTGTGCAAGGAGGGGATCAAGGACGGCGCCACCATGAAGACCTTCTGCGGCACACCTGAGTACCTGGCCCCCGAGGTGCTGGAGGACAATGACTACGGCCGTGCGGTGGACTGGTGGGGGCTGGGCGTGGTCATGTATGAGATGATGTGCGGCCGCCTGCCCTTCTACAACCAGGACCACGAGAAGCTTTTTGAGCTCATCCTCATGGAAGAGATCCGCTTCCCGCGCACGCTTGGTCCTGAGGCCAAGTCCTTGCTCTCAGGGCTGCTCAAGAAGGACCCCAAGCAGAGGCTTGGCGGGGGCTCTGAGGACGCCAAGGAGATCATGCAGCATCGCTTCTTTGCCGGCATCGTGTGGCAGCACGTGTATGAGAAGAAGCTCAGCCCACCCTTCAAGCCCCAGGTCACATCGGAGACCGACACCAGGTATTTTGATGAGGAGTTCACGGCCCAGATGATCACCATCACACCACCTGACCAAGACGACAGCATGGAGTGCGTGGACAGCGAGCGCAGGCCCCACTTCCCCCAGTTCTCCTACTCGGCCAGCGGCACGGCC
Macaca_fascicularis  ATGAGCGACGTGGCTATTGTGAAGGAGGGCTGGCTGCACAAACGAGGGGAGTACATCAAGACCTGGCGACCACGCTACTTCCTCCTCAAGAATGATGGCACTTTCATTGGCTATAAGGAGCGGCCGCAGGACGTGGACCAACGTGAGGCCCCCCTCAACAACTTCTCTGTGGCACAGTGCCAGCTGATGAAGACGGAGCGGCCCCGGCCCAACACCTTCATCATCCGCTGCCTGCAGTGGACCACTGTCATCGAACGCACCTTCCACGTGGAGACTCCCGAGGAGCGGGAGGAGTGGACAACCGCCATCCAGACAGTGGCCGATGGCCTCAAGAAGCACGAGGAGGAGATGATGGACTTCCGGTCGGGCTCACCCAGCGACAACTCAGGGGCTGAAGAGATGGAGGTGTCCCTGGCCAAACCCAAGCACCGTGTGACCATGAACGAGTTTGAGTACCTGAAGCTGCTGGGCAAGGGCACTTTCGGGAAGGTGATCCTGGTGAAGGAGAAGGCAACGGGCCGCTACTATGCCATGAAGATCCTCAAGAAGGAGGTCATCGTGGCCAAGGACGAGGTGGCCCACACACTCACCGAGAACCGTGTTCTGCAGAACTCCAGGCACCCCTTCCTCACGGCCCTGAAGTACTCCTTCCAGACCCACGACCGCCTCTGCTTCGTCATGGAGTACGCCAATGGGGGCGAGCTCTTCTTCCACCTGTCCCGGGAGCGTGTGTTCTCTGAGGACCGGGCCCGCTTCTATGGCGCCGAGATCGTGTCAGCCCTGGACTACCTGCACTCGGAGAAGAATGTGGTGTACCGGGACCTCAAGCTGGAGAACCTCATGCTGGACAAGGACGGGCACATTAAGATCACAGACTTCGGGCTGTGCAAGGAGGGGATCAAGGACGGCGCCACCATGAAGACCTTCTGCGGCACACCTGAGTACCTGGCCCCCGAGGTGCTGGAGGACAATGACTACGGCCGTGCGGTGGACTGGTGGGGGCTGGGCGTGGTCATGTATGAGATGATGTGCGGCCGCCTGCCCTTCTACAACCAGGACCACGAGAAGCTTTTTGAGCTCATCCTCATGGAGGAGATCCGCTTCCCGCGCACGCTTGGTCCTGAAGCCAAGTCCTTGCTCTCAGGGCTGCTCAAGAAGGACCCCAAGCAGAGGCTTGGCGGGGGCTCTGAGGACGCCAAGGAGATCATGCAGCATCGCTTCTTTGCCGGCATCGTGTGGCAGCACGTGTATGAGAAGAAGCTCAGCCCACCCTTCAAGCCCCAGGTCACATCGGAGACCGACACCAGGTATTTTGATGAGGAGTTCACAGCCCAGATGATCACCATCACACCACCTGACCAAGACGACAGCATGGAGTGCGTGGACAGCGAGCGCAGGCCCCACTTCCCCCAGTTCTCCTACTCGGCCAGCGGCACGGCC
Macaca_mulatta  ATGAGCGACGTGGCTATTGTGAAGGAGGGCTGGCTGCACAAACGAGGGGAGTACATCAAGACCTGGCGACCACGCTACTTCCTCCTCAAGAATGATGGCACTTTCATTGGCTATAAGGAGCGGCCGCAGGACGTGGACCAACGTGAGGCCCCCCTCAACAACTTCTCTGTGGCACAGTGCCAGCTGATGAAGACGGAGCGGCCCCGGCCCAACACCTTCATCATCCGCTGCCTGCAGTGGACCACTGTCATCGAACGCACCTTCCACGTGGAGACTCCCGAGGAGCGGGAGGAGTGGACAACCGCCATCCAGACAGTGGCCGATGGCCTCAAGAAGCACGAGGAGGAGATGATGGACTTCCGGTCGGGCTCACCCAGCGACAACTCAGGGGCTGAAGAGATGGAGGTGTCCCTGGCCAAACCCAAGCACCGTGTGACCATGAACGAGTTTGAGTACCTGAAGCTGCTGGGCAAGGGCACTTTCGGGAAGGTGATCCTGGTGAAGGAGAAGGCAACGGGCCGCTACTATGCCATGAAGATCCTCAAGAAGGAGGTCATCGTGGCCAAGGACGAGGTGGCCCACACACTCACCGAGAACCGTGTTCTGCAGAACTCCAGGCACCCCTTCCTCACGGCCCTGAAGTACTCCTTCCAGACCCACGACCGCCTCTGCTTCGTCATGGAGTACGCCAATGGGGGCGAGCTCTTCTTCCACCTGTCCCGGGAGCGTGTGTTCTCTGAGGACCGGGCCCGCTTCTATGGCGCCGAGATCGTGTCAGCCCTGGACTACCTGCACTCGGAGAAGAATGTGGTGTACCGGGACCTCAAGCTGGAGAACCTCATGCTGGACAAGGACGGGCACATTAAGATCACAGACTTCGGGCTGTGCAAGGAGGGGATCAAGGATGGCGCCACCATGAAGACCTTCTGCGGCACACCTGAGTACCTGGCCCCTGAGGTGCTGGAGGACAATGACTACGGCCGTGCGGTGGACTGGTGGGGGCTGGGCGTGGTCATGTATGAGATGATGTGCGGCCGCCTGCCCTTCTACAACCAGGACCACGAGAAGCTTTTTGAGCTCATCCTCATGGAGGAGATCCGCTTCCCGCGCACGCTTGGTCCTGAGGCCAAGTCCTTGCTCTCAGGGCTGCTCAAGAAGGACCCCAAGCAGAGGCTTGGCGGGGGCTCTGAGGACGCCAAGGAGATCATGCAGCATCGCTTCTTTGCCGGCATCGTGTGGCAGCACGTGTATGAGAAGAAGCTCAGCCCACCCTTCAAGCCCCAGGTCACATCGGAGACCGACACCAGGTATTTTGATGAGGAGTTCACGGCCCAGATGATCACCATCACACCACCTGACCAAGACGACAGCATGGAGTGCGTGGACAGCGAGCGCAGGCCCCACTTCCCCCAGTTCTCCTACTCGGCCAGCGGCACGGCC
Macaca_nemestrina  ATGAGCGACGTGGCTATTGTGAAGGAGGGCTGGCTGCACAAACGAGGGGAGTACATCAAGACCTGGCGACCACGCTACTTCCTCCTCAAGAATGATGGCACTTTCATTGGCTATAAGGAGCGGCCACAGGACGTGGACCAACGTGAGGCCCCCCTCAACAACTTCTCTGTGGCACAGTGCCAGCTGATGAAGACGGAGCGGCCCCGGCCCAACACCTTCATCATCCGCTGCCTACAGTGGACCACTGTCATCGAACGCACCTTCCACGTGGAGACTCCCGAGGAGCGGGAGGAGTGGACAACCGCCATCCAGACAGTGGCCGATGGCCTCAAGAAGCACGAGGAGGAGATGATGGACTTCCGGTCGGGCTCACCCAGCGACAACTCAGGGGCTGAAGAGATGGAGGTGTCCCTGGCCAAACCCAAGCACCGTGTGACCATGAACGAGTTTGAGTACCTGAAGCTGCTGGGCAAGGGCACTTTCGGGAAGGTGATCCTGGTGAAGGAGAAGGCAACGGGCCGCTATTATGCCATGAAGATCCTCAAGAAGGAGGTCATCGTGGCCAAGGACGAGGTGGCCCACACACTCACCGAGAACCGTGTTCTGCAGAACTCCAGGCACCCCTTCCTCACGGCCCTGAAGTACTCCTTCCAGACCCACGACCGCCTCTGCTTCGTCATGGAGTACGCCAATGGGGGCGAGCTCTTCTTCCACCTGTCCCGGGAGCGTGTGTTCTCTGAGGACCGGGCCCGCTTCTATGGCGCCGAGATCGTGTCAGCCCTGGACTACCTGCACTCGGAGAAGAATGTGGTGTACCGGGACCTCAAGCTGGAGAACCTCATGCTGGACAAGGACGGGCACATTAAGATCACAGACTTCGGGCTGTGCAAGGAGGGGATCAAGGACGGCGCCACCATGAAGACCTTCTGCGGCACACCTGAGTACCTGGCCCCCGAGGTGCTGGAGGACAATGACTACGGCCGTGCGGTGGACTGGTGGGGGCTGGGCGTGGTCATGTATGAGATGATGTGCGGCCGCCTGCCCTTCTACAACCAGGACCACGAGAAGCTTTTTGAGCTCATCCTCATGGAGGAGATCCGCTTCCCGCGCACGCTTGGTCCTGAGGCCAAGTCCTTGCTCTCAGGGCTGCTCAAGAAGGACCCCAAGCAGAGGCTTGGCGGGGGCTCTGAGGACGCCAAGGAGATCATGCAGCATCGCTTCTTTGCCGGCATCGTGTGGCAGCACGTGTATGAGAAGAAGCTCAGCCCACCCTTCAAGCCCCAGGTCACATCGGAGACCGACACCAGGTATTTTGATGAGGAGTTCACGGCCCAGATGATCACCATCACACCACCTGACCAAGACGACAGCATGGAGTGCGTGGACAGCGAGCGCAGGCCCCACTTCCCCCAGTTCTCCTACTCGGCCAGCGGCACGGCC
Papio_anubis  ATGAGCGACGTGGCTATTGTGAAGGAGGGCTGGCTGCACAAACGAGGGGAGTACATCAAGACCTGGCGACCACGCTACTTCCTCCTCAAGAATGATGGCACTTTCATTGGCTATAAGGAGCGGCCGCAGGACGTGGACCAACGTGAGGCCCCCCTCAACAACTTCTCTGTGGCACAGTGCCAGCTGATGAAGACGGAGCGGCCCCGGCCCAACACCTTCATCATCCGCTGCCTGCAGTGGACCACTGTCATCGAACGCACCTTCCACGTGGAGACTCCCGAGGAGCGGGAGGAGTGGACAACCGCCATCCAGACAGTGGCCGATGGCCTCAAGAAGCACGAGGAGGAGATGATGGACTTCCGGTCGGGCTCACCCAGCGACAACTCAGGGGCTGAAGAGATGGAGGTGTCCCTGGCCAAACCCAAGCACCGTGTGACCATGAACGAGTTTGAGTACCTGAAGCTGCTGGGCAAGGGCACTTTCGGGAAGGTGATCCTGGTGAAGGAGAAGGCAACGGGCCGCTACTACGCCATGAAGATCCTCAAGAAGGAGGTCATCGTGGCCAAGGACGAGGTGGCCCACACACTCACCGAGAACCGTGTTCTGCAGAACTCCAGGCACCCCTTCCTCACGGCCCTGAAGTACTCCTTCCAGACCCACGACCGCCTCTGCTTCGTCATGGAGTACGCCAATGGGGGCGAGCTCTTCTTCCACTTGTCCCGGGAGCGTGTGTTCTCTGAGGACCGGGCCCGCTTCTATGGCGCCGAGATCGTGTCAGCCCTGGACTACCTGCACTCGGAGAAGAATGTGGTGTACCGGGACCTCAAGCTGGAGAACCTCATGCTGGACAAGGACGGGCACATTAAGATCACAGACTTCGGGCTGTGCAAGGAGGGGATCAAGGACGGCGCCACCATGAAGACCTTCTGCGGCACACCTGAGTACCTGGCCCCCGAGGTGCTGGAGGACAATGACTACGGCCGTGCGGTGGACTGGTGGGGGCTGGGCGTGGTCATGTATGAGATGATGTGCGGCCGCCTGCCCTTCTACAACCAGGACCACGAGAAGCTTTTTGAGCTCATCCTCATGGAAGAGATCCGCTTCCCGCGCACGCTTGGTCCTGAGGCCAAGTCCTTGCTCTCAGGGCTGCTCAAGAAGGACCCCAAGCAGAGGCTTGGCGGGGGCTCTGAGGACGCCAAGGAGATCATGCAGCATCGCTTCTTTGCCGGCATCGTGTGGCAGCACGTGTATGAGAAGAAGCTCAGCCCACCCTTCAAGCCCCAGGTCACATCGGAGACCGACACCAGGTATTTTGATGAGGAGTTCACAGCCCAGATGATCACCATCACACCACCTGACCAAGACGACAGCATGGAGTGCGTGGACAGCGAGCGCAGGCCCCACTTCCCCCAGTTCTCCTACTCGGCCAGCGGCACGGCC
Colobus_angolensis  ATGAGCGACGTGGCTATTGTGAAGGAGGGCTGGCTGCACAAACGAGGGGAGTACATCAAGACCTGGCGACCACGCTACTTCCTCCTCAAGAACGATGGCACTTTCATTGGCTATAAGGAGCGGCCGCAGGACGTGGACCAACGTGAGGCCCCCCTCAACAACTTCTCTGTGGCACAGTGCCAGCTGATGAAGACGGAGCGGCCCCGGCCCAACACCTTCATCATCCGCTGCCTGCAGTGGACCACTGTCATCGAACGCACCTTCCACGTGGAGACTCCCGAGGAACGGGAGGAGTGGACAACCGCCATCCAGACGGTGGCCGATGGTCTCAAGAAGCACGAGGAGGAGATGATGGACTTCCGGTCGGGCTCACCCAGCGACAACTCAGGGGCTGAAGAGATGGAGGTGTCCCTGGCCAAACCCAAGCACCGTGTGACCATGAACGAGTTTGAGTACCTGAAGCTGCTGGGCAAGGGCACTTTCGGGAAGGTGATCCTGGTGAAGGAGAAGGCAACGGGCCGCTACTACGCCATGAAGATCCTCAAGAAGGAGGTCATCGTGGCCAAGGACGAGGTGGCCCACACACTCACCGAGAACCGTGTTCTGCAGAACTCCAGGCACCCCTTCCTCACGGCCCTGAAGTACTCCTTCCAGACCCACGACCGCCTCTGCTTCGTCATGGAGTACGCCAATGGGGGCGAGCTCTTCTTCCACCTGTCCCGGGAGCGTGTGTTCTCTGAGGACCGGGCCCGCTTCTATGGCGCCGAGATCGTGTCAGCCCTGGACTACCTGCACTCGGAGAAGAATGTGGTGTACCGGGACCTCAAGCTGGAGAACCTCATGCTGGACAAGGACGGGCACATTAAGATCACAGACTTCGGGCTGTGCAAGGAGGGGATCAAGGACGGCGCCACCATGAAGACCTTCTGCGGCACCCCCGAGTACCTGGCCCCCGAGGTGCTGGAGGACAATGACTACGGCCGTGCGGTGGACTGGTGGGGGCTGGGCGTGGTCATGTATGAGATGATGTGTGGCCGCCTGCCCTTCTACAACCAGGACCACGAGAAGCTTTTTGAGCTCATCCTCATGGAGGAGATCCGCTTCCCGCGCACGCTTGGTCCTGAGGCCAAGTCCTTGCTCTCAGGGCTGCTCAAGAAGGACCCTAAGCAGAGGCTTGGCGGGGGCTCTGAGGACGCCAAGGAGATCATGCGGCATCGCTTCTTTGCTGGCATCGTGTGGCAGCACGTGTACGAGAAGAAGCTCAGCCCACCCTTCAAGCCGCAGGTCACATCGGAGACCGACACCCGGTATTTTGATGAGGAGTTCACGGCCCAGATGATCACCATCACACCACCTGACCAAGACGACAGCATGGAGTGCGTGGACAGCGAGCGCAGGCCCCACTTCCCCCAGTTCTCCTACTCGGCCAGCGGCACGGCC
Rhinopithecus_bieti  ATGAGTGACGTGGCTATTGTGAAGGAGGGCTGGCTGCACAAACGAGGGGAGTACATCAAGACCTGGCGACCACGCTACTTCCTCCTCAAGAACGATGGCACTTTCATTGGCTATAAGGAGCGGCCGCAGGACGTGGACCAACGTGAGGCCCCCCTCAACAACTTCTCTGTGGCACAGTGCCAGCTGATGAAGACAGAGCGGCCCCGGCCCAACACCTTCATCATCCGCTGCCTGCAGTGGACCACTGTCATCGAACGCACCTTCCACGTGGAGACTCCCGAGGAGCGGGAGGAGTGGACAACCGCCATCCAGACAGTGGCCGATGGCCTCAAGAAGCACGAGGAGGAGATGATGGACTTCCGGTCGGGCTCACCCAGCGACAACTCAGGGGCTGAAGAGATGGAGGTGTCCCTGGCCAAACCCAAGCACCGTGTGACCATGAACGAGTTTGAGTACCTGAAGCTGCTGGGCAAGGGCACTTTCGGGAAGGTGATCCTGGTGAAGGAGAAGGCAACGGGCCGCTACTACGCCATGAAGATCCTCAAGAAGGAGGTCATCGTGGCCAAGGACGAGGTGGCCCACACACTCACCGAGAACCGTGTTCTACAGAACTCCAGGCACCCCTTCCTCACGGCCCTGAAGTACTCCTTCCAGACCCACGACCGCCTCTGCTTCGTCATGGAGTACGCCAATGGGGGCGAGCTCTTCTTCCACCTGTCCCGGGAGCGTGTGTTCTCTGAGGACCGGGCCCGCTTTTATGGCGCTGAGATCGTGTCAGCCCTGGACTACCTGCACTCGGAGAAGAATGTGGTGTACCGGGACCTCAAGCTGGAGAACCTCATGCTGGACAAGGACGGGCACATTAAGATCACAGACTTCGGGCTGTGCAAGGAGGGGATCAAGGACGGCGCCACCATGAAGACCTTTTGCGGCACACCCGAGTACCTGGCCCCCGAGGTGCTGGAGGACAATGACTACGGCCGTGCGGTGGACTGGTGGGGGCTGGGCGTGGTCATGTATGAGATGATGTGCGGCCGCCTGCCCTTCTACAACCAGGACCACGAGAAGCTTTTTGAGCTCATCCTCATGGAGGAGATCCGCTTCCCGCGCACGCTTGGTCCTGAGGCCAAGTCCTTGCTCTCAGGGCTGCTCAAGAAGGACCCTAAGCAGAGGCTTGGCGGGGGCTCTGAGGACGCCAAGGAGATCATGCGGCATCGCTTCTTTGCCGGCATCGTGTGGCAGCACGTGTATGAGAAGAAGCTCAGCCCACCCTTCAAGCCCCAGGTCACATCGGAGACCGACACCAGGTATTTTGATGAGGAGTTCACGGCCCAGATGATCACCATCACACCACCTGACCAAGATGACAGCATGGAGTGCGTGGACAGCGAGCGCAGGCCCCACTTTCCCCAGTTCTCCTACTCGGCCAGCGGCACGGCC
Rhinopithecus_roxellana  ATGAGTGACGTGGCTATTGTGAAGGAGGGCTGGCTGCACAAACGAGGGGAGTACATCAAGACCTGGCGACCACGCTACTTCCTCCTCAAGAACGATGGCACTTTCATTGGCTATAAGGAGCGGCCGCAGGACGTGGACCAACGTGAGGCCCCCCTCAACAACTTCTCTGTGGCACAGTGCCAGCTGATGAAGACAGAGCGGCCCCGGCCCAACACCTTCATCATCCGCTGCCTGCAGTGGACCACTGTCATCGAACGCACCTTCCACGTGGAGACTCCCGAGGAGCGGGAGGAGTGGACAACCGCCATCCAGACAGTGGCCGATGGCCTCAAGAAGCACGAGGAGGAGATGATGGACTTCCGGTCGGGCTCACCCAGCGACAACTCAGGGGCTGAAGAGATGGAGGTGTCCCTGGCCAAACCCAAGCACCGTGTGACCATGAACGAGTTTGAGTACCTGAAGCTGCTGGGCAAGGGCACTTTCGGGAAGGTGATCCTGGTGAAGGAGAAGGCAACGGGCCGCTACTACGCCATGAAGATCCTCAAGAAGGAGGTCATCGTGGCCAAGGACGAGGTGGCCCACACACTCACCGAGAACCGTGTTCTACAGAACTCCAGGCACCCCTTCCTCACGGCCCTGAAGTACTCCTTCCAGACCCACGACCGCCTCTGCTTCGTCATGGAGTACGCCAATGGGGGCGAGCTCTTCTTCCACCTGTCCCGGGAGCGTGTGTTCTCTGAGGACCGGGCCCGCTTCTATGGCGCTGAGATCGTGTCAGCCCTGGACTACCTGCACTCGGAGAAGAATGTGGTGTACCGGGACCTCAAGCTGGAGAACCTCATGCTGGACAAGGACGGGCACATTAAGATCACAGACTTCGGGCTGTGCAAGGAGGGGATCAAGGACGGCGCCACCATGAAGACCTTTTGCGGCACACCCGAGTACCTGGCCCCCGAGGTGCTGGAGGACAATGACTACGGCCGTGCGGTGGACTGGTGGGGGCTGGGCGTGGTCATGTATGAGATGATGTGCGGCCGCCTGCCCTTCTACAACCAGGACCACGAGAAGCTTTTTGAGCTCATCCTCATGGAGGAGATCCGCTTCCCGCGCACGCTTGGTCCTGAGGCCAAGTCCTTGCTCTCAGGGCTGCTCAAGAAGGACCCTAAGCAGAGGCTTGGCGGGGGCTCTGAGGACGCCAAGGAGATCATGCGGCATCGCTTCTTTGCCGGCATCGTGTGGCAGCACGTGTATGAGAAGAAGCTCAGCCCACCCTTCAAGCCCCAGGTCACATCGGAGACCGACACCAGGTATTTTGATGAGGAGTTCACGGCCCAGATGATCACCATCACACCACCTGACCAAGATGACAGCATGGAGTGCGTGGACAGCGAGCGCAGGCCCCACTTTCCCCAGTTCTCCTACTCGGCCAGCGGCACGGCC
Otolemur_garnettii  ATGAATGACGTGGCCATCGTGAAGGAAGGCTGGCTGCACAAACGAGGGGAGTACATCAAAACCTGGCGGCCCCGCTACTTCCTCCTCAAGAATGATGGCACCTTCACTGGCTACAAGGAGCGGCCACAGGATATGGATCAGCGTGAGTCTCCTCTGAACAACTTCTCTGTGGCACAGTGCCAGCTAATGAAGACCGAGCGGCCTAGGCCAAACACCTTCATCATCCGCTGCCTGCAGTGGACCACAGTCATCGAGCGCACCTTCCATGTGGAGACACCTGAGGAACGGGAGGAGTGGACAACCGCCATCCAGACGGTGGCTGATGGACTGAAGAAGCAGGAGGAAGAAATGATGGATTTCCGGTCGGGCTCACCCAGCGACAACTCTGGTGCCGAGGAGATGGAGGTGGCCCTTGCCAAGCCCCGCCACCGTGTGACCATGAATGAGTTCGAGTATCTGAAGCTGCTGGGCAAGGGCACTTTTGGGAAGGTAATCCTGGTGAAGGAGAAGGCCACAGGCCGCTATTATGCTATGAAGATCCTCAAGAAGGAGGTCATTGTGGCCAAGGATGAGGTGGCCCACACTCTCACTGAGAACCGCGTCCTGCAGAACTCCAGGCACCCCTTCCTCACCGCCCTGAAGTACTCCTTCCAGACCCACGACCGCCTCTGCTTCGTCATGGAGTATGCCAATGGGGGCGAGCTCTTCTTTCACCTGTCTCGTGAGCGCGTGTTCTCCGAGGACCGGGCCCGCTTCTACGGTGCTGAGATTGTGTCAGCCCTGGACTACCTGCACTCGGAGAAGAACGTGGTGTACCGGGACCTCAAGCTGGAGAACCTCATGCTGGACAAGGACGGGCACATCAAGATCACAGACTTTGGGCTGTGTAAGGAGGGCATCAAGGACGGTGCCACCATGAAGACCTTCTGTGGTACCCCTGAGTACTTGGCCCCTGAGGTGCTGGAGGACAATGACTATGGCCGGGCAGTGGACTGGTGGGGGCTGGGCGTGGTCATGTATGAGATGATGTGCGGCCGCCTGCCCTTCTACAACCAGGACCACGAGAAGCTCTTCGAGCTCATCCTCATGGAAGAGATCCGCTTCCCGCGCACGCTCGGCCCTGAGGCCAAGTCACTGCTCTCGGGGCTACTCAAGAAGGACCCCAAGCAGAGGCTCGGCGGGGGCTCCGAGGACGCCAAGGAGATCATGCAGCATCGCTTCTTCGCCAGCATCGTGTGGCAGGACGTGTACGAGAAGAAGCTCAGCCCACCCTTCAAGCCCCAGGTCACATCAGAGACCGACACCAGGTATTTTGATGAGGAATTCACGGCCCAGATGATCACCATCACACCACCTGACCAAGACGACAGCATGGATTGTGCAGACAGCGAGCGGCGGCCACACTTTCCCCAGTTCTCCTACTCAGCCAGTGGCACAGCC
Tarsius_syrichta  ATGAATGACGTAGCCATCGTGAAGGAGGGCTGGCTGCACAAACGGGGGGAGTACATCAAAACCTGGCGGCCCCGCTATTTCCTGCTAAAGAATGACGGCACCTTCATCGGCTACAAGGAGCGGCCTCAGGACGTGGACCAGCGCGAGTCCCCCCTGAACAACTTCTCTGTGGCACAGTGCCAGCTGATGAAGACAGAGCGGCCCCGCCCCAACACCTTCATCATCCGCTGCCTGCAGTGGACCACGGTCATCGAGCGTACCTTCCATGTGGAGACACCCGAGGAGCGGGAGGAGTGGACCACAGCCATCCAGACGGTGGCCGACGGGCTCAAGAAGCAGGAGGAGGAGATGATGGACTTCCGGTCTGGCTCCCCCAGCGACAACTCAGGGGCTGAAGAGATGGAGGTGTCCCTGGCCAAGCCCAAGCACCGCGTGACCATGAACGAGTTCGAGTACCTGAAGCTGCTGGGCAAGGGCACCTTTGGGAAGGTGATCCTGGTGAAGGAGAAGGCCACAGGCCGCTACTACGCCATGAAGATTCTCAAGAAGGAAGTCATCGTGGCCAAGGACGAGGTGGCCCACACCCTCACTGAGAACCGTGTCCTCCAGAACTCCAGGCACCCCTTCCTCACGGCCCTGAAGTACTCCTTCCAGACCCATGACCGCCTCTGCTTTGTCATGGAGTATGCCAACGGGGGCGAGCTGTTCTTCCACCTGTCCCGGGAGCGCGTGTTCTCTGAGGACCGAGCCCGCTTCTACGGCGCTGAGATCGTGTCAGCCCTAGACTACCTGCACTCGGAGAAGAACGTGGTGTACCGGGACCTCAAGCTGGAGAATCTAATGCTGGACAAGGATGGGCACATCAAGATCACAGACTTCGGGCTGTGCAAGGAGGGGATCAAGGATGGCGCCACCATGAAGACCTTCTGTGGCACGCCTGAGTACCTGGCCCCCGAGGTGCTGGAGGACAACGACTATGGCCGGGCAGTGGACTGGTGGGGGCTGGGCGTGGTCATGTACGAGATGCTGTGCGGCCGCCTGCCCTTCTACAACCAGGACCACGAGAAGCTCTTCGAGCTCATCCTCATGGAAGAGATCCGCTTCCCACGCACACTCGGCCCTGAGGCCAAGTCTTTGCTCTCTGGACTGCTCAAGAAGGACCCCAAGCAGAGGCTTGGCGGGGGCCCTGAGGACGCCAAGGAGATCATGCAGCACCGCTTCTTCTCCGGCATCGTGTGGCAGGACGTGTACGAGAAGAAGCTCAGCCCGCCCTTCAAGCCCCAGGTCACGTCAGAGACCGACACGAGGTATTTTGACGAGGAGTTCACAGCCCAGATGATCACCATCACCCCACCAGACCAAGACGACAACATGGAGTGTGTGGACAGCGAGCGGAGACCCCACTTCCCCCAGTTCTCCTACTCGGCCAGCGGCACGGCC
