# Supplementary material for: Equivocal evidence for a link between megalencephaly-related genes and primate brain size evolution
Source: Sci Rep. 2022 Jun 28;12:10902. doi: 10.1038/s41598-022-12953-4 (PMC9239989; doi:10.1038/s41598-022-12953-4)
Supplement: Supplementary file 3 — Supplementary Information 3. [file 41598_2022_12953_MOESM3_ESM.phy]

 21 5406
Chlorocebus_sabaeus  ATGGCGGCGGCACCTACCCAGATCGAAGCCGAGCTGTATTACCTGATCGCTAGGTTCTTGCAGTCTGGACCCTGCAACAAATCCGCTCAGGTGCTAGTGCAGGAGCTCGAGGAGCATCAGCTGATTCCGCGCCGCTTAGATTGGGAGGGGAAAGAGCACCGAAGAAGCTTCGAGGATCTGGTGGCAGCAAATGCACACATTCCTCCAGACTACCTCCTTAAAATTTGTGAGAGAATTGGTCCTTTACTAGATAAAGAGATCCCTCAGAGTGTTCCTGGGGTACAGACATTATTAGGTGTCGGTCGGCAGTCTCTGCTACGGGATGCCAAAGACTGTAAGAGTACACTATGGAATGGGTCTGCTTTTGCGGCTCTACATAGAGGCAGACCTCCAGAACTACCTGTAAATTATGTGAAACCTCCAAATGTGGTGAATATCACCTCTGCCAGGCAATTAACCGGATGTAGTCGCTTCGGTCATATTTTCCCTTCATCTGCTTACCAGCACATTAAGATGCATAAGAGAATTCTGGGGCACTTGTCATCTGTCTACTGTGTAGCATTTGACCGAAGTGGGAGAAGAATTTTTACAGGTTCAGATGACTGTTTAGTAAAAATTTGGGCTACAGATGATGGACGTCTTCTTGCTACACTTCGTGGACACTCTGCTGAAATTTCTGACATGGCTGTTAACTATGAAAACACTCTTATTGCCGCAGGCAGCTGTGATAAGGTAGTAAGAGTATGGTGTCTTCGAACTTGTGCACCTGTTGCAGTCCTTCAGGGCCATTCAGCTTCTATTACTTCCATACAGTTTTGTCCATCAACTAAAGGCACAAACAGATACCTCACTTCTACTGGTGCTGATGGAACAATCTGTTTCTGGCAATGGCATGTCAAAACAATGAAGTTTAGAGATCGCCCAGTGAAATTTACTGAGAGATCCAGACCTGGAGTCCAGATATCTTGTTCATCTTTCAGTTCTGGCGGTATGTTCATTACAACTGGTAGTACTGACCATGTGATTAGAATATATTATTTGGGTTCTGAGGTTCCTGAGAAAATTGCTGAATTAGAGTCACATACGGATAAAGTTGTTGCTGTTCAGTTCTGTAACAATGGAGACAGTTTAAGATTTGTTAGTGGAAGTCGAGATGGAACGGCAAGAATTTGGCAGTATCAGCAACAAGAATGGAAGAGTATAGTGCTCGACATGGCTACTAAAATGACTGGCAATAATTTGCCATCTGGAGAAGACAAGATCACTAAACTTAAGGTGACTATGGTGGCCTGGGATCGCTATGATACCACAGTTATTACTGCAGTGAATAATTTTCTTTTGAAAGTGTGGAATTCTATCACAGGACAGCTTCTTCATACATTATCTGGACATGATGACGAAGTATTCGTTCTGGAAGCCCATCCATTTGATCAAAGGATTATACTTTCAGCAGGTCATGATGGGAACATTTTTATTTGGGACCTTGACCGGGGGACCAAAATTCGGAATTACTTTAACATGATTGAAGGCCAAGGCCATGGTGCGGTGTTTGATTGTAAATTTTCACCGGATGGAAACCATTTTGCCTGCACAGATTCTCATGGGCATTTGCTGCTTTTTGGTTTTGGATGCAGTAAATACTATGAAAAGATTCCAGATCAGATGTTCTTCCACACGGATTATCGTCCTCTTATTCGTGATGCCAATAACTATGTATTGGATGAACAAACCCAACAAGCTCCTCACCTCATGCCTCCTCCATTTTTGGTGGATGTTGATGGAAATCCTCATCCCACAAAATTCCAACGATTGGTACCAGGACGGGAAAATTGTAAAGATGAACAGCTTATACCACAGCTGGGATATGTGGCTAATGGTGATGGTGAGGTAGTAGAACAGGTAATTGGGCAGCAAACCAATGACCAAGATGAGAGCATTCTTGATGGAATAATCAGGGAGCTGCAGAGAGAACAAGACCTGAGACTAATTAATGAAGGAGATGTTCCACATTTTCCAGTTAATAGAGCATACTCTGTTAATGGTGCTCTGAGAAGTCCAAACATGGACATATCTTCTTCCCCAAACATCAGGCTTAGAAGACATAGTAGTCAAATTGAAGGTGTTAGACAAATGCATAACAATGCTCCTCGGAGCCAGATGGCCACTGAAAGAGATCTCATGGCATGGAGCAGAAGAGTGGTGGTCAATGAACTAAATAATGGGGTTAGTAGGGTACAGGAAGAATGTCGAACTGCAAAAGGTGACATAGAAATCAGTCTTTATACAGTTGAAAAGAAGAAAAAGCCATCTTATACTACTCAAAGGAATGATTATGAGCCTAGCTGTGGGCGTTCTTTACGAAGGACACAGCGCAAACGTCAGCATACTTACCAAACACGGTCCAACATAGAGCATAATTCACAACCTTCATGTCAAAATTCAGGTGTACAGGAAGACTCAGACAGCTCCTCAGAGGAAGACGAAACTGTTGGCACAAGTGATGCTTCAGTAGAGGATCCTGTTGTTGAATGGCAAAGTGAAAGTTCTTCCAGTGATTCATCAAGTGAATATTCTGATTGGACAGCAGATGCTGGAATAAATTTACAACCCCCAAAAAGACAAACCAGACAGACAACACGGAAAATATGCAGCAGCTCTGATGAGGAAAATGTGAAGTCCCTAGAAGAAAGGCAAAAGAAACCTAAGCAGACTAGAAAGAAGAAAGGAGGACTGGTTTCTATGGCAGGTGAGCCTAATGAAGAATGGTTTGCCCCTCAGTGGATCTTGGATACTATACCCCGACGTTCCCCATTTGTTCCACAAATGGGAGATGAGCTTATCTATTTTAGGCAAGGACATGAAGCTTATGTTCGGGCTGTAAGGAAATCAAAAATATACAGTGTTAATTTACAAAAACAGCCATGGAACAAAATGGATCTCAGGGAGCAAGAGTTTGTTAAGATTGTAGGAATCAAATATGAGGTTGGCCCACCCACACTGTGCTGCTTGAAGCTTGCATTTCTGGACCCAATTTCAGGCAAAATGACTGGAGAATCTTTTTCCATTAAGTATCATGACATGCCAGATGTCATTGACTTCCTTGTGCTACATCAGTTTTATAATGAAGCCAAAGAAAGGAACTGGCAGATTGGTGATAGATTCCGCAGTATAATAGATGACGCCTGGTGGTTTGGAACTGTGGAGAGTCAGCAGCCTTTTCAACCAGAGTATCCTGATAGTTCTTTCCAGTGTTACAGTGTTCACTGGGACAATAATGAGAGAGAAAAGATGAGCCCCTGGGATATGGAGCCAATTCCAGAAGGAACTGCCTTTCCAGATGAAGTTGGTGCTGGTGTCCCTGTCTCCCAGGAAGAATTGACTGCTTTGCTATACAAACCCCAGGAAGGAGAGTGGGGGGCTCATTCCAGAGATGAAGAATGTGAACGGGTTATTCAGGGCATCAACCACCTTCTTTCCCTGGATTTTGCCAGCCCTTTTGCTGTTCCAGTGGATCTCAGTGCCTACCCCTTGTATTGTACTGTAGTTGCTTATCCAACTGACCTCAATACCATCAGGCGGAGACTTGAAAATCGCTTTTACAGGAGAATATCAGCATTAATGTGGGAGGTACGCTATATTGAGCATAATGCCAGGACTTTCAATGAGCCAGACAGTCCTATAGTTAAAGCAGCTAAAATTGTAACTGATGTCTTACTTCGATTTATTGGGGATCAGAGCTGTACTGATATACTGGATACTTACAATAAAATTAAAGCAGAAGAACGAAACAGCACTGATGCAGAGGAGGATACAGAAATGGTTGATTTAGATTCAGACGGTCCTGGTACTTCATCTGGAAGAAGGGTCAAATGCCGAGGCAGAAGACAGTCTTTAAAGTGTAATCCTGATGCTTGGAAAAAACAATGCAAAGAACTATTGAGCCTCATTTATGAACGTGAAGACTCAGAGCCATTTCGACAGCCAGCCGATCTTCTTTCTTACCCAGGTTATCAGGAGCAAGAGGGAGAATCCTCAGAGTCTGTTGTTCCAGAAAGACAACAAGATTCATCTCTTTCTGAGGATTATCAAGATGTTATAGATACTCCTGTGGACTTCAGCACTGTGAAAGAAACTTTGGAAGCAGGAAACTATGGTAGTCCTCTGGAATTTTATAAGGATGTTCGCCAAATATTCAACAACTCCAAAGCTTGTACCTCTAATAAAAAGTCAAGGATTTATAGCATGATGCTGCGATTATCTGCCTTATTTGAAAGTCATATCAAAAATATCATCTCTGAGTATAAGTCAGCAATCCAGAGTCAGAAGAGGAGAAGGCCACGGTACAGAAAACGTCTAAGAAGCAGCAGCAGTTCGTTATCTAGTAGTGGAGCACCTAGTCCAAAAGGGAAGCAGAAACAAATGAAGTTGCAGCCTAAAAATGACCAGAATACCTCAGTATCTTATGCCAGGACTAGCTCTCCTTTCTCATCTCCTGTTTCAGATGCTGCTGAAGGGCTTTCACTATATCTACTTGATGATGAGCCAGATGGGCCATTTTCTTCATCGAGCTTTGGTGGATATAGCCGAAGTGGAAATAGCCATGACCCAGGGAAAGCCAAATCATTGCGAAATAGAGTTTTGCCAGTTAAACAAGATCACTCCCTTGATGGACCCCTTACAAATGGTGATGGCAGAGAACCCCGGACAGGAATCAAGAGAAAACTACTTAGTGCATCAGAAGAAGATGAAAACATGGGAGGAGAAGATAAAGAGAAAAAAGAAACAAAAGAGAAGTCTCATTTATCCACCTCAGAGAGTGGAGAGTTAGGATCCAGTTTAAGTTCTGAAAGTACCTGTGGTTCTGACTCTGACTCTGAATCAACTTCCAGAACAGATCAAGATTACGTAGATGGAGACCATGATTATAGCAAATTCATACAAACCAGACCTAAAAGAAAACTCAGAAAGCAACATGGCAATGGAAAAAGAAATTGGAAGACCAGAGGCACAGGAGGAAGAGGCAGATGGGGAAGATGGGGTAGATGGAGTAGAGGAGGCAGAGGAAGAGGAGGCAGGGGACGAGGGAGTAGAGGAAGAGGTGGAGGTGGCACTAGGGGGAGGGGAAGAGGGAGAGGAGGAAGAGGTGCTTCTAGAGGAGCTACCAGAGCCAAACGAGCACGTATTGCAGATGATGAATTTGATACCATGTTTTCAGGACGTTTCAGTAGACTGCCTCGAATTAAAACAAGAAACCAAGGCAGGAGGACTGTTTTATATAATGATGATTCTGATAATGACAATTTTGTGTCCACTGAGGATCCTCTGAATCTTGGTACATCCAGATCAGGCAGAGTGCGTAAAATGACAGAAAAAGCCAGGGTTAGCCATCTCATGGGATGGAATTAT
Microcebus_murinus  ATGGCGGCGGCACCTACCCAGATCGAAGCCGAGCTGTATTACCTGATCGCTAGGTTCTTGCAGTCCGGACCCTGCAACAAATCTGCTCAGGTGCTAGTGCAGGAGCTCGAGGAGCATCAGCTGATTCCGCGCCGCTTAGATTGGGAGGGGAAAGAGCACCGAAGAAGCTTTGAGGATCTGGTGGCAGCAAATGCACACATTCCTCCAGACTACCTCCTTAAAATTTGTGAGCGGATTGGTCCCTTACTTGATAAGGAGATCCCTCAGAGTGTTCCTGGGGTACAGACATTACTAGGTGTTGGTCGGCAGTCTCTGTTACGGGATGCCAAAGACTGTAAGAGTACACTATGGAATGGGTCTGCTTTTGCAGCTCTACATAGAGGCAGACCTCCAGAACTACCTGTAAATTATGTGAAACCTCCAAATGTGGTGACTATCACTTCTGCCAGGCAACTAACCGGATGTAGTCGCTTCAGCCATATTTTCCCTTCATCTGCTTACCAGCACATTAAGATGCATAAAAGAATTCTGGGGCATTTGTCATCTGTCTACTGTGTAGCATTTGACAGAAGTGGGAGAAGAATTTTTACAGGTTCGGATGACTGTTTGGTAAAAATTTGGGCTACAGATGATGGACGCCTTCTTGCTACACTTCGAGGGCACTCTGCTGAAATTTCTGACATGGCTGTTAACTATGAAAACACTCTTATTGCTGCAGGCAGCTGTGATAAGGTTGTAAGAGTATGGTGTCTTCGAACTTGTGCACCGGTTGCAGTCCTTCAGGGACATTCAGCTTCTATTACTTCCATACAGTTTTGTCCATCAACTAAAGGCACAACCAGATACCTCACTTCTACTGGTGCTGATGGAACAATCTGTTTCTGGCAATGGCATGTGAAAACAATGAAGTTTAGAGATCGCCCAGTGAAATTTACTGAGCGATCCAGACCGGGAGTTCAGATATCTTGTTCATCTTTCAGTTCTGGTGGTATGTTCATTACAACAGGTAGCACTGATCATGTGATTAGAATATATTATTTGGGTTCTGAGATCCCTGAGAAAATTGCTGAATTAGAATCACATACGGATAAAGTTGTTGCTGTTCAGTTCTGTAACAATGGAGACAGTTTAAGATTTGTTAGTGGAAGTAGAGATGGAACAGCAAGAATTTGGCAATATCAACAACAAGAATGGAAGAGTATAGTGTTAGATATGGCTACTAAAATGACTGGGAATAATTTGCCATCTGGAGAAGACAAGGTCACTAAACTTAAAGTGACTATGGTAGCATGGGATCGCTATGATACCACAGTTATTACGGCAGTGAACAATTTCCTTTTGAAAGTATGGAACTCTATCACAGGGCAGCTTCTTCATACTTTATCTGGGCATGATGATGAAGTATTTGTTTTGGAAGCACATCCATTTGATCAAAGGATCATACTTTCAGCGGGTCATGATGGGAACATTTTTATTTGGGACCTTGACCGGGGGACCAAAATTCGGAATTACTTTAACATGATTGAAGGCCAAGGTCATGGTGCAGTGTTTGATTGTAAATTTTCCCCAGATGGAAACCATTTTGCCTGTACAGATTCTCATGGGCATTTGTTGCTTTTTGGTTTTGGATGCAGTAAATACTATGAAAAGATTCCAGATCAGATGTTCTTCCACACGGATTATCGACCTCTTATCCGTGATGCCAATAACTATGTGTTGGATGAACAAACCCAACAAGCTCCTCACCTCATGCCTCCCCCATTTTTGGTGGATGTTGATGGAAATCCTCATCCCACAAAATTCCAGCGCCTAGTTCCAGGACGGGAAAATTGTAAAGATGAACAACTTATACCACAGCTGGGATATGTGGCTAATGGTGATGGTGAGGTGGTAGAACAGGTAATTGGGCAGCAAACCAATGACCAAGATGAAAGCATTCTTGATGGAATAATCAGAGAGCTACAGAGAGAACAAGATCTGAGACTAATTAATGAAGGAGATGTTCCACATTTTCCAATTAATAGATCATACTCTGTTAATGGTGCTCTGAGAAGTCCAAATGTGGACATATTGTCTTCCCCAAACATTGGTCTCCNNNGACGTAATGGTCAAATTGAAGGTGTCCGACAAATGCATAATAATGCTCCTCGGAGCCAGATGGCCACAGAAAGAGATCTCATGGCATGGAGCAGAAGAGTGGTGGTCAATGAACTAAATAATGGGGTTAGTAGGGTACAGGAAGAATGTCGAATTGCAAAAGGCGATGTGGAAATCAGTCTTTATACAGTTGAAAAGAAGAAAAAGCCATCTTATAATACCCAAAGGAATGATTATCAGCCTAGTTGTGGGCGGTCTTTACGAAGGACACAGCGCAAGCGTCAGCATACCTATCAAACTCGGTCCAACATAGAGCAGAATTCGCAAGCATCATGTCAAAATTCAGGTGTACAGGAAGACTCAGAAAGCTCCTCAGAGGAAGATGAAACTGTTGGCACAAGTGATGCATCTGTAGAGGATCCTGTTATTGAATGGCAAAGTGAAAGTTCTTCCAGTGATTCTTCAAGTGAATATTCTGATTGGACAGCAGATGCTGGAATAAATTTGCAACCACCAAAAAGACAAACAAGACAGGCAACACGGAAAATATGCAGTAGCTCTGAGGAGGAGAATTTGAAGTCACTAGAAGAAAGGCAGAAGAAACCCAAGCAGACTAGAAAGAAGAAAGGAGGACTGGTTTCTATGGCAGGTGAGCCCAATGAAGAGTGGTTTGCCCCTCAGTGGATCTTGGATACCATACCTCGACGTTCCCCATTTGTCCCACAAATGGGAGATGAGCTTATCTATTTTAGGCAAGGACATGAAGCTTATGTGCGGGCTGTAAGGAAATCAAAAATATACAGTGTTAATATACAAAAACAGCCGTGGAACAAAATGGATCTCAGGGAACAAGAGTTTGTTAAGATTGTAGGAATCAAATATGAGGTTGGACCCCCTACACTGTGCTGCTTGAAGCTTGCATTTCTGGACCCTATTTCAGGCAAAATGACTGGAGAATCTTTTTCCATTAAGTATCATGACATGCCAGATGTCATTGACTTCCTTGTGCTACATCAGTTTTATAATGAAGCCAAAGAAAGGAACTGGCAGATTGGTGATAGATTCCGCAGTATAATAGATGACGCCTGGTGGTTTGGGACTGTGGAAAGTCAGCAGCCTTTTCAACCAGAGTATCCTGATAGTTCTTTCCAGTGTTACAGTGTACACTGGGACAATAATGAGAGAGAGAAAATGAGCCCCTGGGATATGGAGCCAATTCCAGAAGGAACTGCCTTTCCAGATGAAGTTGGTGCTGGTGTTCCTGTGTCCCAGGAGGAACTGACTGCTTTGCTATACAAACCCCAGGAAGGAGAGTGGGGGGCTCATTCCAGAGATGAGGAATGTGAACGAGTTATTCAGGGCATCAACCACCTTCTTTCCCTGGATTTTGCCAGCCCTTTTGCTGTTCCAGTGGATCTCAGTGCCTACCCCTTGTATTGTACTGTAGTTGCTTATCCGACTGACCTCAACACCATCAGGCGACGGCTTGAAAATCGCTTTTACAGGAGAATATCAGCATTAATGTGGGAGGTACGCTATATTGAACATAATGCCAGGACTTTTAATGAGCCAGACAGCCCTATTGTTAAAGCAGCAAAAATTGTAACTGATGTATTACTTCGATTTATTGGGGATCAGAGCTGTACTGATATACTAGATACTTATAATAAAATTAAAGCAGAAGAACTAAACAGTACTGATGCAGAGGAGGATATAGAAATGGTTGATTTAGATTCAGATGGCCCTGGTACTTCATCTGGAAGAAGGGTCAAATGCCGAGGCAGAAGACAGTCTTTAAAGTGTAATCCTGATGCTTGGAAAAAACAATGCAAAGAACTATTGAGCCTCATTTATGAACGTGAAGACTCAGAGCCATTTCGACAGCCAGCTGATCCTCTTTCTTACCCAGGCTTTCAAGAGCAAGATGGGGAATCCTCAGAGTCAGTTGTTGCAGAAAGACAACAAGATCCATCTCTTTCTGAGGATTATCAAGATGTTATAGACACTCCTATGGACTTCAGCACTGTGAAAGAAAATTTGGAAGCAGAAAACTATGGTAGTCCTCTGGAATTTTATAAGGATGTTCGCCAAATATTCAGCAACTCCAAAGCTTATACATCTAATAAAAAGTCAAGGATCTATAGCATGACACTGCGATTGTCTGCCTTATTTGAAAGTCATATTAAAAATATCATCTCTGAATATAAATCAGCAATCCAGAGTCAGAAGAGGAGAAGACCACGGTACAGAAAACGTCTAAGAAGCAGTAGCAGTTCATTATCTAGTAGCCGAGCTCCTAGTCCAAAAGGGAAACAAAAACAAATGAAGTTGCAGCCTAAAAATGACCAGAATACCTCAGTGTCTTATGCTAGGACTAGCTCTCCTTTCTCGTCTCCTGTTTCAGATGCTGCTGAAGGGCTATCACTGTATCTTCTCGATGATGAACTGGATGGGCCATTTTCTTCATCAGGCTTCAGTGGATATAGCCGAAGTGGAAATAGCCATGACCCAGGGAAAGCCAAATCATTTCGCAATAGACTTTTGCCAGTTAAACAAGATCACTCTCTTGATGGACCTCTTACAAATGGTGATGGCAGAGAGCCCCGGACAGGAATCAAGAGAAAATTACTTAGTGCTTCAGAAGAAGATGAAAGCATGGGAGGAGAAGAGAAAGAGAAAAAAGAAACAAAAGAGAAATCACATTTATCCTCCTCAGAGAGTGGAGAGTTAGGATCCAGTTTAAGTTCTGAAAGTACCTGTGGATCTGATTCTGACTCTGAATCAACTTCCAGAACAGATCAAGACTATGTAGATGGAGACCATGACTATAGTAAATTCATACAAACCAGACCTAAAAGAAAACTCAGAAAGCAACATGCCAATGGAAAAAGAAACTGGAAGACAAGAGGCACAGGAGGAAGAGGCAGATGGGGAAGATGGGGTAGATGGAGTAGAGGAGGCAGAGGAAGAGGAAGCAGGGGACGAGGGGGTCGAGGAAGAGGTGGAAGTGGCACTAGGGGGCGAGGGAGAGGGAGAGGTGGAAGAGGTGCTTCTAGAGGAGCCACCAGAGCCAAACGAGCACGTATTGCAGAAGATGAATTTGACACCATGTTTTCGGGACGATTCAGTAGACTGCCTCGAATTAAAACAAGAAACCAAGGCAGGAGGACTGTTTTATATAACGATGATTCTGATAATGACAATTTTGTGTCCACTGAGGATCCTCTGAATCTTGGTACATCCAGATCAGGCAGAGTGCGTAAAATGACAGAAAAAGCCAGGGTTAGCCATCTCATGGGATGGAATTAT
Aotus_nancymaae  ATGGCGGCGGCACCTACCCAGATCGAAGCCGAGCTGTATTACCTGATCGCTAGGTTCTTGCAGTCTGGACCCTGCAACAAATCCGCTCAGGTGCTAGTGCAGGAGCTCGAGGAGCATCAGCTGATTCCGCGCCGCTTAGATTGGGAGGGGAAAGAACACCGAAGAAGCTTTGAGGATCTGGTGGCAGCCAATGCACACATTCCTCCAGACTACCTCCTTAAAATTTGTGAGAGGATTGGTCCTTTACTAGATAAAGAGATCCCTCAGAGTGTTCCTGGGGTACAGACATTATTAGGTGTCGGTCGGCAGTCTCTGCTACGGGATGCCAAAGACTGTAAGAGTACACTATGGAATGGGTCTGCTTTTGCGGCTCTACATAGAGGCAGACCTCCAGAACTACCTGTAAATTATGTGAAACCTCCAAATGTGGTGAATATCACCTCTGCCAGGCAATTAACCGGATGTAGTCGCTTTGGTCATATTTTCCCTTCATCTGCTTACCAGCACATTAAGATGCATAAGAGAATTCTGGGGCACTTGTCATCTGTCTATTGTGTAGCATTTGACCGAAGTGGGAGAAGAATTTTTACAGGTTCAGATGACTGTTTAGTAAAAATTTGGGCTACAGATGATGGACGCCTTCTTGCTACACTTCGTGGACACTCTGCTGAAATTTCTGATATGGCTGTTAACTATGAAAACACTCTTATTGCCGCAGGCAGCTGTGATAAGGTGGTAAGAGTATGGTGTCTTCGAACTTGTGCACCGGTTGCAGTCCTTCAGGGACATTCAGCTTCTATTACTTCCATACAGTTTTGTCCATCAACTAAAGGCACAAACAGATACCTCACTTCTACTGGTGCTGATGGAACAATCTGTTTCTGGCAATGGCATGTAAAAACAATGAAATTTAGAGATCGCCCAGTGAAATTTACTGAGAGATCCAGACCTGGAGTCCAGATATCTTGTTCATCTTTCAGTTCTGGTGGTATGTTCATTACAACTGGTAGTACTGATCATGTGATTAGAATATATTATTTGGGTTCTGAGGTCCCTGAGAAAATTGCTGAATTAGAGTCACATACGGATAAAGTTGTTGCTGTTCAGTTCTGTAACAATGGAGACAGTTTAAGATTTGTTAGTGGAAGTCGAGATGGAACAGCAAGAATTTGGCAGTATCAGCAACAAGAATGGAAGAGTATAGTGCTGGACATGGCTACTAAAATGACTGGCAATAATTTGCCATCTGGAGAAGACAAGATCACTAAACTTAAGGTGACTATGGTGGCCTGGGATCGCTATGATACCACAGTTATTACTGCAGTGAACAATTTTCTTTTGAAAGTGTGGAATTCTATCACAGGACAGCTTCTTCATACATTATCTGGACATGATGATGAAGTATTCGTTCTGGAAGCACATCCATTTGATCAAAGGATCATACTTTCAGCAGGTCATGATGGGAACATTTTTATTTGGGACCTTGACCGGGGGACCAAAATTCGGAATTATTTTAACATGATTGAAGGCCAAGGCCATGGTGCGGTGTTTGATTGTAAGTTTTCACCAGATGGAAACCATTTTGCCTGCACAGATTCTCATGGGCATTTGCTGCTTTTTGGTTTTGGATGCAGTAAATACTATGAAAAGATTCCAGATCAGATGTTCTTCCACACGGACTATCGTCCTCTTATTCGTGATGCCAATAACTATGTATTGGATGAACAAACCCAACAAGCTCCTCACCTCATGCCTCCTCCATTTTTGGTGGATGTTGATGGAAATCCTCATCCTACAAAATTCCAACGGCTGGTACCAGGACGGGAAAATTGTAAAGATGAACAACTTATACCACAGCTGGGATATGTGGCTAATGGTGATGGTGAGGTGGTAGAACAGGTAATTGGGCAGCAAACCAATGACCAAGATGAGAGCATTCTTGATGGAATAATCAGGGAGCTACAGAGAGAACAAGACCTGAGACTAATTAATGAAGGAGATGTTCCACATTTTCCAGTTAATAGAGCATACTCTGTTAATGGTGCTCTAAGAAGTCCAAACATGGACATATCGTCTTCCCCAAACATCGCGCTTCGCAGGCATAGTAGTCAAATTGAAGGTGTTAGACAAATGCATAACAATGCTCCTCGGAGCCAGATGGCCACTGAAAGAGATCTCATGGCATGGAGCAGAAGAGTGGTGGTCAATGAACTAAATAATGGGGTTAGTAGGGTACAAGAGGAATGTCGAACTACAAAAGGTGACATAGAAATCTGTCTTTATACAGTTGAAAAGAAGAAAAAGCCATCTTATACTACTCAAAGGAATGATTATGAGCCTAGCTGTGGGCGTTCTTTACGAAGGACACAGCGCAAACGTCAGCATACTTACCAAACACGGTCCAACATAGAGCATAATTCACAAGCATCATGTCAAAATTCAGGTGTACAGGAAGACTCAGACAGCTCCTCAGAGGAAGATGAAACTGTTGGCACAAGTGATGCTTCGGTAGAGGATCCTGTTGTTGAATGGCAAAGCGAAAGTTCTTCCAGTGATTCATCAAGTGAATATTCTGATTGGACAGCAGATGCTGGAATAAATTTACAACCCCCAAAAAGACAAACCAGACAAACAACACGAAAAATATGCAGCAGCTCTGATGAAGAAAATTTGAAGTCCTTAGAGGAAAGACAGAAGAAACCTAAGCAGACTAGAAAGAAGAAAGGAGGGCTCGTTTCTATGGCAGGTGAGCCTAATGAAGAATGGTTTGCCCCTCAGTGGATCTTGGATACTATACCCCGACGTTCCCCATTTGTCCCACAAATGGGAGATGAGCTTATCTATTTTAGGCAAGGACACGAAGCTTATGTTCGGGCTGTAAGGAAATCAAAAATATACAGTGTTAATTTACAAAAACAGCCATGGAACAAAATGGATCTCAGGGAGCAAGAGTTTGTTAAGATTGTAGGAATCAAATATGAAGTTGGCCCACCCACACTATGCTGCTTGAAGCTTGCATTTCTGGACCCAATTTCAGGCAAAATGACTGGAGAATCTTTTTCCATTAAGTATCATGACATGCCAGATGTCATTGACTTTCTTGTGCTACATCAGTTTTATAATGAAGCCAAAGAAAGGAACTGGCAGATTGGTGATAGATTCCGCAGTATAATAGATGACGCCTGGTGGTTTGGGACTGTGGAGAGTCAGCAGCCTTTTCAACCAGAGTATCCTGATAGTTCTTTCCAGTGTTACAGTGTCCACTGGGACAATAATGAGAGAGAAAAGATGAGCCCCTGGGATATGGAGCCAATTCCAGAAGGAACTGCCTTTCCAGATGAAGTTGGTGCTGGCGTTCCTGTCTCCCAGGAAGAATTAACTGCTTTGCTATACAAACCCCAGGAAGGAGAGTGGGGAGCTCATTCCAGAGATGAAGAATGTGAACGGGTTATTCAGGGCATCAACCACCTTCTTTCCCTGGATTTTGCCAGCCCTTTTGCTGTTCCAGTGGATCTCAGTGCCTACCCCTTGTATTGTACTGTAGTTGCTTATCCAACTGACCTCAATACCATCAGGCGGAGACTTGAAAATCGCTTTTACAGGAGAATATCAGCATTAATGTGGGAGGTACGCTACATTGAGCATAATGCCAGGACTTTCAATGAGCCAGACAGTCCTATAGTTAAAGCAGCTAAAATTGTAACTGATGTCTTACTTCGATTTATTGGGGATCAGAGCTGTACTGATATATTGGATACTTATAATAAAGTTAAAGCAGAAGAACGAAACAGTACTGATGCAGAGGAGGATACAGAAATGGTTGATTTAGATTCAGATGGTCCTGGTACTTCATCTGGAAGAAGGGTCAAATGCCGAGGCAGAAGACAGTCTTTAAAGTGTAATCCTGATGCTTGGAAAAAACAATGCAAAGAACTGTTGAGCCTCATTTATGAACGTGAAGACTCAGAGCCATTTCGACAGCCAGCCGATCCGCTTTCTTACCCAGGTCATCAAGAGCAAGAGGGAGAATCCTCAGAGTCTGTTGTTCCAGAAAGACAACAAGATTCATCTCTTTCTGAGGATTATCAAGATGTTATAGATACTCCTGTGGACTTCAGCACTGTGAAAGAAACCTTGGAAGCAGGAAACTATGGTAGTCCTCTGGAATTTTATAAGGATGTTCGCCAAATATTCAACAAGTCCAAAGCTTATACCTCTAATAAAAAGTCAAGGATCTATAGCATGATGCTGCGATTATCTGCCTTATTTGAAAGTCATATCAAAAATATCATCTCTGAATATAAGTCAGCAATCCAGAATCAGAAGAGGAGAAGGCCACGGTACAGAAAACGTCTAAGAAGCAGCAGCAGTTCGTTGTCTAGTAGTGGAGCACCTAGTCCAAAAGGGAAGCAGAAACAACTGAAGCTGCAGCCTAAAAATGACCAGAATACCTCAGTATCTTATGCCAGAACTAGCTCTCCTTTCTCATCTCCTGTTTCAGATGCTGCTGAAGGGCTTTCACTGTATCTACTTGATGATGAGCCAGATGGACCATTTTCTTCATCGAGCTTTGGTGGATATAGCCGAAGTGGAAATAGCCATGACCCAGGGAAAGCCAAATCATTTCGGAATAGAGTTTTGCCAGTTAAACAAGATCACTCCCTTGATGGACCCCTTACAAATGGTGATGGCAGAGAGCCCCGGACAGGAATCAAGAGAAAACTACTTAGTGCATCAGAAGAAGATGAAAACATGGGAGGAGAAGATAAAGAGAAAAAAGAAACAAAAGAGAAATCTCATTTATCCACCTCAGAGAGCGGAGAGTTAGGATCCAGTTTAAGTTCTGAAAGTACCTGTGGTTCTGACTCTGACTCTGAATCAACTTCCAGAACAGATCAAGATTATGTAGATGGAGACCATGATTATAGCAAATTCATACAAACCAGGCCTAAAAGAAAACTCAGAAAGCAACATGGCAATGGAAAAAGAAATTGGAAGACCAGAGGCACAGGCGGAAGAGGCAGATGGGGAAGATGGGGTAGATGGAGTAGAGGAGGCAGAGGAAGAGGAGGCAGGGGACGAGGGAGTCGAGGAAGAGGTGGAGGTGGCACTAGGGGTCGGGGAAGAGGGAGAGGAGGAAGAGGTGCTTCTAGAGGAGCTACCAGAGCCAAAAGAGCACGTATTGCAGATGATGAATTTGATACCATGTTTTCAGGACGTTTCAGTAGACTGCCTCGAATTAAAACAAGAAACCAAGGCAGGAGGACTGTTTTATATAATGATGATTCTGATAATGACAATTTTGTGTCCACTGAGGATCCTCTGAATCTTGGTACATCCAGATCAGGCAGAGTGCGTAAAATGACAGAAAAAGCCAGGGTTAGCCATCTCATGGGATGGAATTAT
Cebus_capucinus  ATGGCGGCGGCACCTACCCAGATCGAAGCCGAGCTGTATTACCTGATCGCTAGGTTCTTGCAGTCTGGACCCTGCAACAAATCCGCTCAGGTGCTAGTGCAGGAGCTCGAGGAGCATCAGCTGATTCCGCGCCGCTTAGATTGGGAGGGGAAAGAGCACCGAAGAAGCTTTGAGGATCTGGTGGCAGCCAATGCACACATTCCTCCAGACTACCTCCTTAAAATTTGTGAGAGGATTGGTCCTTTACTAGATAAAGAGATCCCTCAGAGTGTTCCTGGGGTACAGACATTATTAGGTGTCGGTCGGCAGTCTCTGCTACGGGATGCCAAAGACTGTAAGAGTACACTATGGAATGGGTCTGCTTTTGCGGCTCTACATAGAGGCAGACCTCCAGAACTACCTGTAAATTATGTGAAACCTCCAAATGTGGTGAATATCACCTCTGCCAGGCAATTAACCGGATGTAGTCGCTTCGGTCATATTTTCCCTTCTTCTGCTTACCAGCACATTAAGATGCATAAGAGAATTCTGGGGCACTTGTCATCTGTCTATTGTGTAGCATTTGACCGAAGTGGGAGAAGAATTTTTACAGGTTCAGATGACTGTTTAGTAAAAATTTGGGCTACAGATGATGGACGCCTTCTTGCTACGCTTCGTGGACACTCTGCTGAAATTTCTGATATGGCTGTTAACTATGAAAACACTCTTATTGCCGCAGGCAGCTGTGATAAGGTGGTAAGAGTATGGTGTCTTCGAACTTGTGCACCGGTTGCAGTCCTTCAGGGACATTCAGCCTCTATTACTTCCATACAGTTTTGTCCATCAACTAAAGGCACAAACAGATACCTCACTTCTACTGGTGCTGATGGAACAATCTGTTTCTGGCAATGGCATGTAAAAACAATGAAATTTAGAGATCGCCCGGTGAAATTTACTGAGAGATCCAGACCTGGAGTCCAGATATCTTGTTCATCTTTCAGTTCTGGTGGTATGTTCATTACAACTGGTAGTACTGATCATGTGATTAGAATATATTATTTGGGTTCTGAGGTCCCCGAGAAAATTGCTGAATTAGAGTCACATACGGATAAAGTTGTTGCTGTTCAGTTCTGTAACAATGGAGACAGTTTAAGATTTGTTAGTGGAAGTCGAGATGGAACAGCAAGAATTTGGCAGTATCAGCAACAAGAATGGAAGAGTATAGTGCTAGACATGGCTACTAAAATGACTGGCAATAATTTGCCATCTGGAGAAGACAAGATCACTAAACTTAAGGTGACTATGGTGGCCTGGGATCGTTATGATACCACAGTTATTACTGCAGTGAACAATTTTCTTTTGAAAGTGTGGAATTCTATCACAGGACAGCTTCTTCATACATTATCTGGACATGATGATGAAGTATTCGTTCTGGAAGCACATCCATTTGATCAAAGGATCATACTTTCAGCAGGTCATGATGGGAACATTTTTATTTGGGACCTTGACCGGGGAACCAAAATTCGGAATTACTTTAACATGATTGAAGGCCAAGGCCATGGTGCGGTGTTTGATTGTAAGTTTTCACCAGATGGAAACCATTTTGCCTGCACAGATTCTCATGGACATTTGCTGCTTTTTGGTTTTGGATGCAGTAAATACTATGAAAAGATTCCAGATCAGATGTTCTTCCACACGGACTATCGTCCTCTTATTCGTGATGCCAATAACTATGTATTGGATGAACAAACCCAACAAGCCCCTCACCTCATGCCTCCTCCATTTTTGGTGGATGTTGATGGAAATCCTCATCCTACAAAATTCCAACGGCTGGTACCAGGGCGGGAAAATTGTAAAGATGAACAACTTATACCACAGCTGGGATATGTGGCTAATGGTGATGGTGAGGTGGTAGAACAGGTAATTGGGCAGCAAACCAATGAGCAAGATGAGAGCATTCTTGATGGAATAATCAGGGAGCTACAGAGAGAACAAGACCTGAGACTAATTAATGAAGGAGATGTTCCACATTTTCCAGTTAATAGAGCATACTCTGTTAATGGTGCTCTGAGAAGTCCAAACATGGACATATCGTCTTCCCCAAACATCGCGCTTCGCAGACATAGTAGTCAAATTGAAGGTGTTAGACAAATGCATAACAATGCTCCTCGGAGCCAGATGGCCACTGAAAGAGATCTCATGGCATGGAGCAGAAGAGTGGTGGTCAATGAACTGAATAATGGGGTTAGTAGGGTACAAGAGGAATGTCGAACTACAAAAGGTGACATAGAAATCTGTCTTTATACAGTTGAAAAGAAGAAAAAGCCATCTTATACTACTCAAAGGAATGATTATGAGCCTAGCTGTGGGCGTTCTTTACGAAGGACACAGCGCAAACGTCAGCATACTTACCAAACACGGTCCAACATAGAGCATAATTCACAAGCATCATGTCAAAATTCAGGTGTACAGGAAGACTCAGACAGCTCCTCAGAGGAAGATGAAACTGTTGGCACAAGTGATGCTTCGGTAGAGGATCCCGTTGTTGAATGGCAAAGTGAAAGTTCTTCCAGTGATTCATCAAGTGAATATTCTGATTGGACAGCAGATGCTGGAATAAATTTACAACCCCCAAAAAGACAAACCAGACAAACAACACGAAAAATATGCAGCAGCTCTGATGAAGAAAATTTGAAGTCCTTAGAAGAAAGACAAAAGAAACCTAAGCAGACTAGAAAGAAGAAAGGAGGGCTGGTTTCTATGGCAGGTGAGCCTAATGAAGAATGGTTTGCCCCTCAGTGGATCCTGGATACTATACCCCGACGTTCCCCATTTGTCCCACAAATGGGAGATGAGCTTATCTATTTTAGGCAAGGACATGAAGCTTATGTTCGGGCTGTAAGGAAATCAAAAATATACAGTGTTAATTTACAAAAACAGCCATGGAACAAAATGGATCTCAGGGAGCAAGAGTTTGTTAAGATTGTAGGAATCAAATATGAAGTTGGCCCACCCACACTATGCTGCTTGAAGCTTGCATTTCTGGACCCAATTTCAGGCAAAATGACTGGAGAATCTTTTTCCATTAAGTATCATGACATGCCAGATGTCATTGACTTTCTTGTGCTACATCAGTTTTATAATGAAGCCAAAGAAAGGAACTGGCAGATTGGTGATAGATTCCGCAGTATAATAGATGACGCCTGGTGGTTTGGGACTGTGGAAAGTCAGCAGCCTTTTCAACCAGAGTATCCTGATAGTTCTTTCCAGTGTTACAGTGTTCACTGGGACAATAATGAGAGAGAAAAGATGAGCCCCTGGGATATGGAGCCAATTCCAGAGGGAACTGCCTTTCCAGATGAAGTTGGTGCTGGCGTTCCTGTCTCCCAGGAAGAATTGACTGCTTTGCTATACAAACCCCAGGAAGGAGAGTGGGGCGCTCATTCCAGAGATGAAGAATGTGAACGGGTTATTCAGGGCATCAACCACCTTCTTTCCCTGGATTTTGCCAGCCCTTTTGCTGTTCCAGTGGATCTCAGTGCCTACCCCTTGTATTGTACTGTAGTTGCTTATCCAACTGACCTCAATACCATCAGGCGGAGACTTGAAAATCGCTTTTACAGGAGAATATCAGCATTAATGTGGGAGGTACGCTACATTGAGCATAATGCCAGGACTTTCAATGAGCCAGACAGTCCTATAGTTAAAGCAGCTAAAATTGTAACTGATGTCTTACTACGATTTATTGGGGATCAGAGCTGTACTGATATACTGGATACTTATAATAAAGTTAAAGCAGAAGAACGAAACAGTACTGATGCAGAGGAGGATACAGAAATGGTTGATTTAGATTCAGATGGTCCTGGTACTTCATCTGGAAGAAGGGTCAAATGCCGAGGCAGAAGACAGTCTTTAAAGTGTAATCCTGATGCTTGGAAAAAACAATGCAAAGACCTGTTGAGCCTCATTTATGAACGTGAAGACTCAGAGCCATTTCGACAGTCAGCCGATCCTCTTTCTTACCCAGGTCATCAGGAGCAAGAGGGAGAATCCTCAGAGTCTGTTGTTCCAGAAAGACAACAAGATTCATTGCTTTCTGAGGATTATCAAGATGTTATAGATACTCCTGTGGACTTCAGCACTGTGAAAGAAACCTTGGAAGCAGGAAACTATGGTAGTCCTCTGGAATTTTATAAGGATGTTCGCCAAATATTCAACAAGTCCAAAGCTTATACCTCTAATAAAAAGTCAAGGATCTATAGCATGATGCTGCGATTATCTGCCTTATTTGAAAGTCATATCAAAAATATCATCTCTGAATATAAGTCAGCAATCCAGAATCAGAAGAGGAGAAGGCCACGGTACAGAAAACGTCTAAGAAGCAGCAGCAGTTCGTTATCTAGTAGTGGAGCACCTAGTCCAAAAGGGAAGCAGAAACAACTGAAGCTGCAGCCTAAAAATGACCAGAATACCTCAGTATCTTATGCCAGGACTAGCTCTCCTTTCTCATCTCCTGTTTCAGATGCTGCTGAAGGGCTTTCACTGTATCTACTTGATGATGAGCCAGATGGGCCATTTTCTTCATCGAGCTTCGGTGGATATAGCCGAAGTGGAAATAGCCATGACCCAGGGAAAGCCAAATCATTTCGGAATAGAGTTTTGCCAGTTAAACAAGATCGCTCCCTTGATGGACCCCTTACAAATGGTGATGGCAGAGAGCCCCGGACAGGAATCAAGAGAAAACTTCTTAGTGCATCAGAAGAAGATGAAAATATGGGAGGAGAAGATAAAGAGAAAAAAGAAACAAAAGAGAAATCTCATTTATCCACCTCAGAGAGCGGAGAGTTAGGATCCAGTTTAAGTTCTGAAAGTACCTGCGGTTCTGACTCTGACTCTGAATCAACTTCCAGAACAGATCAAGATTATGTAGATGGAGACCATGATTATAGCAAATTCATACAAACCAGGCCTAAAAGAAAACTCAGAAAGCAACATGGCAATGGAAAAAGAAATTGGAAGACCAGAGGCACAGGTGGAAGAGGCAGATGGGGAAGATGGGGTAGATGGAGTAGAGGAGGCAGAGGAAGAGGAGGCAGGGGACGAGGGAGTCGAGGAAGAGGTGGAGGTGGCGCTAGGGGTCGGGGAAGAGGGAGAGGAGGAAGAGGTGCTTCTAGAGGAGCTACCAGAGCCAAAAGAGCACGTATTGCAGATGATGAATTTGATACCATGTTTTCAGGACGTTTCAGTAGACTGCCTCGAATTAAAACAAGAAACCAAGGCAGGAGAACTGTTTTATATAATGATGATTCTGATAATGACAATTTTGTGTCCACTGAGGATCCTCTGAATCTTGGTACATCCAGATCAGGCAGAGTGCGTAAAATGACAGAAAAAGCCAGGGTTAGCCATCTCATGGGATGGAATTAT
Saimiri_boliviensis  ATGGCGGCGGCACCTACCCAGATCGAAGCCGAGCTGTATTACCTGATCGCTAGGTTCTTGCAGTCTGGACCCTGCAACAAATCCGCTCAGGTGCTAGTGCAGGAGCTCGAGGAGCATCAGCTGATTCCGCGCCGCTTAGATTGGGAGGGGAAAGAGCACCGAAGAAGCTTTGAGGATCTGGTGGCAGCCAATGCACACATTCCTCCAGACTACCTCCTTAAAATTTGTGAGAGGATTGGTCCTTTACTAGATAAAGAGATCCCTCAGAGTGTTCCTGGGGTACAGACATTATTAGGTGTCGGTCGGCAGTCTCTGCTACGGGATGCCAAAGACTGTAAGAGTACACTATGGAATGGGTCTGCTTTTGCGGCTCTACATAGAGGCAGACCTCCAGAACTACCTGTAAATTATGTGAAACCTCCAAATGTGGTGAATATCACCTCTGCCAGGCAATTAACCGGATGTAGTCGCTTCGGTCATATTTTCCCTTCATCTGCTTACCAGCACATTAAGATGCATAAGAGAATTCTGGGACACTTGTCATCTGTCTATTGTGTAGCATTTGACCGAAGTGGGAGAAGAATTTTTACAGGTTCAGATGACTGTTTAGTAAAAATTTGGGCTACAGATGATGGACGCCTTCTTGCTACACTTCGTGGACACTCTGCTGAAATTTCTGATATGGCTGTTAACTATGAAAACACTCTTATTGCCGCAGGCAGCTGTGATAAGGTGGTAAGAGTATGGTGTCTTCGAACTTGTGCACCGGTTGCAGTCCTTCAGGGACATTCAGCTTCTATTACTTCCATACAGTTTTGTCCATCAACTAAAGGCATAAACAGATACCTCACTTCTACTGGTGCTGATGGAACAATCTGTTTCTGGCAATGGCATGTAAAAACAATGAAATTTAGAGATCGCCCAGTGAAATTTACTGAGAGATCCAGACCTGGAGTCCAGATATCTTGTTCATCTTTCAGTTCTGGTGGTATGTTCATTACAACTGGTAGTACTGATCATGTGATTAGAATATATTATTTGGGTTCTGAGGTCCCTGAGAAAATTGCTGAATTAGAGTCACATACGGATAAAGTTGTTGCTGTTCAGTTCTGTAACAATGGAGACAGTTTAAGATTTGTTAGTGGAAGTCGAGATGGAACAGCAAGAATTTGGCAGTATCAACAACAAGAATGGAAGAGTATAGTGCTAGACATGGCGACTAAAATGACTGGCAATAATTTGCCGTCTGGAGAAGACAAGATCACTAAACTTAAGGTGACTATGGTGGCCTGGGATCGCTATGATACCACAGTTATTACTGCAGTGAACAATTTTCTTTTGAAAGTGTGGAATTCTATCACAGGACAGCTTCTTCATACATTATCTGGACATGATGATGAAGTATTCGTTCTGGAAGCACATCCATTTGATCAAAGGATCATACTTTCAGCAGGTCATGATGGGAACATTTTTATTTGGGACCTTGACCGGGGGACCAAAATTCGGAATTACTTTAACATGATTGAAGGCCAAGGCCATGGTGCGGTGTTTGATTGTAAGTTTTCACCAGATGGAAACCATTTTGCCTGCACAGATTCTCATGGGCATTTGCTGCTTTTTGGTTTTGGATGCAGTAAATACTATGAAAAGATTCCAGATCAGATGTTCTTCCACACGGACTATCGTCCTCTTATTCGTGATGCCAATAACTACGTATTGGATGAACAAACTCAACAAGCCCCTCACCTCATGCCCCCTCCATTTTTGGTGGATGTTGATGGAAATCCTCATCCTACAAAATTCCAACGGCTGGTACCAGGGCGGGAAAATTGTAAAGATGAACAACTTATACCACAGCTGGGATATGTGGCTAATGGTGATGGTGAGGTGGTAGAACAGGTAATTGGGCAGCAAACCAATGACCAAGATGAGAGCATTCTTGATGGAATAATCAGGGAGCTACAGAGAGAACAAGACCTGAGACTCATTAATGAAGGAGATGTTCCACATGTTCCAGTTAATAGAGCATACTCTCTTAATGGTGCTCTGAGAAGTCCAAACATGGACATATCGTCTTCCCCAAACATCGCGCTTCGCAGACATAGTAGTCAAATTGAAGGTGTTAGACAAATGCATAACAACGCTCCTCGGAGCCAGATGGCCACTGAAAGAGATCTCATGGCATGGAGCAGAAGAGTAGTGGTCAATGAACTAAATAATGGGGTTAGCAGGGTACAAGAGGAATGTCGAACTACAAAAGGTGACATAGAAATCTGTCTTTATACAGTTGAAAAGAAGAAAAAGCCATCTTATACTACTCAAAGGAATGATTATGAGCCTAGCTGTGGGCGTTCTTTACGAAGGACACAGCGCAAACGTCAGCATACTTACCAGACACGATCCAACATAGAGCATAATTCACAAGCATCGTGTCAAAATTCAGGTGTACAGGAAGACTCAGACAGCTCCTCAGAGGAAGATGAAACTGTTGGCACAAGTGATGCTTCGGTAGAGGATCCTGTTGTGGAATGGCAAAGTGAAAGTTCTTCCAGTGATTCATCAAGTGAATATTCTGATTGGACAGCAGATGCTGGAATAAATTTACAACCCCCAAAAAGACAAACCAGACAAACAACACGAAAAATATGCAGCAGCTCTGATGAAGAGAATTTGAAGTCCTTAGAAGAAAGACAAAAGAAACCTAAGCAGACTAGAAAGAAGAAAGGAGGGCTGGTTTCTATGGCAGGTGAGCCTAATGAAGAATGGTTTGCCCCTCAGTGGATCTTGGATACTATACCCCGACGTTCCCCATTTGTCCCGCAAATGGGAGATGAGCTTATCTATTTTAGGCAAGGACATGAAGCTTATGTTCGGGCTGTAAGGAAATCAAAAATATACAGTGTTAATTTACAAAAACAGCCATGGAACAAAATGGATCTCAGGGAGCAAGAGTTTGTTAAGATTGTAGGAATCAAATATGAAGTTGGCCCACCTACACTATGCTGCTTGAAGCTTGCATTTCTGGACCCAATTTCAGGCAAAATGACTGGAGAATCTTTTTCCATTAAGTATCATGACATGCCAGATGTCATTGACTTTCTTGTGCTACATCAGTTTTATAATGAAGCCAAAGAGAGGAACTGGCAGATTGGTGATAGATTCCGCAGTATAATAGATGATGCCTGGTGGTTTGGGACTGTGGAGAGTCAGCAGCCTTTTCAACCGGAGTATCCTGATAGTTCTTTCCAGTGTTACAGTGTTCACTGGGACAATAATGAGAGAGAAAAGATGAGCCCCTGGGATATGGAGCCAATTCCAGAAGGAACTGCCTTTCCAGATGAAGTTGGTGCTGGTGTTCCTGTCTCCCAGGAAGAATTGACTGCTTTGCTATACAAACCCCAGGAAGGAGAGTGGGGTGCTCATTCCAGAGATGAAGAATGTGAACGGGTTATTCAGGGCATCAACCACCTTCTTTCCCTGGATTTTGCCAGCCCTTTTGCTGTTCCAGTGGATCTCAGTGCCTACCCTTTGTATTGTACTGTAGTTGCTTATCCAACTGACCTCAATACCATCAGGCGGAGACTTGAAAATCGCTTTTACAGAAGAATATCAGCATTAATGTGGGAGGTACGCTACATTGAGCATAATGCCAGGACTTTCAATGAGCCAGACAGTCCTATAGTTAAAGCAGCTAAAATTGTAACTGATGTCTTACTTCGATTTATTGGGGATCAGAGCTGTACTGATATACTGGATACTTATAATAAAGTTAAAGCAGAAGAACGAAACAGTACTGATGCAGAGGAGGATACAGAAATGGTTGATTTAGATTCAGATGGTCCTGGTACTTCATCTGGAAGAAGGGTCAAATGCCGAGGTAGAAGACAGTCTTTAAAGTGTAATCCTGATGCTTGGAAAAAACAATGCAAAGAACTGTTGAGCCTCATTTATGAACGTGAAGACTCAGAGCCATTTCGACAACCATCCGATCCTCTTTCTTACCCAGGTCATCAGGAGCAAGAGGGAGAATCCTCAGAGTCTGTTGTTCCAGAAAGACAACAAGATTCATCGCTTTCTGAGGATTATCAAGATGTTATAGATACTCCTGTGGACTTCAGCACTGTGAAAGAAACCTTGGAAGCAGGAAACTATGGTAGTCCTCTGGAATTTTATAAGGATGTTCGCCAAATATTCAACAAGTCCAAAGCTTATACCTCTAATAAAAAGTCAAGGATCTATAGCATGATGCTGCGATTATCTGCCTTATTTGAAAGTCATATCAAAAATATCATCTCTGAATATAAGTCAGCAATCCAGAATCAGAAGAGGAGAAGGCCACGGTACAGAAAACGTCTAAGAAGCAGCAGCAGTTCATTGTCTAGTAGTGGAGCACCTAGTCCAAAAGGGAAGCAGAAACAACTGAAGCTGCAGCCTAAAAATGACCAGAATACCTCAGTATCTTATGCCAGGACTAGCTCTCCTTTCTCATCTCCTGTTTCAGATGCTGCTGAAGGGCTTTCACTGTATCTACTTGATGATGAGCCAGATGGGCCATTTTCTTCATCAAGCTTCGGTGGATATAGCCGAAGTGGAAATAGCCATGACCCAGGGAAAGCCAAATCATTTCGGAATAGAGTTTTGCCAGTTAAACAAGATCACTCCCTTGATGGACCCCTTACAAATGGTGATGGCAGAGAGCCCCGGACAGGAATCAAGAGAAAACTACTTAGTGCATCAGAAGAAGATGAAAACATGGGAGGAGAAGATAAAGAGAAAAAAGAAACAAAAGAGAAATCTCATTTATCCACCTCAGAGAGTGGAGAGTTAGGATCCAGTTTAAGTTCTGAAAGTACCTGTGGTTCTGACTCTGACTCTGAATCAACTTCCAGAACAGATCAAGATTATGTAGATGGAGACCATGATTATAGCAAATTCATACAAACCAGGCCTAAAAGAAAACTCAGAAAGCAACATAGCAATGGAAAAAGAAATTGGAAGACCAGAGGCACAGGTGGAAGAGGCAGATGGGGAAGATGGGGTAGATGGAGTAGAGGAGGCAGAGGAAGAGGAGGCAGGGGACGAGGGAGTCGAGGAAGAGGTGGAGGTGGCACTAGGGGTCGGGGAAGAGGGAGAGGAGGAAGAGGTGCTTCTAGAGGAGCTACCAGAGCCAAAAGAGCACGTATTGCAGATGATGAATTTGATACCATGTTTTCAGGACGTTTCAGTAGACTGCCTCGAATTAAAACAAGAAACCAAGGCAGGAGGACTGTTTTATATAATGATGATTCTGATAATGACAATTTTGTGTCCACTGAGGATCCTCTGAATCTTGGTACATCCAGATCAGGCAGAGTGCGTAAAATGACAGAAAAAGCCAGGGTTAGCCATCTCATGGGATGGAATTAT
Gorilla_gorilla_gorilla  ATGGCGGCAGCACCTACCCAGATCGAAGCCGAGCTGTATTACCTGATCGCTAGGTTCTTGCAGTCTGGACCCTGCAACAAATCCGCTCAGGTGCTAGTGCAGGAGCTCGAGGAGCATCAGCTGATTCCGCGCCGCTTAGATTGGGAGGGGAAAGAGCACCGAAGAAGCTTCGAGGATCTGGTGGCAGCAAATGCACACATTCCTCCAGACTACCTCCTTAAAATTTGTGAGAGAATTGGTCCTTTACTAGATAAAGAGATCCCTCAGAGTGTTCCTGGGGTACAGACATTATTAGGTGTTGGTCGGCAGTCTCTGCTACGGGATGCCAAAGACTGTAAGAGTACACTATGGAATGGGTCTGCTTTTGCGGCTCTGCATAGAGGCAGACCTCCAGAACTACCTGTAAATTATGTGAAACCTCCAAATGTGGTGAATATCACCTCTGCCAGGCAATTAACCGGCTGTAGTCGCTTTGGTCATATTTTCCCTTCATCTGCTTACCAGCACATTAAGATGCATAAGAGAATTCTGGGGCACTTGTCATCTGTCTACTGTGTAGCATTTGACCGAAGCGGGAGAAGAATTTTTACAGGTTCAGATGACTGTTTAGTAAAAATTTGGGCTACAGATGATGGACGCCTTCTTGCTACACTTCGTGGACACTCTGCTGAAATTTCTGACATGGCTGTTAACTATGAAAACACTCTTATTGCCGCAGGCAGCTGTGATAAGGTAGTAAGAGTATGGTGTCTTCGAACTTGTGCACCCGTTGCAGTCCTTCAGGGCCATTCAGCTTCTATTACTTCCATACAGTTTTGTCCATCAACTAAAGGCACAAACAGATACCTCACTTCTACTGGTGCTGATGGAACAATCTGTTTCTGGCAATGGCATGTAAAAACAATGAAGTTTAGAGATCGCCCGGTGAAATTTACTGAGAGATCCAGACCTGGAGTCCAGATATCTTGTTCATCTTTCAGTTCTGGTGGTATGTTCATTACAACTGGTAGTACTGACCATGTGATTAGAATATATTATTTGGGTTCTGAGGTTCCTGAGAAAATTGCTGAATTAGAGTCACATACGGATAAAGTTGTTGCTGTTCAGTTCTGTAACAATGGAGACAGTTTAAGATTTGTTAGTGGAAGTCGAGATGGAACGGCAAGAATTTGGCAGTATCAGCAACAAGAATGGAAGAGTATAGTGCTAGACATGGCTACTAAAATGACTGGCAATAATTTGCCATCTGGAGAAGACAAGATCACTAAACTTAAGGTGACTATGGTGGCCTGGGATCGCTATGATACCACAGTTATTACTGCAGTGAACAATTTTCTTTTGAAAGTGTGGAATTCTATCACAGGACAGCTTCTTCATACATTATCTGGACATGATGATGAAGTATTCGTTCTAGAAGCTCATCCATTTGATCAAAGGATCATACTTTCAGCAGGTCATGATGGGAACATTTTTATTTGGGACCTTGACCGGGGGACCAAAATTCGGAATTACTTTAATATGATTGAAGGCCAAGGCCATGGTGCGGTGTTTGATTGTAAATTTTCACCAGATGGAAACCATTTTGCCTGCACAGATTCTCATGGGCATTTGCTGCTTTTTGGTTTTGGATGCAGTAAATACTACGAAAAGATTCCAGATCAGATGTTCTTCCACACGGATTATCGTCCTCTTATTCGTGATGCCAATAACTATGTATTGGATGAACAAACCCAACAAGCTCCTCACCTCATGCCTCCTCCATTTTTGGTGGATGTTGATGGAAATCCTCATCCCACAAAATTCCAACGGTTGGTACCAGGACGGGAAAATTGTAAAGATGAACAGCTTATACCACAGCTGGGATATGTGGCTAATGGTGATGGTGAGGTAGTAGAACAGGTAATTGGGCAGCAAACCAATGACCAAGATGAGAGCATTCTTGATGGAATAATCAGGGAGCTGCAGAGAGAACAAGACCTGAGACTAATTAATGAAGGAGATGTTCCACATTTTCCAGTTAATAGAGCATACTCTGTTAATGGTGCTCTGAGAAGTCCAAACATGGACATATCTTCTTCCCCAAACATCAGGCTTCGAAGACATAGTAGTCAAATTGAAGGTGTTAGACAAATGCATAACAATGCTCCTCGGAGCCAGATGGCCACTGAAAGAGATCTCATGGCGTGGAGCAGAAGAGTGGTGGTCAATGAACTAAATAATGGGGTTAGTAGGGTACAGGAAGAATGTCGAACTGCAAAAGGTGACATAGAAATCAGTCTTTATACAGTTGAAAAGAAGAAAAAGCCATCTTACACTACTCAAAGGAATGATTATGAGCCTAGCTGTGGGCGTTCTTTACGCAGGACACAACGCAAACGTCAGCATACTTACCAAACACGGTCCAACATAGAGCATAATTCACAGGCATCATGTCAAAATTCAGGTGTACAGGAAGACTCAGACAGCTCCTCAGAGGAAGATGAAACTGTTGGCACAAGTGACGCTTCGGTAGAGGATCCTGTTGTTGAATGGCAAAGTGAAAGTTCTTCCAGTGACTCATCAAGTGAATATTCTGATTGGACAGCAGATGCTGGAATAAATTTACAACCCCCAAAAAGACAAACCAGACAGACAACACGTAAAATATGCAGCAGCTCTGATGAGGAAAATTTGAAGTCCCTAGAAGAAAGGCAGAAGAAACCTAAGCAGACTAGAAAGAAGAAAGGAGGACTGGTTTCTATAGCAGGTGAGCCTAATGAAGAATGGTTTGCCCCTCAGTGGATCTTGGATACTATACCCCGACGTTCCCCATTTGTCCCACAAATGGGAGATGAGCTTATCTATTTTAGGCAAGGACATGAAGCTTATGTTCGGGCTGTAAGGAAATCAAAAATATACAGTGTTAATTTACAAAAACAGCCATGGAACAAAATGGATCTCAGGGAGCAAGAGTTTGTTAAGATTGTAGGAATCAAATATGAGGTTGGCCCACCCACACTGTGCTGCTTGAAGCTTGCATTTCTGGACCCAATTTCAGGCAAAATGACTGGAGAATCTTTTTCCATTAAGTATCATGACATGCCGGATGTCATTGACTTCCTTGTGCTACATCAGTTTTATAATGAAGCCAAAGAAAGGAACTGGCAGATTGGTGATAGATTCCGCAGTATAATAGATGACGCCTGGTGGTTTGGGACTGTGGAGAGTCAGCAGCCTTTTCAACCAGAGTATCCTGATAGTTCTTTCCAGTGTTACAGTGTTCACTGGGACAATAATGAGAGAGAAAAGATGAGCCCATGGGATATGGAGCCAATTCCAGAAGGAACTGCCTTTCCAGATGAAGTTGGTGCTGGTGTTCCTGTCTCCCAGGAAGAATTGACTGCTTTGCTATACAAACCCCAGGAAGGAGAGTGGGGGGCTCATTCCAGAGATGAAGAATGTGAACGGGTTATTCAGGGCATCAACCACCTTCTTTCCCTGGATTTTGCCAGCCCTTTTGCTGTTCCAGTGGATCTCAGTGCCTACCCCTTGTATTGTACTGTAGTTGCTTATCCAACTGACCTCAATACCATCAGGCGGAGACTTGAAAATCGCTTTTACAGGAGAATATCAGCATTAATGTGGGAGGTACGCTATATTGAGCATAATGCCAGGACTTTCAATGAGCCAGACAGTCCTATAGTTAAAGCAGCTAAAATTGTAACTGATGTCTTACTTCGATTTATTGGGGATCAGAGCTGTACTGATATACTGGATACTTATAATAAAATTAAAGCAGAAGAACGAAACAGTACTGATGCAGAGGAGGGTACAGAAATGGTTGATTTAGATTCAGACGGTCCTGGTACTTCATCTGGAAGAAGGGTCAAATGCCGAGGCAGAAGACAGTCTTTAAAGTGTAATCCTGATGCTTGGAAAAAACAATGCAAGGAACTATTGAGCCTCATTTATGAACGTGAAGACTCGGAGCCATTTCGACAGCAAGCCGATCTTCTTTCTTACCCAGGTCATCAGGAGCAAGAGGGAGAATCCTCAGAGTCTGTTGTTCCAGAAAGACAACAAGATTCATCTCTTTCTGAGGATTATCAAGATGTTATAGATACTCCTGTGGACTTCAGCACTGTGAAAGAAACTTTGGAAGCAGGAAACTATGGTAGTCCTCTGGAATTTTATAAGGATGTTCGCCAAATATTCAACAACTCCAAAGCTTATACCTCTAATAAAAAGTCAAGGATCTATAGCATGATGCTGCGATTATCTGCCTTATTTGAAAGTCATATCAAAAATATCATCTCTGAATATAAGTCAGCAATCCAGAGTCAGAAGAGGAGAAGGCCACGGTACAGAAAACGTCTAAGAAGCAGCAGCAGTTCATTATCTAGTAGTGGAGCACCTAGTCCGAAAGGGAAGCAGAAACAAATGAAGTTGCAGCCTAAAAATGACCAGAATACCTCAGTATCTTATGCCAGGACTAGCTCTCCTTTCTCATCTCCTGTTTCAGATGCTGCTGAAGGGCTTTCACTATATCTACTTGATGATGAGCCAGATGGGCCATTTTCTTCATCGAGCTTCGGTGGATATAGCCGAAGTGGAAATAGCCATGACCCAGGGAAAGCCAAATCATTTCGGAATAGAGTTTTGCCAGTTAAACAAGATCACTCCCTTGATGGACCCCTTACAAATGGTGATGGCAGAGAGCCCCGGACAGGAATCAAGAGAAAACTACTTAGTGCATCAGAAGAAGATGAAAACATGGGAGGAGAAGATAAAGAGAAAAAAGAAACAAAAGAGAAATCTCATTTATCCACTTCAGAGAGTGGAGAGTTAGGATCCAGTTTAAGTTCTGAAAGTACCTGTGGTTCTGACTCTGACTCTGAATCAACTTCCAGAACAGATCAAGATTACGTAGATGGAGACCATGATTATAGCAAATTCATACAAACCAGACCTAAAAGAAAACTCAGAAAGCAACATGGCAATGGAAAAAGAAATTGGAAGACCAGAGGCACAGGAGGAAGAGGCAGATGGGGAAGATGGGGTAGATGGAGTAGAGGAGGCAGAGGAAGAGGAGGCAGGGGACGAGGGAGTCGAGGAAGAGGTGGAGGTGGCACTAGGGGGAGGGGAAGAGGGAGAGGAGGAAGAGGTGCTTCTAGAGGAGCTACCAGAGCCAAACGAGCACGTATTGCAGATGATGAATTTGATACCATGTTTTCAGGACGTTTCAGTAGACTGCCTCGAATTAAAACAAGAAACCAAGGCAGGAGGACTGTTTTATATAATGATGATTCTGATAATGACAATTTTGTGTCCACTGAGGATCCTCTGAATCTTGGTACATCCAGATCAGGCAGAGTGCGTAAAATGACAGAAAAAGCCAGGGTTAGCCATCTCATGGGATGGAATTAT
Homo_sapiens  ATGGCGGCAGCACCTACCCAGATCGAAGCCGAGCTGTATTACCTGATCGCTAGGTTCTTGCAGTCTGGACCCTGCAACAAATCCGCTCAGGTGCTAGTGCAGGAGCTCGAGGAGCATCAGCTGATTCCGCGCCGCTTAGATTGGGAGGGGAAAGAGCACCGAAGAAGCTTCGAGGATCTGGTGGCAGCAAATGCACACATTCCTCCAGACTACCTCCTTAAAATTTGTGAGAGAATTGGTCCTTTACTAGATAAAGAGATCCCTCAGAGTGTTCCTGGGGTACAGACATTATTAGGTGTTGGTCGGCAGTCTCTGCTACGGGATGCCAAAGACTGTAAGAGTACACTATGGAATGGGTCTGCTTTTGCGGCTCTGCATAGAGGCAGACCTCCAGAACTACCTGTAAATTATGTGAAACCTCCAAATGTGGTGAATATCACCTCTGCCAGGCAATTAACCGGCTGTAGTCGCTTTGGTCATATTTTCCCTTCATCTGCTTACCAGCACATTAAGATGCATAAGAGAATTCTGGGGCACTTGTCATCTGTCTACTGTGTAGCATTTGACCGAAGCGGGAGAAGAATTTTTACAGGTTCAGATGACTGTTTAGTAAAAATTTGGGCTACAGATGATGGACGCCTTCTTGCTACACTTCGTGGACACTCTGCTGAAATTTCTGACATGGCTGTTAACTATGAAAACACTCTTATTGCTGCAGGCAGCTGTGATAAGGTAGTAAGAGTATGGTGTCTTCGAACTTGTGCACCCGTTGCAGTCCTTCAGGGCCATTCAGCTTCTATTACTTCCATACAGTTTTGTCCATCAACTAAAGGCACAAACAGATACCTCACTTCTACTGGTGCTGATGGAACAATCTGTTTCTGGCAATGGCATGTAAAAACAATGAAGTTTAGAGATCGCCCGGTGAAATTTACTGAGAGATCCAGACCTGGAGTCCAGATATCTTGTTCATCTTTCAGTTCTGGTGGTATGTTCATTACAACTGGTAGTACTGACCATGTGATTAGAATATATTATTTGGGTTCTGAGGTTCCTGAGAAAATTGCTGAATTAGAGTCACATACGGATAAAGTTGTTGCTGTTCAGTTCTGTAACAATGGAGACAGTTTAAGATTTGTTAGTGGAAGTCGAGATGGAACGGCAAGAATTTGGCAGTATCAGCAACAAGAATGGAAGAGTATAGTGCTAGACATGGCTACTAAAATGACTGGCAATAATTTGCCATCTGGAGAAGACAAGATCACTAAACTTAAGGTGACTATGGTGGCCTGGGATCGCTATGATACCACAGTTATTACTGCAGTGAACAATTTTCTTTTGAAAGTGTGGAATTCTATCACAGGACAGCTTCTTCATACATTATCTGGACATGATGATGAAGTATTCGTTCTAGAAGCCCATCCATTTGATCAAAGGATCATACTTTCAGCAGGTCATGATGGGAACATTTTTATTTGGGACCTTGACCGGGGGACCAAAATTCGGAATTACTTTAACATGATTGAAGGCCAAGGCCATGGTGCGGTGTTTGATTGTAAATTTTCACCAGATGGAAACCATTTTGCCTGCACAGATTCTCATGGACATTTGCTGCTTTTTGGTTTTGGATGCAGTAAATACTACGAAAAGATTCCAGATCAGATGTTCTTCCACACGGATTATCGTCCTCTTATTCGTGATGCCAATAACTATGTATTGGATGAACAAACCCAACAAGCTCCTCACCTCATGCCTCCTCCATTTTTGGTGGATGTTGATGGAAATCCTCATCCCACAAAATTCCAACGGTTGGTACCAGGACGGGAAAATTGTAAAGATGAACAGCTTATACCACAGCTGGGATATGTGGCTAATGGTGATGGTGAGGTAGTAGAACAGGTAATTGGGCAGCAAACCAATGACCAAGATGAGAGCATTCTTGATGGAATAATCAGGGAGCTGCAGAGAGAACAAGACCTGAGACTAATTAATGAAGGAGATGTTCCACATTTACCAGTTAATAGAGCATACTCTGTTAATGGTGCTCTGAGAAGTCCAAACATGGACATATCTTCTTCCCCAAACATCAGGCTTCGAAGACATAGTAGTCAAATTGAAGGTGTTAGACAAATGCATAACAATGCTCCTCGGAGCCAGATGGCCACTGAAAGAGATCTCATGGCGTGGAGCAGAAGAGTGGTGGTCAATGAACTAAATAATGGGGTTAGTAGGGTACAGGAAGAATGTCGAACTGCAAAAGGTGACATAGAAATCAGTCTTTATACAGTTGAAAAGAAGAAAAAGCCATCTTACACTACTCAAAGGAATGATTATGAGCCTAGCTGTGGGCGTTCTTTACGCAGGACACAGCGCAAACGTCAGCATACTTACCAAACACGGTCCAACATAGAGCATAATTCACAGGCATCATGTCAAAATTCAGGTGTACAGGAAGACTCAGACAGTTCTTCAGAGGAAGATGAAACTGTTGGCACAAGTGACGCTTCGGTAGAGGATCCTGTTGTTGAATGGCAAAGTGAAAGTTCTTCCAGTGACTCATCAAGTGAATATTCTGATTGGACAGCAGATGCTGGAATAAATTTACAACCCCCAAAAAGACAAACCAGACAGACAACACGTAAAATATGCAGCAGCTCTGATGAGGAAAATTTGAAGTCCCTAGAAGAAAGGCAGAAGAAACCTAAGCAGACTAGAAAGAAGAAAGGAGGACTGGTTTCTATAGCAGGTGAGCCTAATGAAGAATGGTTTGCCCCTCAGTGGATCTTGGATACTATACCCCGACGTTCCCCATTTGTCCCACAAATGGGAGATGAGCTTATCTATTTTAGGCAAGGACATGAAGCTTATGTTCGGGCTGTAAGGAAATCGAAAATATACAGTGTTAATTTACAAAAACAGCCATGGAACAAAATGGATCTCAGGGAGCAAGAGTTTGTTAAGATTGTAGGAATCAAATATGAGGTTGGCCCACCCACACTGTGCTGCTTGAAGCTTGCATTTCTGGACCCAATTTCAGGCAAAATGACTGGAGAATCTTTTTCCATTAAGTATCATGACATGCCGGATGTCATTGACTTCCTTGTGCTACATCAGTTTTATAATGAAGCCAAAGAAAGGAACTGGCAGATTGGTGATAGATTCCGCAGTATAATAGATGACGCCTGGTGGTTTGGGACTGTGGAGAGTCAGCAGCCTTTTCAACCAGAGTATCCTGATAGTTCTTTCCAGTGTTACAGTGTTCACTGGGACAATAATGAGAGAGAAAAGATGAGCCCATGGGATATGGAGCCAATTCCAGAAGGAACTGCCTTTCCAGATGAAGTTGGTGCTGGTGTTCCTGTCTCCCAGGAAGAATTGACTGCTTTGCTATACAAACCCCAGGAAGGAGAGTGGGGGGCTCATTCCAGAGACGAAGAATGTGAACGGGTTATTCAGGGCATCAACCACCTTCTTTCCCTGGATTTTGCCAGCCCTTTTGCTGTTCCAGTGGATCTCAGTGCCTACCCCTTGTATTGTACTGTAGTTGCTTATCCAACTGACCTCAATACCATCAGGCGGAGACTTGAAAATCGCTTTTACAGGAGAATATCAGCATTAATGTGGGAGGTACGCTATATTGAACATAATGCCAGGACTTTCAATGAGCCAGACAGTCCTATAGTTAAAGCAGCTAAAATTGTAACTGATGTCTTACTTCGATTTATTGGGGATCAGAGCTGTACTGATATACTGGATACTTATAATAAAATTAAAGCAGAAGAACGAAACAGTACTGATGCAGAGGAGGATACAGAAATTGTTGATTTAGATTCAGACGGTCCTGGTACTTCATCTGGAAGAAGGGTCAAATGCCGAGGCAGAAGACAGTCTTTAAAGTGTAATCCTGATGCTTGGAAAAAACAATGCAAGGAACTATTGAGCCTCATTTATGAACGTGAAGACTCGGAGCCATTTCGACAGCCAGCTGATCTTCTTTCTTACCCAGGTCATCAGGAGCAAGAGGGAGAATCCTCAGAGTCTGTTGTTCCAGAAAGACAACAAGATTCATCTCTTTCTGAGGATTATCAAGATGTTATAGATACTCCTGTGGACTTCAGCACTGTGAAAGAAACTTTGGAAGCAGGAAACTATGGTAGTCCTCTGGAATTTTATAAGGATGTTCGCCAAATATTCAACAACTCCAAAGCTTATACCTCTAATAAAAAGTCAAGGATCTATAGCATGATGCTGCGATTATCTGCCTTATTTGAAAGTCATATCAAAAATATCATCTCTGAATATAAGTCAGCAATCCAGAGTCAGAAGAGGAGAAGGCCACGGTACAGAAAACGTCTAAGAAGCAGCAGCAGTTCATTATCTAGTAGTGGAGCACCTAGTCCAAAAGGGAAGCAGAAACAAATGAAGTTGCAGCCTAAAAATGACCAGAATACCTCAGTATCTCATGCCAGGACTAGCTCTCCTTTCTCATCTCCTGTTTCAGATGCTGCTGAAGGGCTTTCACTATATCTACTTGATGATGAGCCAGATGGGCCATTTTCTTCATCGAGCTTCGGTGGATATAGCCGAAGTGGAAATAGCCATGACCCAGGGAAAGCCAAATCATTTCGGAATAGAGTTTTGCCAGTTAAACAAGATCACTCCCTTGATGGACCCCTTACAAATGGTGATGGCAGAGAGCCCCGGACAGGAATCAAGAGAAAACTACTTAGTGCATCAGAAGAAGATGAAAACATGGGAGGAGAAGATAAAGAGAAAAAAGAAACAAAAGAGAAATCTCATTTATCCACCTCAGAGAGTGGAGAGTTAGGATCCAGTTTAAGTTCTGAAAGTACCTGTGGTTCTGACTCTGACTCTGAATCAACTTCCAGAACAGATCAAGATTACGTAGATGGAGACCATGATTATAGCAAATTCATACAAACCAGACCTAAAAGAAAACTCAGAAAGCAACATGGCAATGGAAAAAGAAATTGGAAGACCAGAGGCACAGGAGGAAGAGGCAGATGGGGAAGATGGGGTAGATGGAGTAGAGGAGGCAGAGGAAGAGGAGGCAGGGGACGAGGGAGTCGAGGAAGAGGTGGAGGTGGCACTAGGGGGAGGGGAAGAGGGAGAGGAGGAAGAGGTGCTTCTAGAGGAGCTACCAGAGCCAAACGAGCACGTATTGCAGATGATGAATTTGATACCATGTTTTCAGGACGTTTCAGTAGACTGCCTCGAATTAAAACAAGAAACCAAGGCAGGAGGACTGTTTTATATAATGATGATTCTGATAATGACAATTTTGTGTCCACTGAGGATCCTCTGAATCTTGGTACATCCAGATCAGGCAGAGTGCGTAAAATGACAGAAAAAGCCAGGGTTAGCCATCTCATGGGATGGAATTAT
Nomascus_leucogenys  ATGGCGGCGGCACCTACCCAGATCGAAGCCGAGCTGTATTACCTGATCGCTAGGTTCTTGCAGTCTGGACCCTGCAACAAATCCGCTCAGGTGCTAGTGCAGGAGCTCGAGGAGCATCAGCTGATTCCGCGCCGCTTAGATTGGGAGGGGAAAGAGCACCGAAGAAGCTTCGAGGATCTGGTGGCAGCAAATGCACACATTCCTCCAGACTACCTCCTTAAAATTTGTGAGAGAATTGGTCCTTTACTAGATAAAGAGATCCCTCAGAGTGTTCCTGGGGTACAGACATTATTAGGTGTTGGTCGGCAGTCTCTGCTACGGGATGCCAAAGACTGTAAGAGTACACTATGGAATGGGTCTGCTTTTGCGGCTCTGCATAGAGGCAGACCTCCAGAACTACCTGTAAATTATGTGAAACCTCCAAATGTGGTGAATATCACCTCTGCCAGGCAATTAACCGGATGTAGTCGCTTTGGTCATATTTTCCCTTCATCTGCTTACCAGCACATTAAGATGCATAAGAGAATTCTGGGGCACTTGTCATCAGTCTACTGTGTAGCATTTGACCGAAGTGGGAGAAGAATTTTTACAGGTTCAGATGACTGTTTAGTAAAAATTTGGGCTACAGATGATGGACGCCTTCTTGCTACACTTCGTGGACACTCTGCTGAAATTTCTGACATGGCTGTTAACTATGAAAACACTCTTATTGCCGCAGGCAGCTGTGATAAGGTAGTAAGAGTATGGTGTCTTCGAACTTGTGCACCCGTTGCAGTCCTTCAGGGCCATTCAGCTTCTATTACTTCCATACAGTTTTGTCCATCAACTAAAGGCACAAACAGATACCTCACTTCTACTGGTGCTGATGGAACAATCTGTTTCTGGCAATGGCATGTAAAAACAATGAAGTTTAGAGATCGCCCAGTGAAATTTACTGAGAGATCCAGACCTGGAGTCCAGATATCTTGTTCATCTTTCAGTTCTGGTGGTATGTTCATTACAACTGGTAGTACTGACCATGTGATTAGAATATATTATTTGGGTTCTGAGGTTCCTGAGAAAATTGCTGAATTAGAGTCACATACGGATAAAGTTGTTGCTGTTCAGTTCTGTAACAATGGAGACAGTTTAAGATTTGTTAGTGGAAGTCGAGATGGAACGGCAAGAATTTGGCAGTATCAGCAACAAGAATGGAAGAGTATAGTGCTAGACATGGCTACTAAAATGACTGCCAATAATTTGCCACCTGGAGAAGACAAGATCACTAAACTTAAGGTGACTATGGTGGCCTGGGATCGCTATGATACCACAGTTATTACTGCAGTGAACAATTTTCTTTTGAAAGTGTGGAATTCTATCACAGGACAGCTTCTTCATACATTATCTGGACATGATGATGAGGTATTCGTTCTGGAAGCCCATCCATTTGATCAAAGGATCATACTTTCAGCAGGTCATGATGGGAACATTTTTATTTGGGACCTTGACCGGGGGACCAAAATTCGGAATTACTTTAACATGATTGAAGGCCAAGGCCATGGTGCGGTGTTTGATTGTAAATTTTCACCAGATGGAAACCATTTTGCCTGCACAGATTCTCATGGGCATTTGCTGCTTTTTGGTTTTGGATGCAGTAAATACTACGAAAAGATTCCAGATCAGATGTTCTTCCACACGGATTATCGTCCTCTTATTCGTGATGCCAATAACTATGTATTGGATGAACAAACCCAACAAGCTCCTCACCTCATGCCTCCTCCATTTTTGGTGGATGTTGATGGAAATCCTCATCCCACAAAATTCCAACGGTTGGTACCAGGACGGGAAAATTGTAAAGATGAACAGCTTATACCACAGCTGGGCTATGTGGCTAATGGTGATGGTGAGGTAGTAGAACAGGTAATTGGGCAGCAAACCAATGACCAAGATGAGAGCATTCTTGATGGAATAATCAGGGAGCTGCAGAGAGAACAAGACCTGAGACTGATTAATGAAGGAGATGTTCCACATTTTCCAGTTAATAGAGCATACTCTGTTAATGGTGCTCTGAGAAGTCCAAACATGGACATATCTTCTTCCCCAAACATCAGGCTTCGAAGACATAGTAGTCAAATTGAAGGTGTTAGACAAATGCATAACAATGCTCCTCGGAGCCAGATGGCCACTGAAAGAGATCTCATGGCATGGAGCAGAAGAGTGGTGGTCAATGAACTAAATAATGGGGTTAGTAGGGTACAGGAAGAATGTCGAACTGCAAAAGGTGATATAGAAATCAGTCTTTATACAGTTGAAAAGAAGAAAAAACCATCTTACACTACTCAAAGGAATGATTATGAGCCTAGCTGTGGGCGTTCTTTACGCAGGACACAGCGCAAACGTCAGCATACTTATCAAACACGGTCCAACATAGAGCATAATTCACAAGCATCATGTCAAAATTCAGGTGTACAGGAAGACTCAGACAGCTCCTCAGAGGAAGATGAAACTGTTGGCACAAGTGATGCTTCGGTAGAGGATCCCGTTGTTGAATGGCAAAGTGAAAGTTCTTCCAGTGATTCATCAAGTGAATATTCTGATTGGACAGCAGATGCTGGAATAAATTTACAACCCCCAAAAAGACAAACCAGACAGACAACACGCAAAATATGCAGCAGCTCTGATGAGGAAAATTTGAAGTCCCTAGAAGAAAGGCAGAAGAAACCTAAGCAGACTAGAAAGAAGAAAGGAGGACTGGTTTCTATGGCAGGTGAGCCTAATGAAGAATGGTTTGCCCCTCAGTGGATCTTGGATACTATACCCCGACGTTCCCCATTTGTCCCACAAATGGGAGATGAGCTTATCTATTTTAGGCAAGGACATGAAGCTTATGTTCGGGCTGTAAGGAAATCAAAAATATACAGTGTTAATTTACAAAAACAGCCATGGAACAAAATGGATCTCAGGGAGCAAGAGTTTGTTAAGATTGTAGGAATCAAATATGAGGTTGGCCCACCCACACTGTGCTGCTTGAAGCTTGCATTTCTGGACCCAATTTCAGGCAAAATGACTGGAGAATCTTTTTCCATTAAGTATCATGACATGCCGGATGTCATTGACTTCCTTGTGCTACATCAGTTTTATAATGAAGCCAAAGAAAGGAACTGGCAGATTGGTGATAGATTCCGCAGTATAATAGATGACGCCTGGTGGTTTGGGACTGTGGAGAGTCAGCAGCCTTTTCAACCAGAGTATCCTGATAGTTCTTTCCAGTGTTACAGTGTTCACTGGGACAATAATGAGAGAGAAAAGATGAGCCCTTGGGATATGGAGCCAATTCCAGAAGGAACTGCCTTTCCAGATGAAGTTGGTGCTGGTGTTCCTGTCTCCCAGGAAGAATTGACTGCTTTGCTATACAAACCCCAGGAAGGAGAGTGGGGGGCTCATTCCAGAGATGAAGAATGTGAACGGGTTATTCAGGGCATCAACCACCTTCTTTCCCTGGATTTTGCCAGCCCTTTTGCTGTTCCAGTGGATCTCAGTGCCTACCCCTTGTATTGTACTGTAGTTGCTTATCCAACTGACCTCAATACCATCAGGCGGAGACTTGAAAATCGCTTTTACAGGAGAATATCAGCATTAATGTGGGAGGTACGCTATATTGAGCATAATGCCAGGACTTTCAATGAGCCAGACAGTCCTATAGTTAAAGCAGCTAAAATTGTAACTGATGTCTTACTTCGATTTATTGGGGATCAGAGCTGTACTGATATACTGGATACCTATAATAAAATTAAAGCAGAAGAACGAAACAGTACTGATGCAGAGGAGGATACAGAAATGGTTGATTTAGATTCAGACGGTCCTGGTACTTCATCTGGAAGAAGGGTCAAATGCCGAGGCAGAAGACAGTCTTTAAAGTGTAATCCTGATGCTTGGAAAAAACAATGCAAGGAACTATTGAGCCTCATTTATGAACGTGAAGACTCGGAGCCATTTCGACAGCCAGCCGATCTTCTTTCTTACGCAGGTCATCAGGAGCAAGAGGGAGAATCCTCAGAGTCTGTTGTTCCAGAAAGACAACAAGATTCATCTCTTTCTGAGGATTATCAAGATGTTATAGATACTCCTGTGGACTTCAGCACTGTGAAAGAAACTTTGGAAGCAGGAAACTATGGTAGTCCTCTGGAATTTTATAAGGATGTTCGCCAAATATTCAACAACTCCAAAGCTTATACCTCTAATAAAAAGTCAAGGATCTATAGCATGATGCTGCGATTATCTGCCTTATTTGAAAGTCATATCAAAAATATCATCTCTGAATATAAGTCAGCAATCCAGAGTCAGAAGAGGAGAAGGCCACGGTACAGAAAACGCCTAAGAAGCAGCAGCAGTTCATTATCTAGTAGTGGAGCACCTAGTCCAAAAGGGAAGCAGAAACAAATGAAGTTGCAGCCTAAAAATGACCAGAATACCTCAGTATCTTATGCCAGGACTAGCTCTCCTTTCTCATCTCCTGTTTCAGATGCTGCTGAAGGGCTTTCACTATATCTACTTGATGATGAGCCAGATGGGCCATTTTCTTCATCGAGCTTCGGTGGATATAGCCGAAGTGGAAATAGCCATGACCCAGGGAAAGCCAAATCATTTCGGAATAGAGTTTTGCCAGTTAAACAAGATCACTCCCTTGATGGACCCCTTACAAATGGTGATGGCAGAGAGCCCCGGACAGGAATCAAGAGAAAACTACTTAGTGCATCAGAAGAAGATGAAAACATGGGAGGAGAAGACAAAGAGAAAAAAGAAACAAAAGAGAAATCTCATTTATCCACCTCAGAGAGTGGAGAGTTAGGATCCAGTTTAAGTTCTGAAAGTACCTGTGGTTCTGACTCTGACTCTGAATCAACTTCCAGAACAGATCAAGATTACGTAGATGGAGACCATGATTATAGCAAATTCATACAAACCAGACCTAAAAGAAAACTCAGAAAGCAACATGGCAATGGAAAAAGAAATTGGAAGACCAGAGGCACAGGAGGAAGAGGCAGATGGGGAAGATGGGGTAGATGGAGTAGAGGAGGCAGAGGAAGAGGAGGCAGGGGACGAGGGAGTCGAGGAAGAGGTGGAGGTGGCACTAGGGGGAGGGGAAGGGGGAGAGGAGGAAGAGGTGCTTCTAGAGGAGCTACCAGAGCCAAACGAGCACGTATTGCAGATGATGAATTTGATACCATGTTTTCAGGACGTTTCAGTAGACTGCCTCGAATTAAAACAAGAAACCAAGGCAGGAGGACTGTTTTATATAATGATGATTCTGATAATGACAATTTTGTGTCCACTGAGGATCCTCTGAATCTTGGTACATCCAGATCAGGCAGAGTGCGTAAAATGACAGAAAAAGCCAGGGTTAGCCATCTCATGGGATGGAATTAT
Pan_paniscus  ATGGCGGCAGCACCTACCCAGATCGAAGCCGAGCTGTATTACCTGATCGCTAGGTTCTTGCAGTCTGGACCCTGCAACAAATCCGCTCAGGTGCTAGTGCAGGAGCTCGAGGAGCATCAGCTGATTCCGCGCCGCTTAGATTGGGAGGGGAAAGAGCACCGAAGAAGCTTCGAGGATCTGGTGGCAGCAAATGCACACATTCCTCCAGACTACCTCCTTAAAATTTGTGAGAGAATTGGTCCTTTACTAGATAAAGAGATCCCTCAGAGTGTTCCTGGGGTACAGACATTATTAGGTGTTGGTCGGCAGTCTCTGCTACGGGATGCCAAAGACTGTAAGAGTACACTATGGAATGGGTCTGCTTTTGCGGCTCTGCATAGAGGCAGACCTCCAGAACTACCTGTAAATTATGTGAAACCTCCAAATGTGGTGAATATCACCTCTGCCAGGCAATTAACCGGCTGTAGTCGCTTTGGTCATATTTTCCCTTCATCTGCTTACCAGCACATTAAGATGCATAAGAGAATTCTGGGGCACTTGTCATCTGTCTACTGTGTAGCATTTGACCGAAGCGGGAGAAGAATTTTTACAGGTTCAGATGACTGTTTAGTAAAAATTTGGGCTACAGATGATGGACGCCTTCTTGCTACACTTCGTGGACACTCTGCTGAAATTTCTGACATGGCTGTTAACTATGAAAACACTCTTATTGCCGCAGGCAGCTGTGATAAGGTAGTAAGAGTATGGTGTCTTCGAACTTGTGCACCCGTTGCAGTCCTTCAGGGCCATTCAGCTTCTATTACTTCCATACAGTTTTGTCCATCAACTAAAGGCACAAACAGATACCTCACTTCTACTGGTGCTGATGGAACAATCTGTTTCTGGCAATGGCATGTAAAAACAATGAAGTTTAGAGATCGCCCGGTGAAATTTACTGAGAGATCCAGACCTGGAGTCCAGATATCTTGTTCATCTTTCAGTTCTGGTGGTATGTTCATTACAACTGGTAGTACTGACCATGTGATTAGAATATATTATTTGGGTTCTGAGGTTCCTGAGAAAATTGCTGAATTAGAGTCACATACGGATAAAGTTGTTGCTGTTCAGTTCTGTAACAATGGAGACAGTTTAAGATTTGTTAGTGGAAGTCGAGATGGAACGGCAAGAATTTGGCAGTATCAGCAACAAGAATGGAAGAGTATAGTGCTAGACATGGCTACTAAAATGACTGGCAATAATTTGCCATCTGGAGAAGACAAGATCACTAAACTTAAGGTGACTATGGTGGCCTGGGATCGCTATGATACCACAGTTATTACTGCAGTGAACAATTTTCTTTTGAAAGTGTGGAATTCTATCACAGGACAGCTTCTTCATACATTATCTGGACATGATGATGAAGTATTCGTTCTAGAAGCCCATCCATTTGATCAAAGGATCATACTTTCAGCAGGTCATGATGGGAACATTTTTATTTGGGACCTTGACCGGGGGACCAAAATTCGGAATTACTTTAACATGATTGAAGGCCAAGGCCATGGTGCGGTGTTTGATTGTAAATTTTCACCAGATGGAAACCATTTTGCCTGCACAGATTCTCATGGGCATTTGCTGCTTTTTGGTTTTGGATGCAGTAAATACTACGAAAAGATTCCAGATCAGATGTTCTTCCACACGGATTATCGTCCTCTTATTCGTGATGCCAATAACTATGTATTGGATGAACAAACCCAACAAGCTCCTCACCTCATGCCTCCTCCATTTTTGGTGGATGTTGATGGAAATCCTCATCCCACAAAATTCCAACGGTTGGTACCAGGACGGGAAAATTGTAAAGATGAACAGCTTATACCACAGCTGGGATATGTGGCTAATGGTGATGGTGAGGTAGTAGAACAGGTAATTGGGCAGCAAACCAATGACCAAGATGAGAGCATTCTTGATGGAATAATCAGGGAGCTGCAGAGAGAACAAGACCTGAGACTAATTAATGAAGGAGATGTTCCACATTTTCCAGTTAATAGAGCATACTCTCTTAATGGTGCTCTGAGAAGTCCAAACATGGACATATCTTCTTCCCCAAACATCAGGCTTCGAAGACATAGTAGTCAAATTGAAGGTGTTAGACAAATGCATAACAATGCTCCTCGGAGCCAGATGGCCACTGAAAGAGATCTCATGGCGTGGAGCAGAAGAGTGGTGGTCAATGAACTAAATAATGGGGTTAGTAGGGTACAGGAAGAATGTCGAACTGCAAAAGGTGACATAGAAATCAGTCTTTATACAGTTGAAAAGAAGAAAAAGCCATCTTACACTACTCAAAGGAATGATTATGAGCCTAGCTGTGGGCGTTCTTTACGCAGGACACAGCGCAAACGTCAGCATACTTACCAAACACGGTCCAACATAGAGCATAATTCACAGGCATCATGTCAAAATTCAGGTGTACAGGAAGACTCAGACAGCTCCTCAGAGGAAGATGAAACTGTTGGCACAAGTGACGCTTCGGTAGAGGATCCTGTTGTTGAATGGCAAAGTGAAAGTTCTTCCAGTGACTCATCAAGTGAATATTCTGATTGGACAGCAGATGCTGGAATAAATTTACAACCCCCAAAAAGACAAACCAGACAGACAACACGTAAAATATGCAGCAGCTCTGATGAGGAAAATTTGAAGTCCCTAGAAGAAAGGCAGAAGAAACCTAAGCAGACTAGAAAGAAGAAAGGAGGACTAGTTTCTATAGCAGGTGAGCCTAATGAAGAATGGTTTGCCCCTCAGTGGATCTTGGATACTATACCCCGACGTTCCCCATTTGTCCCACAAATGGGAGATGAGCTTATCTATTTTAGGCAAGGACATGAAGCTTATGTTCGGGCTGTAAGGAAATCGAAAATATACAGTGTTAATTTACAAAAACAGCCATGGAACAAAATGGATCTCAGGGAGCAAGAGTTTGTTAAGATTGTAGGAATCAAATATGAGGTTGGCCCACCCACACTGTGCTGCTTGAAGCTTGCATTTCTGGACCCAATTTCAGGCAAAATGACTGGAGAATCTTTTTCCATTAAGTATCATGACATGCCAGATGTCATTGACTTCCTTGTGCTACATCAGTTTTATAATGAAGCCAAAGAAAGGAACTGGCAGATTGGTGATAGATTCCGCAGTATAATAGATGACGCCTGGTGGTTTGGGACTGTGGAGAGTCAGCAGCCTTTTCAACCAGAGTATCCTGATAGTTCTTTCCAGTGTTACAGTGTTCACTGGGACAATAATGAGAGAGAAAAGATGAGCCCATGGGATATGGAGCCAATTCCAGAAGGAACTGCCTTTCCAGATGAAGTTGGTGCTGGTGTTCCTGTCTCCCAGGAAGAATTGACTGCTTTGCTATACAAACCCCAGGAAGGAGAGTGGGGGGCTCATTCCAGAGACGAAGAATGTGAACGGGTTATTCAGGGCATCAACCACCTTCTTTCCCTGGATTTTGCCAGCCCTTTTGCTGTTCCAGTGGATCTCAGTGCCTACCCCTTGTATTGTACTGTAGTTGCTTATCCAACTGACCTCAATACCATCAGGCGGAGACTTGAAAATCGCTTTTACAGGAGAATATCAGCATTAATGTGGGAGGTACGCTATATTGAGCATAATGCCAGGACTTTCAATGAGCCAGACAGTCCTATAGTTAAAGCAGCTAAAATTGTAACTGATGTCTTACTTCGATTTATTGGGGATCAGAGCTGTACTGATATACTGGATACTTATAATAAAATTAAAGCAGAAGAACGAAACAGTACTGATGCAGAGGAGGATACAGAAATGGTTGATTTAGATTCAGACGGTCCTGGTACTTCATCTGGAAGAAGGGTCAAATGCCGAGGCAGAAGACAGTCTTTAAAGTGTAATCCTGATGCTTGGAAAAAACAATGCAAGGAACTATTGAGCCTCATTTATGAACGTGAAGACTCGGAGCCATTTCGACAGCCAGCCGATCTTCTTTCTTACCCAGGTCATCAGGAGCAAGAGGGAGAATCCTCAGAGTCTGTTGTTCCAGAAAGACAACAAGATTCATCTCTTTCTGAGGATTATCAAGATGTTATAGATACTCCTGTGGACTTCAGCACTGTGAAAGAAACTTTGGAAGCAGGAAACTATGGTAGTCCTCTGGAATTTTATAAGGATGTTCGCCAAATATTCAACAACTCCAAAGCTTATACCTCTAATAAAAAGTCAAGGATCTATAGCATGATGCTGCGATTATCTGCCTTATTTGAAAGTCATATCAAAAATATCATCTCTGAATATAAGTCAGCAATCCAGAGTCAGAAGAGGAGAAGGCCACGGTACAGAAAACGTCTAAGAAGCAGCAGCAGTTCATTATCTAGTAGTGGAGCACCTAGTCCAAAAGGGAAGCAGAAACAAATGAAGTTGCAGCCTAAAAATGACCAGAATACCTCAGTATCTTATGCCAGGACTAGCTCTCCTTTCTCATCTCCTGTTTCAGATGCTGCTGAAGGGCTTTCACTATATCTACTTGATGATGAGCCAGATGGGCCATTTTCTTCATCGAGCTTCGGTGGATATAGCCGAAGTGGAAATAGCCATGATCCAGGGAAAGCCAAATCATTTCGGAATAGAGTTTTGCCAGTTAAACAAGATCACTCCCTTGATGGACCCCTTACAAATGGTGATGGCAGAGAGCCCCGGACAGGAATCAAGAGGAAACTACTTAGTGCATCAGAAGAAGATGAAAACATGGGAGGAGAAGATAAAGAGAAAAAAGAAACAAAAGAGAAATCTCATTTATCCACCTCAGAGAGTGGAGAGTTAGGATCCAGTTTAAGTTCTGAAAGTACCTGTGGTTCTGACTCTGACTCTGAATCAACTTCCAGAACAGATCAAGATTACGTAGATGGAGACCATGATTATAGCAAATTCATACAAACCAGACCTAAAAGAAAACTCAGAAAGCAACATGGCAATGGAAAAAGAAATTGGAAGACCAGAGGCACAGGAGGAAGAGGCAGATGGGGAAGATGGGGTAGATGGAGTAGAGGAGGCAGAGGAAGAGGAGGCAGGGGACGAGGGAGTCGAGGAAGAGGTGGAGGTGGCACTAGGGGGAGGGGAAGAGGGAGAGGAGGAAGAGGTGCTTCTAGAGGAGCTACCAGAGCCAAACGAGCACGTATTGCAGATGATGAATTTGATACCATGTTTTCAGGACGTTTCAGTAGACTGCCTCGAATTAAAACAAGAAACCAAGGCAGGAGGACTGTTTTATATAATGATGATTCTGATAATGACAATTTTGTGTCCACTGAGGATCCTCTGAATCTTGGTACATCCAGATCAGGCAGAGTGCGTAAAATGACAGAAAAAGCCAGGGTTAGCCATCTCATGGGATGGAATTAT
Pan_troglodytes_troglodytes  ATGGCGGCAGCACCTACCCAGATCGAAGCCGAGCTGTATTACCTGATCGCTAGGTTCTTGCAGTCTGGACCCTGCAACAAATCCGCTCAGGTGCTAGTGCAGGAGCTCGAGGAGCATCAGCTGATTCCGCGCCGCTTAGATTGGGAGGGGAAAGAGCACCGAAGAAGCTTCGAGGATCTGGTGGCAGCAAATGCACACATTCCTCCAGACTACCTCCTTAAAATTTGTGAGAGAATTGGTCCTTTACTAGATAAAGAGATCCCTCAGAGTGTTCCTGGGGTACAGACATTATTAGGTGTTGGTCGGCAGTCTCTGCTACGGGATGCCAAAGACTGTAAGAGTACACTATGGAATGGGTCTGCTTTTGCGGCTCTGCATAGAGGCAGACCTCCAGAACTACCTGTAAATTATGTGAAACCTCCAAATGTGGTGAATATCACCTCTGCCAGGCAATTAACCGGCTGTAGTCGCTTTGGTCATATTTTCCCTTCATCTGCTTACCAGCACATTAAGATGCATAAGAGAATTCTGGGGCACTTGTCATCTGTCTACTGTGTAGCATTTGACCGAAGCGGGAGAAGAATTTTTACAGGTTCAGATGACTGTTTAGTAAAAATTTGGGCTACAGATGATGGACGCCTTCTTGCTACACTTCGTGGACACTCTGCTGAAATTTCTGACATGGCTGTTAACTATGAAAACACTCTTATTGCCGCAGGCAGCTGTGATAAGGTAGTAAGAGTATGGTGTCTTCGAACTTGTGCACCCGTTGCAGTCCTTCAGGGCCATTCAGCTTCTATTACTTCCATACAGTTTTGTCCATCAACTAAAGGCACAAACAGATACCTCACTTCTACTGGTGCTGATGGAACAATCTGTTTCTGGCAATGGCATGTAAAAACAATGAAGTTTAGAGATCGCCCGGTGAAATTTACTGAGAGATCCAGACCTGGAGTCCAGATATCTTGTTCATCTTTCAGTTCTGGTGGTATGTTCATTACAACTGGTAGTACTGATCATGTGATTAGAATATATTATTTGGGTTCTGAGGTTCCTGAGAAAATTGCTGAATTAGAGTCACATACGGATAAAGTTGTTGCTGTTCAGTTCTGTAACAATGGAGACAGTTTAAGATTTGTTAGTGGAAGTCGAGATGGAACGGCAAGAATTTGGCAGTATCAGCAACAAGAATGGAAGAGTATAGTGCTAGACATGGCTACTAAAATGACTGGCAATAATTTGCCATCTGGAGAAGACAAGATCACTAAACTTAAGGTGACTATGGTGGCCTGGGATCGCTATGATACCACAGTTATTACTGCAGTGAACAATTTTCTTTTGAAAGTGTGGAATTCTATCACAGGACAGCTTCTTCATACATTATCTGGACATGATGATGAAGTATTCGTTCTAGAAGCCCATCCATTTGATCAAAGGATCATACTTTCAGCAGGTCATGATGGGAACATTTTTATTTGGGACCTTGACCGGGGGACCAAAATTCGGAATTACTTTAACATGATTGAAGGCCAAGGCCATGGTGCGGTGTTTGATTGTAAATTTTCACCAGATGGAAACCATTTTGCCTGCACAGATTCTCATGGGCATTTGCTGCTTTTTGGTTTTGGATGCAGTAAATACTATGAAAAGATTCCAGATCAGATGTTCTTCCACACGGATTATCGTCCTCTTATTCGTGATGCCAATAACTATGTATTGGATGAACAAACCCAACAAGCTCCTCACCTCATGCCTCCTCCATTTTTGGTGGATGTTGATGGAAATCCTCATCCCACAAAATTCCAACGGTTGGTACCAGGACGGGAAAATTGTAAAGATGAACAGCTTATACCACAGCTGGGATATGTGGCTAATGGTGATGGTGAGGTAGTAGAACAGGTAATTGGGCAGCAAACTAATGACCAAGATGAGAGCATTCTTGATGGAATAATCAGGGAGCTGCAGAGAGAACAAGACCTGAGACTAATTAATGAAGGAGATGTTCCACATTTTCCAGTTAATAGAGCATACTCTCTTAATGGTGCTCTGAGAAGTCCAAACATGGACATATCTTCTTCCCCAAACATCAGGCTTCGAAGACATAGTAGTCAAATTGAAGGTGTTAGACAAATGCATAACAATGCTCCTCGGAGCCAGATGGCCACTGAAAGAGATCTCATGGCGTGGAGCAGAAGAGTGGTGGTCAATGAACTAAATAATGGGGTTAGTAGGGTACAGGAAGAATGTCGAACTGCAAAAGGTGACATAGAAATCAGTCTTTATACAGTTGAAAAGAAGAAAAAGCCATCTTACACTACTCAAAGGAATGATTATGAGCCTAGCTGTGGGCGTTCTTTACGCAGGACACAGCGCAAACGTCAGCATACTTACCAAACACGGTCCAACATAGAGCATAATTCACAGGCATCATGTCAAAATTCAGGTGTACAGGAAGACTCAGACAGCTCCTCAGAGGAAGATGAAACTGTTGGCACAAGTGACGCTTCGGTAGAGGATCCTGTTGTTGAATGGCAAAGTGAAAGTTCTTCCAGTGACTCATCAAGTGAATATTCTGATTGGACAGCAGATGCTGGAATAAATTTACAACCCCCAAAAAGACAAACCAGACAGACAACACGTAAAATATGCAGCAGCTCTGATGAGGAAAATTTGAAGTCCCTAGAAGAAAGGCAGAAGAAACCTAAGCAGACTAGAAAGAAGAAAGGAGGACTAGTTTCTATAGCAGGTGAGCCTAATGAAGAATGGTTTGCCCCTCAGTGGATCTTGGATACTATACCCCGACGTTCCCCATTTGTCCCACAAATGGGAGATGAGCTTATCTATTTTAGGCAAGGACATGAAGCTTATGTTCGGGCTGTAAGGAAATCGAAAATATACAGTGTTAATTTACAAAAACAGCCATGGAACAAAATGGATCTCAGGGAGCAAGAGTTTGTTAAGATTGTAGGAATCAAATATGAGGTTGGCCCACCCACACTGTGCTGCTTGAAGCTTGCATTTCTGGACCCAATTTCAGGCAAAATGACTGGAGAATCTTTTTCCATTAAGTATCATGACATGCCAGATGTCATTGACTTCCTTGTGCTACATCAGTTTTATAATGAAGCCAAAGAAAGGAACTGGCAGATTGGTGATAGATTCCGCAGTATAATAGATGACGCCTGGTGGTTTGGGACTGTGGAGAGTCAGCAGCCTTTTCAACCAGAGTATCCTGATAGTTCTTTCCAGTGTTACAGTGTTCACTGGGACAATAATGAGAGAGAAAAGATGAGCCCATGGGATATGGAGCCAATTCCAGAAGGAACTGCCTTTCCAGATGAAGTTGGTGCTGGTGTTCCTGTCTCCCAGGAAGAATTGACTGCTTTGCTATACAAACCCCAGGAAGGAGAGTGGGGGGCTCATTCCAGAGACGAAGAATGTGAACGGGTTATTCAGGGCATCAACCACCTTCTTTCCCTGGATTTTGCCAGCCCTTTTGCTGTTCCAGTGGATCTCAGTGCCTACCCCTTGTATTGTACTGTAGTTGCTTATCCAACTGACCTCAATACCATCAGGCGGAGACTTGAAAATCGCTTTTACAGGAGAATATCAGCATTAATGTGGGAGGTACGCTATATTGAGCATAATGCCAGGACTTTCAATGAGCCAGACAGTCCTATAGTTAAAGCAGCTAAAATTGTAACTGATGTCTTACTTCGATTTATTGGGGATCAGAGCTGTACTGATATACTGGATACTTATAATAAAATTAAAGCAGAAGAACGAAACAGTACTGATGCAGAGGAGGATACAGAAATGGTTGATTTAGATTCAGACGGTCCTGGTACTTCATCTGGAAGAAGGGTCAAATGCCGAGGCAGAAGACAGTCTTTAAAGTGTAATCCTGATGCTTGGAAAAAACAATGCAAGGAACTATTGAGCCTCATTTATGAACGTGAAGACTCGGAGCCATTTCGACAGCCAGCCGATCTTCTTTCTTACCCAGGTCATCAGGAGCAAGAGGGAGAATCCTCAGAGTCTGTTGTTCCAGAAAGACAACAAGATTCATCTCTTTCTGAGGATTATCAAGATGTTATAGATACTCCTGTGGACTTCAGCACTGTGAAAGAAACTTTGGAAGCAGGAAACTATGGTAGTCCTCTGGAATTTTATAAGGATGTTCGCCAAATATTCAACAACTCCAAAGCTTATACCTCTAATAAAAAGTCAAGGATCTATAGCATGATGCTGCGATTATCTGCCTTATTTGAAAGTCATATCAAAAATATCATCTCTGAATATAAGTCAGCAATCCAGAGTCAGAAGAGGAGAAGGCCACGGTACAGAAAACGTCTAAGAAGCAGCAGCAGTTCATTATCTAGTAGTGGAGCACCTAGTCCAAAAGGGAAGCAGAAACAAATGAAGTTGCAGCCTAAAAATGACCAGAATACCTCAGTATCTTATGCCAGGACTAGCTCTCCTTTCTCATCTCCTGTTTCAGATGCTGCTGAAGGGCTTTCACTATATCTACTTGATGATGAGCCAGATGGGCCATTTTCTTCATCGAGCTTCGGTGGATATAGCCGAAGTGGAAATAGCCATGATCCAGGGAAAGCCAAATCATTTCGGAATAGAGTTTTGCCAGTTAAACAAGATCACTCCCTTGATGGACCCCTTACAAATGGTGATGGCAGAGAGCCCCGGACAGGAATCAAGAGGAAACTACTTAGTGCATCAGAAGAAGATGAAAACATGGGAGGAGAAGATAAAGAGAAAAAAGAAACAAAAGAGAAATCTCATTTATCCACCTCAGAGAGTGGAGAGTTAGGATCCAGTTTAAGTTCTGAAAGTACCTGTGGTTCTGACTCTGACTCTGAATCAACTTCCAGAACAGATCAAGATTACGTAGATGGAGACCATGATTATAGCAAATTCATACAAACCAGACCTAAAAGAAAACTCAGAAAGCAACATGGCAATGGAAAAAGAAATTGGAAGACCAGAGGCACAGGAGGAAGAGGCAGATGGGGAAGATGGGGTAGATGGAGTAGAGGAGGCAGAGGAAGAGGAGGCAGGGGACGAGGGAGTCGAGGAAGAGGTGGAGGTGGCACTAGGGGGAGGGGAAGAGGGAGAGGAGGAAGAGGTGCTTCTAGAGGAGCTACCAGAGCCAAACGAGCACGTATTGCAGATGATGAATTTGATACCATGTTTTCAGGACGTTTCAGTAGACTGCCTCGAATTAAAACAAGAAACCAAGGCAGGAGGACTGTTTTATATAATGATGATTCTGATAATGACAATTTTGTGTCCACTGAGGATCCTCTGAATCTTGGTACATCCAGATCAGGCAGAGTGCGTAAAATGACAGAAAAAGCCAGGGTTAGCCATCTCATGGGATGGAATTAT
Pongo_abelii  ATGGCGGCAGCACCTACCCAGATCGAAGCCGAGCTGTATTACCTGATCGCTAGGTTCTTGCAGTCTGGACCCTGCAACAAATCCGCTCAGGTGCTAGTGCAGGAGCTCGAGGAGCATCAGCTGATTCCGCGCCGCTTAGATTGGGAGGGGAAAGAGCACCGAAGAAGCTTCGAGGATCTGGTGGCAGCAAATGCACACATTCCTCCAGACTACCTCCTTAAAATTTGTGAGAGAATTGGTCCTTTACTAGATAAAGAGATCCCTCAGAGTGTTCCTGGGGTACAGACATTATTAGGTGTTGGTCGGCAGTCTCTGCTACGGGATGCCAAAGACTGTAAGAGTACACTATGGAATGGGTCTGCTTTTGCGGCTCTGCATAGAGGCAGACCTCCAGAACTACCTGTAAATTATGTGAAACCTCCAAATGTGGTGAATATCACCTCTGCCAGGCAATTAACCGGATGTAGTCGCTTTGGTCATATTTTCCCTTCATCTGCTTACCAGCACATCAAGATGCATAAGAGAATTCTGGGCCACTTGTCATCTGTCTACTGTGTAGCATTTGACCGAAGCGGGCGAAGAATTTTTACAGGTTCAGATGACTGTTTAGTAAAAATTTGGGCTACAGATGATGGACGCCTTCTTGCTACACTTCGTGGACACTCTGCTGAAATTTCTGACATGGCTGTTAACTATGAAAACACTCTTATTGCTGCAGGCAGCTGTGATAAGGTAGTAAGAGTATGGTGTCTTCGAACTTGTGCACCCGTTGCAGTCCTTCAGGGCCATTCAGCTTCTATTACTTCCATACAGTTTTGTCCATCAACTAAAGGCACAAACAGATACCTCACTTCTACTGGTGCTGATGGAACAATCTGTTTCTGGCAATGGCATGTAAAAACAATGAAGTTTAGAGATCGCCCGGTGAAATTTACTGAGAGATCCAGACCTGGAGTCCAGATATCTTGTTCATCTTTCAGTTCTGGTGGTATGTTCATTACAACTGGTAGTACTGACCATGTGATTAGAATATATTATTTGGGTTCTGAGGTTCCTGAGAAAATTGCTGAATTAGAGTCACATACGGATAAAGTTGTTGCTGTTCAGTTCTGTAACAATGGAGACAGTTTAAGATTTGTTAGTGGAAGTCGAGATGGAACGGCAAGAATTTGGCAGTATCAGCAACAAGAATGGAAGAGTATAGTGCTAGACATGGCTACTAAAATGACTGGCAATAATTTGCCATCTGGAGAAGACAAGATCACTAAACTTAAGGTGACTATGGTTGCCTGGGATCGCTATGATACCACAGTTATTACTGCAGTGAACAATTTTCTTTTGAAAGTGTGGAATTCTATCACAGGACAGCTTCTTCATACATTATCTGGACATGATGATGAAGTATTCGTTCTGGAAGCCCATCCATTTGATCAAAGGATCATACTTTCAGCAGGTCATGATGGGAACATTTTTATTTGGGACCTTGACCGGGGGACCAAAATTCGGAATTACTTTAACATGATTGATGCCAACGGCCATGGTGCGGTGTTCGATTGTAAATTTTCACCAGATGGAAACCATTTTTGCTGCACAGATTCTCATGGGCATTTGCTGCTTTTTGGTTTTGGATGCAGTAAATACTATGAAAAGATTCCAGATCAGATGTTCTTCCACACGGATTATCGTCCTCTTATTCGTGATGCCAATAACTATGTATTGGATGAACAAAACAAACAAGCTCCTCACCTCATGCCTCCTCCATTTTTGGTGGATGTTGATGGAAATCCTCATCCCACAAAATTCCAACGGTTGGTACCAGGACGGGAAAATTGTAAAGATGAACAGCTTATACCACAGCTGGGATATGTGGCTAAATGTGATGGTGAGGTAGTAGAACAGGTAATTGGGCAGCAAACCAATGACCAAGATGAGAGCATTCTTGATGGAATAATCAGGGAGCTGCAGAGAGAACAAGACCTGAGACTAATTAATGAAGGAGATGTTCCACATTTTCCAGTTAATAGAGCATACTCTGTTAATGGTGCTCTGAGAAGTCCAAACATGGACATATCTTCTTCCCCAAACATGAGGCTTCGAAGACATAGTAGTCAAATCGAAGGTGTTAGACAAATGCATAACAATGCTCCTCGGAGCCAGATGGCCACTGAAAGAGATCTCATGGCATGGAGCAGAAGAGTGGTGGTCAATGAACTAAATAATGGGGTTAGTAGGGTACAGGAAGAATGTCGAACTGCAAAAGGTGACATAGAAATCAGTCTTTATACAGTTGAAAAGAAGAAAAAGCCATCTTACACTACTCAAAGGAATGATTATGAGCCTAGCTGTGGGCGTTCTTTACGCAGGACACAGCGCAAACGTCAGCATACTTACCAAACACGGTCCAACATAGAGCATAATTCACAAGCATCATGTCAAAACTCAGGTGTACAGGAAGACTCAGACAGCTCCTCAGAGGAAGATGAAACTGTTGGCACAAGTGATGCTTCAGTAGAGGATCCTGTTGTTGAATGGCAAAGTGAAAGTTCTTCCAGTGATTCATCAAGTGAATATTCTGATTGGACAGCAGATGCTGGAATAAATTTACAGCCCCCAAAAAGACAAACCAGACAGACAACACGTAAAATATGCAGCAGCTCTGATGAGGAAAATTTGAAGTCCCTAGAAGAAAGGCAGAAGAAACCTAAGCAGACTAGAAAGAAGAAAGGAGGACTGGTTTCTATGGCAGGTGAGCCTAATGAAGAATGGTTTGCCCCTCAGTGGATCTTGGATACTATACCCCGACGTTCCCCATTTGTCCCACAAATGGGAGATGAGCTTATCTATTTTAGGCAAGGACATGAAGCTTATGTTCGGGCTGTAAGGAAATCAAAAATATACAGTGTTAATTTACAAAAACAGCCATGGAACAAAATGGATCTCAGGGAGCAAGAGTTTGTTAAGATTGTAGGAATCAAATATGAGGTTGGCCCACCCACACTGTGCTGCTTGAAGCTTGCATTTCTGGACCCAATTTCAGGCAAAATGACTGGAGAATCTTTTTCCATTAAGTATCATGACATGCCGGATGTCATTGACTTCCTTGTGCTACATCAGTTTTATAATGAAGCCAAAGAAAGGAACTGGCAGATTGGTGATAGATTCCGCAGTATAATAGATGACGCCTGGTGGTTTGGGACTGTGGAGAGTCAGCAGCCTTTTCAACCAGAGTATCCTGATAGTTCTTTCCAGTGTTACAGTGTTCACTGGGACAATAATGAGAGAGAAAAGATGAGCCCATGGGATATGGAGCCAATTCCAGAAGGAACTGCCTTTCCAGATGAAGTTGGTGCTGGTGTTCCTGTCTCCCAGGAAGAATTGACTGCTTTGCTATACAAACCCCAGGAAGGAGAGTGGGGGGCTCATTCCAGAGATGAAGAATGTGAACGGGTTATTCAGGGCATCAACCACCTTCTTTCCCTGGATTTTGCCAGCCCTTTTGCTGTTCCAGTGGATCTCAGTGCCTACCCCTTGTATTGTACTGTAGTTGCTTATCCAACTGACCTCAATACCATCAGGCGGAGACTTGAAAATCGCTTTTACAGGAGAATATCAGCATTAATGTGGGAGGTACGCTATATTGAGCATAATGCCAGGACTTTCAATGAGCCAGACAGTCCTATAGTTAAAGCAGCTAAAATTGTAACTGATGTCTTACTTCGATTTATTGGGGATCAGAGCTGTACTGATATACTGGATACTTATAATAAAATTAAAGCAGAAGAACGAAACAGCACTGATGCAGAGGAGGATACAGAAATGGTTGATTTAGATTCAGACGGTCCTGGTACTTCATCTGGAAGAAGGGTCAAATGCCGAGGCAGAAGACAGTCTTTAAAGTGTAATCCTGATGCTTGGAAAAAACAATGCAAGGAACTATTGAGCCTCATTTATGAACGTGAAGACTCAGAGCCATTTCGACAGCCAGCCGATCTTCTTTCTTACCCAGGTCATCAGGAGCAAGAGGGAGAATCCTCAGAGTCTGTTGTTCCAGAAAGACAACAAGATTCATCTCTTTCTGAGGATTATCAAGATGTTATAGATACTCCTGTGGACTTCAGCACTGTGAAAGAAACTTTGGAAGCAGGAAACTATGGTAGTCCTCTGGAATTTTATAAGGATGTTCGCCAAATATTCAACAACTCCAAAGCTTATACCTCTAATAAAAAGTCAAGGATCTATAGCATGATGCTGCGATTATCTGCCTTATTTGAAAGTCATATCAAAAATATCATCTCTGAATATAAGTCAGCAATCCAGAGTCAGAAGAGGAGAAGGCCACGGTACAGAAAACGTCTAAGAAGCAGCAGCAGTTCATTATCTAGTAGTGGAGCACCTAGCCCAAAAGGGAAGCAGAAACAAATGAAGTTGCAGCCTAAAAATGACCAGAATACCTCAGTATCTTATGCCAGGACTAGCTCTCCTTTCTCATCTCCTGTTTCAGATGCTGCTGAAGGGCTTTCACTATATCTACTTGATGATGAGCCAGATGGGCCATTTTCTTCATCGACCTTCGGTGGATATAGCCGAAGTGGAAATAGCCATGACCCAGGGAAAGCCAAATCATTTCGGAATAGAGTTTTGCCAGTTAAACAAGATCACTCCCTTGATGGACCCATTACAAATGGTGATGGCAGAGAGCCCCGGACAGGAATCAAGAGAAAACTACTTAGTGCATCAGAAGAAGATGAAAACATGGGAGGAGAAGATAAAGAGAAAAAAGAAACAAAAGAGAAATCTCATTTATCCACCTCAGAGAGTGGAGAGTTAGGATCCAGTTTAAGTTCTGAAAGTACCTGTGGTTCTGACTCTGACTCTGAATCAACTTCCAGAACAGATCAAGATTACGTAGATGGAGACCATGATTATAGCAAATTCATACAAACCAGACCTAAAAGAAAACTCAGAAAGCAACATGGCAATGGAAAAAGAAATTGGAAGACCAGAGGCACAGGAGGAAGAGGCAGATGGGGAAGATGGGGTAGATGGAGTAGAGGAGGCAGAGGAAGAGGAGGCAGGGGACGAGGGAGTCGAGGAAGAGGTGGAGGTGGCACTAGGGGGAGGGGAAGAGGGAGAGGAGGAAGAGGTGCTTCTAGAGGAGCTACCAGAGCCAAACGAGCACGTATGGCAGATGATGAATTTGATACCATGTTTTCAGGACGTTTCAGTAGACTGCCTCGAATTAAAACAAGAAACCAAGGCAGGAGGACTGTTTTATATAATGATGATTCTGATAATGACAATTTTGTGTCCACTGAGGATCCTCTGAATCTTGGTACATCCAGATCAGGCAGAGTGCGTAAAATGACAGAAAAAGCCAGGGTTAGCCATCTCATGGGATGGAATTAT
Cercocebus_torquatus_atys  ATGGCGGCGGCACCTACCCAGATCGAAGCCGAGCTGTATTACCTGATCGCTAGGTTCTTGCAGTCTGGACCCTGCAACAAATCCGCTCAGGTGCTAGTGCAGGAGCTCGAGGAGCATCAGCTGATTCCGCGCCGCTTAGATTGGGAGGGGAAAGAGCACCGAAGAAGCTTCGAGGATCTGGTGGCAGCAAATGCACACATTCCTCCAGACTACCTCCTTAAAATTTGTGAGAGAATTGGTCCTTTACTAGATAAAGAGATCCCTCAGAGTGTTCCTGGGGTACAGACATTATTAGGTGTCGGTCGGCAGTCTCTGCTACGGGATGCCAAAGACTGTAAGAGTACACTATGGAATGGGTCTGCTTTTGCGGCTCTACATAGAGGCAGACCTCCAGAACTACCTGTAAATTATGTGAAACCTCCAAATGTGGTGAATATCACCTCTGCCAGGCAATTAACCGGATGTAGTCGCTTCGGTCATATTTTCCCTTCATCTGCTTACCAGCACATTAAGATGCATAAGAGAATTCTGGGGCACTTGTCATCTGTCTACTGTGTAGCATTTGACCGAAGTGGGAGAAGAATTTTTACAGGTTCAGATGACTGTTTAGTAAAAATTTGGGCTACAGATGATGGACGTCTTCTTGCTACACTTCGTGGACACTCTGCTGAAATTTCTGACATGGCTGTTAACTATGAAAACACTCTTATTGCCGCAGGCAGCTGTGATAAGGTAGTAAGAGTATGGTGTCTTCGAACTTGTGCACCCGTTGCAGTCCTTCAGGGCCATTCAGCTTCTATTACTTCCATACAGTTTTGTCCATCAACTAAAGGCACAAACAGATACCTCACTTCTACTGGTGCTGATGGAACAATCTGTTTCTGGCAATGGCATGTCAAAACAATGAAGTTTAGAGATCGCCCAGTGAAATTTACTGAGAGATCCAGACCTGGAGTCCAGATATCTTGTTCATCTTTCAGTTCTGGCGGTATGTTCATTACAACTGGTAGTACTGACCATGTGATTAGAATATATTATTTGGGTTCTGAGGTTCCTGAGAAAATTGCTGAATTAGAGTCACATACGGATAAAGTTGTTGCTGTTCAGTTCTGTAACAATGGAGACAGTTTAAGATTTGTTAGTGGAAGTCGAGATGGAACCGCAAGAATTTGGCAGTATCAGCAACAAGAATGGAAGAGTATAGTGCTCGACATGGCTACTAAAATGACTGGCAATAATTTGCCATCTGGAGAAGACAAGATCACTAAACTTAAGGTGACTATGGTGGCCTGGGATCGCTATGATACCACAGTTATTACTGCAGTGAATAATTTTCTTTTGAAAGTGTGGAATTCTATCACAGGACAGCTTCTTCATACATTATCTGGACATGATGACGAAGTATTCGTTCTGGAAGCCCATCCATTTGATCAAAGGATTATACTTTCAGCAGGTCATGATGGGAACATTTTTATTTGGGACCTTGACCGGGGGACCAAAATTCGGAATTACTTTAACATGATTGAAGGCCAAGGCCATGGTGCGGTGTTTGATTGTAAATTTTCACCGGATGGAAACCATTTTGCCTGCACAGATTCTCATGGGCATTTGCTGCTTTTTGGTTTTGGATGCAGTAAATACTATGAAAAGATTCCAGATCAGATGTTCTTCCACACGGATTATCGTCCTCTTATTCGTGATGCCAATAACTATGTATTGGATGAACAAACCCAACAAGCTCCTCACCTCATGCCTCCTCCATTTTTGGTGGATGTTGATGGAAATCCTCATCCCACAAAATTCCAACGGTTGGTACCAGGACGGGAAAATTGTAAAGATGAACAGCTTATACCACAGCTGGGATATGTGGCTAATGGTGATGGTGAGGTAGTAGAACAGGTAATTGGGCAGCAAACCAATGACCAAGATGAGAGCATTCTTGATGGAATAATCAGGGAGCTGCAGAGAGAACAAGACTTGAGACTAATTAATGAAGGAGATGTTCCACATTTTCCAGTTAATAGAGCATACTCTGTTAATGGTGCTCTGAGAAGTCCAAACATGGACATATCTTCTTCCCCAAACATCAGGCTTAGAAGACATAGTAGTCAAATTGAAGGCGTTAGACAAATGCATAACAATGCTCCTCGGAGCCAGATGGCCACTGAAAGAGATCTCATGGCATGGAGCAGAAGAGTGGTGGTCAATGAACTAAATAATGGGGTTAGTAGGGTACAGGAAGAATGTCGAACTGCAAAAGGTGACATAGAAATCAGTCTTTATACAGTTGAAAAGAAGAAAAAGCCATCTTATACTACTCAAAGGAATGATTATGAGCCTAGCTGTGGGCGTTCTTTACGAAGGACACAGCGCAAACGTCAACATACTTACCAAACACGGTCCAACATAGAGCATAATTCACAACCTTCCTGTCAAAATTCAGGTGTACAGGAAGACTCAGACAGCTCCTCAGAGGAAGACGAAACTGTTGGCACAAGTGATGCTTCAGTAGAGGATCCTGTTGTTGAATGGCAAAGTGAAAGTTCTTCCAGTGATTCATCAAGTGAATATTCTGATTGGACAGCAGATGCTGGAATAAATTTACAACCCCCAAAAAGACAAACCAGACAGACAACACGGAAAATATGCAGCAGCTCTGATGAGGAAAATTTGAAGTCCCTAGAAGAAAGGCAAAAGAAACCTAAGCAGACTAGAAAGAAGAAAGGAGGACTGGTTTCTATGGCAGGTGAGCCTAATGAAGAATGGTTTGCCCCTCAGTGGATCTTGGATACTATACCCCGACGTTCCCCATTTGTTCCACAAATGGGAGATGAGCTTATCTATTTTAGGCAAGGACATGAAGCTTATGTTCGGGCTGTAAGGAAATCAAAAATATACAGTGTTAATTTACAAAAACAGCCATGGAACAAAATGGATCTCAGGGAGCAAGAGTTTGTTAAGATTGTAGGAATCAAATATGAGGTTGGCCCACCCACACTGTGCTGCTTGAAGCTTGCATTTCTGGACCCAATTTCAGGCAAAATGACTGGAGAATCTTTTTCCATTAAGTATCATGACATGCCAGATGTCATTGACTTCCTTGTGCTACATCAGTTTTATAATGAAGCCAAAGAAAGGAACTGGCAGATTGGTGATAGATTCCGCAGTATAATAGATGACGCCTGGTGGTTTGGAACTGTGGAGAGTCAGCAGCCTTTTCAACCAGAGTATCCTGATAGTTCTTTCCAGTGTTATAGTGTTCACTGGGACAATAATGAGAGAGAAAAGATGAGCCCCTGGGATATGGAGCCAATTCCAGAAGGAACTGCCTTTCCAGATGAAGTTGGTGCTGGTGTCCCTGTCTCCCAGGAAGAATTGACTGCTTTGCTATACAAACCCCAGGAAGGAGAGTGGGGGGCTCATTCCAGAGATGAGGAATGTGAACGGGTTATTCAGGGCATCAACCACCTTCTTTCCCTGGATTTTGCCAGCCCTTTTGCTGTTCCAGTGGATCTCAGTGCCTACCCCTTGTATTGTACTGTAGTTGCTTATCCAACTGACCTCAATACCATCAGGCGGAGACTTGAAAATCGCTTTTACAGGAGAATATCAGCATTAATGTGGGAGGTACGCTATATTGAGCATAATGCCAGGACTTTCAATGAGCCAGACAGTCCTATAGTTAAAGCAGCTAAAATTGTAACTGATGTCTTACTTCGATTTATTGGGGATCAGAGCTGTACTGATATACTGGATACTTATAATAAAATTAAAGCAGAAGAACGAAACAGTACTGATGCAGAGGAGGATACAGAAATGGTTGATTTAGATTCAGACGGTCCTGGTACTTCATCTGGAAGAAGGGTCAAATGCCGAGGCAGAAGACAGTCTTTAAAGTGTAATCCTGATGCTTGGAAAAAACAATGCAAAGAACTATTGAGCCTCATTTATGAACGTGAAGACTCAGAGCCATTTCGACAGCCAGCCGATCTTCTTTCTTACCCAGGTTATCAGGAGCAAGAGGGAGAATCCTCAGAGTCTATTGTTCCAGAAAGACAACAAGATTCATCTCTTTCTGAGGATTATCAAGATGTTATAGATACTCCTGTGGACTTCAGCACTGTGAAAGAAACTTTGGAAGCAGGAAACTATGGTAGTCCTCTGGAATTTTATAAGGATGTTCGCCAAATATTCAACAACTCCAAAGCTTATACCTCTAATAAAAAGTCAAGGATTTATAGCATGATGCTGCGATTATCTGCCTTATTTGAAAGTCATATCAAAAATATCATCTCTGAGTATAAGTCAGCAATCCAGAGTCAGAAGAGGAGAAGGCCACGGTACAGAAAACGTCTAAGAAGCAGCAGCAGTTCGTTATCTAGTAGTGGAGCACCTAGTCCAAAAGGGAAGCAGAAACAAATGAAGTTGCAGCCTAAAAATGACCAGAATACCTCAGTATCTTATGCCAGGACTAGCTCTCCTTTCTCATCTCCTGTTTCAGATGCTGCTGAAGGGCTTTCACTATATCTACTTGATGATGAGCCAGATGGGCCATTTTCTTCATCGAGCTTTGGTGGATATAGCCGAAGTGGAAATAGCCATGACCCAGGGAAAGCCAAATCATTGCGGAATAGAGTTTTGCCAGTTAAACAAGATCACTCCCTTGATGGACCCCTTACAAATGGTGATGGCAGAGAGCCCCGGACAGGAATCAAGAGAAAACTACTTAGTGCATCAGAAGAAGATGAAAACATGGGAGGAGAAGATAAAGAGAAAAAAGAAACAAAAGAGAAGTCTCATTTATCCACCTCAGAAAGTGGAGAGTTAGGATCCAGTTTAAGTTCTGAAAGTACCTGTGGTTCTGACTCTGACTCTGAATCAACTTCCAGAACAGATCAAGATTACGTAGATGGAGACCATGATTATAGCAAATTCATACAAACCAGACCTAAAAGAAAACTCAGAAAGCAACATGGCAATGGAAAAAGAAATTGGAAGACCAGAGGCACAGGAGGAAGAGGCAGATGGGGAAGATGGGGTAGATGGAGTAGAGGAGGCAGAGGAAGAGGAGGCAGGGGACGAGGGAGTAGAGGAAGAGGTGGAGGTGGCACTAGGGGGAGGGGAAGAGGGAGAGGAGGAAGAGGTGCTTCTAGAGGAGCTACCAGAGCCAAACGAGCACGTATTGCAGATGATGAATTTGATACCATGTTTTCAGGACGTTTCAGTAGACTGCCTCGAATTAAAACAAGAAACCAAGGCAGGAGGACTGTTTTATATAATGATGATTCTGATAATGACAATTTTGTGTCCACTGAGGATCCTCTGAATCTTGGTACATCCAGATCAGGCAGAGTGCGTAAAATGACAGAAAAAGCCAGGGTTAGCCATCTCATGGGATGGAATTAT
Macaca_fascicularis  ATGGCGGCGGCACCTACCCAGATCGAAGCCGAGCTGTATTACCTGATCGCTAGGTTCTTGCAGTCTGGACCCTGCAACAAATCCGCTCAGGTGCTAGTGCAGGAGCTCGAGGAGCATCAGCTGATTCCGCGCCGCTTAGATTGGGAGGGGAAAGAGCACCGAAGAAGCTTCGAGGATCTGGTGGCAGCAAATGCACACATTCCTCCAGACTACCTCCTTAAAATTTGTGAGAGAATTGGTCCTTTACTAGATAAAGAGATCCCTCAGAGTGTTCCTGGGGTACAGACATTATTAGGTGTCGGTCGGCAGTCTCTGCTACGGGATGCCAAAGACTGTAAGAGTACACTATGGAATGGGTCTGCTTTTGCGGCTCTACATAGAGGCAGACCTCCAGAACTACCTGTAAATTATGTGAAACCTCCAAATGTGGTGAATATCACCTCTGCCAGGCAATTAACCGGATGTAGTCGCTTCGGTCATATTTTCCCTTCATCTGCTTACCAGCACATTAAGATGCATAAGAGAATTCTGGGGCACTTGTCATCTGTCTACTGTGTAGCATTTGACCGAAGTGGGAGAAGAATTTTTACAGGTTCAGATGACTGTTTAGTAAAAATTTGGGCTACAGATGATGGACGTCTTCTTGCTACACTTCGTGGACACTCTGCTGAAATTTCTGACATGGCTGTTAACTATGAAAACACTCTTATTGCCGCAGGCAGCTGTGATAAGGTAGTAAGAGTATGGTGTCTTCGAACTTGTGCACCCGTTGCAGTCCTTCAGGGCCATTCAGCTTCTATTACTTCCATACAGTTTTGTCCATCAACTAAAGGCACAAACAGATACCTCACTTCTACTGGTGCTGATGGAACAATCTGTTTCTGGCAATGGCATGTCAAAACAATGAAGTTTAGAGATCGCCCAGTGAAATTTACTGAGAGATCCAGACCTGGAGTCCAGATATCTTGTTCATCTTTCAGTTCTGGCGGTATGTTCATTACAACTGGTAGTACTGACCATGTGATTAGAATATATTATTTGGGTTCTGAGGTTCCTGAGAAAATTGCTGAATTAGAGTCACATACGGATAAAGTTGTTGCTGTTCAGTTCTGTAACAATGGAGACAGTTTAAGATTTGTTAGTGGAAGTCGAGATGGAACGGCAAGAATTTGGCAGTATCAGCAACAAGAATGGAAGAGTATAGTGCTCGACATGGCTACTAAAATGACTGGCAATAATTTGCCATCTGGAGAAGACAAGATCACTAAACTTAAGGTGACTATGGTGGCCTGGGATCGCTATGATACCACAGTTATTACTGCAGTGAATAATTTTCTTTTGAAAGTGTGGAATTCTATCACAGGACAGCTTCTTCATACATTATCTGGACATGATGATGAAGTATTCGTTCTGGAAGCCCATCCATTTGATCAAAGGATTATACTTTCAGCAGGTCACGATGGGAACATTTTTATTTGGGACCTTGACCGGGGGACCAAAATTCGGAATTACTTTAACATGATTGAAGGCCAAGGCCATGGTGCGGTGTTTGATTGTAAATTTTCACCGGATGGAAACCATTTTGCCTGCACAGATTCTCATGGGCATTTGCTGCTTTTTGGTTTTGGATGCAGTAAATACTATGAAAAGATTCCAGATCAGATGTTCTTCCACACGGATTATCGTCCTCTTATTCGTGATGCTAATAACTATGTATTGGATGAACAAACCCAACAAGCTCCTCACCTCATGCCTCCTCCATTTTTGGTGGATGTTGATGGAAATCCTCATCCCACAAAATTCCAACGGTTGGTACCAGGACGGGAAAATTGTAAAGATGAACAGCTTATACCACAGCTGGGATATGTGGCTAATGGTGATGGTGAGGTAGTAGAACAGGTAATTGGGCAGCAAACCAATGACCAAGATGAGAGCATTCTTGATGGAATAATCAGGGAGCTGCAGAGAGAACAAGACTTGAGACTAATTAATGAAGGAGATGTTCCACATTTTCCAGTTAATAGAGCATACTCTGTTAATGGTGCTCTGAGAAGTCCAAACATGGACATATCTTCTTCCCCAAACATCAGGCTTAGAAGACATAGTAGTCAAATTGAAGGTGTTAGACAAATGCATAACAATGCTCCTCGGAGCCAGATGGCCACTGAAAGAGATCTCATGGCATGGAGCAGAAGAGTGGTGGTCAATGAACTAAATAATGGGGTTAGTAGGGTACAGGAAGAATGTCGAACTGCAAAAGGTGACATAGAAATCAGTCTTTATACAGTTGAAAAGAAGAAAAAGCCATCTTATACTACTCAAAGGAATGATTATGAGCCTAGCTGTGGGCGTTCTTTACGAAGGACACAGCGCAAACGTCAACATACTTACCAAACACGGTCCAACATAGAGCATAATTCACAACCTTCATGTCAAAATTCAGGTGTACAGGAAGACTCAGACAGCTCCTCAGAGGAAGACGAAACTGTTGGCACAAGTGATGCTTCAGTAGAGGATCCTGTTGTTGAATGGCAAAGTGAAAGTTCTTCCAGTGATTCATCAAGTGAATATTCTGATTGGACAGCAGATGCTGGAATAAATTTACAACCCCCAAAAAGACAAACGAGACAGACAACACGGAAAATATGCAGCAGCTCTGATGAGGAAAATTTGAAGTCCCTAGAAGAAAGGCAAAAGAAACCTAAGCAGACTAGAAAGAAGAAAGGAGGACTGGTTTCTATGGCAGGTGAGCCTAATGAAGAATGGTTTGCCCCTCAGTGGATCTTGGATACTATACCCCGACGTTCCCCATTTGTTCCACAAATGGGAGATGAGCTTATCTATTTTAGGCAAGGACATGAAGCTTATGTTCGGGCTGTAAGGAAATCAAAAATATACAGTGTTAATTTACAAAAACAGCCATGGAACAAAATGGATCTCAGGGAGCAAGAGTTTGTTAAGATTGTAGGAATCAAATATGAGGTTGGCCCACCCACACTGTGCTGCTTGAAGCTTGCATTTCTGGACCCAATTTCAGGCAAAATGACTGGAGAATCTTTTTCCATTAAGTATCATGACATGCCAGATGTCATTGACTTCCTTGTGCTACATCAGTTTTATAATGAAGCCAAAGAAAGGAACTGGCAGATTGGTGATAGATTCCGCAGTATAATAGATGACGCCTGGTGGTTTGGAACTGTGGAGAGTCAGCAGCCTTTTCAACCAGAGTATCCTGATAGTTCTTTCCAGTGTTATAGTGTTCACTGGGACAATAATGAGAGAGAAAAGATGAGCCCCTGGGATATGGAGCCAATTCCAGAAGGAACTGCCTTTCCAGATGAAGTTGGTGCTGGTGTCCCTGTCTCCCAGGAAGAATTGACTGCTTTGCTATATAAACCCCAGGAAGGAGAGTGGGGGGCTCATTCCAGAGATGAAGAATGTGAACGGGTTATTCAGGGCATCAACCACCTTCTTTCCCTGGATTTTGCCAGCCCTTTTGCTGTTCCAGTGGATCTCAGTGCCTACCCCTTGTATTGTACTGTAGTTGCTTATCCAACTGACCTCAATACCATCAGGCGGAGACTTGAAAATCGCTTTTACAGGAGAATATCAGCATTAATGTGGGAGGTACGCTATATTGAGCATAATGCCAGGACTTTCAATGAGCCAGACAGTCCTATAGTTAAAGCAGCTAAAATTGTAACTGATGTCTTACTTCGATTTATTGGGGATCAGAGCTGTACTGATATACTGGATACTTATAATAAAATTAAAGCAGAAGAACGAAACAGTACTGATGCAGAGGAGGATACAGAAATGGTTGATTTAGATTCAGACGGTCCTGGTACTTCATCTGGAAGAAGGGTCAAATGCCGAGGCAGAAGACAGTCTTTAAAGTGTAATCCTGATGCTTGGAAAAAACAATGCAAAGAACTATTGAGCCTCATTTATGAACGTGAAGACTCAGAGCCATTTCGACAGCCAGCCGATCTTCTTTCTTACCCAGGTTATCAGGAGCAAGAGGGAGAATCCTCAGAGTCTGTTGTTCCAGAAAGACAACAAGATTCATCTCTTTCTGAGGATTATCAAGATGTTATAGATACTCCTGTGGACTTCAGCACTGTGAAAGAAACTTTGGAAGCAGGAAACTATGGTAGTCCTCTGGAATTTTATAAGGATGTTCGCCAAATATTCAACAACTCCAAAGCTTATACCTCTAATAAAAAGTCAAGGATTTATAGCATGATGCTGCGATTATCTGCCTTATTTGAAAGTCATATCAAAAATATCATCTCTGAGTATAAGTCAGCAATCCAGAGTCAGAAGAGGAGAAGGCCACGGTACAGAAAACGTCTAAGAAGCAGCAGCAGTTCGTTATCTAGTAGTGGAGCACCTAGTCCAAAAGGGAAGCAGAAACAAATGAAGTTGCAGCCTAAAAATGACCAGAATACCTCAGTATCTTATGCCAGGACTAGCTCTCCTTTCTCATCTCCTGTTTCAGATGCTGCTGAAGGGCTTTCACTATATCTACTTGATGATGAGCCAGATGGGCCATTTTCTTCATCGAGCTTTGGTGGATATAGCCGAAGTGGAAACAGCCATGACCCAGGGAAAGCCAAATCATTGCGGAATAGAGTTTTGCCAGTTAAACAAGATCACTCCCTTGATGGACCCCTTACAAATGGTGATGGCAGAGAGCCCCGGACAGGAATCAAGAGAAAACTACTTAGTGCGTCAGAAGAAGATGAAAACATGGGAGGAGAAGATAAAGAGAAAAAAGAAACAAAAGAGAAGTCTCATTTATCCACCTCAGAGAGTGGAGAGTTAGGATCCAGTTTAAGTTCTGAAAGTACCTGTGGTTCTGACTCTGACTCTGAATCAACTTCCAGAACAGATCAAGATTACGTAGATGGAGACCATGATTATAGCAAATTCATACAAACCAGACCTAAAAGAAAACTCAGAAAGCAACATGGCAATGGAAAAAGAAATTGGAAGACCAGAGGCACAGGAGGAAGAGGCAGATGGGGAAGATGGGGTAGATGGAGTAGAGGAGGCAGAGGAAGAGGAGGCAGGGGACGAGGGAGTAGAGGAAGAGGTGGAGGTGGCACTAGGGGGAGGGGAAGAGGGAGAGGAGGAAGAGGTGCTTCTAGAGGAGCTACCAGAGCCAAACGAGCACGTATTGCAGATGATGAATTTGATACCATGTTTTCAGGACGTTTCAGTAGACTGCCTCGAATTAAAACAAGAAACCAAGGCAGGAGGACTGTTTTATATAATGATGATTCTGATAATGACAATTTTGTGTCCACTGAGGATCCTCTGAATCTTGGTACATCCAGATCAGGCAGAGTGCGTAAAATGACAGAAAAAGCCAGGGTTAGCCATCTCATGGGATGGAATTAT
Macaca_mulatta  ATGGCGGCGGCACCTACCCAGATCGAAGCCGAGCTGTATTACCTGATCGCTAGGTTCTTGCAGTCTGGACCCTGCAACAAATCCGCTCAGGTGCTAGTGCAGGAGCTCGAGGAGCATCAGCTGATTCCGCGCCGCTTAGATTGGGAGGGGAAAGAGCACCGAAGAAGCTTCGAGGATCTGGTGGCAGCAAATGCACACATTCCTCCAGACTACCTCCTTAAAATTTGTGAGAGAATTGGTCCTTTACTAGATAAAGAGATCCCTCAGAGTGTTCCTGGGGTACAGACATTATTAGGTGTCGGTCGGCAGTCTCTGCTACGGGATGCCAAAGACTGTAAGAGTACACTATGGAATGGGTCTGCTTTTGCGGCTCTACATAGAGGCAGACCTCCAGAACTACCTGTAAATTATGTGAAACCTCCAAATGTGGTGAATATCACCTCTGCCAGGCAATTAACCGGATGTAGTCGCTTCGGTCATATTTTCCCTTCATCTGCTTACCAGCACATTAAGATGCATAAGAGAATTCTGGGGCACTTGTCATCTGTCTACTGTGTAGCATTTGACCGAAGTGGGAGAAGAATTTTTACAGGTTCAGATGACTGTTTAGTAAAAATTTGGGCTACAGATGATGGACGTCTTCTTGCTACACTTCGTGGACACTCTGCTGAAATTTCTGACATGGCTGTTAACTATGAAAACACTCTTATTGCCGCAGGCAGCTGTGATAAGGTAGTAAGAGTATGGTGTCTTCGAACTTGTGCACCCGTTGCAGTCCTTCAGGGCCATTCAGCTTCTATTACTTCCATACAGTTTTGTCCATCAACTAAAGGCACAAACAGATACCTCACTTCTACTGGTGCTGATGGAACAATCTGTTTCTGGCAATGGCATGTCAAAACAATGAAGTTTAGAGATCGCCCAGTGAAATTTACTGAGAGATCCAGACCTGGAGTCCAGATATCTTGTTCATCTTTCAGTTCTGGCGGTATGTTCATTACAACTGGTAGTACTGACCATGTGATTAGAATATATTATTTGGGTTCTGAGGTTCCTGAGAAAATTGCTGAATTAGAGTCACATACGGATAAAGTTGTTGCTGTTCAGTTCTGTAACAATGGAGACAGTTTAAGATTTGTTAGTGGAAGTCGAGATGGAACGGCAAGAATTTGGCAGTATCAGCAACAAGAATGGAAGAGTATAGTGCTCGACATGGCTACTAAAATGACTGGCAATAATTTGCCATCTGGAGAAGACAAGATCACTAAACTTAAGGTGACTATGGTGGCCTGGGATCGCTATGATACCACAGTTATTACTGCAGTGAATAATTTTCTTTTGAAAGTGTGGAATTCTATCACAGGACAGCTTCTTCATACATTATCTGGACATGATGATGAAGTATTCGTTCTGGAAGCCCATCCATTTGATCAAAGGATTATACTTTCAGCAGGTCACGATGGGAACATTTTTATTTGGGACCTTGACCGGGGGACCAAAATTCGGAATTACTTTAACATGATTGAAGGCCAAGGCCATGGTGCGGTGTTTGATTGTAAATTTTCACCGGATGGAAACCATTTTGCCTGCACAGATTCTCATGGGCATTTGCTGCTTTTTGGTTTTGGATGCAGTAAATACTATGAAAAGATTCCAGATCAGATGTTCTTCCACACGGATTATCGTCCTCTTATTCGTGATGCCAATAACTATGTATTGGATGAACAAACCCAACAAGCTCCTCACCTCATGCCTCCTCCATTTTTGGTGGATGTTGATGGAAATCCTCATCCCACAAAATTCCAACGGTTGGTACCAGGACGGGAAAATTGTAAAGATGAACAGCTTATACCACAGCTGGGATATGTGGCTAATGGTGATGGTGAGGTAGTAGAACAGGTAATTGGGCAGCAAACCAATGACCAAGATGAGAGCATTCTTGATGGAATAATCAGGGAACTGCAGAGAGAACAAGACTTGAGACTAATTAATGAAGGAGATGTTCCACATTTTCCAGTTAATAGAGCATACTCTGTTAATGGTGCTCTGAGAAGTCCAAACATGGACATATCTTCTTCCCCAAACATCAGGCTTAGAAGACATAGTAGTCAAATTGAAGGTGTTAGACAAATGCATAACAATGCTCCTCGGAGCCAGATGGCCACTGAAAGAGATCTCATGGCATGGAGCAGAAGAGTGGTGGTCAATGAACTAAATAATGGGGTTAGTAGGGTACAGGAAGAATGTCGAACTGCAAAAGGTGACATAGAAATCAGTCTTTATACAGTTGAAAAGAAGAAAAAGCCATCTTATACTACTCAAAGGAATGATTATGAGCCTAGCTGTGGGCGTTCTTTACGAAGGACACAGCGCAAACGTCAACATACTTACCAAACACGGTCCAACATAGAGCATAATTCACAACCTTCATGTCAAAATTCAGGTGTACAGGAAGACTCAGACAGCTCCTCAGAGGAAGACGAAACTGTTGGCACAAGTGATGCTTCAGTAGAGGATCCTGTTGTTGAATGGCAAAGTGAAAGTTCTTCCAGTGATTCATCAAGTGAATATTCTGATTGGACAGCAGATGCTGGAATAAATTTACAACCCCCAAAAAGACAAACGAGACAGACAACACGGAAAATATGCAGCAGCTCTGATGAGGAAAATTTGAAGTCCCTAGAAGAAAGGCAAAAGAAACCTAAGCAGACTAGAAAGAAGAAAGGAGGACTGGTTTCTATGGCAGGTGAGCCTAATGAAGAATGGTTTGCCCCTCAGTGGATCTTGGATACTATACCCCGACGTTCCCCATTTGTTCCACAAATGGGAGATGAGCTTATCTATTTTAGGCAAGGACATGAAGCTTATGTTCGGGCTGTAAGGAAATCAAAAATATACAGTGTTAATTTACAAAAACAGCCATGGAACAAAATGGATCTCAGGGAGCAAGAGTTTGTTAAGATTGTAGGAATCAAATATGAGGTTGGCCCACCCACACTGTGCTGCTTGAAGCTTGCATTTCTGGACCCAATTTCAGGCAAAATGACTGGAGAATCTTTTTCCATTAAGTATCATGACATGCCAGATGTCATTGACTTCCTTGTGCTACATCAGTTTTATAATGAAGCCAAAGAAAGGAACTGGCAGATTGGTGATAGATTCCGCAGTATAATAGATGACGCCTGGTGGTTTGGAACTGTGGAGAGTCAGCAGCCTTTTCAACCAGAGTATCCTGATAGTTCTTTCCAGTGTTATAGTGTTCACTGGGACAATAATGAGAGAGAAAAGATGAGCCCCTGGGATATGGAGCCAATTCCAGAAGGAACTGCCTTTCCAGATGAAGTTGGTGCTGGTGTCCCTGTCTCCCAGGAAGAATTGACTGCTTTGCTATATAAACCCCAGGAAGGAGAGTGGGGGGCTCATTCCAGAGATGAAGAATGTGAACGGGTTATTCAGGGCATCAACCACCTTCTTTCCCTGGATTTTGCCAGCCCTTTTGCTGTTCCAGTGGATCTCAGTGCCTACCCCTTGTATTGTACTGTAGTTGCTTATCCAACTGACCTCAATACCATCAGGCGGAGACTTGAAAATCGCTTTTACAGGAGAATATCAGCATTAATGTGGGAGGTACGCTATATTGAGCATAATGCCAGGACTTTCAATGAGCCAGACAGTCCTATAGTTAAAGCAGCTAAAATTGTAACTGATGTCTTACTTCGATTTATTGGGGATCAGAGCTGTACTGATATACTGGATACTTATAATAAAATTAAAGCAGAAGAACGAAACAGTACTGATGCAGAGGAGGATACAGAAATGGTTGATTTAGATTCAGACGGTCCTGGTACTTCATCTGGAAGAAGGGTCAAATGCCGAGGCAGAAGACAGTCTTTAAAGTGTAATCCTGATGCTTGGAAAAAACAATGCAAAGAACTATTGAGCCTCATTTATGAACGTGAAGACTCAGAGCCATTTCGACAGCCAGCCGATCTTCTTTCTTACCCAGGTTATCAGGAGCAAGAGGGAGAATCCTCAGAGTCTGTTGTTCCAGAAAGACAACAAGATTCATCTCTTTCTGAGGATTATCAAGATGTTATAGATACTCCTGTGGACTTCAGCACTGTGAAAGAAACTTTGGAAGCAGGAAACTATGGTAGTCCTCTGGAATTTTATAAGGATGTTCGCCAAATATTCAACAACTCCAAAGCTTATACCTCTAATAAAAAGTCAAGGATTTATAGCATGATGCTGCGATTATCTGCCTTATTTGAAAGTCATATCAAAAATATCATCTCTGAGTATAAGTCAGCAATCCAGAGTCAGAAGAGGAGAAGGCCACGGTACAGAAAACGTCTAAGAAGCAGCAGCAGTTCGTTATCTAGTAGTGGAGCACCTAGTCCAAAAGGGAAGCAGAAACAAATGAAGTTGCAGCCTAAAAATGACCAGAATACCTCAGTATCTTATGCCAGGACTAGCTCTCCTTTCTCATCTCCTGTTTCAGATGCTGCTGAAGGGCTTTCACTATATCTACTTGATGATGAGCCAGATGGGCCATTTTCTTCATCGAGCTTTGGTGGATATAGCCGAAGTGGAAACAGCCATGACCCAGGGAAAGCCAAATCATTGCGGAATAGAGTTTTGCCAGTTAAACAAGATCACTCCCTTGATGGACCCCTTACAAATGGTGATGGCAGAGAGCCCCGGACAGGAATCAAGAGAAAACTACTTAGTGCATCAGAAGAAGATGAAAACATGGGAGGAGAAGATAAAGAGAAAAAAGAAACAAAAGAGAAGTCTCATTTATCCACCTCAGAGAGTGGAGAGTTAGGATCCAGTTTAAGTTCTGAAAGTACCTGTGGTTCTGACTCTGACTCTGAATCAACTTCCAGAACAGATCAAGATTACGTAGATGGAGACCATGATTATAGCAAATTCATACAAACCAGACCTAAAAGAAAACTCAGAAAGCAACATGGCAATGGAAAAAGAAATTGGAAGACCAGAGGCACAGGAGGAAGAGGCAGATGGGGAAGATGGGGTAGATGGAGTAGAGGAGGCAGAGGAAGAGGAGGCAGGGGACGAGGGAGTAGAGGAAGAGGTGGAGGTGGCACTAGGGGGAGGGGAAGAGGGAGAGGAGGAAGAGGTGCTTCTAGAGGAGCTACCAGAGCCAAACGAGCACGTATTGCAGATGATGAATTTGATACCATGTTTTCAGGACGTTTCAGTAGACTGCCTCGAATTAAAACAAGAAACCAAGGCAGGAGGACTGTTTTATATAATGATGATTCTGATAATGACAATTTTGTGTCCACTGAGGATCCTCTGAATCTTGGTACATCCAGATCAGGCAGAGTGCGTAAAATGACAGAAAAAGCCAGGGTTAGCCATCTCATGGGATGGAATTAT
Macaca_nemestrina  ATGGCGGCGGCACCTACCCAGATCGAAGCCGAGCTGTATTACCTGATCGCTAGGTTCTTGCAGTCTGGACCCTGCAACAAATCCGCTCAGGTGCTAGTGCAGGAGCTCGAGGAGCATCAGCTGATTCCGCGCCGCTTAGATTGGGAGGGGAAAGAGCACCGAAGAAGCTTCGAGGATCTGGTGGCAGCAAATGCACACATTCCTCCAGACTACCTCCTTAAAATTTGTGAGAGAATTGGTCCTTTACTAGATAAAGAGATCCCTCAGAGTGTTCCTGGGGTACAGACATTATTAGGTGTCGGTCGGCAGTCTCTGCTACGGGATGCCAAAGACTGTAAGAGTACACTATGGAATGGGTCTGCTTTTGCGGCTCTACATAGAGGCAGACCTCCAGAACTACCTGTAAATTATGTGAAACCTCCAAATGTGGTGAATATCACCTCTGCCAGGCAATTAACCGGATGTAGTCGCTTCGGTCATATTTTCCCTTCATCTGCTTACCAGCACATTAAGATGCATAAGAGAATTCTGGGGCACTTGTCATCTGTCTACTGTGTAGCATTTGACCGAAGTGGGAGAAGAATTTTTACAGGTTCAGATGACTGTTTAGTAAAAATTTGGGCTACAGATGATGGACGTCTTCTTGCTACACTTCGTGGACACTCTGCTGAAATTTCTGACATGGCTGTTAACTATGAAAACACTCTTATTGCTGCAGGCAGCTGTGATAAGGTAGTAAGAGTATGGTGTCTTCGAACTTGTGCACCCGTTGCAGTCCTTCAGGGCCATTCAGCTTCTATTACTTCCATACAGTTTTGTCCATCAACTAAAGGCACAAACAGATACCTCACTTCTACTGGTGCTGATGGAACAATCTGTTTCTGGCAATGGCATGTCAAAACAATGAAGTTTAGAGATCGCCCAGTGAAATTTACTGAGAGATCCAGACCTGGAGTCCAGATATCTTGTTCATCTTTCAGTTCTGGCGGTATGTTCATTACAACTGGTAGTACTGACCATGTGATTAGAATATATTATTTGGGTTCTGAGGTTCCTGAGAAAATTGCTGAATTAGAGTCACATACGGATAAAGTTGTTGCTGTTCAGTTCTGTAACAATGGAGACAGTTTAAGATTTGTTAGTGGAAGTCGAGATGGAACGGCAAGAATTTGGCAGTATCAGCAACAAGAATGGAAGAGTATAGTGCTCGACATGGCTACTAAAATGACTGGCAATAATTTGCCATCTGGAGAAGACAAGATCACTAAACTTAAGGTGACTATGGTGGCCTGGGATCGCTATGATACCACAGTTATTACTGCAGTGAATAATTTTCTTTTGAAAGTGTGGAATTCTATCACAGGACAGCTTCTTCATACATTATCTGGACATGATGATGAAGTATTCGTTCTGGAAGCCCATCCATTTGATCAAAGGATTATACTTTCAGCAGGTCATGATGGGAACATTTTTATTTGGGACCTTGACCGGGGGACCAAAATTCGGAATTACTTTAACATGATTGAAGGCCAAGGCCATGGTGCGGTGTTTGATTGTAAATTTTCACCGGATGGAAACCATTTTGCCTGCACAGATTCTCATGGGCATTTGCTGCTTTTTGGTTTTGGATGCAGTAAATACTATGAAAAGATTCCAGATCAGATGTTCTTCCACACGGATTATCGTCCTCTTATTCGTGATGCCAATAACTATGTATTGGATGAACAAACCCAACAAGCTCCTCACCTCATGCCTCCTCCATTTTTGGTGGATGTTGATGGAAATCCTCATCCCACAAAATTCCAACGGTTGGTACCAGGACGGGAAAATTGTAAAGATGAACAGCTTATACCACAGCTGGGATATGTGGCTAATGGTGATGGTGAGGTAGTAGAACAGGTAATTGGGCAGCAAACCAATGACCAAGATGAGAGCATTCTTGATGGAATAATCAGGGAGCTGCAGAGAGAACAAGACTTGAGACTAATTAATGAAGGAGATGTTCCACATTTTCCAGTTAATAGAGCATACTCTGTTAATGGTGCTCTGAGAAGTCCAAACATGGACATATCTTCTTCCCCAAACATCAGGCTTAGAAGACATAGTAGTCAAATTGAAGGTGTTAGACAAATGCATAACAATGCTCCTCGGAGCCAGATGGCCACTGAAAGAGATCTCATGGCATGGAGCAGAAGAGTGGTGGTCAATGAACTAAATAATGGGGTTAGTAGGGTACAGGAAGAATGTCGAACTGCAAAAGGTGACATAGAAATCAGTCTTTATACAGTTGAAAAGAAGAAAAAGCCATCTTATACTACTCAAAGGAATGATTATGAGCCTAGCTGTGGGCGTTCTTTACGAAGGACACAGCGCAAACGTCAACATACTTACCAAACACGGTCCAACATAGAGCATAATTCACAACCTTCATGTCAAAATTCAGGTGTACAGGAAGACTCAGACAGCTCCTCAGAGGAAGACGAAACTGTTGGCACAAGTGATGCTTCAGTAGAGGATCCTGTTGTTGAATGGCAAAGTGAAAGTTCTTCCAGTGATTCATCAAGTGAATATTCTGATTGGACAGCAGATGCTGGAATAAATTTACAACCCCCAAAAAGACAAACGAGACAGACAACACGGAAAATATGCAGCAGCTCTGATGAGGAAAATTTGAAGTCCCTAGAAGAAAGGCAAAAGAAACCTAAGCAGACTAGAAAGAAGAAAGGAGGACTGGTTTCTATGGCAGGTGAGCCTAATGAAGAATGGTTTGCCCCTCAGTGGATCTTGGATACTATACCCCGACGTTCCCCATTTGTTCCACAAATGGGAGATGAGCTTATCTATTTTAGGCAAGGACATGAAGCTTATGTTCGGGCTGTAAGGAAATCAAAAATATACAGTGTTAATTTACAAAAACAGCCATGGAACAAAATGGATCTCAGGGAGCAAGAGTTTGTTAAGATTGTAGGAATCAAATATGAGGTTGGCCCACCCACACTGTGCTGCTTGAAGCTTGCATTTCTGGACCCAATTTCAGGCAAAATGACTGGAGAATCTTTTTCCATTAAGTATCATGACATGCCAGATGTCATTGACTTCCTTGTGCTACATCAGTTTTATAATGAAGCCAAAGAAAGGAACTGGCAGATTGGTGATAGATTCCGCAGTATAATAGATGACGCCTGGTGGTTTGGAACTGTGGAGAGTCAGCAGCCTTTTCAACCAGAGTATCCTGATAGTTCTTTCCAGTGTTATAGTGTTCACTGGGACAATAATGAGAGAGAAAAGATGAGCCCCTGGGATATGGAGCCAATTCCAGAAGGAACTGCCTTTCCAGATGAAGTTGGTGCTGGTGTCCCTGTCTCCCAGGAAGAATTGACTGCTTTGCTATACAAACCCCAGGAAGGAGAGTGGGGGGCTCATTCCAGAGATGAAGAATGTGAACGGGTTATTCAGGGCATCAACCACCTTCTTTCCCTGGATTTTGCCAGCCCTTTTGCTGTTCCAGTGGATCTCAGTGCCTACCCCTTGTATTGTACTGTAGTTGCTTATCCAACTGACCTCAATACCATCAGGCGGAGACTTGAAAATCGCTTTTACAGGAGAATATCAGCATTAATGTGGGAGGTACGCTATATTGAGCATAATGCCAGGACTTTCAATGAGCCAGACAGTCCTATAGTTAAAGCAGCTAAAATTGTAACTGATGTCTTACTTCGATTTATTGGGGATCAGAGCTGTACTGATATACTGGATACTTATAATAAAATTAAAGCAGAAGAACGAAACAGTACTGATGCAGAGGAGGATACAGAAATGGTTGATTTAGATTCAGACGGTCCTGGTACTTCATCTGGAAGAAGGGTCAAATGCCGAGGCAGAAGACAGTCTTTAAAGTGTAATCCTGATGCTTGGAAAAAACAATGCAAAGAACTATTGAGCCTCATTTATGAACGTGAAGACTCAGAGCCATTTCGACAGCCAGCCGATCTTCTTTCTTACCCAGGTTATCAGGAGCAAGAGGGAGAATCCTCAGAGTCTGTTGTTCCAGAAAGACAACAAGATTCATCTCTTTCTGAGGATTATCAAGATGTTATAGATACTCCTGTGGACTTCAGCACTGTGAAAGAAACTTTGGAAGCAGGAAACTATGGTAGTCCTCTGGAATTTTATAAGGATGTTCGCCAAATATTCAACAACTCCAAAGCTTATACCTCTAATAAAAAGTCAAGGATTTATAGCATGATGCTGCGATTATCTGCCTTATTTGAAAGTCATATCAAAAATATCATCTCTGAGTATAAGTCAGCAATCCAGAGTCAGAAGAGGAGAAGGCCACGGTACAGAAAACGTCTAAGAAGCAGCAGCAGTTCGTTATCTAGTAGTGGAGCACCTAGTCCAAAAGGGAAGCAGAAACAAATGAAGCTGCAGCCTAAAAATGACCAGAATACCTCAGTATCTTATGCCAGGACTAGCTCTCCTTTCTCATCTCCTGTTTCAGATGCTGCTGAAGGGCTTTCACTATATCTACTTGACGATGAGCCAGATGGGCCATTTTCTTCATCGAGCTTTGGTGGATATAGCCGAAGTGGAAACAGCCATGACCCAGGGAAAGCCAAATCATTGCGGAATAGAGTTTTGCCAGTTAAACAAGATCACTCCCTTGATGGACCCCTTACAAATGGTGATGGCAGAGAGCCCCGGACAGGAATCAAGAGAAAACTACTTAGTGCATCAGAAGAAGATGAAAACATGGGAGGAGAAGATAAAGAGAAAAAAGAAACAAAAGAGAAGTCTCATTTATCCACCTCAGAGAGTGGAGAGTTAGGATCCAGTTTAAGTTCTGAAAGTACCTGTGGTTCTGACTCTGACTCTGAATCAACTTCCAGAACAGATCAAGATTACGTAGATGGAGACCATGATTATAGCAAATTCATACAAACCAGACCTAAAAGAAAACTCAGAAAGCAACATGGCAATGGAAAAAGAAATTGGAAGACCAGAGGCACAGGAGGAAGAGGCAGATGGGGAAGATGGGGTAGATGGAGTAGAGGAGGCAGAGGAAGAGGAGGCAGGGGACGAGGGAGTAGAGGAAGAGGTGGAGGTGGCACTAGGGGGAGGGGAAGAGGGAGAGGAGGAAGAGGTGCTTCTAGAGGAGCTACCAGAGCCAAACGAGCACGTATTGCAGATGATGAATTTGATACCATGTTTTCAGGACGTTTCAGTAGACTGCCTCGAATTAAAACAAGAAACCAAGGCAGGAGGACTGTTTTATATAATGATGATTCTGATAATGACAATTTTGTGTCCACTGAGGATCCTCTGAATCTTGGTACATCCAGATCAGGCAGAGTGCGTAAAATGACAGAAAAAGCCAGGGTTAGCCATCTCATGGGATGGAATTAT
Mandrillus_leucophaeus  ATGGCGGCGGCACCTACCCAGATCGAAGCCGAGCTGTATTACCTGATCGCTAGGTTCTTGCAGTCTGGACCCTGCAACAAATCCGCTCAGGTGCTAGTGCAGGAGCTCGAGGAGCATCAGCTGATTCCGCGCCGCTTAGATTGGGAGGGGAAAGAGCACCGAAGAAGCTTCGAGGATCTGGTGGCAGCAAATGCACACATTCCTCCAGACTACCTCCTTAAAATTTGTGAGAGAATTGGTCCTTTACTAGATAAAGAGATCCCTCAGAGTGTTCCTGGGGTACAGACATTATTAGGTGTCGGTCGGCAGTCTCTGCTACGGGATGCCAAAGACTGTAAGAGTACACTATGGAATGGGTCTGCTTTTGCGGCTCTACATAGAGGCAGACCTCCAGAACTACCTGTAAATTATGTGAAACCTCCAAATGTGGTGAATATCACCTCTGCCAGGCAATTAACCGGATGTAGTCGCTTCGGTCATATTTTCCCTTCATCTGCTTACCAGCACATTAAGATGCATAAGAGAATTCTGGGGCACTTGTCATCTGTCTACTGTGTAGCATTTGACCGAAGTGGGAGAAGAATTTTTACAGGTTCAGATGACTGTTTAGTAAAAATTTGGGCTACAGATGATGGACGTCTTCTTGCTACACTTCGTGGACACTCTGCTGAAATTTCTGACATGGCTGTTAACTATGAAAACACTCTTATTGCCGCAGGCAGCTGTGATAAGGTAGTAAGAGTATGGTGTCTTCGAACTTGTGCACCCGTTGCAGTCCTTCAGGGCCATTCAGCTTCTATTACTTCCATACAGTTTTGTCCATCAACTAAAGGCACAAACAGATACCTCACTTCTACTGGTGCTGATGGAACAATCTGTTTCTGGCAATGGCATGTCAAAACAATGAAGTTTAGAGATCGCCCAGTGAAATTTACTGAGAGATCCAGACCTGGAGTCCAGATATCTTGTTCATCTTTCAGTTCTGGCGGTATGTTCATTACAACTGGTAGTACTGACCATGTGATTAGAATATATTATTTGGGTTCTGAGGTTCCTGAGAAAATTGCTGAATTAGAGTCACATACGGATAAAGTTGTTGCTGTTCAGTTCTGTAACAATGGAGACAGTTTAAGATTTGTTAGTGGAAGTCGAGATGGAACCGCAAGAATTTGGCAGTATCAGCAACAAGAATGGAAGAGTATAGTGCTCGACATGGCTACTAAAATGACTGGCAATAATTTGCCATCTGGAGAAGACAAGATCACTAAACTTAAGGTGACTATGGTGGCCTGGGATCGCTATGATACCACAGTTATTACTGCAGTGAATAATTTTCTTTTGAAAGTGTGGAATTCTATCACAGGACAGCTTCTTCATACATTATCTGGACATGATGACGAAGTATTCGTTCTGGAAGCCCATCCATTTGATCAAAGGATTATACTTTCAGCAGGTCATGATGGGAACATTTTCATTTGGGACCTTGACCGGGGGACCAAAATTCGGAATTACTTTAACATGATTGAAGGCCAAGGCCATGGTGCGGTGTTTGATTGTAAATTTTCACCGGATGGAAACCATTTTGCCTGCACAGATTCTCATGGGCATTTGCTGCTTTTTGGTTTTGGATGCAGTAAATACTATGAAAAGATTCCAGATCAGATGTTCTTCCACACGGATTATCGTCCTCTTATTCGTGATGCCAATAACTATGTATTGGATGAACAAACCCAACAAGCTCCTCACCTCATGCCTCCTCCATTTTTGGTGGATGTTGATGGAAATCCTCATCCCACAAAATTCCAACGGTTGGTACCAGGACGGGAAAATTGTAAAGATGAACAGCTTATACCACAGCTGGGATATGTGGCTAATGGTGATGGTGAGGTAGTAGAACAGGTAATTGGGCAGCAAACCAACGACCAAGATGAGAGCATTCTTGATGGAATAATCAGGGAGCTGCAGAGAGAACAAGACTTGAGACTAATTAATGAAGGAGATGTTCCACATTTTCCAGTTAATAGAGCATACTCTGTTAATGGTGCTCTGAGAAGTCCAAACATGGACATATCTTCTTCCCCAAACATCAGGCTTAGAAGACATAGTAGTCAAATTGAAGGTGTTAGACAAATGCATAACAATGCTCCTCGGAGCCAGATGGCCACTGAAAGAGATCTCATGGCATGGAGCAGAAGAGTGGTGGTCAATGAACTAAATAATGGGGTTAGTAGGGTACAGGAAGAATGTCGAACTGCAAAAGGTGACATAGAAATCAGTCTTTATACAGTTGAAAAGAAGAAAAAACCATCTTATACTACTCAAAGGAATGATTATGAGCCTAGCTGTGGGCGTTCTTTACGAAGGACACAGCGCAAACGTCAACATACTTACCAAACACGGTCCAACATAGAGCATAATTCACAACCTTCCTGTCAAAATTCAGGTGTACAGGAAGACTCAGACAGCTCCTCAGAGGAAGACGAAACTGTTGGCACAAGTGATGCTTCAGTAGAGGATCCTGTTGTTGAATGGCAAAGTGAAAGTTCTTCCAGTGATTCATCAAGTGAATATTCTGATTGGACAGCAGATGCTGGAATAAATTTACAACCCCCAAAAAGACAAACCAGACAGACAACACGGAAAATATGCAGCAGCTCTGATGAGGAAAATTTGAAGTCCCTAGAAGAAAGGCAAAAGAAACCTAAGCAGACTAGAAAGAAGAAAGGAGGACTGGTTTCTATGGCAGGTGAGCCTAATGAAGAATGGTTTGCCCCTCAGTGGATCTTGGATACTATACCCCGACGTTCCCCATTTGTTCCACAAATGGGAGATGAGCTTATCTATTTTAGGCAAGGACATGAAGCTTATGTTCGGGCTGTAAGGAAATCAAAAATATACAGTGTTAATTTACAAAAACAGCCATGGAACAAAATGGATCTCAGGGAGCAAGAGTTTGTTAAGATTGTAGGAATCAAATATGAGGTTGGCCCACCCACACTGTGCTGCTTGAAGCTTGCATTTCTGGACCCAATTTCAGGCAAAATGACTGGAGAATCTTTTTCCATTAAGTATCATGACATGCCAGATGTCATTGACTTCCTTGTGCTACATCAGTTTTATAATGAAGCCAAAGAAAGGAACTGGCAGATTGGTGATAGATTCCGCAGTATAATAGATGACGCCTGGTGGTTTGGAACTGTGGAGAGTCAGCAGCCTTTTCAACCAGAGTATCCTGATAGTTCTTTCCAGTGTTATAGTGTTCACTGGGACAATAATGAGAGAGAAAAGATGAGCCCCTGGGATATGGAGCCAATTCCAGAAGGAACTGCCTTTCCAGATGAAGTTGGTGCTGGTGTCCCTGTCTCCCAGGAAGAATTGACTGCTTTGCTATACAAACCCCAGGAAGGAGAGTGGGGGGCTCATTCCAGAGATGAAGAATGTGAACGGGTTATTCAGGGCATCAACCACCTTCTTTCCCTGGATTTTGCCAGCCCTTTTGCTGTTCCAGTGGATCTCAGTGCCTACCCCTTGTATTGTACTGTAGTTGCTTATCCAACTGACCTCAATACCATCAGGCGGAGACTTGAAAATCGCTTTTACAGGAGAATATCAGCATTAATGTGGGAGGTACGCTATATTGAGCATAATGCCAGGACTTTCAATGAGCCAGACAGTCCTATAGTTAAAGCAGCTAAAATTGTAACTGATGTCTTACTTCGATTTATTGGGGATCAGAGCTGTACTGATATACTGGATACTTATAATAAAATTAAAGCAGAAGAACGAAACAGTACTGATGCAGAGGAGGATACAGAAATGGTTGATTTAGATTCAGACGGTCCTGGTACTTCATCTGGAAGAAGGGTCAAATGCCGAGGCAGAAGACAGTCTTTAAAGTGTAATCCTGATGCTTGGAAAAAACAATGCAAAGAACTATTGAGCCTCATTTATGAACGTGAAGACTCAGAGCCATTTCGACAGCCAGCCGATCTTCTTTCTTACCCAGGTTATCAGGAGCAAGAGGGAGAATCCTCAGAGTCTATTGTTCCAGAAAGACAACAAGATTCATCTCTTTCTGAGGATTATCAAGATGTTATAGATACTCCTGTGGACTTCAGCACTGTGAAAGAAACTTTGGAAGCAGGAAACTATGGTAGTCCTCTGGAATTTTATAAGGATGTTCGCCAAATATTCAACAACTCCAAAGCTTATACCTCTAATAAAAAGTCAAGGATTTATAGCATGATGCTGCGATTATCTGCCTTATTTGAAAGTCATATCAAAAATATCATCTCTGAGTATAAGTCAGCAATCCAGAGTCAGAAGAGGAGAAGGCCACGGTACAGAAAACGTCTAAGAAGCAGCAGCAGTTCGTTATCTAGTAGTGGAGCACCTAGTCCAAAAGGGAAGCAGAAACAAATGAAGTTGCAGCCTAAAAATGACCAGAATACCTCAGTATCTTATGCCAGGACTAGCTCTCCTTTCTCATCTCCTGTTTCAGATGCTGCTGAAGGGCTTTCACTATATCTACTTGATGATGAGCCAGATGGGCCATTTTCTTCATCGAGCTTTGGTGGATATAGCCGAAGTGGAAATAGCCATGACCCAGGGAAAGCCAAATCATTGCGGAATAGAGTTTTGCCAGTTAAACAAGATCACTCCCTTGATGGACCCCTTACAAATGGTGATGGCAGAGAGCCCCGGACAGGAATCAAGAGAAAACTACTTAGTGCATCAGAAGAAGATGAAAACATGGGAGGAGAAGATAAAGAGAAAAAAGAAACAAAAGAGAAGTCTCATTTATCCACCTCAGAAAGTGGAGAGTTAGGATCCAGTTTAAGTTCTGAAAGTACCTGTGGTTCTGACTCTGACTCTGAATCAACTTCCAGAACAGATCAAGATTACGTAGATGGAGACCATGATTATAGCAAATTCATACAAACCAGACCTAAAAGAAAACTCAGAAAGCAACATGGCAATGGAAAAAGAAATTGGAAGACCAGAGGCACAGGAGGAAGAGGCAGATGGGGAAGATGGGGTAGATGGAGTAGAGGAGGCAGAGGAAGAGGAGGCAGGGGACGAGGGAGTAGAGGAAGAGGTGGAGGTGGCACTAGGGGGAGGGGAAGAGGGAGAGGAGGAAGAGGTGCTTCTAGAGGAGCTACCAGAGCCAAGCGAGCACGTATTGCAGATGATGAATTTGATACCATGTTTTCAGGACGTTTCAGTAGACTGCCTCGAATTAAAACAAGAAACCAAGGCAGGAGGACTGTTTTATATAATGATGATTCTGATAATGACAATTTTGTGTCCACTGAGGATCCTCTGAATCTTGGTACATCCAGATCAGGCAGAGTGCGTAAAATGACAGAAAAAGCCAGGGTTAGCCATCTCATGGGATGGAATTAT
Papio_anubis  ATGGCGGCGGCACCTACCCAGATCGAAGCCGAGCTGTATTACCTGATCGCTAGGTTCTTGCAGTCTGGACCCTGCAACAAATCCGCTCAGGTGCTAGTGCAGGAGCTCGAGGAGCATCAGCTGATTCCGCGCCGCTTAGATTGGGAGGGGAAAGAGCACCGAAGAAGCTTCGAGGATCTGGTGGCAGCAAATGCACACATTCCTCCAGACTACCTCCTTAAAATTTGTGAGAGAATTGGTCCTTTACTAGATAAAGAGATCCCTCAGAGTGTTCCTGGGGTACAGACATTATTAGGTGTCGGTCGGCAGTCTCTGCTACGGGATGCCAAAGACTGTAAGAGTACACTATGGAATGGGTCTGCTTTTGCGGCTCTACATAGAGGCAGACCTCCAGAACTACCTGTAAATTATGTGAAACCTCCAAATGTGGTGAATATCACCTCTGCCAGGCAATTAACCGGATGTAGTCGCTTCGGTCATATTTTCCCTTCATCTGCTTACCAGCACATTAAGATGCATAAGAGAATTCTGGGGCACTTGTCATCTGTCTACTGTGTAGCATTTGACCGAAGTGGGAGAAGAATTTTTACAGGTTCAGATGACTGTTTAGTAAAAATTTGGGCTACAGATGATGGACGTCTTCTTGCTACACTTCGTGGACACTCTGCTGAAATTTCTGACATGGCTGTTAACTATGAAAACACTCTTATTGCCGCAGGCAGCTGTGATAAGGTAGTAAGAGTATGGTGTCTTCGAACTTGTGCACCCGTTGCAGTCCTTCAGGGCCATTCAGCTTCTATTACTTCCATACAGTTTTGTCCATCAACTAAAGGCACAAACAGATACCTCACTTCTACTGGTGCTGATGGAACAATCTGTTTCTGGCAATGGCATGTCAAAACAATGAAGTTTAGAGATCGCCCAGTGAAATTTACTGAGAGATCCAGACCTGGAGTCCAGATATCTTGTTCATCTTTCAGTTCTGGCGGTATGTTCATTACAACTGGTAGTACTGACCATGTGATTAGAATATATTATTTGGGTTCTGAGGTTCCTGAGAAAATTGCTGAATTAGAGTCACATACGGATAAAGTTGTTGCTGTTCAGTTCTGTAACAATGGAGACAGTTTAAGATTTGTTAGTGGAAGTCGAGATGGAACCGCAAGAATTTGGCAGTATCAGCAACAAGAATGGAAGAGTATAGTGCTCGACATGGCTACTAAAATGACTGGCAATAATTTGCCATCTGGAGAAGACAAGATCACTAAACTTAAGGTGACTATGGTGGCCTGGGATCGCTATGATACCACAGTTATTACTGCAGTGAATAATTTTCTTTTGAAAGTGTGGAATTCTATCACAGGACAGCTTCTTCATACATTATCTGGACATGATGACGAAGTATTCGTTCTGGAAGCCCATCCATTTGATCAAAGGATTATACTTTCAGCAGGTCATGATGGGAACATTTTTATTTGGGACCTTGACCGGGGGACCAAAATTCGGAATTACTTTAACATGATTGAAGGCCAAGGCCATGGTGCGGTGTTTGATTGTAAATTTTCACCGGATGGAAACCATTTTGCCTGCACAGATTCTCATGGGCATTTGCTGCTTTTTGGTTTTGGATGCAGTAAATACTATGAAAAGATTCCAGATCAGATGTTCTTCCACACGGATTATCGTCCTCTTATTCGTGATGCCAATAACTATGTATTGGATGAACAAACCCAACAAGCTCCTCACCTCATGCCTCCTCCATTTTTGGTGGATGTTGATGGAAATCCTCATCCCACAAAATTCCAACGGTTGGTACCAGGACGGGAAAATTGTAAAGATGAACAGCTTATACCACAGCTGGGATATGTGGCTAATGGTGATGGTGAGGTAGTAGAACAGGTAATTGGGCAGCAAACCAATGACCAAGATGAGAGCATTCTTGATGGAATAATCAGGGAGCTGCAGAGAGAACAAGACTTGAGGCTAATTAATGAAGGAGATGTTCCACATTTTCCAGTTAATAGAGCATACTCTGTTAATGGTGCTCTGAGAAGTCCAAACATGGACATATCTTCTTCCCCAAACATCAGGCTTAGAAGACATAGTAGTCAAATTGAAGGTGTTAGACAAATGCATAACAATGCTCCTCGGAGCCAGATGGCCACTGAAAGAGATCTCATGGCATGGAGCAGAAGAGTGGTGGTCAATGAACTAAATAATGGGGTTAGTAGGGTACAGGAAGAATGTCGAACTGCAAAAGGTGACATAGAAATCAGTCTTTATACAGTTGAAAAGAAGAAAAAGCCATCTTATACTACTCAAAGGAATGATTATGAGCCTAGCTGTGGGCGTTCTTTACGAAGGACACAGCGCAAACGTCAACATACTTACCAAACACGGTCCAACATAGAGCATAATTCACAACCTTCCTGTCAAAATTCAGGTGTACAGGAAGACTCAGACAGCTCCTCAGAGGAAGACGAAACTGTTGGCACAAGTGATGCTTCAGTAGAGGATCCTGTTGTTGAATGGCAAAGTGAAAGTTCTTCCAGTGATTCATCAAGTGAATATTCTGATTGGACAGCAGATGCTGGAATAAATTTACAACCCCCAAAAAGACAAACCAGACAGACAACACGGAAAATATGCAGCAGCTCTGATGAGGAAAATTTGAAGTCCCTAGAAGAAAGGCAAAAGAAACCTAAGCAGACTAGAAAGAAGAAAGGAGGACTGGTTTCTATGGCAGGTGAGCCTAATGAAGAATGGTTTGCCCCTCAGTGGATCTTGGATACTATACCCCGACGTTCCCCATTTGTTCCACAAATGGGAGATGAGCTTATCTATTTTAGGCAAGGACATGAAGCTTATGTTCGGGCTGTAAGGAAATCAAAAATATACAGTGTTAATTTACAAAAACAGCCATGGAACAAAATGGATCTCAGGGAGCAAGAGTTTGTTAAGATTGTAGGAATCAAATATGAGGTTGGCCCACCCACACTGTGCTGCTTGAAGCTTGCATTTCTGGACCCAATTTCAGGCAAAATGACTGGAGAATCTTTTTCCATCAAGTATCATGACATGCCAGATGTCATTGACTTCCTTGTGCTACATCAGTTTTATAATGAAGCCAAAGAAAGGAACTGGCAGATTGGTGATAGATTCCGCAGTATAATAGATGACGCCTGGTGGTTTGGAACTGTGGAGAGTCAGCAGCCTTTTCAACCAGAGTATCCTGATAGTTCTTTCCAGTGTTATAGTGTTCACTGGGACAATAATGAGAGAGAAAAGATGAGCCCCTGGGATATGGAGCCAATTCCAGAAGGAACTGCCTTTCCAGATGAAGTTGGTGCTGGTGTCCCTGTCTCCCAGGAAGAATTGACTGCTTTGCTATACAAACCCCAGGAAGGAGAGTGGGGGGCTCATTCCAGAGATGAAGAATGTGAACGGGTTATTCAGGGCATCAACCACCTTCTTTCCCTGGATTTTGCCAGCCCTTTTGCTGTTCCAGTGGATCTCAGTGCCTACCCCTTGTATTGTACTGTAGTTGCTTATCCAACTGACCTCAATACCATCAGGCGGAGACTTGAAAATCGCTTTTACAGGAGAATATCAGCATTAATGTGGGAGGTACGCTATATTGAGCATAATGCCAGGACTTTCAATGAGCCAGACAGTCCTATAGTTAAAGCAGCTAAAATTGTAACTGATGTCTTACTTCGATTTATTGGGGATCAGAGCTGTACTGATATACTGGATACTTATAATAAAATTAAAGCAGAAGAACGAAACAGTACTGATGCAGAGGAGGATACAGAAATGGTTGATTTAGATTCAGACGGTCCTGGTACTTCATCTGGAAGAAGGGTCAAATGCCGAGGCAGAAGACAGTCTTTAAAGTGTAATCCTGATGCTTGGAAAAAACAATGCAAAGAACTATTGAGCCTCATTTATGAACGTGAAGACTCAGAGCCATTTCGACAGCCAACCGATCTTCTTTCTTACCCAGGTTATCAGGAGCAAGAGGGAGAATCCTCAGAGTCTGTTGTTCCAGAAAGACAACAAGATTCATCTCTTTCTGAGGATTATCAAGATGTTATAGATACTCCTGTGGACTTCAGCACTGTGAAAGAAACTTTGGAAGCAGGAAACTATGGTAGTCCTCTGGAATTTTATAAGGATGTTCGCCAAATATTCAACAACTCCAAAGCTTATACCTCTAATAAAAAGTCAAGGATTTATAGCATGATGCTGCGATTATCTGCCTTATTTGAAAGTCATATCAAAAATATCATCTCTGAGTATAAGTCAGCAATCCAGAGTCAGAAGAGGAGAAGGCCACGGTACAGAAAACGTCTAAGAAGCAGCAGCAGTTCGTTATCTAGTAGTGGAGCACCTAGTCCAAAAGGGAAGCAGAAACAAATGAAGTTACAGCCTAAAAATGACCAGAATACCTCAGTATCTTATGCCAGGACTAGCTCTCCTTTCTCATCTCCTGTTTCAGATGCTGCTGAAGGGCTTTCACTATATCTACTTGATGATGAGCCAGATGGGCCATTTTCTTCATCGAGCTTTGGTGGATATAGCCGAAGTGGAAATAGCCATGACCCAGGGAAAGCCAAATCATTGCGGAATAGAGTTTTGCCAGTTAAACAAGATCACTCCCTTGATGGACCCCTTACAAATGGTGATGGCAGAGAGCCCCGGACAGGAATCAAGAGAAAACTACTTAGTGCATCAGAAGAAGATGAAAACATGGGAGGAGAAGATAAAGAGAAAAAAGAAACAAAAGAGAAGTCTCATTTATCCACCTCAGAAAGTGGAGAGTTAGGATCCAGTTTAAGTTCTGAAAGTACCTGTGGTTCTGACTCTGACTCTGAATCAACTTCCAGAACAGATCAAGATTACGTAGATGGAGACCATGATTATAGCAAATTCATACAAACCAGACCTAAAAGAAAACTCAGAAAGCAACATGGCAATGGAAAAAGAAATTGGAAGACCAGAGGCACAGGAGGAAGAGGCAGATGGGGAAGATGGGGTAGATGGAGTAGAGGAGGCAGAGGAAGAGGAGGCAGGGGACGAGGGAGTAGAGGAAGAGGTGGAGGTGGCACTAGGGGGAGGGGAAGAGGGAGAGGAGGAAGAGGTGCTTCTAGAGGAGCTACCAGAGCCAAACGAGCACGTATTGCAGATGATGAATTTGATACCATGTTTTCAGGACGTTTCAGTAGACTGCCTCGAATTAAAACAAGAAACCAAGGCAGGAGGACTGTTTTATATAATGATGATTCTGATAATGACAATTTTGTGTCCACTGAGGATCCTCTGAATCTTGGTACATCCAGATCAGGCAGAGTGCGTAAAATGACAGAAAAAGCCAGGGTTAGCCATCTCATGGGATGGAATTAT
Colobus_angolensis  ATGGCGGCGGCACCTACCCAGATCGAAGCCGAGCTGTATTACCTGATCGCTAGGTTCTTGCAGTCTGGACCCTGCAACAAATCCGCTCAGGTGCTAGTGCAGGAGCTCGAGGAGCATCAGCTGATTCCGCGCCGCTTAGATTGGGAGGGGAAAGAGCACCGAAGAAGCTTCGAGGATCTGGTGGCAGCAAATGCACACATTCCTCCAGACTACCTCCTTAAAATTTGTGAGAGAATTGGTCCTTTACTAGATAAAGAGATCCCTCAGAGTGTTCCTGGGGTACAGACATTATTAGGTGTCGGTCGGCAGTCTCTGCTACGGGATGCCAAAGACTGTAAGAGTACACTATGGAATGGGTCTGCTTTTGCGGCTCTACATAGAGGCAGACCTCCAGAACTACCTGTAAATTATGTGAAACCTCCAAATGTGGTGAATATCACCTCTGCCAGGCAATTAACCGGATGTAGTCGCTTTGGTCATATTTTCCCTTCATCTACTTACCAGCACATTAAGATGCATAAGAGAATTCTGGGGCACTTGTCATCTGTCTACTGTGTAGCATTTGACCGAAGCGGGAGAAGAATTTTTACAGGTTCAGATGACTGTTTAGTAAAAATTTGGGCTACAGATGATGGACGTCTTCTTGCTACACTTCGTGGACACTCTGCTGAAATTTCTGACATGGCTGTTAACTATGAAAACACTCTTATTGCCGCAGGCAGCTGCGATAAGGTAGTAAGAGTATGGTGTCTTCGAACTTGTGCACCCGTTGCAGTCCTTCAGGGCCATTCAGCTTCTATTACTTCCATACAGTTTTGTCCATCAACTAAAGGCACAAACAGATACCTCACTTCTACTGGTGCTGATGGAACAATCTGTTTCTGGCAATGGCATGTCAAAACAATGAAGTTTAGAGATCGCCCAGTGAAATTTACTGAGAGATCCAGACCTGGAGTCCAGATATCTTGTTCATCTTTCAGTTCTGGCGGTATGTTCATTACAACTGGTAGTACTGACCATGTGATTAGAATATATTATTTGGGTTCTGAGGTTCCTGAGAAAATTGCTGAATTAGAGTCACATACGGATAAAGTTGTTGCTGTTCAATTCTGTAACAATGGAGACAGTTTAAGATTTGTTAGTGGAAGTCGAGATGGAACGGCAAGAATTTGGCAGTATCAGCAACAAGAATGGAAGAGTATAGTGCTCGACATGGCTACTAAAATGACTGGCAATAATTTGCCATCTGGAGAAGACAAGATCACTAAACTTAAGGTGACTATGGTGGCCTGGGATCGCTATGATACCACAGTTATTACTGCAGTGAATAATTTTCTTTTGAAAGTGTGGAATTCTATCACAGGACAGCTTCTTCATACATTATCTGGACATGATGACGAAGTATTCGTTCTGGAAGCCCATCCATTTGATCAAAGGATTATACTTTCAGCAGGTCATGATGGGAACATTTTTATTTGGGACCTTGACCGGGGGACCAAAATTCGGAATTACTTTAACATGATTGAAGGCCAAGGCCATGGTGCGGTGTTTGATTGTAAATTTTCACCAGATGGAAACCATTTTGCCTGCACAGATTCTCATGGGCATTTGCTGCTTTTTGGTTTTGGATGCAGTAAATACTATGAAAAGATTCCAGATCAGATGTTCTTCCACACGGATTATCGTCCTCTTATTCGTGATGCCAATAACTATGTATTGGATGAACAAACCCAACAAGCTCCTCACCTCATGCCTCCTCCATTTTTGGTGGATGTTGATGGAAATCCTCATCCCACAAAATTCCAACGGTTGGTACCAGGACGGGAAAATTGTAAAGATGAACAGCTTATACCACAGCTGGGATATGTGGCTAATGGTGATGGTGAGGTAGTAGAACAGGTAATTGGGCAGCAAACCAATGACCAAGATGAGAGCATTCTTGATGGAATAATCAGGGAGCTGCAGAGAGAACAAGACCTGAGACTAATTAATGAAGGAGATGTTCCACATTTTCCAGTTAATAGAGCATACTCTGTTAATGGTGCTCTGAGAAGTCCAAACATGGACATATCTTCTTCCCCAAACATCAGGCTTCGAAGACATAGTAGTCAAATTGAAGGTGTTAGACAAATGCATAACAATGCTCCTCGGAGCCAGATGGCCACTGAAAGAGATCTCATGGCATGGAGTAGAAGAGTGGTGGTCAATGAACTAAATAATGGAGTTAGTAGGGTACAGGAAGAATGTCGAACTGCAAAAGGTGACATAGAAATCAGTCTTTATACAGTTGAAAAGAAGAAAAAGCCATCTTATACTACTCAAAGGAATGATTATGAGCCTAGCTGTGGGCGTTCTTTACGAAGGACACAGCGCAAACGTCAGCATACTTACCAAACACGGTCCAACATAGAGCATAATTCACAACCTTCATGTCAAAATTCAGGTGTACAGGAAGACTCAGACAGCTCCTCAGAGGAAGACGAAACTGTTGGCACAAGTGATGCTTCAGTAGAGGATCCTGTTGTTGAATGGCAAAGTGAAAGTTCTTCCAGTGATTCATCAAGTGAATATTCTGATTGGACAGCAGATGCTGGAATAAATTTACAACCCCCCAAAAGACAAACCAGACAAACAACACGGAAAATATGCAGCAGCTCTGATGAGGAAAATTTGAAGTCCCTAGAAGAAAGGCAAAAGAAACCTAAGCAGACTAGAAAGAAGAAAGGAGGACTGGTTTCTATGGCAGGTGAGCCTAATGAAGAATGGTTTGCCCCTCAGTGGATCTTGGATACTATACCCCGACGTTCCCCATTTGTTCCACAAATGGGAGATGAGCTTATCTATTTTAGGCAAGGACATGAAGCTTATGTTCGGGCTGTAAGGAAATCAAAAATATACAGTGTTAATTTACAAAAACAGCCATGGAACAAAATGGATCTCAGGGAGCAAGAGTTTGTTAAGATTGTAGGAATCAAATATGAGGTTGGCCCACCCACACTGTGCTGCTTGAAGCTTGCATTTCTGGACCCAATTTCAGGCAAAATGACTGGAGAATCTTTTTCCATTAAGTATCATGACATGCCAGATGTCATTGACTTCCTTGTGCTACATCAGTTTTATAATGAAGCCAAAGAAAGGAACTGGCAGATTGGTGATAGATTCCGCAGTATAATAGATGACGCCTGGTGGTTTGGAACTGTGGAGAGTCAGCAGCCTTTTCAACCAGAGTATCCTGATAGTTCTTTTCAGTGTTACAGTGTTCACTGGGACAATAATGAGAGAGAAAAGATGAGCCCCTGGGATATGGAGCCAATTCCAGAAGGAACTGCCTTTCCAGATGAAGTTGGTGCTGGTGTCCCTGTCTCCCAGGAGGAATTGACTGCTTTGCTATACAAACCCCAGGAAGGAGAGTGGGGGGCTCATTCCAGAGATGAAGAATGTGAACGGGTTATTCAGGGCATCAACCACCTTCTTTCCCTGGATTTTGCCAGCCCTTTTGCTGTTCCAGTGGATCTCAGTGCCTACCCCTTGTATTGTACTGTAGTTGCTTATCCAACTGACCTCAATACCATCAGGCGGAGACTTGAAAATCGCTTTTACAGGAGAATATCAGCATTAATGTGGGAGGTACGCTATATTGAGCATAATGCCAGGACTTTCAATGAGCCAGACAGTCCTATAGTTAAAGCAGCTAAAATTGTAACTGATGTCTTACTTCGATTTATTGGGGATCAGAGCTGTACTGATATACTGGATACTTATAATAAAATTAAAGCAGAAGAACGAAACAGTACTGATGCAGAGGAGGATGCAGAAATGGTTGATTTAGATTCAGATGGTCCTGGTACTTCATCTGGAAGAAGGGTCAAATGCCGAGGCAGAAGACAGTCTTTAAAGTGTAATCCTGATGCTTGGAAAAAACAATGCAAAGAACTATTGAGCCTCATTTATGAACGTGAAGACTCAGAGCCATTTCGACAGCCAGCCGATCTTCTTTCTTACCCAGGTTATCAGGAGCAAGAGGGAGAATCCTCAGAGTCTGTTGTTCCAGAAAGACAGCAAGATTCATCTCTTTCTGAGGATTATCAAGATGTTATAGATACTCCTGTGGACTTCAGCACTGTGAAAGAAACTTTGGAAGCAGGAAACTATGGTAGTCCTCTGGAATTTTATAAGGATGTTCGCCAAATATTCAACAACTCCAAAGCTTATACCTCTAATAAAAAGTCAAGGATTTATAGCATGATGCTGCGATTATCTGCCTTATTTGAAAGTCATATCAAAAATATCATCTCTGAGTATAAGTCAGCAATCCAGAGTCAGAAGAGGAGAAGGCCACGGTACAGAAAACGTCTAAGAAGCAGCAGCAGTTCATTATCTAGTAGTGGAGCACCTAGTCCAAAAGGGAAGCAGAAACAAATGAAGTTGCAACCTAAAAATGACCAGAATACCTCAGTATCTTATGCCAGGACTAGCTCTCCTTTCTCATCTCCTGTTTCAGATGCTGCTGAAGGGCTTTCACTATATCTACTTGATGATGAGCCAGATGGGCCATTTTCTTCATCAAGCTTTGGTGGATATAGCCGAAGTGGAAATAGCCATGACCCAGGGAAAGCCAAATCATTGCGGAATAGAGTTTTGCCAGTTAAACAAGATCACTCCCTTGATGGACCCCTTACAAATGGTGATGGCAGAGAGCCCCGGACAGGAATCAAGAGAAAACTACTTAGTGCATCAGAAGAAGATGAAAACATGGGAGGAGAAGATAAAGAGAAAAAAGAAACAAAAGAGAAGTCTCATTTATCCACCTCAGAGAGTGGAGAGTTAGGATCCAGTTTAAGTTCTGAAAGTACCTGTGGTTCTGACTCTGACTCTGAATCAACTTCCAGAACAGATCAAGATTATGTAGATGGAGACCATGATTATAGCAAATTCATACAAACCAGACCTAAAAGAAAACTCAGAAAGCAACATGGCAATGGAAAAAGAAATTGGAAGACCAGAGGCACAGGAGGAAGAGGCAGATGGGGAAGATGGGGTAGATGGAGTAGAGGAGGCAGAGGAAGAGGAGGCAGGGGACGAGGGAGTAGAGGAAGAGGTGGAGGTGGCACTAGGGGGAGGGGAAGAGGGAGAGGAGGAAGAGGTGCTTCTAGAGGAGCTACCAGAGCCAAACGAGCACGTATTGCAGATGATGAATTTGATACCATGTTTTCAGGACGTTTCAGTAGACTGCCTCGAATTAAAACAAGAAACCAAGGCAGGAGGACTGTTTTATATAATGATGATTCTGATAATGACAATTTTGTGTCCACTGAGGATCCTCTGAATCTTGGTACATCCAGATCAGGCAGAGTGCGTAAAATGACAGAAAAAGCCAGGGTTAGCCATCTCATGGGATGGAATTAT
Rhinopithecus_roxellana  ATGGCGGCGGCACCTACCCAGATCGAAGCCGAGCTGTATTACCTGATCGCTAGGTTCTTGCAGTCTGGACCCTGCAACAAATCCGCTCAGGTGCTAGTGCAGGAGCTCGAGGAGCATCAGCTGATTCCGCGCCGCTTAGATTGGGAGGGGAAAGAGCACCGAAGAAGCTTCGAGGATCTGGTGGCAGCAAATGCACACATTCCTCCAGACTACCTCCTTAAAATTTGTGAGAGAATTGGTCCTTTACTAGATAAAGAGATCCCTCAGAGTGTTCCTGGGGTACAGACATTATTAGGTGTCGGTCGGCAGTCTCTGCTACGGGATGCCAAAGACTGTAAGAGTACACTATGGAATGGGTCTGCTTTTGCGGCTCTACATAGAGGCAGACCTCCAGAACTACCTGTAAATTATGTGAAACCTCCAAATGTGGTGAATATCACCTCTGCCAGGCAATTAACCGGATGTAGTCGCTTTGGTCATATTTTCCCTTCATCTGCTTACCAGCACATTAAGATGCATAAGAGAATTCTGGGGCACTTGTCATCTGTCTACTGTGTAGCATTTGACCGAAGCGGGAGAAGAATTTTTACAGGTTCAGATGACTGTTTAGTAAAAATTTGGGCTACAGATGATGGACGTCTTCTTGCTACACTTCGTGGACACTCTGCTGAAATTTCTGACATGGCTGTTAACTATGAAAACACTCTTATTGCCGCAGGCAGCTGTGATAAGGTAGTAAGAGTATGGTGTCTTCGAACTTGTGCACCCGTTGCAGTCCTTCAGGGCCATTCAGCTTCTATTACTTCCATACAGTTTTGTCCATCAACTAAAGGCACAAACAGATACCTCACTTCTACTGGTGCTGATGGAACAATCTGTTTCTGGCAATGGCATGTCAAAACAATGAAGTTTAGAGATCGCCCAGTGAAATTTACTGAGAGATCCAGACCTGGAGTCCAGATATCTTGTTCATCTTTCAGTTCTGGCGGTATGTTCATTACAACTGGTAGTACTGACCATGTGATTAGAATATATTATTTGGGTTCTGAGGTTCCTGAGAAAATTGCTGAATTAGAGTCACATACGGATAAAGTTGTTGCTGTTCAGTTCTGTAACAATGGAGACAGTTTAAGATTTGTTAGTGGAAGTCGAGATGGAACGGCAAGAATTTGGCAGTATCAGCAACAAGAATGGAAGAGTATAGTGCTTGACATGGCTACTAAAATGACTGGCAATAATTTGCCATCTGGAGAAGACAAGATCACTAAACTTAAGGTGACTATGGTGGCCTGGGATCGCTATGATACCACAGTTATTACTGCAGTGAATAATTTTCTTTTGAAAGTATGGAATTCTATCACAGGACAGCTTCTTCATACATTATCTGGACATGATGACGAAGTATTCGTTCTGGAAGCCCATCCATTTGATCAAAGGATTATACTTTCAGCAGGTCATGATGGGAACATTTTTATTTGGGACCTTGACCGGGGGACCAAAATTCGGAATTACTTTAACATGATTGAAGGCCAAGGCCATGGTGCGGTGTTTGATTGTAAATTTTCACCGGATGGAAACCATTTTGCCTGCACAGATTCTCATGGGCATTTGCTGCTTTTTGGTTTTGGATGCAGTAAATACTATGAAAAGATTCCAGATCAGATGTTCTTCCACACGGATTATCGTCCTCTTATTCGTGATGCCAATAACTATGTATTGGATGAACAAACCCAACAAGCTCCTCACCTCATGCCTCCTCCATTTTTGGTGGATGTTGATGGAAATCCTCATCCCACAAAATTCCAACGGTTGGTACCAGGACGGGAAAATTGTAAAGATGAACAGCTTATACCACAGCTGGGATATGTGGCTAATGGTGATGGTGAGGTAGTAGAACAGGTAATTGGGCAGCAAACCAATGACCAAGATGAGAGCATTCTTGATGGAATAATCAGGGAGCTGCAGAGAGAACAAGACCTGAGACTAATTAATGAAGGAGATGTTCCACATTTTCCAGTTAATAGAGCATACTCTGTTAATGGTGCTCTGAGAAGTCCAAACATGGACATATCTTCTTCCCCAAACATCAGGCTTCGAAGACATAGTAGTCAAATTGAAGGTGTTAGACAAATGCATAACAATGCTCCTCGGAGCCAGATGGCCACTGAAAGAGATCTCATGGCATGGAGTAGAAGAGTGGTGGTCAATGAACTAAATAATGGAGTTAGTAGGGTACAGGAAGAATGTCGAACTGCAAAAGGTGACATAGAAATCAGTCTTTATACAGTTGAAAAGAAGAAAAAGCCATCTTACACTACTCAAAGGAATGACTACGAGCCTAGCTGTGGGCGTTCTTTACGAAGGACACAGCGCAAACGTCAGCATACTTACCAAACACGGTCCAACATAGAGCATAATTCACAACCTTCATGTCAAAATTCAGGTGTACAGGAAGACTCAGACAGCTCCTCAGAGGAAGACGAAACTGTTGGCACAAGTGATGCTTCAGTAGAGGATCCTGTTGTTGAATGGCAAAGTGAAAGTTCTTCCAGTGATTCATCAAGTGAATATTCTGATTGGACAGCAGATGCTGGAATAAATTTACAACCCCCAAAAAGACAAACCAGACAGACAACACGGAAAATATGCAGCAGCTCTGATGAGGAAAATTTGAAGTCCCTAGAAGAAAGGCAAAAGAAACCTAAGCAGACTAGAAAGAAGAAAGGAGGACTGGTTTCTATGGCAGGTGAGCCTAATGAAGAATGGTTTGCCCCTCAGTGGATCTTGGATACTATACCCCGACGTTCCCCATTTGTTCCACAAATGGGAGATGAGCTTATCTATTTTAGGCAAGGACATGAAGCTTATGTTCGGGCTGTAAGGAAATCAAAAATATACAGTGTTAATTTACAAAAACAGCCATGGAACAAAATGGATCTCAGGGAGCAAGAGTTTGTTAAGATTGTAGGAATCAAATATGAGGTTGGCCCACCCACACTGTGCTGCTTGAAGCTTGCATTTCTGGACCCAATTTCAGGCAAAATGACTGGAGAATCTTTTTCCATTAAGTATCATGACATGCCAGATGTCATTGACTTCCTTGTGCTACATCAGTTTTATAATGAAGCCAAAGAAAGGAACTGGCAGATTGGTGATAGATTCCGCAGTATAATAGATGACGCCTGGTGGTTTGGAACTGTGGAGAGTCAGCAGCCTTTTCAACCAGAGTATCCTGATAGTTCTTTCCAGTGTTACAGTGTTCACTGGGACAATAATGAGAGAGAAAAGATGAGCCCCTGGGATATGGAGCCAATTCCAGAAGGAACTGCCTTTCCAGATGAAGTTGGTGCTGGTGTCCCTGTCTCCCAGGAAGAATTGACTGCTTTGCTATACAAACCCCAGGAAGGAGAGTGGGGGGCTCATTCCAGAGATGAAGAATGTGAACGGGTTATTCAGGGCATCAACCACCTTCTTTCCCTGGATTTTGCCAGCCCTTTTGCTGTTCCAGTGGATCTCAGTGCCTACCCCTTGTATTGTACTGTAGTTGCTTATCCAACTGACCTCAATACCATCAGGCGGAGACTTGAAAATCGCTTTTACAGGAGAATATCAGCATTAATGTGGGAGGTACGCTATATTGAGCATAATGCCAGGACTTTCAATGAGCCAGACAGTCCTATAGTTAAAGCAGCTAAAATTGTAACTGATGTCTTACTTCGATTTATTGGGGATCAGAGCTGTACTGATATACTGGATACTTATAATAAAATTAAAGCAGAAGAACGAAACAGTACTGATGCAGAGGAGGATACAGAAATGGTTGATTTAGATTCAGACGGTCCTGGTACTTCATCTGGAAGAAGGGTCAAATGCCGAGGCAGAAGACAGTCTTTGAAGTGTAATCCTGATGCTTGGAAAAAACAATGCAAAGAACTATTGAGCCTCATTTATGAACGTGAAGACTCAGAGCCATTTCGACAGCCAGCCGATCTTCTTTCTTACCCAGGTTATCAGGAGCAAGAGGGAGAATCCTCAGAGTCTGTTGTTCCAGAAAGACAGCAAGATCCATCTCTTTCTGAGGATTATCAAGATGTTATAGATACTCCTGTGGACTTCAGCACTGTGAAAGAAACTTTGGAAGCAGGAAACTATGGTAGTCCTCTGGAATTTTATAAGGATGTTCGCCAAATATTCAACAACTCCAAAGCTTATACCTCTAATAAAAAGTCAAGGATTTATAGCATGATGCTGCGATTATCTGCCTTATTTGAAAGTCGTATCAAAAATATCATCTCTGAGTATAAGTCAGCAATCCAGAGTCAGAAGAGGAGAAGGCCACGGTACAGAAAACGTCTAAGAAGCAGCAGCAGTTCGTTATCTAGTAGTGGAGCACCTAGTCCAAAAGGGAAGCAGAAACAAATGAAGTTGCAGCCTAAAAATGACCAGAATACCTCAGTATCTTATGCCAGGACTAGCTCTCCTTTCTCATCTCCTGTTTCAGATGCTGCTGAAGGGCTTTCACTATATCTACTTGATGATGAGCCAGATGGGCCATTTTCTTCATCAAGCTTTGGTGGATATAGCCGAAGTGGAAATAGCCATGACCCAGGGAAAGCCAAATCATTGCGGAATAGAGTTTTGCCAGTTAAACAAGATCACTCCCTTGATGGACCCCTTACAAATGGTGATGGCAGAGAGCCCCGGACAGGAATCAAGAGAAAACTACTTAGTGCATCAGAAGAAGATGAAAACATGGGAGGAGAAGATAAAGAGAAAAAAGAAATAAAAGAGAAGTCTCATTTATCCACCTCAGAGAGTGGAGAGTTAGGATCTAGTTTAAGTTCTGAAAGTACCTGTGGTTCTGACTCTGACTCTGAATCAACTTCCAGAACAGATCAAGATTACGTAGATGGAGACCATGATTATAGCAAATTCATACAAACCAGACCTAAAAGAAAACTCAGAAAGCAACATGGCAATGGAAAAAGAAATTGGAAGACCAGAGGCACAGGAGGAAGAGGCAGATGGGGAAGATGGGGTAGATGGAGTAGAGGAGGCAGAGGAAGAGGAGGCAGGGGACGAGGGAGTAGAGGAAGAGGTGGAGGTGGCACTAGGGGGAGGGGAAGAGGGAGAGGAGGAAGAGGTGCTTCTAGAGGAGCTACCAGAGCCAAACGAGCACGTATTGCAGATGATGAATTTGATACCATGTTTTCAGGACGTTTCAGTAGACTGCCTCGAATTAAAACAAGAAACCAAGGCAGGAGGACTGTTTTATATAATGATGATTCTGATAATGACAATTTTGTGTCCACTGAGGATCCTCTGAATCTTGGTACATCCAGATCAGGCAGAGTGCGTAAAATGACAGAAAAAGCCAGGGTTAGCCATCTCATGGGATGGAATTAT
Otolemur_garnetti  ATGGCGGCGGCACCTACCCAGATCGAAGCCGAGCTGTATTACCTGATCGCTAGGTTCTTGCAGTCCGGACCCTGCAACAAATCAGCTCAGGTGCTAGTGCAGGAGCTCGAGGAACATCAGCTGATTCCGCGCCGCTTAGATTGGGAGGGGAAAGAACACCGAAGAAGCTTCGAGGATCTGGTGGCAGCCAATGCACACATCCCTCCAGACTACCTCCTTAAAATTTGTGAGCGGATTGGTCCCTTACTAGATAAGGAGATCCCTCAGAGTGTTCCTGGGGTACAGACATTACTAGGTGTTGGTCGGCAGTCTCTGTTACGGGATGCCAAAGATTATAAGAGTACACTATGGAATGGGTCTGCTTTTGCAGCTCTACATAGAGGCAGACCTCCAGAACTACCTGTAAATTATGTGAAACCTCCAAACGTGGTGAATATCACCTCTGCCAGGCAATTAACTGGATGTAGTCGCTTCAGCCATATTTTCCCATCATCTGCTTATCAGCACATTAAGATGCATAAGCGAATTCTGGGGCATTTGTCATCTGTCTACTGTGTAGCATTTGACCGAAGTGGGAGAAGAATTTTTACAGGTTCAGATGACTGTTTGGTAAAAATTTGGGCTACAGATGATGGACGCCTCCTTGCTACACTTCGAGGACACTCTGCTGAAATTTCGGACATGGCTGTTAACTATGAAAACACTCTTATTGCTGCAGGCAGCTGTGATAAAGTTGTAAGAGTATGGTGTCTTCGAACTTGTGCACCAGTTGCAGTCCTTCAGGGACATTCAGCTTCTATTACTTCCATACAGTTTTGTCCATCAACAAAAGGCACAACCAGATACCTCACTTCCACTGGTGCTGATGGAACAATCTGTTTCTGGCAATGGCATGTAAAAACAATGAAGTTTAGAGATCGTCCAGTGAAATTTACTGAGAGATCCAGACCTGGAGTTCAGATATCCTGTTCATCTTTCAGTTCTGGTGGTATGTTCATCACAACGGGTAGCACTGATCACGTGATTAGATTATATTATTTGGGTTCTGAGATCCCTGAGAAAATTGCTGAATTAGAATCACATACGGATAAAGTTGTTGCTGTTCAGTTCTGTAACAATGGAGACAGTTTACGGTTTGTTAGTGGAAGTAGAGATGGAACAGCAAGAATATGGCAATATCAGCAACAAGAATGGAAGAGTATAGTGCTAGATATGGCTACTAAAATGACTGGGAATAATTTGCCATCTGGAGAAGATAAGGTCACTAAACTTAAGGTGACTATGGTGGCATGGGATCGTTATGATACCACAGTTACTACGGCAGTAAACAATTTCCTTTTGAAAGTATGGAATTCTATCACAGGGCAGCTTCTTCATACTTTATCTGGGCATGATGATGAAGTATTTGTTTTGGAAGCACATCCATTTGATCAAAGGATCATTCTTTCAGCGGGTCATGATGGGAACATTTTTATTTGGGACCTTGACCGAGGGACCAAAATTCGTAATTACTTTAACATGATTGAAGGCCAAGGTCATGGTGCAGTGTTTGACTGTAAATTTTCACCAGATGGAAACCATTTTGCCTGTACAGATTCTCATGGGCATTTGCTACTTTTTGGTTTTGGATGCAGTAAATATTATGAAAAGATTCCAGATCAGATGTTCTTCCACACGGATTATCGACCTCTTATCCGTGATGCCAATAACTATGTGTTGGATGAACAAACCCAACAAGCTCCTCACCTCATGCCTCCCCCATTTTTGGTGGATGTAGATGGAAATCCTCATCCTACAAAATTCCAGCGCCTTGTTCCAGGACGGGAAAATTGTAAAGATGAGCAACTTATACCACAGCTAGGATATGTAGCTAATGGTGATGGCGAGGTGGTAGAACAGGTAATTGGGCAGCAAACTAATGACCAAGATGAGAGCATTCTTGATGGAATAATCAGAGAGCTACAGAGAGAACAAGATATGAGATTAATTAATGAAGGAGATATTCCACATTTTCCAATTAATAGATCATACTCTGTTAATGGTGCTCTGAGAAGTCCAAATATGGACATACCTTCTTCCCCTAACATTGGTCTCCNNNGACGTAGTGGTCAAATTGAAGGTGTTCGACAAATGCATAATAATGCTCCTCGGAGCCAAATGGCCACAGAAAGAGATCTCATGGCGTGGAGCAGAAGAGTGGTGGTCAATGAACTAAATAATGGAATTAGTAGGGTACAGGAAGAATGTCGAATTGCGAAAGGTGATGTAGAAATCAATCTTTATACACTTGAAAAGAAGAAAAAGCCATCTTATACTACCCAAAGGAATGATTATCAGCCAAGCTGTGGGCGTTCTTTACGAAGAACACAGCATAAACGTCAGCATACTTATCAAACTCGCTCCAACATAGAGCATAATTCACAAACATCTTGTCAAAATTCAGGAGTACAGGAAAACTCAGAGAGCTCCTCAGAGGAAGATGAAACCATTGGCACAAGTGATGCTTCTATAGACGATCCTGTTATTGAATGGCAAAGTGAAAGTTCTTCCAGTGATTCTTCAAGTGAATATTCTGATTGGACAGCAGATGCTGGAATAAATTTGCAACCTCCAAAAAGACAAACCAGACAGGCAACACGGAAAATATGCAGTAGCTCTGAGGAGGAGAATTTGAAGTCACTAGATGAAAGGCAAAAGAAACCCAAACAGACTAGAAAGAAGAAAGGAGGACTGGTTTCTATGGCAGGTGAGCCCAGTGAAGAATGGTTTGCCCCTCAGTGGATCTTGGATACCATACCTCGACGTTCCCCATTTGTCCCACAAATGGGAGATGAGCTTATCTATTTTAGGCAAGGGCATGAAGCTTATGTGCGGGCTGTAAGAAAATCAAAAATATACAGTGTTAACATACAGAAACAGCCATGGAACAAAATGGATCTCAGGGAGCAAGAATTTGTTAAGATTGTAGGAATCAAATACGAGGTTGGACCACCTACACTATGCTGCTTGAAGCTTGCATTTTTGGACCCCATTTCAGGCAAAATGACAGGAGAATCTTTTTCTATTAAGTATCATGACATGCCAGATGTCATTGACTTCCTTGTGCTACATCAGTTTTATAATGAAGCCAAAGAAAGGAACTGGCAGATTGGTGATAGATTTCGCAGTATAATAGATGACGCTTGGTGGTTTGGGACTGTGGAGAGTCAGCAGCCTTTTCAACCAGAGTATCCTGATAGCTCTTTCCAGTGTTACAGTGTTCACTGGGACAATAATGAGAGAGAAAAAATGAGCCCCTGGGATATGGAGCCAATTCCAGAAGGAACTGCCTTACCAGATGAAGTTGGTGCTGGTGTTCCTGTGTCCCAGGAGGAACTGACTGCTTTACTATACAAACCCCAGGAAGGAGAGTGGGGGGCTCATTCCAGAGATGAGGAATGTGAACGGGTTATTCAGGGCATCAACCACCTTCTTTCCCTGGATTTTGCCAGCCCTTTTGCTGTTCCAGTGGATCTCAGTGCCTACCCCTTGTATTGTACTGTAATCGCTTATCCAACTGACCTCAACACCATCAGGAGGAGACTTGAAAACCGCTTTTACAGGAGAATATCAGCATTAATGTGGGAGGTACGCTACATTGAGCATAATGCCAGGACTTTTAACGAGCCAGACAGCCCTATAGTTAAAGCAGCAAAAATTGTAACTGATGTCTTACTCCGATTTATTGGGGATCAGAGCTGTACTGATATACTAGATACTTATAATAAAATTAAAGCAGAAGAACTAAACAGTACTGATGCAGAGGAGGATACAGAAATGGTTGATTTAGATTCAGATGCTCCTGGTACTTCATCTGGAAGAAGAGTCAAGTGCCGAGGAAGAAGACAGTCTTTAAAGTGTAATCCTGATGCTTGGAGAAAACAATGCAAAGAACTGTTGAGCCTCATTTATGAACGTGAAGACTCAGAGCCATTTCGACAGCCAGCTGATCCTCTTTCTTACTCAGGCCATCAAGAGCAAGAAGGGGAATCCTCAGAGTCAGTTTTTGCAGAAAGACAACAAGATCCATCTCCTCCTGAGGATTATCAAGATGTTATAGATACTCCTATGGACTTCAGCACTGTGAAAGAAACTTTGGAAGCAGGAAACTATGGTAGTCCTCTGGAATTTTATAAGGATGTTCGCCAAATATTCAGCAACTCCAAAGCTTATACCTCTAATAAAAAGTCAAGGATCTATAGCATGACACTGAGATTATCTGCCTTATTTGATAGTCACATTAAAAACATCATCTCTGAATATAAGTCAGCAGTCCAGAGTCAGAAGAGGAGAAGACCACGGTACAGAAAACGTCTAAGAAGCAGCAGCAGTTCATTATCTAGTAGCCGAGCTCCTAGTCCAAAAGGGAAACAGAAACAAATGAAGTTACAGCCTAAAAATGACCAGAATACCTCAGTGTCTTATGCCAGGACTAGCTCTCCTTTCTCGTCTCCTGTTTCAGATGCTGCTGAAGGGTTTTCACTCTATCTTCTTGATGATGAACTGGATGGGCCACTGTGTTCCTCAAGCTTCAGTGGATATGGCCGAAGTGGAAATAGCCATGACCCAGGGAAAGCCAAGTCATTCCGGAATAGAGTTTTGCCTGTTAAACAAGATCACTCTCTTAATGGACCTCTTACAAATGGCGATGGCAGAGAGCCCCGGACAGGAATCAAGAGAAGACTCCTTAGTGCATCAGAAGAAGATGAAAGCATGGGAGGAGAAAAGAAAGAGAAAAAAGAAACAAAAGAGAAATCCCATTTATCCTCCTCAGAGAGTGGAGAGTTAGGATCAAGTTTAAGTTCTGAAAGTACCTGTGGCTCTGATTCTGACTCTGAATCAACTTCCAGAACAGATCAAGATTATGTAGATGGAGACCATGACTATAGCAAATTTATACAAACCAGGCCTAAAAGAAAACTCAGAAAGCAATATGCCAATGGAAAAAGCAACTGGAAGACAAGAGGCACGGGAGGAAGAGGCAGATGGGGAAGGTGGGGTAGATGGAGTAGAGGAGGCAGAGGAAGAGGAGGTAGGGGTCGTGGGGGTCGAGGAAGAGGTGGAGGTGGTACCAGGGGGAGAGGGAGAGGGAGAGGTGGTAGAGGTGCTTCTAGAGGAGCCACCAGAGCCAAACGAGCACGCATTGTAGAAGACGAATTTGATACCATGTTTTCTGGACGTTTCAGTAGACTGCCTCGAATTAAGACAAGAAATCAAGGCAGGAGGACTGTTTTATATAATGATGATTCTGACAATGACAATTTTGTGTCCACTGAGGATCCTCTGAATCTTGGTACATCCAGATCAGGCAGAGTGCGTAAAATGACAGAAAAAGCCAGGGTTAGCCATCTCATGGGATGGAATTAT
Tarsius_syrichta  ATGGCGGCGGCACCTACCCAGATCGAAGCCGAGCTGTATTACCTGATCGCTAGGTTCTTGCAGTCCGGACCCTGCAACAAATCCGCTCAGGTGCTAGTGCAGGAGCTCGAGGAGCATCAGTTGATTCCGCGCCGCTTAGACTGGGAAGGTAAAGAGCACCGAAGAAGCTTCGAGGATCTGGTGGCAGCCAATGCACACATTCCTCCAGACTACCTCCTTAAAATTTGTGAGCGGATTGGTCCCTTACTAGATAAGGAGATCCCTCAGAGTGTTCCTGGGGTACAGACATTGCTAGGTATCGGTCGGCAGTCTCTGTTACGGGACGCCAAAGACTGTAAGAGTACACTATGGAATGGGTCTGCTTTTGCAGCTCTACATAGAGGCAGACCTCCAGAACTACCTGTAAATTATGTGAAACCTCCAAATGTGGTGAATATCACCTCTGCCAGGCAATTAACGGGATGTAGTCGCTTCAGCCATATTTTCCCTTCATCTACTTACCAGCACATTAAGATGCATAAGAGAATTCTGGGGCACTTGTCATCTGTCTACTGTGTAGCATTTGACCGAAGTGGAAGAAGGATTTTTACAGGTTCAGATGACTGTTTGGTGAAAATTTGGGCTACAGATGATGGACGCCTCCTTGCTACACTTCGAGGGCACTCTGCTGAAATTTCTGACATGGCTGTTAACTATGAAAACACTCTGATTGCCGCAGGCAGCTGTGATAAGGTTGTAAGAGTATGGTGTCTTCGAACATGTGCACCGGTTGCAGTCCTTCAGGGACATTCAGCTTCTATTACTTCCATACAGTTTTGTCCATCAACTAAAGGCACAACCCGATACCTCACTTCTACTGGTGCTGATGGAACAATCTGTTTCTGGCAGTGGCATGTAAAAACAATGAAGTTTAGAGATCGCCCAGTGAAATTTACTGAGAGATCTAGACCTGGAGTTCAGATATCTTGTTCATCTTTCAGTTCTGGTGGTATGTTCATTACAACAGGTAGCACTGACCATGTGATTAGAATATATTATTTGGGTTCTGAGATCCCTGAGAAAATTGCTGAATTAGAGTCACATACGGATAAAGTTGTTGCTGTTCAGTTCTGTAACAATGGAGACAGTCTAAGATTTGTCAGTGGAAGTAGAGATGGAACAGCAAGAATTTGGCAATACCAGCAACAAGAATGGAAGAGTATAGTACTAGATATGGCCACTAAAATGACTGGGAATAATTTGTCATCTGGAGAAGATAAGGTCACTAAACTTAAGGTCACTATGGTGGCCTGGGATCGCTATGACACCACTGTTATTACTGCAGTGAACAATTTTCTTTTGAAAGTATGGAATTCTATCACAGGGCAGCTTCTTCATACTTTATCTGGACATGATGATGAAGTATTTGTTTTGGAAGCACATCCATTTGATCAAAGGATCATACTTTCAGCGGGTCATGATGGGAACATTTTTATTTGGGACCTTGATCGAGGTACCAAAATTCGGAATTACTTTAACATGATTGAAGGCCAAGGCCATGGTGCAGTGTTTGATTGTAAATTTTCACCAGATGGAAACCATTTTGCCTGCACAGACTCTCATGGGCATTTGTTGCTTTTTGGTTTTGGATGCAGTAAATACTATGAAAAGATTCCAGATCAGATGTTCTTCCACACGGATTATCGACCTCTTATCCGTGATGCCAATAACTATGTATTGGATGAACAAACCCAACAAGCTCCTCACCTCATGCCTCCCCCATTTTTGGTGGATGTTGATGGAAATCCTCATCCTACAAAATTCCAACGACTGGTACCCGGACGGGAAAATTGCAAAGATGAACAACTTATACCACAGCTGGGATATGTGGCTAATGGTGATGGTGAGGTGGTAGAACAGGTAATTGGGCAGCAAACCAATGACCAAGATGAGAGCATTCTTGATGGAATAATCAGGGAGCTACAGAGAGAACAAGATCTGAGACTAATTAATGAAGGAGATGTTCCACATTTTCCAATTAATAGATCATACTCTGTTAATGGTGCTCTGAGAAGTCCAAATATGGATATGTCTTCTTCTCCAAACATTGGGCTTCNNNGACGTAGTGGTCAAATTGAAGGTGTTCGACAAATGCATAACAATGCTCCTCGGAGCCAGATGGCCACTGAAAGAGATCTCATGGCATGGAGCAGAAGAGTGGTGGTTAATGAACTAAATAATGGGGTTAGTAGGGTGCAGGAAGAATGTCGAACTGCAAAAGGTGACATAGAAATCAGTCTTTATACAGTTGAAAAAAAGAAAAAGCCATCTTATACTACCCAAAGGAACGATTATCAGCCTAGCTGTGGGCGGTCTTTACGAAGGACACAGCGCAAGCGTCAGCATACTTACCAAACACGATCCAACATAGAGCATAATTCGCATACATCATGCCAAAATGCAGATATGCAGGAAGACTCAGACAGCTCCTCAGAGGAAGATGAAACTGTTGGCACAAGTGATGCTTCTGTAGAAGATCCTGTTATTGAATGGCAAAGTGAAAGTTCTTCCAGTGATTCATCAAGTGAATATTCTGATTGGACAGCAGATGCTGGAATAAATTTGCAACCTCCAAAAAGACAAACCAGACAGACAACACGGAAAATATGCAGCAGCTCTGAGGAGGAGAATTTGAAGTCACTGGAAGAAAGGCAAAAAAAACCTAAACAGACAAGAAAGAAGAAAGGAGGATTGGTTTCTATGGCAGGTGAGTCCAATGAAGAATGGTTTGCCCCTCAATGGATCTTAGATACCATACCGCGACGTTCTCCATTTGTCCCACAGATGGGAGATGAGCTTATCTATTTTAGGCAAGGACATGAAGCTTATGTGCGAGCTGTAAGGAAATCAAAAATATACAGCGTTAATTTACAGAAACAGCCATGGAACAAAATGGATCTCAGGGAACAAGAGTTTGTTAAGATTGTAGGAATTAAATATGAGGTTGGACCTCCTACATTATGCTGCTTGAAGCTTGCATTTCTGGACCCCATTTCAGGCAAAATGACTGGAGAATCTTTTTCCATTAAGTATCATGACATGCCAGATGTCATTGACTTCCTTGTGTTGCATCAATTTTATAATGAAGCCAAAGAAAGGAACTGGCAGATTGGTGATAGATTCCGCAGTATAATAGATGATGCCTGGTGGTTTGGGACTGTGGAAAGTCAGCAACCTTTTCAACCAGAGTATCCTGATAGTTCTTTCCAGTGTTACAGTGTTCACTGGGACAATAATGAGAGAGAAAAGATGAGCCCCTGGGATATGGAGCCAATTCCAGAAGGAACTGCCTTTCCAGATGAAGTTGGTGCTGGTGTTCCTGTGTCCCAGGAGGAATTGACTGCTTTGCTATACAAACCCCAGGAAGGAGAGTGGGGGGCACATTCCAGAGATGAGGAATGTGAACGGGTTATTCAGGGCATCAACCACCTTCTTTCCCTGGATTTTGCCAGCCCTTTTGCTGTTCCAGTGGATCTCAGTGCCTACCCCTTGTATTGTACTGTAGTTGCTTATCCAACTGACCTCAACACCATCAGGCGGAGACTTGAAAATCGCTTTTACAGAAGAATATCAGCATTAATGTGGGAGGTACGCTACATTGAGCATAATGCCAGGACTTTCAATGAGCCAGACAGTCCTATAGTTAAAGCAGCCAAAATTGTAACTGATGTCTTACTTCGATTTATTGGGGATCAGAGCTGTACTGATATACTGGATACTTATAATAAAATTAAAGCAGAAGAAGTAAACAGCACTGATGGAGAGGAGGAGACAGAAGTGGTTGATATAGATTCAGATGGTCCTGGTACTTCATCTGGAAGAAGAGTCAAATGCCGAGGTAGAAGACAGCCTTTAAAGTGTAATCCTGATGCTTGGAAAAAACAGTGCAAAGAGCTGTTGAGCCTCATTTATGAACGTGAAGACTCAGAGCCGTTTCGCCAGCCAACTGATCCTCTTTCTTACACAGGTCATCAAGAGCAAGAGGGAGAATCCTCAGAGTCAGTTGTTCCAGAAAGACAACAAGATCCTTCTCTTTCTGAGGATTGTGAAGATATTATAGGCACTCCTATGGACTTCAGCACTGTGAAAGAAACTTTGGAAGCAGGAAACTATGGTAGCCCTCTGGAATTTTATAAGGATGTTCACCAGATATTCAGCAACTCCAAAGCGTATACCTCTAATAAAAAGTCAAGGATCTACAGCATGACGCTGCGGTTATCTGCCTTATTTGAAAGTCATATTAAAAATATAATCTCTGAATATAAGTCAGCAGTCCAGAGTCAAAAAAGGAGAAGGCCACGGTACCGAAAACGTCTAAGAAGCAGCAGCAGTTCGTTATCTAGTAGCAGAGCACCTAGTCCAAAAGGGAAACAGAAACAAATGAAGTTGCAGCCTAAAAATGACCAGAATACCTCAGTGTCTTATGCCAGGACTAGCTCTCCTTTCTCATCACCTGTTTCAGATGCTACTGAAGGACTTTCACTATATCTCCTTGATGATGAACTGGATGGGCCATTTTCTTCAGCGGGCTTCAGTGGATATAGCCGAAGTGGAAATAGCCATGACCCAGGGAAAGCCAAATCATTTCGGAATAGAGTTTTGCCAGTTAAACAAGATCACTCCCTTGATGGACCTCTTACAAATGGTGATGGCAGAGAGCCCAGGACAGGAATCAAGAGAAAACTACTTAGTGCATCAGAAGAGGATGAAAGCCTGGGAGGAGAAGAGAAAGAGAAAAAAGAAACAAAAGAGAAATCACATTTATCCTCCTCGGAGAGTGGAGAGTTAGGATCCAGTTTAAGTTCTGAAAGTACCTGTGGTTCTGATTCTGACTCTGAATCAACTTCCAGAACAGATCAAGATTATGTAGATGGAGACCATGACTACAGCAAATTCATACAAACCAGACCTAAAAGAAAACTCAGAAAGCAACATGCCAATGGAAAAAGAAACTGGAAGACGAGAGGCACAGGAGGAAGAGGCAGATGGGGAAGATGGGGTAGATGGAGTAGAGGAGGCAGAGGAAGAGGAGGCAGGGGAAGAGGGGGTCGAGGAAGAGGTGGAGGTGGCACTAGGGGGAGAGGGAGAGGGAGAGGTGGAAGAGGTGCTTCTAGAGGAGCAACCAGAGCCAAACGAGCACGTATTGCAGATGATGAATTTGACACCATGTTTTCAGGACGTTTCAGTAGACTGCCTCGAATTAAAACAAGAAATCAAGGCAGGAGGACTGTTTTATATAACGATGATTCAGATAATGACAATTTTGTGTCCACTGAGGATCCTCTGAATCTTGGTACATCCAGATCAGGTAGAGTGCGTAAAATGACAGAAAAAGCCAGGGTTAGCCATCTCATGGGATGGAATTAT
