# Supplementary material for: Equivocal evidence for a link between megalencephaly-related genes and primate brain size evolution
Source: Sci Rep. 2022 Jun 28;12:10902. doi: 10.1038/s41598-022-12953-4 (PMC9239989; doi:10.1038/s41598-022-12953-4)
Supplement: Supplementary file 4 — Supplementary Information 4. [file 41598_2022_12953_MOESM4_ESM.phy]

 23 867
Chlorocebus_sabaeus  ATGGAGCTGCTGTGCTGCGAGGTGGACCCGGTCCGCAGGGCCGTGCGGGACCGCAACCTGCTCCAAGACGACCGCGTCTTGCAGAACCTGCTCACCATCGAGGAGCGCTACCTTCCGCAGTGCTCCTACTTCAAGTGCGTGCAGAAGGACATCCAACCCTACATGCGCAGGATGGTGGCCACCTGGATGCTGGAGGTCTGTGAGGAACAGAAGTGCGAAGAAGAGGTCTTCCCTCTGGCCATGAATTACCTGGACCGTTTCTTGGCTGGGGTCCCGACTCCAAAGTCCCATCTGCAACTCCTGGGTGCTGTCTGCATGTTCCTGGCCTCCAAACTCAAAGAGACCAGCCCGCTGACTGCGGAGAAGCTGTGCATTTACACCGACAACTCCATCAAGCCTCAGGAGCTGCTGGAGTGGGAGCTGGTGGTGCTGGGGAAGTTGAAGTGGAACCTGGCAGCTGTCACTCCTCATGACTTCATTGAGCACATCTTGCGCAAGCTGCCCCAGCAGCGGGAGAAGCTGTCTCTGATCCGAAAGCACGCCCAGACCTTCATTGCTCTGTGTGCCACCGACTTTAAGTTTGCCATGTACCCACCATCGATGATCGCAACTGGAAGCGTGGGAGCAGCCATCTGCGGGCTCCAGCAGGATGAGGAAGTGAGCTCGCTCACTTGTGATGCCCTGACTGAGCTGCTGGCTAAGATCACCAACACAGACGTGGATTGTCTCAAAGCTTGCCAGGAGCAGATTGAGGCGGTGCTCCTCAACAGCCTGCAGCAGTACCGTCAGGACCAGCGCGACGGATCCAAGTCGGAGGATGAACTGGACCAAGCCAGCACCCCTACAGACGTGCGGGATATCGACCTG
Microcebus_murinus  ATGGAGCTTCTGTGCTGCGAGGTGGACCCGGTCCGCAGGGCCGTGCGGGACCAAAACCTGCTGCAGGACGACCGCGTTCTGCAGAATTTGCTCACCATCGAGGAGCGCTACCTCCCGCAGTGCTCCTACTTCAAGTGCGTGCAGAAGGACATCCAGCCCTACATGCGCAGGATGGTGGCCACCTGGATGCTGGAGGTATGTGAGGAACAGAAGTGTGAAGAAGAGGTCTTCCCTCTGGCCATGAATTACCTGGACCGCTTTCTGGCCGGGGTGCCGACTCCTAAGTCCCATCTCCAACTCCTGGGTGCTGTCTGCATGTTCCTGGCCTCCAAGCTCAAAGAGACCATCCCGCTGACTGCGGAAAAGTTGTGCATTTACACCGACAACTCCATCAAGCCTCAGGAGCTGCTGGAGTGGGAACTGGTGGTGCTGGGGAAGTTGAAGTGGAACCTGGCTGCTGTCACTCCTCATGACTTCATCGAGCACATCCTGCGCAAGTTGCCCCAGCAGAGAGAGAAGCAATCTCTGATCCGCAAGCACGCGCACACCTTCATCGCCCTGTGTGCCACCGACTTCAAGTTTGCCATGTACCCGCCATCCATGATCGCAACTGGAAGTGTGGGGGCAGCCATCTGTGGGCTCCAGCAGGATGAGGAAGTGAGCTCGCTCACTTGCGATGCCCTGACTGAGCTGCTGGCCAAGATCACCAACACGGATGTGGATTGTCTCAAAGCCTGCCAGGAGCAGATTGAGGCGGTGCTTCTCAATAGCCTGCAGCAGTACCGCCAGGACCAGCGTGATGGATCCAAGTCGGAGGATGAACTGGACCAAGCCAGCACCCCTACAGACGTGCGGGATATTGACCTG
Aotus_nancymaae  ATGGAGCTGCTGTGCTGCGAGGTGGACCCGATCCGCAGGGCTGTGCGGGACCGCAACCTGCTACAGGACGACCGCGTCCTGCAGAACCTGCTCACCATCGAGGAGCGCTACCTTCCGCAGTGCTCCTACTTCAAGTGCGTGCAGAAGGACATCCAGCCCTACATGCGCAGGATGGTGGCCACCTGGATGCTGGAGGTCTGTGAGGAACAGAAGTGCGAAGAAGAGGTCTTCCCTCTGGCCATGAATTACCTGGACCGTTTCTTGGCTGGGGTCCCGACTCCAAAGTCCCATCTGCAACTCCTGGGTGCTGTCTGCATGTTCCTGGCCTCCAAGCTCAAAGAGACCAGCCCGCTGACTGCGGAGAAGCTGTGCATTTACACTGACAACTCCATCAAGCCTCAGGAGCTGCTGGAGTGGGAGCTGGTGGTGCTGGGGAAGTTGAAGTGGAACCTGGCAGCTGTCACTCCTCATGACTTCATTGAGCACATCTTGCGCAAGCTGCCTCAGCAGCGGGAGAAGCTGTCTCTGATCCGAAAGCATGCCCAGACCTTCATCGCTCTGTGTGCCACCGACTTTAAGTTCGCCATGTACCCACCATCGATGATCGCAACTGGAAGTGTGGGAGCAGCCATCTGTGGCCTCCAGCAGGATGAGGAAGTGAGCTCGCTCACTTGCGATGCCCTGACTGAGCTGCTGGCTAAGATCACCAACACAGACGTGGATTGTCTCAAAGCCTGCCAGGAGCAGATTGAGGCGGTGCTCCTCAATAGCCTGCAGCAGTACCGTCAGGACCAGCGCGACGGATCCAAGTCGGAGGATGAACTGGACCAAGCCAGCACCCCTACAGACGTGCGGGATATCGACCTG
Callithrix_jacchus  ATGGAGCTACTGTGCTGCGAGGTGGACCCGATCCGCAGGGCCGTGCGGGACCGCAACCTGCTACAGGACGACCGCGTCCTGCAGAACCTGCTCACCATCGAGGAGCGCTACCTTCCGCAATGCTCCTACTTCAAGTGCGTGCAAAAAGACATCCAGCCCTACATGCGCAGGATGGTGGCCACCTGGATGCTGGAGGTCTGTGAGGAACAGAAGTGCGAAGAAGAGGTCTTCCCTCTGGCCATGAATTACCTGGACCGTTTCTTGGCTGGGGTCCCGACTCCAAAGTCCCATCTGCAACTCCTGGGTGCTGTCTGCATGTTCCTGGCCTCCAAGCTCAAAGAGACCAGCCCGCTGACTGCGGAGAAGCTGTGCATTTACACTGACAACTCCATCAAGCCTCAGGAGCTGCTGGAGTGGGAGCTGGTGGTGCTGGGAAAGTTGAAGTGGAACCTGGCAGCTGTCACTCCTCACGACTTCATTGAGCACATCTTGCGCAAGCTGCCTCAGCAGCGTGAGAAGCTGTCTCTGATCCGAAAGCACGCCCAGACCTTCATCGCTCTGTGTGCCACCGACTTTAAGTTCGCCATGTACCCGCCATCGATGATCGCAACTGGAAGTGTGGGAGCAGCCATCTGTGGCCTCCAGCAGGATGAGGAAGTGAGCTCGCTCACTTGCGATGCCCTGACTGAGCTGCTGGCTAAGATCACCAACACAGACGTGGATTGTCTCAAAGCCTGCCAGGAGCAGATTGAGGCAGTGCTCCTCAATAGCCTGCAGCAGTACCGTCAGGACCAGCGCGACGGATCCAAGTCGGAAGATGAACTGGACCAAGCCAGCACCCCTACAGACGTCCGGGATATCGACCTG
Cebus_capucinus  ATGGAGCTGCTGTGCTGCGAGGTGGACCCGATCCGCAGGGCCGTGCGGGACCGCAACCTGCTACAGGACGACCGCGTCCTGCAGAACCTGCTCACCATCGAGGAGCGCTACCTTCCGCAATGCTCCTACTTCAAGTGCGTGCAGAAGGACATCCAGCCCTACATGCGCAGGATGGTGGCCACCTGGATGCTGGAGGTCTGTGAGGAACAGAAGTGCGAAGAAGAGGTTTTCCCTCTGGCCATGAATTACCTGGACCGTTTCTTGGCTGGGGTCCCGACTCCAAAGTCCCATCTGCAACTCCTGGGTGCTGTCTGCATGTTCCTGGCCTCCAAGCTCAAAGAGACCAGCCCGCTGACTGCAGAGAAGCTGTGCATTTACACTGACAACTCCATCAAGCCTCAGGAGCTGCTGGAGTGGGAGCTGGTGGTGCTGGGGAAGTTGAAGTGGAACCTGGCAGCTGTCACTCCTCATGACTTCATTGAGCACATCTTGCGCAAGCTGCCTCAGCAGCGGGAGAAGCTGTCTCTGATCCGAAAGCATGCCCAGACCTTCATCGCTCTGTGTGCCACCGACTTTAAGTTCGCCATGTACCCACCGTCGATGATCGCAACTGGAAGTGTGGGAGCAGCCATCTGTGGCCTCCAGCAGGATGAGGAAGTGAGCTCGCTCACTTGCGATGCCCTGACTGAGCTGCTGGCTAAGATCACCAACACAGACGTGGATTGTCTCAAAGCCTGCCAGGAGCAGATTGAGGCGGTGCTCCTCAATAGCCTGCAGCAGTACCGTCAGGACCAGCGCGATGGATCCAAGTCGGAGGATGAACTGGACCAAGCCAGCACCCCTACAGACGTGCGGGATATCGACCTG
Saimiri_boliviensis  ATGGAGCTGCTGTGCTGCGAGGTGGACCCGATCCGCAGGGCCGTGCGGGACCGCAACCTGCTCCAGGACGACCGCGTCCTGCAGAACCTGCTCACCATCGAGGAGCGCTACCTTCCGCAGTGCTCCTACTTCAAGTGCGTGCAGAAGGACATCCAGCCCTACATGCGCAGGATGGTGGCCACCTGGATGCTGGAGGTCTGTGAGGAACAGAAGTGCGAAGAAGAGGTCTTCCCTCTGGCCATGAATTACCTGGACCGTTTCTTGGCTGGGGTCCCGACTCCAAAGTCCCATCTGCAACTCCTGGGTGCTGTCTGCATGTTCCTGGCCTCCAAGCTCAAAGAAACCAGCCCGCTGACTGCGGAGAAGCTGTGCATTTACACTGACAACTCCATCAAGCCTCAGGAGCTGCTGGAGTGGGAGCTGGTGGTGCTGGGGAAGTTGAAGTGGAACCTGGCAGCTGTCACTCCTCATGACTTCATTGAGCACATCTTGCGCAAGCTGCCTCAGCAGCGGGAGAAGCTGTCTCTGATCCGAAAGCATGCCCAGACCTTCATCGCTCTGTGTGCCACCGACTTTAAGTTCGCCATGTACCCACCATCGATGATCGCAACTGGAAGTGTGGGAGCAGCCATCTGTGGCCTCCAGCAGGATGAGGAAGTGAGTTCGCTCACTTGCGATGCCCTGACTGAGCTGCTGGCTAAGATCACCAACACAGACGTGGATTGTCTCAAAGCCTGCCAGGAGCAGATTGAGGCCGTGCTCCTCAACAGCCTGCAGCAGTACCGTCAGGACCAGCGCGACGGATCCAAGTCGGAGGATGAACTGGACCAAGCCAGCACCCCTACAGACGTGCGGGATATTGACCTG
Gorilla_gorilla_gorilla  ATGGAGCTGCTGTGCCACGAGGTGGACCCGGTCCGCAGGGCCGTGCGGGACCGCAACCTGCTCCGAGACGACCGCGTCCTGCAGAACCTGCTCACCATCGAGGAGCGCTACCTTCCGCAGTGCTCCTACTTCAAGTGCGTGCAGAAGGACATCCAACCCTACATGCGCAGAATGGTGGCCACCTGGATGTTGGAGGTTTGTGAGGAACAGAAGTGCGAAGAAGAGGTCTTCCCTCTGGCCATGAATTACCTGGACCGTTTCTTGGCTGGGGTCCCGACTCCGAAGTCCCATCTGCAACTCCTGGGTGCTGTCTGCATGTTCCTGGCCTCCAAACTCAAAGAGACCAGCCCGCTGACTGCGGAGAAGCTGTGCATTTACACCGACAACTCCATCAAGCCTCAGGAGCTGCTGGAGTGGGAACTGGTGGTGCTGGGGAAGTTGAAGTGGAACCTGGCAGCTGTCACTCCTCATGACTTCATTGAGCACATCTTGCGCAAGCTGCCCCAGCAGCGGGAGAAGCTGTCTCTGATCCGCAAGCATGCTCAGACCTTCATTGCTCTGTGTGCCACCGACTTTAAGTTTGCCATGTACCCACCGTCGATGATCGCAACTGGAAGTGTGGGAGCAGCCATCTGTGGGCTCCAGCAGGATGAGGAAGTGAGCTCGCTCACTTGTGATGCCCTGACTGAGCTGCTGGCTAAGATCACCAACACAGACGTGGATTGTCTCAAAGCTTGCCAGGAGCAGATTGAGGCGGTGCTCCTCAATAGCCTGCAGCAGTACCGTCAGGACCAACGTGATGGATCCAAGTCAGAGGATGAACTGGACCAAGCCAGCACCCCTACAGACGTGCGGGATATCGACCTG
Homo_sapiens  ATGGAGCTGCTGTGCCACGAGGTGGACCCGGTCCGCAGGGCCGTGCGGGACCGCAACCTGCTCCGAGACGACCGCGTCCTGCAGAACCTGCTCACCATCGAGGAGCGCTACCTTCCGCAGTGCTCCTACTTCAAGTGCGTGCAGAAGGACATCCAACCCTACATGCGCAGAATGGTGGCCACCTGGATGCTGGAGGTCTGTGAGGAACAGAAGTGCGAAGAAGAGGTCTTCCCTCTGGCCATGAATTACCTGGACCGTTTCTTGGCTGGGGTCCCGACTCCGAAGTCCCATCTGCAACTCCTGGGTGCTGTCTGCATGTTCCTGGCCTCCAAACTCAAAGAGACCAGCCCGCTGACCGCGGAGAAGCTGTGCATTTACACCGACAACTCCATCAAGCCTCAGGAGCTGCTGGAGTGGGAACTGGTGGTGCTGGGGAAGTTGAAGTGGAACCTGGCAGCTGTCACTCCTCATGACTTCATTGAGCACATCTTGCGCAAGCTGCCCCAGCAGCGGGAGAAGCTGTCTCTGATCCGCAAGCATGCTCAGACCTTCATTGCTCTGTGTGCCACCGACTTTAAGTTTGCCATGTACCCACCGTCGATGATCGCAACTGGAAGTGTGGGAGCAGCCATCTGTGGGCTCCAGCAGGATGAGGAAGTGAGCTCGCTCACTTGTGATGCCCTGACTGAGCTGCTGGCTAAGATCACCAACACAGACGTGGATTGTCTCAAAGCTTGCCAGGAGCAGATTGAGGCGGTGCTCCTCAATAGCCTGCAGCAGTACCGTCAGGACCAACGTGACGGATCCAAGTCGGAGGATGAACTGGACCAAGCCAGCACCCCTACAGACGTGCGGGATATCGACCTG
Nomascus_leucogenys  ATGGAGCTGCTGTGCTGCGAGGTGGACCCGGTCCGCAGGGCCGTGCGGGACCGCAACCTGCTCCAAGACGACCGCGTCCTGCAGAACCTGCTCACCATCGAGGAGCGCTACCTTCCGCAGTGCTCTTACTTCAAGTGCGTGCAGAAAGACATCCAACCCTACATGCGCAGAATGGTGGCCACCTGGATGCTGGAGGTCTATGAGGAACAGAAGTGTGAAGAAGAGGTTTTCCCTCTGGCCATGATTTACCTGGACTGTTTCTTGGCCAGGATCCCAACTCCAAAGTCCCATCTGCAACTTCTGGGTGCCGTCTGTACGTTCCTGGCCTCCAGGCTCAAAGAGACCAGCCCTCTGACTGCGGAGAAGCTGTGCATTTACACAGACAACTCCATCAAGCCTCAGGAGCTGCTGGAGTGGGAACTGGTGGTGCTGGGGAAGTTGAAGTGGAACCTGGCAGCTGTCACTCCTCATGACTTCATTGAGCACATCTTGCGCAAGCTGCCCCAGCAGCGGGAGAAGCTGTCTCTGATCCGCAAGCATGCCCAGACCTTCATTGCTCTGTGTGCCACCGACTTTAAGTTTGCCATGTACCCACCATCGATGATCGCAACTGGAAGTGTGGGAGCAGCCATCTGTGGGCTCCAGCAGGACGAGGAAGTGAGCTCGCTCACTTGTGATGCCCTGACTGAGCTGCTGGCTAAGATCACCAACACAGACGTGGATTGTCTCAAAGCTTGCCAGGAGCAGATTGAGGCGGTGCTCCTCAATAGCCTGCAGCAGTACCGTCAGGACCAGCGTGACGGATCCAAGTCGGAGGATGAACTGGACCAAGCCAGCACCCCTACAGACGTGCGGGATATCGACCTG
Pan_paniscus  ATGGAGCTGCTGTGCCACGAGGTGGACCCGGTCCGCAGGGCCGTGCGGGACCGCAACCTGCTCCGCGACGACCGCGTCCTGCAGAACCTGCTCACCATCGAGGAGCGCTACCTTCCGCAGTGCTCCTACTTCAAGTGCGTGCAGAAGGACATCCAACCCTACATGCGCAGAATGGTGGCCACCTGGATGCTGGAGGTCTGTGAGGAACAGAAGTGCGAAGAAGAGGTCTTCCCTCTGGCCATGAATTACCTGGACCGTTTCTTGGCTGGGGTCCCGACTCCGAAGTCCCATCTGCAACTCCTGGGTGCTGTCTGCATGTTCCTGGCCTCCAAACTCAAAGAGACCAGCCCGCTGACTGCGGAGAAGCTGTGCATTTACACCGACAACTCCATCAAGCCTCAGGAGCTGCTGGAGTGGGAACTGGTGGTGCTGGGGAAGTTGAAGTGGAACCTGGCAGCTGTCACTCCTCATGACTTCATTGAGCACATCTTGCGCAAGCTGCCCCAGCAGCGGGAGAAGCTGTCTCTGATCCGCAAGCATGCTCAGACCTTCATTGCTCTGTGTGCCACCGACTTTAAGTTTGCCATGTACCCACCGTCGATGATCGCAACTGGAAGTGTGGGAGCAGCCATCTGTGGGCTCCAGCAGGATGAGGAAGTGAGCTCGCTCACTTGTGATGCCCTGACTGAGCTGCTGGCTAAGATCACCAACACAGACGTGGATTGTCTCAAAGCTTGCCAGGAGCAGATTGAGGCGGTGCTCCTCAATAGCCTGCAGCAGTACCGTCAGGACCAACGTGACGGATCCAAGTCGGAGGATGAACTGGACCAAGCCAGCACCCCTACAGACGTGCGGGATATCGACCTG
Pan_troglodytes_troglodytes  ATGGAGCTGCTGTGCCACGAGGTGGACCCGGTCCGCAGGGCCGTGCGGGACCGCAACCTGCTCCGAGACGACCGCGTCCTGCAGAACCTGCTCACCATCGAGGAGCGCTACCTTCCGCAGTGCTCCTACTTCAAGTGCGTGCAGAAGGACATCCAACCCTACATGCGCAGAATGGTGGCCACCTGGATGCTGGAGGTCTGTGAGGAACAGAAGTGCGAAGAAGAGGTCTTCCCTCTGGCCATGAATTACCTGGACCGTTTCTTGGCTGGGGTCCCGACTCCGAAGTCCCATCTGCAACTCCTGGGTGCTGTCTGCATGTTCCTGGCCTCCAAACTCAAAGAGACCAGCCCGCTGACTGCGGAGAAGCTGTGCATTTACACCGACAACTCCATCAAGCCTCAGGAGCTGCTGGAGTGGGAACTGGTGGTGCTGGGGAAGTTGAAGTGGAACCTGGCAGCTGTCACTCCTCATGACTTCATTGAGCACATCTTGCGCAAGCTGCCCCAGCAGCGGGAGAAGCTGTCTCTGATCCGCAAGCATGCTCAGACCTTCATTGCTCTGTGTGCCACCGACTTTAAGTTTGCCATGTACCCACCGTCGATGATCGCAACTGGAAGTGTGGGAGCAGCCATCTGTGGGCTCCAGCAGGATGAGGAAGTGAGCTCGCTCACTTGTGATGCCCTGACTGAGCTGCTGGCTAAGATCACCAACACAGACGTGGATTGTCTCAAAGCTTGCCAGGAGCAGATTGAGGCGGTGCTCCTCAATAGCCTGCAGCAGTACCGTCAGGACCAACGTGACGGATCCAAGTCGGAGGATGAACTGGACCAAGCCAGCACCCCTACAGACGTGCGGGATATCGACCTG
Pongo_abelii  ATGGAGCTGCTGTGCTGCGAGGTGGACCCGGTCCGCAGGGCCGTGCGGGACCGCAACCTGCTCCAAGACGACCGCGTCCTGCAGAACCTGCTCACCATCGAGGAGCGCTACCTTCCGCAGTGCTCCTACTTCAAGTGCGTGCAGAAGGACATCCAACCCTACATGCGCAGAATGGTGGCCACCTGGATGCTGGAGGTCTGTGAGGAACAGAAGTGCGAAGAAGAGGTCTTCCCTCTGGCCATGAATTACCTGGACCGTTTCTTGGCTGGGGTCCCGACTCCGAAGTCCCATCTGCAACTCCTGGGTGCTGTCTGCATGTTCCTGGCCTCCAAACTCAAAGAGACCAGCCCGCTGACTGCGGAGAAGCTGTGCATTTACACCGACAACTCCATCAAGCCTCAGGAGCTGCTGGAGTGGGAACTGGTGGTGCTGGGGAAGTTGAAGTGGAACCTGGCAGCTGTCACTCCTCATGACTTCATTGAGCACATCTTGCGCAAGCTGCCCCAGCAGCGGGAGAAGCTGTCTCTGATCCGCAAGCATGCCCAGACCTTCATTGCTCTGTGTGCCACCGACTTTAAGTTTGCCATGTACCCACCGTCGATGATCGCAACAGGAAGTGTGGGAGCAGCCATCTGTGGGCTCCAGCAGGATGAGGAAGTGAGCTCGCTCACTTGTGATGCCCTGACTGAGCTGCTGGCTAAGATCACCAACACAGACGTGGATTGTCTCAAAGCTTGCCAGGAGCAGATTGAGGCGGTGCTCCTCAATAGCCTGCAGCAGTACCGTCAGGACCAACGTGACGGATCCAAGTCGGAGGATGAACTGGACCAAGCCAGCACCCCTACAGACGTGCGGGATATCGACCTG
Cercocebus_torquatus_atys  ATGGAGCTGCTGTGCTGCGAGGTGGACCCGGTCCGCAGGGCCGTGCGTGACCGAAACCTGCTCCAAGACGACCGCGTCCTGCAGAACCTGCTCACCATCGAGGAGCGCTACCTTCCGCAGTGCTCCTACTTCAAGTGCGTGCAGAAGGACATCCAACCCTACATGCGCAGGATGGTGGCCACCTGGATGCTGGAGGTCTGTGAGGAACAGAAGTGCGAAGAAGAGGTCTTCCCTCTGGCCATGAATTACCTGGACCGTTTCTTGGCTGGGGTCCCGACTCCAAAGTCCCATCTGCAACTCCTGGGTGCTGTCTGCATGTTCCTGGCCTCCAAACTCAAAGAGACCAGCCCGCTGACTGCGGAGAAGCTGTGCATTTACACCGACAACTCCATCAAGCCTCAGGAGCTGCTGGAGTGGGAGCTGGTGGTGCTGGGGAAGTTGAAGTGGAACCTGGCAGCTGTCACTCCTCATGACTTCATTGAGCACATCTTGCGCAAGCTGCCCCAGCAGCGGGAGAAGCTGTCTCTGATCCGAAAGCATGCCCAGACCTTCATTGCTCTGTGTGCCACCGACTTTAAGTTTGCCATGTACCCACCATCGATGATCGCAACTGGAAGTGTGGGAGCAGCCATCTGCGGGCTCCAGCAGGATGAGGAAGTGAGCTCGCTCACTTGTGATGCCCTGACTGAGCTGCTGGCTAAGATCACCAACACAGACGTGGATTGTCTCAAAGCTTGCCAGGAGCAGATTGAGGCGGTGCTCCTCAACAGCCTGCAGCAGTACCGTCAGGACCAGCGCGACGGATCCAAGTCGGAGGATGAACTGGACCAAGCCAGCACCCCTACAGACGTGCGGGATATCGACCTG
Macaca_fascicularis  ATGGAGCTGCTGTGCTGCGAGGTGGACCCGGTCCGCAGGGCCGTGCGTGACCGCAACCTGCTCCAAGACGACCGCGTCCTGCAGAACCTGCTCACCATCGAGGAGCGCTACCTTCCGCAGTGCTCCTACTTCAAGTGCGTGCAGAAGGACATCCAACCCTACATGCGCAGGATGGTGGCCACCTGGATGCTGGAGGTCTGTGAGGAACAGAAGTGCGAAGAAGAGGTCTTCCCTCTGGCCATGAATTACCTGGACCGTTTCTTGGCTGGGGTCCCGACTCCAAAGTCCCATCTGCAACTCCTGGGTGCTGTCTGCATGTTCCTGGCCTCCAAACTCAAAGAGACCAGCCCGCTGACTGCGGAGAAGCTGTGCATTTACACCGACAACTCCATCAAGCCTCAGGAGCTGCTGGAGTGGGAGCTGGTGGTGCTGGGGAAGTTGAAGTGGAACCTGGCAGCTGTCACTCCTCATGACTTCATTGAGCACATCTTGCGCAAGCTGCCCCAGCAGCGGGAGAAGCTATCTGTGGTCCGCAAGCACGCCCAGACCTTCATTGCTCTGTGTGCCACCGACTTTAAGTTTGCCATGTACCCACCATCGATGATCGCAACTGGAAGTGTGGGAGCAGCCATCTGCGGGCTCCAGCAGGATGAGGAAGTGAGCTCGCTCACTTGTGATGCCCTGACTGAGCTGCTGGCTAAGATCACCAACACAGACGTGGATTGTCTCAAAGCTTGCCAGGAGCAGATTGAGGCGGTGCTCCTCAACAGCCTGCAGCAGTACCGTCAGGACCAGCGCGACGGATCCAAGTCGGAGGATGAACTGGACCAAGCCAGCACCCCTACAGATGTGCGGGATATCGACCTG
Macaca_mulatta  ATGGAGCTGCTGTGCTGCGAGGTGGACCCGGTCCGCAGGGCCGTGCGTGACCGCAACCTGCTCCAAGACGACCGCGTCCTGCAGAACCTGCTCACCATCGAGGAGCGCTACCTTCCGCAGTGCTCCTACTTCAAGTGCGTGCAGAAGGACATCCAACCCTACATGCGCAGGATGGTGGCCACCTGGATGCTGGAGGTCTGTGAGGAACAGAAGTGCGAAGAAGAGGTCTTCCCTCTGGCCATGAATTACCTGGACCGTTTCTTGGCTGGGGTCCCGACTCCAAAGTCCCATCTGCAACTCCTGGGTGCTGTCTGCATGTTCCTGGCCTCCAAACTCAAAGAGACCAGCCCGCTGACTGCGGAGAAGCTGTGCATTTACACCGACAACTCCATCAAGCCTCAGGAGCTGCTGGAGTGGGAGCTGGTGGTGCTGGGGAAGTTGAAGTGGAACCTGGCAGCTGTCACTCCTCATGACTTCATTGAGCACATCTTGCGCAAGCTGCCCCAGCAGCGGGAGAAGCTATCTGTGGTCCGCAAGCACGCCCAGACCTTCATTGCTCTGTGTGCCACCGACTTTAAGTTTGCCATGTACCCACCATCGATGATCGCAACTGGAAGTGTGGGAGCAGCCATCTGCGGGCTCCAGCAGGATGAGGAAGTGAGCTCGCTCACTTGTGATGCCCTGACTGAGCTGCTGGCTAAGATCACCAACACAGACGTGGATTGTCTCAAAGCTTGCCAGGAGCAGATTGAGGCGGTGCTCCTCAACAGCCTGCAGCAGTACCGTCAGGACCAGCGCGACGGATCCAAGTCGGAGGATGAACTGGACCAAGCCAGCACCCCTACAGATGTGCGGGATATCGACCTG
Macaca_nemestrina  ATGGAGCTGCTGTGCTGCGAGGTGGACCCGGTCCGCAGGGCCGTGCGTGACCGCAACCTGCTCCAAGACGACCGCGTCCTGCAGAACCTGCTCACCATCGAGGAGCGCTACCTTCCGCAGTGCTCCTACTTCAAGTGCGTGCAGAAGGACATCCAACCCTACATGCGCAGGATGGTGGCCACCTGGATGCTGGAGGTCTGTGAGGAACAGAAGTGCGAAGAAGAGGTCTTCCCTCTGGCCATGAATTACCTGGACCGTTTCTTGGCTGGGGTCCCGACTCCAAAGTCCCATCTGCAACTCCTGGGTGCTGTCTGCATGTTCCTGGCCTCCAAACTCAAAGAGACCAGCCCGCTGACTGCGGAGAAGCTGTGCATTTACACCGACAACTCCATCAAGCCTCAGGAGCTGCTGGAGTGGGAGCTGGTGGTGCTGGGGAAGTTGAAGTGGAACCTGGCAGCTGTCACTCCTCATGACTTCATTGAGCACATCTTGCGCAAGCTGCCCCAGCAGCGGGAGAAGCTGTCCCTGATCCGCAAGCACGCCCAGACCTTCATTGCTCTGTGTGCCACCGACTTTAAGTTTGCCATGTACCCACCATCGATGATCGCAACTGGAAGTGTGGGAGCAGCCATCTGCGGGCTCCAGCAGGATGAGGAAGTGAGCTCGCTCACTTGTGATGCCCTGACTGAGCTGCTGGCTAAGATCACCAACACAGACGTGGATTGTCTCAAAGCTTGCCAGGAGCAGATTGAGGCGGTGCTCCTCAACAGCCTGCAGCAGTACCGTCAGGACCAGCGCGACGGATCCAAGTCGGAGGATGAACTGGACCAAGCCAGCACCCCTACAGATGTGCGGGATATCGACCTG
Mandrillus_leucophaeus  ATGGAGCTGCTGTGCTGCGAGGTGGACCCGGTCCGCAGGGCCGTGCGTGACCGCAACCTGCTCCAAGACGACCGCGTCCTGCAGAACCTGCTCACCATCGAGGAGCGCTACCTTCCGCAGTGCTCCTACTTCAAGTGCGTGCAGAAGGACATCCAACCCTACATGCGCAGGATGGTGGCCACCTGGATGCTGGAGGTCTGTGAGGAACAGAAGTGCGAAGAAGAGGTCTTCCCTCTGGCCATGAATTACCTGGACCGTTTCTTGGCTGGGGTCCCGACTCCAAAGTCCCATCTGCAACTCCTGGGTGCTGTCTGCATGTTCCTGGCCTCCAAACTCAAAGAGACCAGCCCGCTGACTGCGGAGAAGCTGTGCATTTACACCGACAACTCCATCAAGCCTCAGGAGCTGCTGGAGTGGGAGCTGGTGGTGCTGGGGAAGTTGAAGTGGAACCTGGCAGCTGTCACTCCTCATGACTTCATTGAGCACATCTTGCGCAAGCTGCCCCAGCAGCGGGAGAAGCTGTCTCTGATCCGAAAGCATGCCCAGACCTTCATTGCTCTGTGTGCCACCGACTTTAAGTTTGCCATGTACCCACCATCGATGATCGCAACTGGAAGTGTGGGAGCAGCCATCTGCGGGCTCCAGCAGGATGAGGAAGTGAGCTCGCTCACTTGTGATGCCCTGACTGAGCTGCTGGCTAAGATCACCAACACAGACGTGGATTGTCTCAAAGCTTGCCAGGAGCAGATTGAGGCGGTGCTCCTCAACAGCCTGCAGCAGTACCGTCAGGACCAGCGCGACGGATCCAAGTCGGAGGATGAACTGGACCAAGCCAGCACCCCTACAGACGTGCGGGATATCGACCTG
Papio_anubis  ATGGAGCTGCTGTGCTGCGAGGTGGACCCGGTCCGCAGGGCCGTGCGTGACCGCAACCTGCTCCAAGACGACCGCGTCCTGCAGAACCTGCTCACCATCGAGGAGCGCTACCTTCCGCAGTGCTCCTACTTCAAGTGCGTGCAGAAGGACATCCAACCCTACATGCGCAGGATGGTGGCCACCTGGATGCTGGAGGTCTGTGAGGAACAGAAGTGCGAAGAAGAGGTCTTCCCTCTGGCCATGAATTACCTGGACCGTTTCTTGGCTGGGGTCCCGACTCCAAAGTCCCATCTGCAACTCCTGGGTGCTGTCTGCATGTTCCTGGCCTCCAAACTCAAAGAGACCAGCCCGCTGACTGCGGAGAAGCTGTGCATTTACACCGACAACTCCATCAAGCCTCAGGAGCTGCTGGAGTGGGAGCTGGTGGTGCTGGGGAAGTTGAAGTGGAACCTGGCAGCTGTCACTCCTCATGACTTCATTGAGCACATCTTGCGCAAGCTGCCCCAGCAGCGGGAGAAGCTGTCTCTGATCCGAAAGCATGCCCAGACCTTCATTGCTCTGTGTGCCACCGACTTTAAGTTTGCCATGTACCCACCATCGATGATCGCAACTGGAAGTGTGGGAGCAGCCATCTGCGGGCTCCAGCAGGATGAGGAAGTGAGCTCGCTCACTTGTGATGCCCTGACTGAGCTGCTGGCTAAGATCACCAACACAGACGTGGATTGTCTCAAAGCTTGCCAGGAGCAGATTGAGGCGGTGCTCCTCAACAGCCTGCAGCAGTACCGTCAGGACCAGCGCGACGGATCCAAGTCGGAGGATGAACTGGACCAAGCCAGCACCCCTACAGACGTGCGGGATATCGACCTG
Colobus_angolensis  ATGGAGCTGCTGTGCTGCGAGGTGGACCCGGTCCGCAGGGCCGTGCGGGACCGCAACCTGCTCCAAGACGACCGCGTCCTGCAGAACCTGCTTACCATCGAGGAGCGCTACCTTCCGCAGTGCTCCTACTTCAAGTGCGTGCAGAAGGACATCCAACCCTACATGCGCAGGATGGTGGCCACCTGGATGCTGGAGGTCTGTGAGGAACAGAAGTGCGAAGAAGAGGTCTTCCCTCTGGCCATGAATTACCTGGACCGTTTCTTGGCTGGGGTCCCGACTCCAAAGTCCCATCTGCAACTCCTGGGTGCTGTCTGCATGTTCCTGGCCTCCAAACTCAAAGAGACCAGCCCGCTGACTGCGGAGAAGCTGTGCATTTACACCGACAACTCCATCAAGCCTCAGGAGCTGCTGGAGTGGGAGCTGGTGGTGCTGGGGAAGTTGAAGTGGAACCTGGCAGCTGTCACTCCTCATGACTTCATTGAGCACATCTTGCGCAAGCTGCCCCAGCAGCGGGAGAAGCTGTCTCTGATCCGAAAGCATGCCCAGACCTTCATTGCTCTGTGTGCCACCGACTTTAAGTTTGCCATGTACCCACCATCGATGATCGCAACTGGAAGTGTGGGAGCAGCCATCTGCGGGCTCCAGCAGGATGAGGAAGTGAGCTCGCTCACTTGTGATGCCCTGACCGAGCTGCTGGCTAAGATCACCAACACAGACGTGGATTGTCTCAAAGCTTGCCAGGAGCAGATTGAGGCGGTGCTCCTCAACAGCCTGCAGCAGTACCGTCAGGACCAGCGCGATGGATCCAAGTCGGAGGATGAACTGGACCAAGCCAGCACCCCTACAGACGTGCGGGATATCGACCTG
Rhinopithecus_bieti  ATGGAGCTGCTGTGCTGCGAGGTGGACCCGGTCCGCAGGGCCGTGCGGGACCGCAACCTGCTCCAAGACGACCGCGTCCTGCAGAACCTGCTCACCATCGAGGAGCGCTACCTTCCGCAGTGCTCCTACTTCAAGTGCGTGCAGAAGGACATCCAACCCTACATGCGCAGGATGGTGGCCACCTGGATGCTGGAGGTCTGTGAGGAACAGAAGTGCGAAGAAGAGGTTTTCCCTCTGGCCATGAATTACCTGGACCGTTTCTTGGCTGGGGTCCCGACTCCAAAGTCCCATCTGCAACTCCTGGGTGCTGTCTGCATGTTCCTGGCCTCCAAACTCAAAGAGACCAGCCCGCTGACTGCGGAGAAGCTGTGCATTTACACCGACAACTCCATCAAGCCTCAGGAGCTGCTGGAGTGGGAGCTGGTGGTGCTGGGGAAGTTGAAGTGGAACCTGGCAGCTGTCACTCCTCATGACTTCATTGAGCACATCTTGCGCAAGCTGCCCCAGCAGCGGGAGAAACTGTCTCTGATCCGAAAGCATGCCCAGACCTTCATTGCTCTGTGTGCTACCGACTTTAAGTTTGCCATGTACCCACCATCGATGATCGCAACTGGAAGTGTGGGAGCAGCCATCTGCGGGCTCCAGCAGGATGAGGAAGTGAGCTCGCTCACTTGTGATGCCCTGACCGAGCTGCTGGCTAAGATCACCAACACAGACGTGGATTGTCTCAAAGCTTGCCAGGAGCAGATTGAGGCGGTGCTCCTCCACAGCCTGCAGCAGTACCGTCAGGACCAGCGCGACGGATCCAAGTCGGAGGATGAACTGGACCAAGCCAGCACCCCTACAGACGTACGGGATATCGACCTG
Rhinopithecus_roxellana  ATGGAGCTGCTGTGCTGCGAGGTGGACCCGGTCCGCAGGGCCGTGCGGGACCGCAACCTGCTCCAAGACGACCGCGTCCTGCAGAACCTGCTCACCATCGAGGAGCGCTACCTTCCGCAGTGCTCCTACTTCAAGTGCGTGCAGAAGGACATCCAACCCTACATGCGCAGGATGGTGGCCACCTGGATGCTGGAGGTCTGTGAGGAACAGAAGTGCGAAGAAGAGGTTTTCCCTCTGGCCATGAATTACCTGGACCGTTTCTTGGCTGGGGTCCCGACTCCAAAGTCCCATCTGCAACTCCTGGGTGCTGTCTGCATGTTCCTGGCCTCCAAACTCAAAGAGACCAGCCCGCTGACTGCGGAGAAGCTGTGCATTTACACCGACAACTCCATCAAGCCTCAGGAGCTGCTGGAGTGGGAGCTGGTGGTGCTGGGGAAATTGAAGTGGAACCTGGCAGCTGTCACTCCTCATGACTTCATTGAGCACATCTTGCGCAAGCTGCCCCAGCAGCGGGAGAAACTGTCTCTGATCCGAAAGCATGCCCAGACCTTCATTGCTCTGTGTGCTACCGACTTTAAGTTTGCCATGTACCCACCATCGATGATCGCAACTGGAAGTGTGGGAGCAGCCATCTGCGGGCTCCAGCAGGATGAGGAAGTGAGCTCGCTCACTTGTGATGCCCTGACCGAGCTGCTGGCTAAGATCACCAACACAGACGTGGATTGTCTCAAAGCTTGCCAGGAGCAGATTGAGGCGGTGCTCCTCCACAGCCTGCAGCAGTACCGTCAGGACCAGCGCGACGGATCCAAGTCGGAGGATGAACTGGACCAAGCCAGCACCCCTACAGACGTACGGGATATCGACCTG
Otolemur_garnettii  ATGGAGCTTCTGTGTTGCGAGGTGGACCCGGTCCGCAGGGCTGTGCGAGACCAAAACCTGCTCCAAGACGACCGTGTCCTGCAGAATTTGCTCACCATCGAGGAGCGCTACCTTCCCCAGTGCTCCTACTTCAAGTGCGTGCAGAAGGACATTCAGCCTTACATGCGCAGGATGGTGGCCACCTGGATGCTGGAGGTCTGTGAGGAACAGAAGTGTGAAGAGGAGGTCTTCCCTCTGGCCATGAATTACCTGGACCGCTTTTTGGCCGGGGTGCCGACTCCTAAGTCTCATCTGCAGCTCCTGGGTGCTGTCTGTATGTTTCTGGCCTCCAAGCTCAAAGAGACCATCCCGCTGACTGCTGAAAAGTTGTGTATTTACACCGACAACTCCATCAAGCCTCAGGAGCTGCTGGAGTGGGAGCTGGTAGTCCTGGGGAAGTTGAAGTGGAACCTGGCTGCTGTCACTCCTCATGACTTCATTGAGCACATCCTTCGCAAGTTGCCGCAGCAGAGGGAGAAGCTGTCTCTGATCCGCAAGCACGCGCAGACCTTCATCGCTCTGTGCGCCACTGACTTTAAGTTCGCCATGTACCCGCCATCGATGATCGCAACTGGAAGTGTGGGCGCGGCCATCTGCGGGCTTCAGCAGGATGAGGAAGTGAGTTCGCTCACTTGCGATGCCCTGACCGAGCTGCTGGCCAAGATCACCAACACAGATGTGGATTGTCTCAAAGCCTGCCAGGAGCAGATCGAGGCAGTGCTTCTCAATAGCCTGCAGCAGTACCGTCAGGACCAGCGCGATGGATCTAAGTCAGAGGATGAACTGGACCAAGCCAGCACCCCGACAGATGTGCGGGATATTGACCTG
Tarsius_syrichta  ATGGAGCTTCTGTGCTGCGAGGTGGACCCGGTCCGCAGGGCCGTGCGGGACCGAAACCTGCTCCAGGACGACCGCGTCCTGCAGAACCTGCTCACCATCGAGGAGCGCTACCTTCCGCAGTGCTCCTACTTCAAGTGCGTGCAGAAGGACATCCAGCCCTACATGCGCAGGATGGTGGCCACCTGGATGCTGGAGGTCTGCGAGGAGCAGAAGTGCGAAGAGGAGGTCTTCCCTCTGGCCATGAACTACCTGGACCGCTTCTTGGCCGGGGTCCCGACTCCGAAGTCCCATCTGCAGCTGCTGGGTGCCGTCTGCATGTTCCTGGCGTCCAAGCTCAAGGAGACCATCCCGCTGACCGCCGAGAAGCTGTGCATCTACACCGACAACTCCATCAAGCCGCAGGAGCTGCTGGAGTGGGAGCTGGTGGTGCTGGGAAAGTTGAAGTGGAACCTGGCGGCCGTCACCCCCCATGACTTCATCGAGCACATCCTGCGCAAGCTGCCCCAGCAGCGGGAGAAGCTGTCTCTGATCCGCAAGCACGCGCAGACCTTCATTGCCCTGTGCGCCACCGACTTTAAGTTCGCCATGTACCCGCCCTCGATGATCGCAACTGGCAGCGTGGGCGCGGCCATCTGCGGACTCCAGCAGGATGAAGAAGTGAGCTCGCTCACCTGCGATGCCCTGACGGAGCTGCTGGCCAAGATCACCAACACAGACGTGGATTGTCTCAAAGCCTGCCAGGAGCAGATCGAGGCTGTGCTCTTGAACAGCCTTCAGCAGTACCATCAGGACCAGCGCGATGGGTCCAAGTCAGAGGATGAACTGGACCAAGCCAGCACCCCTACAGACGTGCGGGACATCGACCTG
