# Supplementary material for: Equivocal evidence for a link between megalencephaly-related genes and primate brain size evolution
Source: Sci Rep. 2022 Jun 28;12:10902. doi: 10.1038/s41598-022-12953-4 (PMC9239989; doi:10.1038/s41598-022-12953-4)
Supplement: Supplementary file 6 — Supplementary Information 6. [file 41598_2022_12953_MOESM6_ESM.phy]

 23 2154
Tarsius_syrichta  ATGTGCGCGTCGGTCAAGTCTAACATCCGGGGTCCTGCCCTCATCCCAAGAATGAAGACCAAGCACCGCATCTACTACATCACCCTCTTCTCCATTGTGCTCCTGGGCCTCATTGCCACGGGCATGTTTCAGTTCTGGCCCCATTCCATCGAGTCCTCGAGTGACTGGAACGTGGAGAAGCGCAGCGTGCGTGATGTGCCAGTGGCCAGACTGCCCTCTGACAGTCCCGTCCCCGAGCGGGGGGATCTCAGCTGCAGGATGCACACGTGTTTTGATGTCTACCGCTGCGGCTTCAGCCCAAAGAACAAAATGAAGGTGTACATCTACTCTCTAAAAAAGTATGTGGATGACTTCGGAGTCCCGGTCAGCAACACCATCTCCCGGGAGTATAATGAGCTACTCACGGCCATCTCGGACAGTGACTACTACACTGACGACATCGGCCGGGCCTGCCTGTTTGTTCCTTCAATTGATGTGCTTAACCAGAACACACTCCGCATCAAGGAGACAGCGCAAGCACTGGCCCAGCTTTCTAGGTGGGATCGAGGTTCAAATCACCTGCTGTTCAACATGTTGCCTGGAGGTCCCCCAGATTACAACACGGCCTTGGATGTTCCCAGAGACAGGGCCCTGTTGGCTGGTGGTGGCTTTTCCACGTGGACTTACCGACAGGGCTATGATGTCAGCATTCCCGTCTACAGCTCCCTGTCGGCCGAGGTGGAGCTCCCAGATAAAGGACCAAGTCCACGGCGACACTTCCTCCTGTCCTCGCAGACAGGTCTCCATCCTGAGTACAGAGAGGACCTAGAAGCCCTCCAGGCCAAACATGGCGAGTCGGTGTTAGTACTGGATAAATGCACCAACCTTTCAGAGGGTGTCCTTTCTGTCCGCAAGCGTTGCCATCAACACCAGGTCTTCGATTACCCCCAAGTGCTGCAGGAGGCGACCTTCTGTGTGGTCCTTCGTGGAGCTCGGCTGGGCCAGGCGGTTTTGAGCGATGTGTTACAGGCTGGCTGTGTCCCAGTGGTTGTTGCAGACTCCTATATTTTGCCTTTCTCTGAAGTTCTTGACTGGAAGAGAGCATCTGTGGTCGTACCAGAAGAAAAGATGTCAGATATGTACAGCATTTTGCAGAGCATACCCCAAAGACAGATTGAAGAAATGCAGAGACAGGTATGGTGGTTCTTGTGGCTGTACTTCCTGTCGATGGAAGCCATTGCCCTGGCCACCCTGCAGATTATCAATGACCGGATCCATCCATATGCTGCCATCTCCTATGAAGAATGGAATGACCCTCCCGCTGTGAAAGGGGGCAGCGTGAGCAACCCACTCTTCCTCCCGCTGATCCCACCGCAGTCTCAGGGGTTCACCGCCATCGTCCTCACCTATGACCGCGTGGAGAGCCTCTTCCGGGTCATCACTGAGGTGTCCAAGGTGCCCAGTCTATCCAAGCTGCTAGTCGTCTGGAATAATCAGAATAAGAACCCTCCAGAAGATTCTCTCTGGCCCAAAATCCGGGTTCCACTGAAAGTTGTGAGGACAGCTGAAAACAAGTTGAGTAACCGTTTCTTCCCTTACGACGAAATTGAGACTGAGGCTGTTCTGGCCATCGATGATGACATCATCATGCTGACGTCTGATGAGCTGCAATTTGGCTATGAGGTCTGGCGGGAATTTCCTGACCGCTTGGTGGGTTACCCCGGCCGTCTACATCTCTGGGACCATGAGATGAATAAGTGGAAGTATGAGTCTGAGTGGACTAACGAGGTATCCATGGTGCTCACAGGTGCGGCTTTTTATCACAAGTATTTTAATTACTTGTATACCTACAAAATGCCCGGGGATATCAAGAACTGGGTGGATGCCCACATGAACTGTGAAGACATTGCCATGAACTTCCTGGTGGCTAACGTCACGGGGAAAGCCGTCATCAAGGTAACCCCACGAAAGAAATTCAAGTGTCCTGAGTGTACCGCCATCGACGGACTTTCGCTAGACCAGACACACATGGTGGAGAGGTCCGAGTGCATCAACAAGTTTGCTTCAGTCTTTGGGACCATGCCTCTCAAGGTGGTGGAGCATCGCGCGGACCCTGTCCTGTACAAAGACGACTTTCCTGAAAAACTGAAGAGCTTTCCCAACATCGGCAGCCTG
Otolemur_garnettii  ATGTGCGCGTCGGTCAAGTATAATATCCGGGGTCCTGCCCTCATCCCAAGAATGAAGACCAAGCACCGAATCTACTACATCACCCTCTTCTCCATTGTCCTCCTGGGCCTCATTGCCACGGGCATGTTTCAGTTCTGGCCCCATTCCATCGAGTCCTCGAGTGACTGGAGTGCAGAGAAGCGCAGTGTCCGTGACGTGCCCGTGGTCAGGCTGCCGGCCGATAGCCCCATCCCAGAGCGCGGGGATCTCAGTTGCAGAATGCACACATGTTTTGATGTCTACCGCTGTGGCTTCAACCCAAAGAACAAAATAAAGGTGTATATCTATTCTCTGAAAAAATATGTGGATGACTTTGGCGTCCCAGTCAGCAACACCATCTCCCGGGAGTACAACGAACTGCTCACAGCCATCTCAGACAGCGACTACTATACTGATGACATCAACCGGGCCTGTCTGTTTGTTCCCTCCATCGATGTGCTCAACCAGAACACACTCCGCATCAAGGAGACAGCGCAGGCATTGGCCCAGCTCTCGAGGTGGGATCGAGGTACAAATCACCTGCTGTTCAACATGCTGCCTGGAGGTCCTCCAGATTATAACACAGCCCTAGATGTCCCTAGAGACAGGGCCCTTTTGGCTGGTGGCGGCTTTTCTACGTGGACTTACCGGCAAGGCTACGATGTCAGCATTCCTGTCTACAGTCCACTGTCAGCTCAGGTGGATCTTCCGGAGAAAGGACCAGGCCCTCGGCGGTACTTCCTCCTGTCCTCTCAGATGGGTCTCCATCCTGAGTACAGAGAGGACCTAGAAGCCCTCCAGGCCAAGCACGGAGAGTCAGTGTTAGTGCTTGACAAGTGCACCAACCTCTCAGAGGGTGTCCTTTCTGTCCGGAAGCGCTGCCAGAAGCACCAGGTCTTCGAGTACCCCCAGGTGCTGCAGGATGCTACATTTTGTGTGGTCCTTCGTGGAGCCCGTCTGGGCCAGGCGGTACTGAGTGAAGTGCTACAAGCTGGCTGTGTCCCAGTTGTCATCGCAGATTCCTACATTTTGCCTTTCTCTGAAGTTCTCGACTGGAAGAGAGCATCTGTGGTTGTACCAGAAGAAAAGATGTCAGATGTGTACAGTATTTTGCAGAGCATCCCCCAGAGACAGATTGAAGAAATGCAGAGACAGGCACGGTGGTTCTGGGAAGCATACTTCCAGTCAATTAAAGCCATTGCCTTGGCTACCCTGCAGATTATCAATGACCGGATCTATCCATATGCTGCCATCTCCTATGAAGAATGGAATGACCCTCCTGCTGTGAAATGGGGCAGTGTGAGCAACCCACTCTTCCTCCCGTTGATCCCACCACAGTCTCAAGGGTTCACTGCCATCGTCCTCACCTACGACCGAGTTGAGAGCCTCTTCCGGGTCATCACTGAAGTGTCCAAAGTGCCCAGTCTATCCAAGCTGCTAGTGGTCTGGAATAACCAGAATAAAAACCCTCCAGAAGATTCTCTTTGGCCCAAAATCCGGGTTCCACTAAAAGTTGTGAGGACTGCTGAAAATAAGCTGAGTAACCGGTTCTTCCCTTATGATGAGATTGAGACAGAGGCTGTCCTGGCCATCGACGATGATATCATTATGCTAACCTCTGATGAGCTGCAGTTTGGGTATGAGGTCTGGCGGGAATTTCCTGACCGCTTGGTGGGTTACCCAGGTCGTCTGCATCTCTGGGACCATGAGATGAGTAAGTGGAAGTATGAGTCGGAGTGGACTAACGAGGTGTCCATGGTGCTCACGGGAGCAGCTTTTTATCACAAGTATTTCAATTACCTATACACATACAAAATGCCTGGGGATATCAAGAACTGGGTGGATGCTCATATGAACTGTGAAGACATCGCCATGAATTTCCTGGTGGCTAACGTCACAGGGAAAGCTGTCATCAAGGTAACTCCGCGAAAGAAATTCAAGTGTCCTGAGTGCACAGCCATTGATGGGCTTTCACTAGACCAGACACACATGGTGGAGAGGTCTGAGTGCATCAACAAATTTGCTTCAGTCTTCGGGACCATGCCTCTCAAGGTGGTGGAACATCGCGCTGACCCTGTCCTGTACAAAGACGACTTTCCTGAGAAACTGAAGAGCTTCCCCAATATTGGCAGCTTA
Microcebus_murinus  ATGTGTGCGTCGGTCAAGTATAATATCCGGGGTCCTGCCCTCATCCCAAGAATGAAGACCAAGCACCGAATCTACTACATCACCCTCTTTTCCATTGTCCTCCTGGGCCTCATCGCCACTGGCATGTTCCAGTTCTGGCCCCATTCCATCGAGTCCTCGAGCGACTGGAACGCGGAGAAGCGCAGCGTCCGCGACGTGCCCGTGGTCAGGCTGCCGGCCGACAGCCCCATCCCGGAGCGGGGGGATCTCAGTTGCAGAATGCACACGTGTTTTGATGTCTACCGCTGTGGCTTCAACCCGAAGAACAAAATAAAGGTGTATATCTATTCTCTGAAAAAGTACGTGGATGACCTCGGTGTCCCAGTCAGCAACACCATCTCCCGGGAGTATAATGAACTGCTCACGGCCATCTCAGACAGCGACTACTACACTGACGACATCAGCCGGGCCTGCCTGTTTGTGCCCTCCATCGACGTGCTCAACCAGAACACACTCCGCATCAAGGAGACAGCGCAGGCGTTGGCCCAGCTCTCTAGGTGGGATCGAGGTACAAATCACCTGCTGTTCAACATGTTGCCTGGAGGTCCCCCAGATTATAACACGGCCCTGGATGTCCCCAGAGACAGGGCCCTGTTGGCTGGTGGCGGCTTTTCTACCTGGACTTACCGGCAAGGCTACGATGTCAGCATTCCTGTCTATAGTCCACTGTCAGCTGAGGCGGATCTTCCAGAGAAGGGACCAGGTCCTCGGCGACACTTCCTCTTGTCATCTCAGACGGGTCTCCACCCTGAGTACAGAGAGGACCTCGAAGCCCTCCAGGCCAAACATGGAGAGTCGGTATTAGTACTCGATAAGTGCACCAACCTCTCAGAGGGCGTCCTTTCTGTGCGTAAGCGCTGCCACAAGCACCAGGTCTTCGATTACCCCCAGGTGCTGCAGGAGGCTACTTTCTGTGTGGTCCTTCGTGGGGCTCGGCTGGGCCAGGCGGTACTGAGTGATGTGTTACAGGCTGGCTGTGTCCCAGTGGTCATTGCAGACTCCTATGTTTTGCCTTTCTCTGAAGTTCTTGACTGGAAGAGAGCTTCTGTGGTTGTGCCAGAAGAAAAGATGTCAGATGTGTACAGTATTTTGCAGAGCATCCCACAGAGACAGATCGAAGAAATGCAGAGACAGGCACGGTGGTTCTGGGAAGCATACTTCCAGTCAATTAAAGCCATTGCCTTGGCTACCCTGCAGATTATCAATGACCGGATCTATCCGTACGCAGCCATCTCCTATGAAGAATGGAATGACCCTCCTGCTGTGAAGTGGAGCAGCGTGAGCAACCCACTCTTCCTCCCGCTGATCCCACCACAGTCCCAAGGCTTCACCGCCATCGTCCTCACCTATGACCGAGTGGAGAGCCTCTTCCGGGTCATCACTGAAGTGTCCAAGGTGCCCAGTCTATCCAAGCTGCTAGTTGTCTGGAATAATCAGAATAAAAACCCCCCAGAAGATTCTCTTTGGCCCAAAATCCGGGTTCCATTAAAAGTTGTGAGGACTGCTGAAAACAAGTTGAGTAACCGTTTCTTCCCGTACGATGAGATCGAGACAGAGGCCGTCCTGGCCATTGACGATGACATCATCATGCTGACCTCCGACGAGCTGCAGTTTGGCTATGAGGTCTGGCGGGAATTTCCTGACCGCTTGGTGGGTTACCCAGGTCGTCTGCATCTCTGGGACCATGAGATGAGTAAGTGGAAGTATGAGTCTGAGTGGACTAATGAGGTGTCCATGGTGCTCACAGGAGCAGCTTTTTATCACAAGTATTTTAATTACCTGTATACCTACAAAATGCCTGGGGATATTAAGAACTGGGTGGATGCTCATATGAATTGTGAAGACATTGCCATGAATTTCCTGGTGGCTAACGTCACAGGGAAAGCAGTCATCAAGGTAACTCCACGAAAGAAATTCAAGTGTCCTGAGTGCACAGCCATTGATGGGCTTTCACTAGACCAGACACACATGGTGGAGAGGTCTGAGTGCATCAACAAGTTTGCTTCAGTCTTCGGGACCATGCCTCTCAAGGTGGTGGAACACCGGGCCGATCCTGTCCTGTACAAAGACGACTTTCCTGAGAAACTGAAGAGCTTCCCCAACATTGGCAGCTTA
Rhinopithecus_roxellana  ATGTGTGCGTCGGTCAAGTATAATATCCGGGGTCCTGCCCTCATCCCAAGAATGAAGACCAAGCACCGAATCTACTATATCACCCTCTTCTCCATTGTCCTCCTGGGCCTCATTGCCACTGGCATGTTTCAGTTCTGGCCCCATTCTATCGAGTCCTCAAATGACTGGAATGTAGAGAAGCGTAGCGTCCGTGATGTGCCGGTGGTCAGGCTGCCAGCCAACAGTCCCATCCCAGAGCGCGGGGATCTCAGTTGCAGAATGCATACGTGTTTTGATGTCTACCGCTGTGGCTTCAACCCAAAGAACAAAATCAAGGTGTATATCTATGCTCTGAAAAAGTACGTGGATGACTTTGGCGTGCCTGTCAGCAACACCATCTCCCGGGAGTATAATGAACTGCTCACAGCCATCTCAGACAGTGACTACTACACTGATGACATCAACCGGGCCTGCCTGTTTGTTCCCTCCATCGATGTGCTTAACCAGAACACACTCCGCATCAAGGAGACAGCGCAAGTGTTGGCCCAACTCTCTAGGTGGGATCGAGGTACAAATCACCTGTTGTTCAACATGTTGCCTGGAGGTCCCCCAGATTATAACACAGCCCTGGATGTCCCCAGAGACAGGGCCCTGTTAGCTGGCGGCGGCTTTTCTACATGGACTTACCGGCAAGGCTACGATGTCAGCATTCCTGTCTATAGTCCACTGTCAGCTGAGGTGGATCTTCCAGAGAAAGGACCAGGTCCACGGCGACACTTCCTCATATCGTCTCAGGTGGGTCTCCATCCCGAGTACAGAGAAGACCTAGAAGCCCTCCAGGTCAAACACGGAGAGTCAGTGTTAGTACTTGATAAATGCACCAACCTCTCAGAGGGTGTCCTTTCTATCCGTAAGCGCTGCCACAAGCACCAGGTCTTCGATTACCCACAGGTGCTACAGGAGGCTACTTTCTGTGTGGTCCTTCGTGGAGCTCGGCTGGGCCAGGCAATATTGAGCGATGTGTTACAAGCTGGCTGTGTCCCAGTTGTCATTGCAGACTCCTATATTTTGCCTTTCTCTGAAGTTCTTGACTGGAAGAGAGCATCTGTGGTTGTACCAGAAGAAAAGATGTCAGACGTGTACAGTATTTTGCAGAGCATCCCCCAAAGACAGATTGAAGAAATGCAGAGACAGGCCCGGTGGTTCTGGGAAGCGTACTTCCAGTCAATTAAAGCCATTGCCCTGGCCACCCTGCAGATTATCAATGACCGGATCTATCCATATGCTGCCATCTCCTATGAAGAATGGAATGACCCTCCTGCTGTGAAGTGGGGCAGCGTGAGCAATCCACTCTTCCTCCCGCTGATCCCACCACAGTCTCAAGGGTTCACCGCCATAGTCCTCACCTACGACCGAGTAGAGAGCCTCTTCCGGGTCATCACTGAAGTGTCCAAGGTGCCCAGTCTATCCAAACTGCTTGTCGTCTGGAATAATCAGAATAAAAACCCTCCAGAAGATTCTCTCTGGCCCAAAATCCGGGTTCCATTAAAAGTTGTGAGGACTGCTGAAAACAAGTTAAGTAACCGTTTCTTCCCTTATGATGAAATCGAGACGGAAGCTGTTCTGGCCATTGATGATGATATCATTATGCTGACCTCTGACGAGCTGCAATTTGGTTATGAGGTCTGGCGAGAATTTCCTGACCGGTTGGTGGGTTACCCGGGTCGTCTGCATCTCTGGGACCATGAGATGAATAAGTGGAAGTACGAGTCTGAGTGGACGAATGAAGTGTCCATGGTGCTCACCGGGGCAGCTTTTTATCACAAGTATTTTAATTACCTGTATACCTACAAAATGCCTGGGGATATCAAGAACTGGGTAGATGCTCATATGAACTGTGAAGATATTGCCATGAACTTCCTGGTGGCCAACGTCACGGGAAAAGCAGTTATCAAGGTAACCCCACGAAAGAAATTCAAGTGTCCTGAGTGCACAGCCATAGATGGGCTTTCGCTAGACCAGACACACATGGTGGAGAGGTCAGAGTGCATCAACAAGTTTGCTTCAGTCTTCGGGACCATGCCTCTCAAGGTGGTGGAACACCGAGCTGACCCTGTCCTGTACAAAGACGACTTTCCTGAGAAACTGAAGAGCTTCCCCAACATTGGCAGCTTA
Chlorocebus_sabaeus  ATGTGTGCGTCGGTCAAGTATAATATCCGGGGTCCTGCCCTCATCCCAAGAATGAAGACCAAGCACCGAATCTACTATATCACCCTCTTCTCCATTGTCCTCCTGGGCCTCATTGCCACTGGCATGTTTCAGTTCTGGCCCCATTCTATCGAGTCCTCAAATGACTGGAATGTAGAGAAGCGTAGCGTCCGTGATGTGCCGGTGGTCAGGCTGCCAGCCGACAGTCCCATCCCAGAGCGCGGGGATCTCAGTTGCAGAATGCACACATGTTTTGATGTCTACCGCTGTGGCTTCAACCCAAAGAACAAAATCAAGGTGTATATCTATGCTCTGAAAAAGTACGTGGATGACTTTGGCATCCCTGTCAGCAACACCATCTCCCGGGAGTATAATGAACTGCTTACAGCCATCTCAGACAGTGACTACTACACTGATGACATCAACCGGGCCTGCCTGTTTGTTCCCTCCATCGATGTGCTTAACCAGAACACGCTCCGCATCAAGGAGACAGCGCAAGCATTGGCCCAGCTCTCTAGGTGGGATCGTGGTACAAATCACCTGTTGTTCAACATGTTGCCTGGAGGTCCCCCAGATTATAACACAGCCCTGGATGTCCCCAGAGACAGGGCCCTGTTAGCTGGCGGCGGCTTTTCTACGTGGACTTACCGGCAAGGCTACGATGTCAGCATTCCTGTCTATAGTCCACTGTCAGCTGCGGTGGATCTTCCAGAGAAAGGACCAGGTCCACGGCGATACTTCCTCATGTCGTCTCAGGTGGGTCTCCATCCCGAGTACAGAGAAGACCTAGAAGCCCTCCAGGTCAAACACGGAGAGTCAGTGTTAGTACTTGATAAATGCACCAACCTCTCAGAGGGTGTCCTTTCTGTCCGTAAGCGCTGCCACAAGCACCAGGTCTTCGATTACCCACAGGTGCTACAGGAGGCTACTTTCTGTGTGGTCCTTCGTGGAGCTCGGCTGGGCCAGGCAATGTTGAGCGATGTGTTACAAGCTGGCTGTGTCCCAGTTGTCATTGCAGACTCCTATATTTTGCCTTTCTCTGAAGTTCTTGACTGGAAGAGAGCATCTGTGGTTGTACCAGAAGAAAAGATGTCAGACATGTACAGTATTTTGCAGAGCATCCCCCAAAGACAGATTGAAGAAATGCAGAGACAGGCCCGGTGGTTCTGGGAAGCGTACTTCCAGTCAATTAAAGCCATTGCCCTGGCCACCCTGCAGATTATCAATGACCGGATCTATCCATATGCTGCCATCTCCTATGAAGAATGGAATGACCCTCCTGCTGTGAAGTGGGGCAGTGTGAGCAATCCACTCTTCCTCCCGCTGATCCCACCACAGTCTCAAGGGTTCACCGCCATAGTCCTCACCTATGACCGAGTAGAGAGCCTCTTCCGGGTCATCACTGAAGTGTCCAAGGTGCCCAGTCTATCCAAACTGCTTGTCGTCTGGAATAATCAGAATAAAAACCCCCCAGAAGATTCTCTCTGGCCCAAAATCCGGGTTCCATTAAAAGTTGTGAGGACTGCTGAAAACAAGTTAAGTAACCGTTTCTTCCCTTATGATGAAATCGAGACGGAAGCTGTTCTGGCCATTGATGATGATATCATTATGCTGACCTCTGACGAGCTGCAATTTGGTTATGAGGTCTGGCGAGAATTTCCTGACCGGTTGGTGGGTTACCCGGGTCGTCTGCATCTCTGGGACCATGAGATGAATAAGTGGAAGTACGAGTCTGAGTGGACGAATGAAGTGTCCATGGTGCTCACCGGGGCAGCTTTTTATCACAAGTATTTTAATTACCTGTATACCTACAAAATGCCTGGGGATATCAAGAACTGGGTAGATGCTCATATGAACTGTGAAGATATTGCCATGAACTTCCTAGTGGCCAACGTCACGGGAAAAGCAGTTATCAAGGTAACCCCACGAAAGAAATTCAAGTGTCCTGAGTGCACAGCCATAGATGGGCTTTCGCTAGACCAAACACACATGGTGGAGAGGTCAGAGTGCATCAACAAGTTTGCTTCAGTCTTCGGGACCATGCCTCTCAAGGTGGTGGAACACCGAGCTGACCCTGTCCTGTACAAAGACGACTTTCCTGAGAAACTGAAGAGCTTCCCCAACATTGGCAGCTTA
Rhinopithecus_bieti  ATGTGTGCGTCGGTCAAGTATAATATCCGGGGTCCTGCCCTCATCCCAAGAATGAAGACCAAGCACCGAATCTACTATATCACCCTCTTCTCCATTGTCCTCCTGGGCCTCATTGCCACTGGCATGTTTCAGTTCTGGCCCCATTCTATCGAGTCCTCAAATGACTGGAATGTAGAGAAGCGTAGCGTCCGTGATGTGCCGGTGGTCAGGCTGCCAGCCAACAGTCCCATCCCAGAGCGCGGGGATCTCAGTTGCAGAATGCATACGTGTTTTGATGTCTACCGCTGTGGCTTCAACCCAAAGAACAAAATCAAGGTGTATATCTATGCTCTGAAAAAGTACGTGGATGACTTTGGCGTGCCTGTCAGCAACACCATCTCCCGGGAGTATAATGAACTGCTCACAGCCATCTCAGACAGTGACTACTACACTGATGACATCAACCGGGCCTGCCTGTTTGTTCCCTCCATCGATGTGCTTAACCAGAACACACTCCGCATCAAGGAGACAGCGCAAGTGTTGGCCCAACTCTCTAGGTGGGATCGAGGTACAAATCACCTGTTGTTCAACATGTTGCCTGGAGGTCCCCCAGATTATAACACAGCCCTGGATGTCCCCAGAGACAGGGCCCTGTTAGCTGGTGGCGGCTTTTCTACGTGGACTTACCGGCAAGGCTACGATGTCAGCATTCCTGTCTATAGTCCACTGTCAGCTGAGGTGGATCTTCCAGAGAAAGGACCAGGTCCACGGCGACACTTCCTCATATCGTCTCAGGTGGGTCTCCATCCCGAGTACAGAGAAGACCTAGAAGCCCTCCAGGTCAAACACGGAGAGTCAGTGTTAGTACTTGATAAATGCACCAACCTCTCAGAGGGTGTCCTTTCTATCCGTAAGCGCTGCCACAAGCACCAGGTCTTCGATTACCCACAGGTGCTACAGGAGGCTACTTTCTGTGTGGTCCTTCGTGGAGCTCGGCTGGGCCAGGCAATATTGAGCGATGTGTTACAAGCTGGCTGTGTCCCAGTTGTCATTGCAGACTCCTATATTTTGCCTTTCTCTGAAGTTCTTGACTGGAAGAGAGCATCTGTGGTTGTACCGGAAGAAAAGATGTCAGACGTGTACAGTATTTTGCAGAGCATCCCCCAAAGACAGATTGAAGAAATGCAGAGACAGGCTCGGTGGTTCTGGGAAGCGTACTTCCAGTCAATTAAAGCCATTGCCCTGGCCACCCTGCAGATTATCAATGACCGGATCTATCCATATGCTGCCATCTCCTATGAAGAATGGAATGACCCTCCTGCTGTGAAGTGGGGCAGCGTGAGCAATCCACTCTTCCTCCCGCTGATCCCACCACAGTCTCAAGGGTTCACCGCCATAGTCCTCACCTACGACCGAGTAGAGAGCCTCTTCCGGGTCATCACTGAAGTGTCCAAGGTGCCCAGTCTATCCAAACTGCTTGTCGTCTGGAATAATCAGAATAAAAACCCTCCAGAAGATTCTCTCTGGCCCAAAATCCGGGTTCCATTAAAAGTTGTGAGGACTGCTGAAAACAAGTTAAGTAACCGTTTCTTCCCTTATGATGAAATCGAGACGGAAGCTGTTCTGGCCATTGATGATGATATCATTATGCTGACCTCTGACGAGCTGCAATTTGGTTATGAGGTCTGGCGAGAATTTCCTGACCGGTTGGTGGGTTACCCGGGTCGTCTGCATCTCTGGGACCATGAGATGAATAAGTGGAAGTACGAGTCTGAGTGGACGAATGAAGTGTCCATGGTGCTCACCGGGGCAGCTTTTTATCACAAGTATTTTAATTACCTGTATACCTACAAAATGCCTGGGGATATCAAGAACTGGGTAGATGCTCATATGAACTGTGAAGATATTGCCATGAACTTCCTGGTGGCCAACGTCACGGGAAAAGCAGTTATCAAGGTAACCCCACGAAAGAAATTCAAGTGTCCTGAGTGCACAGCCATAGATGGGCTTTCGCTAGACCAAACACACATGGTGGAGAGGTCAGAGTGCATCAACAAGTTTGCTTCAGTCTTCGGGACCATGCCTCTCAAGGTGGTGGAACACCGAGCTGACCCTGTCCTGTACAAAGACGACTTTCCTGAGAAACTGAAGAGCTTCCCCAACATTGGCAGCTTA
Macaca_mulatta  ATGTGTGCGTCGGTCAAGTATAATATCCGGGGTCCTGCCCTCATCCCAAGAATGAAGACCAAGCACCGAATCTACTATATCACCCTCTTCTCCATTGTCCTCCTGGGCCTCATTGCCACTGGCATGTTTCAGTTCTGGCCCCATTCTATCGAGTCCTCAAATGACTGGAATGTAGAGAAGCGTAGCGTCCGTGATGTGCCGGTGGTCAGGCTGCCAGCCGACAGTCCCATCCCAGAGCGCGGGGATCTCAGTTGCAGAATGCACACGTGTTTTGATGTCTACCGCTGTGGCTTCAACCCAAAAAACAAAATCAAGGTGTATATCTATGCTCTGAAAAAGTACGTGGATGACTTTGGCGTCCCTGTCAGCAACACCATCTCCCGGGAGTATAATGAACTGCTCACAGCCATCTCAGACAGTGACTACTACACTGATGACATCAACCGGGCCTGCCTGTTTGTTCCCTCCATCGATGTGCTTAACCAGAACACACTCCGCATCAAGGAGACAGCGCAAGCGTTGGCCCAGCTCTCTAGGTGGGATCGAGGTACAAATCACCTGTTGTTCAACATGTTGCCTGGAGGTCCCCCAGATTATAACACGGCCCTGGATGTCCCCAGAGACAGGGCCCTGTTAGCTGGCGGCGGCTTTTCTACGTGGACTTACCGGCAAGGCTACGATGTCAGCATTCCTGTCTATAGTCCACTGTCAGCTGAGGTGGATCTTCCAGAGAAAGGACCAGGTCCGCGGCGATACTTCCTCATATCGTCTCAGGTGGGTCTCCATCCCGAGTACAGAGAAGACCTAGAAGCCCTCCAGGTCAAACACGGAGAGTCAATGTTAGTGCTTGATAAATGCACCAACCTCTCAGAGGGTGGCCTTTCTATCCGTAAGCGCTGCCACAAGCACCAGGTCTTCGATTACCCACAGGTGCTACAGGAGGCTACTTTCTGTGTGGTCCTTCGTGGAGCTCGGCTGGGCCAGGCAATATTGAGCGATGTGTTACAAGCTGGTTGTGTCCCAGTTGTCATTGCAGACTCCTATATTTTGCCTTTCTCTGAAGTTCTTGACTGGAAGAGAGCATCTGTGGTTGTACCAGAAGAAAAGATGTCAGATGTGTACAGTATTTTGCAGAGCATCCCTCAAAGACAGATTGAAGAAATGCAGAGACAGGCCCGGTGGTTCTGGGAAGCGTACTTCCAGTCAATTAAAGCCATTGCCCTGGCCACCCTGCAGATTATCAATGACCGGATCTATCCATATGCTGCCATCTCCTATGAAGAATGGAATGACCCTCCTGCTGTGAAGTGGGGCAGTGTGAGCAATCCACTCTTCCTCCCGCTGATCCCACCACAGTCTCAAGGGTTCACCGCCATAGTCCTCACTTACGACCGAGTAGAGAGCCTCTTCCGGGTCATCACTGAAGTGTCCAAGGTGCCCAGTCTATCCAAACTGCTTGTCGTCTGGAATAATCAGAATAAAAACCCTCCAGAAGATTCTCTCTGGCCCAAAATCCGGGTTCCATTAAAAGTTGTGAGGACTGCTGAAAACAAGTTAAGTAACCGTTTCTTCCCTTATGATGAAATCGAGACAGAAGCTGTTCTGGCCATTGATGATGACATCATTATGCTGACCTCTGATGAGCTGCAATTTGGTTATGAGGTCTGGCGAGAATTTCCTGACCGGTTGGTGGGTTACCCGGGTCGTCTGCATCTCTGGGACCATGAGATGAATAAGTGGAAGTACGAGTCTGAGTGGACGAATGAAGTGTCCATGGTGCTCACCGGGGCAGCTTTTTATCACAAGTATTTTAATTACCTGTATACCTACAAAATGCCTGGGGATATCAAGAACTGGGTAGATGCTCATATGAACTGTGAAGATATTGCCATGAACTTCCTGGTGGCCAACGTCACGGGAAAAGCAGTTATCAAGGTAACCCCACGAAAGAAATTCAAGTGTCCTGAGTGCACAGCCATAGATGGGCTTTCGCTAGACCAAACACACATGGTGGAGAGGTCAGAGTGCATCAACAAGTTTGCTTCAGTCTTCGGGACCATGCCTCTCAAGGTGGTGGAACACCGAGCTGACCCTGTCCTGTACAAAGACGACTTTCCTGAGAAACTGAAGAGCTTCCCCAACATTGGCAGCTTA
Callithrix_jacchus  ATGTGTGCGTCGGTCAAGTATAATATCCGGGGTCCTGCCCTTATCCCAAGAATGAAGACCAAGCACCGAATCTACTACATCACCCTCTTCTCCATTGTCCTCCTGGGCCTCATTGCCACTGGCATGTTTCAGTTCTGGCCCCATTCTATCGAGTCCTCCAATGAGTGGAATGTAGAGAAGCGCAGCGTCCGTGATGTGCCGGTGGTCAGGCTGCCAGCCGACAGTCCCATCCCAGAGCGGGGGGATCTCAGTTGCAGAATGCACACGTGTTTTGATGTCTACCGCTGTGGCTTCAACCCAAAGAACAAAATCAAGGTGTATATCTATGCTCTGAAAAAGTACGTGGATGACTTCGGCGTCCCCGTCAGCAACACCATCTCCCGGGAGTATAATGAACTGCTCACAGCCATCTCAGACAGTGACTACTACACTGATGACATCAACCGGGCCTGCCTGTTTGTGCCCTCCATCGATGTGCTTAACCAGAACACACTCCGCATCAAGGAGACAGCACAAGCCTTGGCCCAGCTCTCTAGGTGGGATCGAGGTACAAATCACCTGTTGTTCAACATGTTGCCTGGAGGGCCTCCTGATTATAACACAGCCCTGGATGTCCCCAGAGACAGGGCCCTGTTGGCTGGTGGCGGCTTTTCTACGTGGACTTACCGGCAAGGCTACGATGTCAGCATTCCTGTCTATAGTCCACTGTCGGCTGAGGTGGATCTTCCAGAGAAAGGACCAGGTCCACGGCGATACTTCCTCCTGTCGTCTCAGGTGGGTCTCCATCCTGAGTACAGAGAGGACGTAGAAGCCCTCCAGGTCAAACACGGAGAGTCAGTGTTAGTACTCGACAAATGCACCAACCTCTCAGAGGGCGTCCTTTCTGTCCGTAAGCGCTGCCACAAGCACCAGGTCTTCGATTACCCACAGGTGCTACAGGAGGCTACTTTCTGTGTAGTCCTTCGTGGAGCTCGGCTGGGCCAGGCAGTATTGAGTGATGTGTTACAAGCTGGCTGTGTCCCAGTTGTGATTGCAGACTCCTATATTTTGCCTTTCTCTGAAGTTCTTGACTGGAAGAGAGCATCTGTGGTTGTACCAGAAGAAAAGATGTCAGATGTGTACAGTATTTTGCAGAGCATCCCTCAAAGACAGATTGAAGAAATGCAGAGACAGGCCCGGTGGTTCTGGGAAGCGTACTTCCAGTCAATAAAAGCCATTGCCCTGGCCACCCTGCAGATTATCAATGACCGGATCTATCCATATGCTGCCATCTCCTATGAAGAATGGAATGACCCTCCTGCTGTGAAGTGGGGCAGCGTGAGCAATCCACTCTTCCTCCCGCTGATCCCACCACAGTCTCAAGGGTTCACTGCCATAGTCCTCACCTACGACCGAGTAGAGAGCCTCTTCCGGGTCATCACTGAAGTGTCCAAGGTGCCCAGTCTATCCAAATTGCTCGTCGTCTGGAATAATCAGAATAAAAACCCTCCAGAAGATTCTCTCTGGCCCAAAATCCGGGTTCCATTAAAAGTGGTGAGGACTGCTGAAAACAAGCTAAGTAACCGTTTCTTCCCTTATGATGAAATCGAGACGGAAGCTGTTCTGGCCATTGATGATGATATCATTATGCTGACCTCTGATGAGCTGCAATTTGGTTATGAGGTCTGGCGGGAATTTCCTGACCGGTTGGTGGGTTACCCGGGTCGTCTGCATCTCTGGGACCATGAGATGAATAAGTGGAAGTATGAGTCTGAGTGGACGAATGAAGTGTCCATGGTGCTTACGGGGGCAGCTTTTTATCACAAGTATTTTAATTACCTGTATACCTACAAAATGCCTGGGGATATCAAGAACTGGGTAGATGCCCATATGAACTGTGAAGATATTGCCATGAACTTCCTGGTGGCCAATGTCACGGGAAAAGCAGTTATCAAGGTAACCCCACGAAAGAAATTCAAGTGTCCTGAGTGCACAGCCATAGATGGGCTTTCTCTAGACCAAACACACATGGTGGAGAGGTCAGAGTGCATCAACAAGTTTGCTTCAGTCTTCGGGACCATGCCTCTCAAGGTGGTGGAACACCGAGCTGACCCTGTCCTGTACAAAGACGACTTTCCTGAAAAACTGAAGAGCTTCCCCAACATTGGCAGCTTA
Cebus_capucinus  ATGTGTGCGTCGGTCAAGTATAACATCCGGGGTCCTGCCCTCATCCCAAGAATGAAGACCAAGCACCGAATCTACTACATCACCCTCTTCTCCATTGTCCTCCTGGGCCTCATTGCCACCGGCATGTTTCAGTTCTGGCCCCATTCTATCGAGTCCTCCAATGACTGGAATGTAGAGAAGCGCAGCGTCCGTGATGTGCCGGTGGTCAGGCTGCCGGCCGACAGTCCCATCCCAGAGCGGGGGGATCTCAGTTGCAGAATGCACACGTGCTTTGATGTCTACCGCTGTGGCTTCAACCCAAAGAACAAAATCAAGGTGTATATCTATGCTCTGAAAAAGTACGTGGATGACTTCGGCGTCCCTGTCAGCAACACCATCTCCCGGGAGTATAATGAACTGCTCACAGCCATCTCTGACAGTGACTACTACACTGATGACATCAGCCGGGCCTGCCTGTTTGTGCCCTCCATCGATGTGCTTAACCAGAACACACTCCGCATCAAGGAGACAGCGCAAGCCTTGGCCCAGCTCTCTAGGTGGGATCGAGGTACAAATCACCTATTGTTCAACATGTTGCCTGGAGGTCCTCCAGATTATAACACAGCCCTGGATGTCCCCAGAGACAGGGCCTTGTTGGCTGGTGGCGGCTTTTCTACGTGGACTTACCGGCAAGGCTACGATGTCAGCATTCCTGTCTATAGTCCACTGTCGGCTGAGGTGGATCTTCCAGAGAAAGGACCAGGTCCACGGCGATACTTCCTCCTGTCGTCTCAGGTGGGTCTCCATCCTGAGTACAGAGAGGACGTAGAAGCCCTCCAGGTCAAACACGGAGAGTCAGTGTTAGTACTCGACAAGTGCACCAACCTCTCAGAGGGCGTCCTTTCTGTTCGTAAGCGCTGCCACAAGCACCAGGTCTTCGATTACCCACAGGTGCTACAGGAGGCTACTTTCTGCGTAGTCCTTCGTGGAGCTCAGCTGGGCCAGGCAGTATTGAGTGATGTGTTACAAGCTGGCTGTGTCCCAGTTGTCATTGCAGACTCCTATATTTTGCCTTTCTCTGAAGTTCTTGACTGGAAGAGAGCATCTGTGGTTGTACCAGAAGAAAAGATGTCAGATGTGTACAGTATTTTGCAGAGCATCCCCCAAAGACAGATTGAAGAAATGCAGAGACAGGCCCGGTGGTTCTGGGAAGCGTACTTCCAGTCAATAAAAGCCATTGCCCTGGCCACCCTGCAGATTATCAATGACCGGATCTATCCATATGCTGCCATCTCCTATGAAGAATGGAATGACCCTCCTGCTGTGAAGTGGGGCAGCGTGAGCAATCCACTCTTCCTCCCACTGATCCCACCACAGTCTCAAGGGTTCACCGCCATAGTCCTCACCTACGACCGAGTAGAGAGCCTCTTCCGGGTCATCACTGAAGTGTCCAAGGTGCCCAGTCTATCCAAATTGCTCGTCGTCTGGAATAATCAGAATAAAAACCCTCCAGAAGATTCTCTCTGGCCCAAAATCCGGGTTCCATTGAAAGTGGTGAGGACTGCTGAAAACAAGTTAAGTAACCGTTTCTTCCCTTATGATGAAATCGAGACGGAAGCTGTTCTGGCCATTGATGATGATATCATTATGCTGACCTCTGATGAGCTGCAATTTGGTTATGAGGTCTGGCGGGAATTTCCTGACCGGTTGGTGGGCTACCCGGGTCGCCTGCATCTCTGGGATCATGAGATGAATAAGTGGAAGTATGAGTCCGAGTGGACGAATGAAGTGTCCATGGTGCTTACCGGGGCAGCTTTTTATCACAAGTATTTTAATTACCTGTATACCTACAAAATGCCTGGGGATATCAAGAACTGGGTAGATGCCCATATGAACTGTGAAGATATTGCCATGAACTTCCTGGTGGCCAACGTCACGGGAAAAGCAGTTATCAAGGTAACCCCACGAAAGAAATTCAAGTGTCCTGAGTGCACAGCCATAGATGGGCTTTCTCTAGACCAAACACACATGGTGGAGAGGTCAGAGTGCATCAACAAGTTTGCTTCGGTCTTCGGGACCATGCCTCTCAAGGTGGTGGAGCACCGAGCTGACCCTGTCCTGTACAAAGATGACTTTCCTGAAAAACTGAAGAGCTTCCCCAACATTGGCAGCTTA
Aotus_nancymaae  ATGTGTGCGTCGGTCAAGTATAATATCCGGGGTCCTGCCCTCATCCCAAGAATGAAGACCAAGCACCGAATCTACTACATCACCCTCTTCTCCATTGTCCTCCTGGGCCTCATTGCCACCGGCATGTTTCAGTTCTGGCCCCATTCTATCGAGTCCTCCAATGACTGGAATGTAGAGAAGCGTAGCGTCCGTGATGTGCCGGTGGTCAGGCTGCCGGCCGACAGTCCCATCCCAGAGCGGGGGGATCTCAGTTGCAGAATGCACACGTGTTTTGATGTCTACCGCTGTGGCTTCAACCCAAAGAACAAAATCAAGGTGTATATCTATGCTCTGAAAAAGTACGTGGATGACTTCGGCGTCCCTGTCAGCAACACCATCTCCCGGGAGTATAATGAACTGCTCACAGCCATCTCAGACAGTGACTACTACACTGATGACATCAACCGGGCCTGCCTGTTTGTGCCCTCCATCGATGTGCTTAACCAAAACACACTCCGCATCAAGGAGACAGCGCAAGCCTTGGCCCAGCTCTCTAGGTGGGATCGAGGTACAAATCACCTGTTGTTCAACATGTTGCCTGGAGGTCCTCCAGATTATAACACAGCCCTGGATGTCCCCAGAGACAGGGCCCTGTTGGCTGGTGGTGGCTTTTCTACGTGGACTTACCGGCAAGGCTACGATGTCAGCATTCCTGTCTATAGTCCACTGTCGGCTGAGGTGGATCTTCCAGAGAAAGGACCAGGTCCACGGCGATACTTCCTCCTGTCGTCTCAGGTGGGTCTCCATCCTGAGTACAGAGAGGACGTAGAAGCCCTCCAGGTCAAACACGGAGAGTCAGTGTTAGTACTCGACAAATGCACCAACCTCTCAGAGGGAGTCCTTTCTGTCCGTAAGCGCTGCCACAAGCACCAGGTCTTCGATTACCCACAGGTGCTACAGGAGGCTACTTTCTGTGTAGTCCTTCGTGGAGCTCGGCTGGGCCAAGCAGTATTGAGTGATGTGTTACAAGCTGGCTGTGTCCCGGTTGTCATTGCAGACTCCTATATTTTGCCTTTTTCTGAAGTTCTTGACTGGAAGAGAGCGTCTGTGGTTGTACCAGAAGAAAAGATGTCAGATGTGTACAGTATTTTGCAGAGCATCCCCCAAAGACAGATTGAAGAAATGCAGAGACAGGCCCGGTGGTTCTGGGAAGCGTACTTCCAGTCAATAAAAGCCATTGCCCTGGCCACCCTGCAGATTATCAATGACCGGATCTATCCATATGCTGCCATCTCCTATGAAGAATGGAATGACCCTCCTGCTGTGAAGTGGGGCAGCGTGAGCAATCCACTCTTCCTCCCGCTGATCCCACCACAGTCTCAAGGGTTCACCGCCATAGTCCTCACCTACGACCGAGTAGAGAGCCTCTTCCGGGTCATCACTGAAGTGTCCAAGGTGCCCAGTCTATCCAAATTGCTCGTCGTCTGGAATAATCAGAATAAAAACCCTCCAGAAGATTCTCTCTGGCCCAAAATCCGGGTTCCATTAAAAGTGGTGAGGACTGCTGAAAACAAGTTAAGTAACCGTTTCTTCCCTTATGATGAAATCGAGACGGAAGCTGTTCTGGCCATTGATGATGATATCATTATGCTGACCTCTGATGAGCTGCAATTTGGTTATGAGGTCTGGCGGGAATTTCCTGACCGGTTGGTGGGTTACCCGGGTCGTCTGCATCTCTGGGATCATGAGATGAATAAGTGGAAGTATGAGTCTGAGTGGACGAATGAAGTGTCCATGGTGCTTACTGGGGCAGCTTTTTATCACAAGTATTTTAATTACCTGTATACCTACAAAATGCCTGGGGATATCAAGAACTGGGTAGATGCCCATATGAACTGTGAAGATATTGCCATGAACTTCCTGGTGGCCAACGTCACGGGAAAAGCAGTTATCAAGGTAACCCCAAGAAAGAAATTCAAGTGTCCTGAGTGCACAGCCATAGATGGGCTTTCTCTAGACCAAACACACATGGTGGAGAGGTCAGAGTGCATCAACAAGTTTGCTTCAGTCTTCGGGACCATGCCTCTCAAGGTGGTGGAACACCGAGCTGACCCTGTCCTGTACAAAGACGACTTTCCTGAAAAACTGAAGAGCTTCCCCAACATTGGCAGCTTA
Saimiri_boliviensis  ATGTGTGCGTCGGTCAAGTATAATATCCGGGGTCCTGCCCTCATCCCAAGAATGAAGACCAAGCACCGAATCTACTACATCACCCTCTTCTCCATCGTCCTCCTGGGCCTCATTGCCACCGGCATGTTTCAGTTCTGGCCCCATTCTATCGAGTCCTCCAATGACTGGAATGTAGAGAAGCGCAGCGTGCGTGATGTGCCGGTGGTCAGGCTGCCGGCCGACAGTCCCATCCCAGAGCGGGGGGATCTCAGTTGCAGAATGCACACGTGTTTTGATGTCTACCGCTGTGGCTTCAACCCAAAGAACAAAATCAAGGTGTATATCTATGCTCTGAAAAAGTACGTGGATGACTTCGGTGTCCCTGTCAGCAACACCATCTCCCGGGAGTATAATGAACTGCTCACAGCCATCTCAGACAGTGACTACTACACTGATGACATCAACCGGGCCTGCCTGTTTGTGCCCTCCATCGATGTGCTTAACCAGAACACACTCCGCATCAAGGAGACAGCACAAGCCTTGGCCCAGCTCGCTAGGTGGGATCGAGGTACAAATCACCTGTTGTTCAACATGTTGCCTGGAGGTCCTCCAGATTATAACACAGCCCTGGATGTCCCCAGAGACAGGGCCCTGTTGGCTGGTGGCGGCTTTTCTACGTGGACTTACCGGCAAGGCTACGATGTCAGCATTCCTGTCTATAGTCCACTGTCAGCTGAGGTGGATCTTCCAGAGAAAGGACCAGGTCCACGGCGATACTTCCTCCTGTCGTCTCAGGTGGGTCTCCATCCTGAGTACAGAGAGGACATAGAAGCCCTCCAGGTCAAACACGGAGAGTCAGTGTTAGTACTCGACAAATGCACCAACCTCTCAGAGGGCGTCCTTTCTGTCCGTAAGCGCTGCCACAAGCACCAGGTCTTCGATTACCCACAGGTGCTACAGGAGGCTACTTTCTGTGTAGTCCTTCGTGGAGCTCGGCTGGGCCAGGCAGTATTGAGTGATGTGTTACAAGCTGGCTGTGTCCCAGTTGTCATTGCAGACTCCTATATTTTGCCTTTCTCTGAAGTTCTTGACTGGAAGAGAGCATCTGTGGTTGTACCAGAAGAAAAGATGTCAGATGTGTACAGTATTTTGCAGAGCATCCCCCAAAGACAGATTGAAGAAATGCAGAGACAGGCCCGGTGGTTCTGGGAAGCGTACTTCCAGTCAATAAAAGCCATTGCCCTGGCCACCCTGCAGATTATCAATGACCGGATCTATCCATATGCTGCCATCTCCTATGAAGAATGGAATGACCCTCCTGCTGTGAAGTGGGGCAGCGTGAGCAATCCACTCTTCCTCCCGCTGATCCCACCACAGTCTCAAGGGTTCACCGCCATAGTCCTCACCTACGACCGAGTAGAGAGCCTCTTCCGGGTCATCACTGAAGTGTCCAAGGTGCCCAGTCTATCCAAATTGCTCGTCGTCTGGAATAATCAGAATAAAAACCCTCCAGAAGATTCTCTCTGGCCCAAAATCCGGGTTCCATTAAAAGTGGTGAGGACTGCTGAAAACAAGTTAAGTAACCGTTTCTTCCCTTATGATGAAATCGAGACGGAAGCTGTTCTGGCCATTGATGATGATATCATTATGCTGACCTCTGACGAGCTGCAATTTGGTTATGAGGTCTGGCGGGAATTTCCTGACCGGTTGGTGGGTTATCCGGGTCGTCTGCATCTCTGGGATCATGAGATGAATAAGTGGAAGTATGAGTCCGAGTGGACAAATGAAGTGTCCATGGTACTCACCGGGGCAGCTTTTTATCACAAGTATTTTAATTACCTGTATACTTACAAAATGCCTGGGGATATCAAGAACTGGGTAGATGCCCATATGAACTGTGAAGATATTGCCATGAACTTCCTGGTGGCCAACGTCACGGGAAAAGCAGTTATCAAGGTAACCCCAAGAAAGAAATTCAAGTGTCCTGAGTGCACAGCCATAGATGGGCTTTCTCTAGACCAAACACACATGGTGGAGAGGTCAGAGTGCATCAACAAGTTTGCTTCGGTCTTCGGGACCATGCCTCTCAAGGTGGTGGAACACCGAGCTGACCCTGTCCTGTACAAAGACGACTTTCCTGAAAAACTGAAGAGCTTCCCCAACATTGGCAGCTTA
Colobus_angolensis  ATGTGTGCGTCGGTCAAGTATAATATCCGGGGTCCTGCCCTCATCCCAAGAATGAAGACCAAGCACCGAATCTACTATATCACCCTCTTCTCCATTGTCCTCCTGGGTCTCATTGCCACTGGCATGTTTCAGTTCTGGCCCCATTCTATCGAGTCCTCAAATGACTGGAATGTAGAGAAGCGTAGCGTCCGTGATGTGCCGGTGGTCAGGCTGCCAGCCGACAGTCCCATCCCAGAGCGTGGGGATCTCAGTTGCAGAATGCATACGTGTTTTGATGTCTACCGCTGTGGCTTCAACCCAAAGAACAAAATCAAGGTGTATATCTATGCTCTGAAAAAGTACGTGGATGACTTTGGCGTCCCTGTCAGCAACACCATCTCCCGGGAGTATAATGAACTGCTCACAGCCATCTCAGACAGTGACTACTACACTGATGACATCAACCGGGCCTGCCTGTTTGTTCCCTCCATCGATGTGCTTAACCAGAACACACTCCGCATCAAGGAGACAGCGCAAGCGTTGGCCCAACTCTCTAGGTGGGATCGAGGTACAAATCACCTGTTGTTCAACATGTTGCCTGGAGGTCCCCCAGATTATAACACAGCCCTGGATGTCCCCAGAGACAGGGCCCTGTTAGCTGGCGGCGGCTTTTCTACGTGGACTTACCGGCAAGGCTACGATGTCAGCATTCCTGTCTATAGTCCACTGTCAGCTGAGGTGGATCTTCCAGAGAAAGGACCAGGTCCACGGCGATACTTCCTCATATCGTCTCAGGTGGGTCTCCATCCCGAGTACAGAGAAGACCTAGAAGCCCTCCAGGTCAAACACGGAGAGTCAGTGTTAGTACTTGATAAATGCACCAACCTCTCAGAGGGTGTCCTTTCTATCCGTAAGCGCTGCCACAAGCACCAGGTCTTCGATTACCCACAGGTGCTACAGGAAGCTACTTTCTGTGTGGTCCTTCGTGGAGCTCGGCTGGGCCAGGCAATATTGAGCGATGTGTTACAAGCTGGCTGTGTCCCAGTTGTCATTGCAGACTCCTATATTTTGCCTTTCTCTGAAGTTCTTGACTGGAAGAGAGCATCTGTGGTTGTACCAGAAGAAAAGATGTCAGATGTGTACAGTATTTTGCAGAGCATCCCCCAAAGACAGATTGAAGAAATGCAGAGACAGGCCCGGTGGTTCTGGGAAGCGTACTTCCAGTCAATTAAAGCCATTGCCCTGGCCACCCTGCAGATTATCAATGACCGGATCTATCCATATGCTGCCATCTCCTATGAAGAATGGAATGACCCTCCTGCTGTGAAGTGGGGCAGTGTGAGCAATCCACTCTTCCTCCCGCTGATCCCACCACAGTCTCAAGGGTTCACTGCCATAGTCCTCACTTACGACCGAGTAGAGAGCCTCTTCCGGGTCATCACTGAAGTGTCCAAGGTGCCCAGTCTATCCAAACTGCTTGTCGTCTGGAATAATCAGAATAAAAACCCTCCAGAAGATTCTCTCTGGCCCAAAATCCGGGTTCCATTAAAAGTTGTGAGGACTGCTGAAAACAAGTTAAGTAACCGTTTCTTCCCTTATGATGAAATCGAGACGGAAGCTGTTCTGGCCATTGATGATGATATCATTATGCTGACCTCGGACGAGCTGCAATTTGGTTATGAGGTCTGGCGAGAATTTCCTGACCGGTTGGTGGGTTACCCGGGTCGTCTGCATCTCTGGGACCATGAGATGAATAAGTGGAAGTACGAGTCTGAGTGGACGAATGAAGTGTCCATGGTGCTCACCGGGGCAGCTTTTTATCACAAGTATTTTAATTACCTGTATACCTACAAAATGCCTGGGGATATCAAGAACTGGGTAGATGCTCATATGAACTGTGAAGATATTGCCATGAACTTCCTGGTGGCCAACGTCACGGGAAAAGCAGTTATCAAGGTAACCCCACGAAAGAAATTCAAGTGTCCTGAGTGCACAGCCATAGATGGGCTTTCGCTAGACCAAACACACATGGTGGAGAGGTCAGAGTGCATCAACAAGTTTGCTTCAGTCTTCGGGACCATGCCTCTCAAGGTGGTGGAACACCGAGCTGACCCTGTCCTGTACAAAGACGACTTTCCTGAGAAACTGAAGAGCTTCCCCAACATTGGCAGCTTA
Papio_anubis  ATGTGTGCGTCGGTCAAGTATAATATCCGGGGTCCTGCCCTCATCCCAAGAATGAAGACCAAGCACCGAATCTACTATATCACCCTCTTCTCCATTGTCCTCCTGGGCCTCATTGCCACTGGCATGTTTCAGTTCTGGCCCCATTCTATCGAGTCCTCAAATGACTGGAATGTAGAGAAGCGTAGCGTCCGTGATGTGCCGGTGGTCAGGCTGCCAGCCGACAGTCCCATCCCAGAGCGCGGGGATCTCAGTTGCAGAATGCACACGTGTTTTGATGTCTACCGCTGTGGCTTCAACCCAAAGAACAAAATCAAGGTGTATATCTATGCTCTGAAAAAGTACGTGGATGACTTTGGCGTCCCTGTCAGCAACACCATCTCCCGGGAGTATAATGAACTGCTTACAGCCATCTCAGACAGTGACTACTACACTGACGACATCAACCGGGCCTGCCTGTTTGTTCCCTCCATCGATGTGCTTAACCAGAACACACTCCGCATCAAGGAGACAGCGCAAGCGTTGGCCCAGCTCTCTAGGTGGGATCGAGGTACAAATCACCTGTTGTTCAACATGTTGCCTGGAGGTCCCCCAGATTATAACACGGCCCTGGATGTCCCCAGAGACAGGGCCCTGTTAGCTGGCGGCGGCTTTTCTACGTGGACTTACCGGCAAGGCTACGATGTCAGCATTCCTGTCTATAGTCCACTGTCAGCTGAGGTGGATCTTCCAGAGAAAGGACCAGGTCCGCGGCAATACTTCCTCATATCGTCTCAGGTGGGTCTCCATCCCGAGTACAGAGAAGACCTAGAAGCCCTCCAGGTCAAACACGGAGAGTCAGTGTTAGTGCTTGATAAATGCACCAACCTCTCAGAGGGTGGCCTTTCTATCCGTAAGCGCTGCCACAAGCACCAGGTCTTCGATTACCCACAGGTGCTACAGGAGGCTACTTTCTGTGTGGTCCTTCGTGGAGCTCGGCTGGGCCAGGCAATATTGAGCGATGTGTTACAAGCTGGCTGTGTCCCAGTTGTCATTGCAGACTCCTATATTTTGCCTTTCTCTGAAGTTCTTGACTGGAAGAGAGCATCTGTGGTTGTACCAGAAGAAAAGATGTCAGATGTGTACAGTATTTTGCAGAGCATCCCTCAAAGACAGATTGAAGAAATGCAGAGACAGGCCCGGTGGTTCTGGGAAGCGTACTTCCAGTCAATTAAAGCCATTGCCCTGGCCACCCTGCAGATTATCAATGACCGGATCTATCCATATGCTGCCATCTCCTATGAAGAATGGAATGACCCTCCTGCTGTGAAGTGGGGCAGTGTGAGCAATCCACTCTTCCTCCCGCTGATCCCACCACAGTCTCAAGGGTTCACTGCCATAGTCCTCACTTACGACCGAGTAGAGAGCCTCTTCCGGGTCATCACTGAAGTGTCCAAGGTGCCCAGTCTATCCAAACTGCTTGTCGTCTGGAATAATCAGAATAAAAACCCTCCAGAAGATTCTCTCTGGCCCAAAATCCGGGTTCCATTAAAAGTTGTGAGGACTGCTGAAAACAAGTTAAGTAACCGTTTCTTCCCTTATGATGAAATCGAGACGGAAGCTGTTCTGGCCATTGATGATGACATCATTATGCTGACCTCTGACGAGCTGCAATTTGGTTATGAGGTCTGGCGAGAATTTCCTGACCGGTTGGTGGGTTACCCGGGTCGTCTGCATCTCTGGGACCATGAGATGAATAAGTGGAAGTACGAGTCTGAGTGGACGAATGAAGTGTCCATGGTGCTCACCGGGGCAGCTTTTTATCACAAGTATTTTAATTACCTGTATACCTACAAAATGCCTGGGGATATCAAGAACTGGGTAGATGCTCATATGAACTGTGAAGATATTGCCATGAACTTCCTGGTGGCCAACGTCACGGGAAAAGCAGTTATCAAGGTAACCCCACGAAAGAAATTCAAGTGTCCTGAGTGCACAGCCATAGATGGGCTTTCGCTAGACCAAACACACATGGTGGAGAGGTCAGAGTGCATCAACAAGTTTGCTTCAGTCTTCGGGACCATGCCTCTCAAGGTGGTGGAACACCGAGCTGACCCTGTCCTGTACAAAGACGACTTTCCTGAGAAACTGAAGAGCTTCCCCAACATTGGCAGCTTA
Mandrillus_leucophaeus  ATGTGTGCGTCGGTCAAGTATAATATCCGGGGTCCTGCCCTCATCCCAAGAATGAAGACCAAGCACCGAATCTACTATATCACCCTCTTCTCCATTGTCCTCCTGGGCCTCATTGCCACTGGCATGTTTCAGTTCTGGCCCCATTCTATCGAGTCCTCAAATGACTGGAATGTAGAGAAGCGTAGCGTCCGTGATGTGCCGGTGGTCAGGCTGCCAGCCGACAGTCCCATCCCAGAGCGCGGGGATCTCAGTTGCAGAATGCACACGTGTTTTGATGTCTACCGCTGTGGCTTCAACCCAAAGAACAAAATCAAGGTGTATATCTATGCTCTGAAAAAGTACGTGGATGACTTTGGCGTCCCTGTCAGCAACACCATCTCCCGGGAGTATAATGAACTGCTCACAGCCATCTCAGACAGTGACTACTACACTGACGACATCAACCGGGCCTGCCTGTTTGTTCCCTCCATCGATGTGCTTAACCAGAACACACTCCGCATCAAGGAGACAGCGCAAGCGTTGGCCCAGCTGTCTAGGTGGGATCGAGGTACAAATCACCTGTTGTTCAACATGTTGCCTGGAGGTCCCCCAGATTATAACACGGCCCTGGATGTCCCCAGAGACAGGGCCCTGTTAGCTGGCGGCGGCTTTTCTACGTGGACTTACCGGCAAGGCTACGATGTCAGCATTCCTGTCTATAGTCCACTGTCAGCTGAGGTGGATCTTCCAGAGAAAGGACCAGGTCCGCGGCGATACTTCCTCATATCGTCTCAGGTGGGTCTCCATCCCGAGTACAGAGAAGACCTAGAAGCCCTCCAGGTCAAACACGGAGAGTCAGTGTTAGTGCTTGATAAATGCACCAACCTCTCAGAGGGTGGCCTTTCTATCCGTAAGCGCTGCCACAAGCACCAGGTCTTCGATTACCCACAGGTGCTACAGGAGGCTACTTTCTGTGTGGTCCTTCGTGGAGCTCGGCTGGGCCAGGCAATATTGAGCGATGTGTTACAAGCTGGTTGTGTCCCAGTTGTCATTGCAGACTCCTATATTTTGCCTTTCTCTGAAGTTCTTGACTGGAAGAGGGCATCTGTGGTTGTACCAGAAGAAAAGATGTCAGATATGTACAGTATTTTGCAGAGCATCCCTCAAAGACAGATTGAAGAAATGCAGAGACAGGCCCGGTGGTTCTGGGAAGCGTACTTCCAGTCAATTAAAGCCATTGCCCTGGCCACCCTGCAGATTATCAATGACCGGATCTATCCATATGCTGCCATCTCCTATGAAGAATGGAATGACCCTCCTGCTGTGAAGTGGGGCAGTGTGAGCAATCCACTCTTCCTCCCGCTGATCCCACCACAGTCTCAAGGGTTCACCGCCATAGTCCTCACTTACGACCGAGTAGAGAGCCTCTTCCGGGTCATCACTGAAGTGTCCAAGGTGCCCAGTCTATCCAAACTGCTTGTCGTCTGGAATAATCAGAATAAAAACCCTCCAGAAGATTCTCTCTGGCCCAAAATCCGGGTTCCATTAAAAGTTGTGAGGACTGCTGAAAACAAGTTAAGTAACCGTTTCTTCCCTTATGATGAAATCGAGACGGAAGCTGTTCTGGCCATTGATGATGACATCATTATGCTGACCTCTGACGAGCTGCAATTTGGTTATGAGGTCTGGCGAGAATTTCCTGACCGGTTGGTGGGTTACCCGGGTCGTCTGCATCTCTGGGACCATGAGATGAATAAGTGGAAGTACGAGTCTGAGTGGACGAATGAAGTGTCCATGGTGCTCACCGGGGCAGCTTTTTATCACAAGTATTTTAATTACCTGTATACCTACAAAATGCCTGGGGATATCAAGAACTGGGTAGATGCTCATATGAACTGTGAAGATATTGCCATGAACTTCCTGGTGGCCAACGTCACGGGAAAAGCAGTTATCAAGGTAACCCCACGAAAGAAATTCAAGTGTCCTGAGTGTACAGCCATAGATGGGCTTTCGCTAGACCAAACACACATGGTGGAGAGATCAGAGTGCATCAACAAGTTTGCTTCAGTCTTCGGGACCATGCCTCTCAAGGTGGTGGAACACCGAGCTGACCCTGTCCTATACAAAGACGACTTTCCTGAGAAACTGAAGAGCTTCCCCAACATTGGCAGCTTA
Cercocebus_torquatus_atys  ATGTGTGCGTCGGTCAAGTATAATATCCGGGGTCCTGCCCTCATCCCAAGAATGAAGACCAAGCACCGAATCTACTATATCACCCTCTTCTCCATTGTCCTCCTGGGCCTCATTGCCACTGGCATGTTTCAGTTCTGGCCCCATTCTATCGAGTCCTCAAATGACTGGAATGTAGAGAAGCGTAGCGTCCGTGATGTGCCGGTGGTCAGGCTGCCAGCCGACAGTCCCATCCCAGAGCGCGGGGATCTCAGTTGCAGAATGCACACGTGTTTCGATGTCTACCGCTGTGGCTTCAACCCAAAGAACAAAATCAAGGTGTATATCTATGCTCTGAAAAAGTACGTGGATGACTTTGGCGTCCCTGTCAGCAACACCATCTCCCGGGAGTATAATGAACTGCTCACAGCCATCTCAGACAGTGACTACTACACTGACGACATCAACCGGGCCTGCCTGTTTGTTCCCTCCATCGATGTGCTTAACCAGAACACACTCCGCATCAAGGAGACAGCGCAAGCGTTGGCCCAGCTCTCTAGGTGGGATCGAGGTACAAATCACCTGTTGTTCAACATGTTGCCTGGAGGTCCCCCAGATTATAACACGGCCCTGGATGTCCCCAGAGACAGGGCCCTGTTAGCTGGCGGCGGCTTTTCTACGTGGACTTACCGGCAAGGCTACGATGTCAGCATTCCTGTCTATAGTCCACTGTCAGCTGAGGTGGATCTTCCAGAGAAAGGACCAGGTCCGCGGCGATACTTCCTCATATCGTCTCAGGTGGGTCTCCATCCCGAGTACAGAGAAGACCTAGAAGCCCTCCAGGTCAAACACGGAGAGTCAGTGTTAGTGCTTGATAAATGCACCAACCTCTCAGAGGGTGGCCTTTCTATCCGTAAGCGCTGCCACAAGCACCAGGTCTTCGATTACCCACAGGTGCTACAGGAGGCTACTTTCTGTGTGGTCCTTCGTGGAGCTCGGCTGGGCCAGGCAATATTGAGCGATGTGTTACAAGCTGGCTGTGTCCCAGTTGTCATTGCAGACTCCTATATTTTGCCTTTCTCTGAAGTTCTTGACTGGAAGAGAGCATCTGTGGTTGTACCAGAAGAAAAGATGTCAGATGTGTACAGTATTTTGCAGAGCATCCCTCAAAGACAGATTGAAGAAATGCAGAGACAGGCCCGGTGGTTCTGGGAAGCGTACTTCCAGTCAATTAAAGCCATTGCCCTGGCCACCCTGCAGATTATCAATGACCGGATCTATCCATATGCTGCCATCTCCTATGAAGAATGGAATGACCCTCCTGCTGTGAAGTGGGGCAGTGTGAGCAATCCACTCTTCCTCCCGCTGATCCCACCACAGTCTCAAGGGTTCACCGCCATAGTCCTCACTTACGACCGAGTAGAGAGCCTCTTCCGGGTCATCACTGAAGTGTCCAAGGTGCCCAGTCTATCCAAACTGCTTGTCGTCTGGAATAATCAGAATAAAAACCCTCCAGAAGATTCTCTCTGGCCCAAAATCCGGGTTCCATTAAAAGTTGTGAGGACTGCTGAAAACAAGTTAAGTAACCGTTTCTTCCCTTATGATGAAATCGAGACGGAAGCTGTTCTGGCCATTGATGATGACATCATTATGCTGACCTCTGACGAGCTGCAATTTGGTTATGAGGTCTGGCGAGAATTTCCTGACCGGTTGGTGGGTTACCCGGGTCGTCTGCATCTCTGGGACCATGAGATGAATAAGTGGAAGTACGAGTCTGAGTGGACGAATGAAGTGTCCATGGTGCTCACCGGGGCAGCTTTTTATCACAAGTATTTTAATTACCTGTATACCTACAAAATGCCTGGGGATATCAAGAACTGGGTAGATGCTCATATGAACTGTGAAGATATTGCCATGAACTTCCTGGTGGCCAACGTCACGGGAAAAGCAGTTATCAAGGTAACCCCACGAAAGAAATTCAAGTGTCCTGAGTGCACAGCCATAGATGGGCTTTCGCTAGACCAAACACACATGGTGGAGAGGTCAGAGTGCATCAACAAGTTTGCTTCAGTCTTCGGGACCATGCCTCTCAAGGTGGTGGAACACCGAGCTGACCCTGTCCTGTACAAAGACGACTTTCCTGAGAAACTGAAGAGCTTCCCCAACATTGGCAGCTTA
Macaca_fascicularis  ATGTGTGCGTCGGTCAAGTATAATATCCGGGGTCCTGCCCTCATCCCAAGAATGAAGACCAAGCACCGAATCTACTATATCACCCTCTTCTCCATTGTCCTCCTGGGCCTCATTGCCACTGGCATGTTTCAGTTCTGGCCCCATTCTATCGAGTCCTCAAATGACTGGAATGTAGAGAAGCGTAGCGTCCGTGATGTGCCGGTGGTCAGGCTGCCAGCCGACAGTCCCATCCCAGAGCGCGGGGATCTCAGTTGCAGAATGCACACATGTTTTGATGTCTACCGCTGTGGCTTCAACCCAAAGAACAAAATCAAGGTGTATATCTATGCTCTGAAAAAGTACGTGGATGACTTTGGCGTCCCTGTCAGCAACACCATCTCCCGGGAGTATAATGAACTGCTCACAGCCATCTCAGACAGTGACTACTACACTGATGACATCAACCGGGCCTGCCTGTTTGTTCCCTCCATCGATGTGCTTAACCAGAACACACTCCGCATCAAGGAGACAGCGCAAGCGTTGGCCCAGCTCTCTAGGTGGGATCGAGGTACAAATCACCTGTTGTTCAACATGTTGCCTGGAGGTCCCCCAGATTATAACACGGCCCTGGATGTCCCCAGAGACAGGGCCCTGTTAGCTGGCGGCGGCTTTTCTACGTGGACTTACCGGCAAGGCTACGATGTCAGCATTCCTGTCTATAGTCCACTGTCAGCTGAGGTGGATCTTCCAGAGAAAGGACCAGGTCCGCGGCGATACTTCCTCATATCGTCTCAGGTGGGTCTCCATCCCGAGTACAGAGAAGACCTAGAAGCCCTCCAGGTCAAACACGGAGAGTCAGTGTTAGTGCTTGATAAATGCACCAACCTCTCAGAGGGTGGCCTTTCTATCCGTAAGCGCTGCCACAAGCACCAGGTCTTCGATTACCCACAGGTGCTACAGGAGGCTACTTTCTGTGTGGTCCTTCGTGGAGCTCGGCTGGGCCAGGCAATGTTGAGCGATGTGTTACAAGCTGGTTGTGTCCCAGTTGTCATTGCAGACTCCTATATTTTGCCTTTCTCTGAAGTTCTTGACTGGAAGAGAGCATCTGTGGTTGTACCAGAAGAAAAGATGTCAGATGTGTACAGTATTTTGCAGAGCATCCCTCAAAGACAGATTGAAGAAATGCAGAGACAGGCCCGGTGGTTCTGGGAAGCGTACTTCCAGTCAATTAAAGCCATTGCCCTGGCCACCCTGCAGATTATCAATGACCGGATCTATCCATATGCTGCCATCTCCTATGAAGAATGGAATGACCCTCCTGCTGTGAAGTGGGGCAGTGTGAGCAATCCACTCTTCCTCCCGCTGATCCCACCACAGTCTCAAGGGTTCACCGCCATAGTCCTCACTTACGACCGAGTAGAGAGCCTCTTCCGGGTCATCACTGAAGTGTCCAAGGTGCCCAGTCTATCCAAACTGCTTGTCGTCTGGAATAATCAGAATAAAAACCCTCCAGAAGATTCTCTCTGGCCCAAAATCCGGGTTCCATTAAAAGTTGTGAGGACTGCTGAAAACAAGTTAAGTAACCGTTTCTTCCCTTATGATGAAATCGAGACGGAAGCTGTTCTGGCCATTGATGATGACATCATTATGCTGACCTCTGACGAGCTGCAATTTGGTTATGAGGTCTGGCGAGAATTTCCTGACCGGTTGGTGGGTTACCCGGGTCGTCTGCATCTCTGGGACCATGAGATGAATAAGTGGAAGTACGAGTCTGAGTGGACGAATGAAGTGTCCATGGTGCTCACCGGGGCAGCTTTTTATCACAAGTATTTTAATTACCTGTATACCTACAAAATGCCTGGGGATATCAAGAACTGGGTAGATGCTCATATGAACTGTGAAGATATTGCCATGAACTTCCTGGTGGCCAACGTCACGGGAAAAGCAGTTATCAAGGTAACCCCACGAAAGAAATTCAAGTGTCCTGAGTGCACAGCCATAGATGGGCTTTCGCTAGACCAAACACACATGGTGGAGAGGTCAGAGTGCATCAACAAGTTTGCTTCAGTCTTTGGGACCATGCCTCTCAAGGTGGTGGAACACCGAGCTGACCCTGTCCTGTACAAAGACGACTTTCCTGAGAAACTGAAGAGCTTCCCCAACATTGGCAGCTTA
Macaca_nemestrina  ATGTGTGCGTCGGTCAAGTATAATATCCGGGGTCCTGCCCTCATCCCAAGAATGAAGACCAAGCACCGAATCTACTATATCACCCTCTTCTCCATTGTCCTCCTGGGCCTCATTGCCACTGGCATGTTTCAGTTCTGGCCCCATTCTATCGAGTCCTCAAATGACTGGAATGTAGAGAAGCGTAGCGTCCGTGATGTGCCGGTGGTCAGGCTGCCAGCCGACAGTCCCATCCCAGAGCGCGGGGATCTCAGTTGCAGAATGCACACGTGTTTTGATGTCTACCGCTGTGGCTTCAACCCAAAGAACAAAATCAAGGTGTATATCTATGCTCTGAAAAAGTACGTGGATGACTTTGGCGTCCCTGTCAGCAACACCATCTCCCGGGAGTATAATGAACTGCTCACAGCCATCTCAGACAGTGACTACTACACTGATGACATCAACCGGGCCTGCCTGTTTGTTCCCTCCATCGATGTGCTTAACCAGAACACACTCCGCATCAAGGAGACAGCGCAAGCGTTGGCCCAGCTCTCTAGGTGGGATCGAGGTACAAATCACCTGTTGTTCAACATGTTGCCTGGAGGTCCCCCAGATTATAACACGGCCCTGGATGTCCCCAGAGACAGGGCCCTGTTAGCTGGCGGCGGCTTTTCTACGTGGACTTACCGGCAAGGCTACGATGTCAGCATTCCTGTCTATAGTCCACTGTCAGCTGAGGTGGATCTTCCAGAGAAAGGACCAGGTCCGCGGCGATACTTCCTCATATCGTCTCAGGTGGGTCTCCATCCCGAGTACAGAGAAGACCTAGAAGCCCTCCAGGTCAAACACGGAGAGTCAGTGTTAGTGCTTGATAAATGCACCAACCTCTCAGAGGGTGGCCTTTCTATCCGTAAGCGCTGCCACAAGCACCAGGTCTTCGATTACCCACAGGTGCTACAGGAGGCTACTTTCTGTGTGGTCCTTCGTGGAGCTCGGCTGGGCCAGGCAATACTGAGCGATGTGTTACAAGCTGGTTGTGTCCCAGTTGTCATTGCAGACTCCTATATTTTGCCTTTCTCTGAAGTTCTTGACTGGAAGAGAGCATCTGTGGTTGTACCAGAAGAAAAGATGTCAGATGTGTACAGTATTTTGCAGAGCATCCCTCAAAGACAGATTGAAGAAATGCAGAGACAGGCCCGATGGTTCTGGGAAGCGTACTTCCAGTCAATTAAAGCCATTGCCCTGGCCACCCTGCAGATTATCAATGACCGGATCTATCCATATGCTGCCATCTCCTATGAAGAATGGAATGACCCTCCTGCTGTGAAGTGGGGCAGTGTGAGCAATCCACTCTTCCTCCCGCTGATCCCACCACAGTCTCAAGGGTTCACCGCCATAGTCCTCACTTACGACCGAGTAGAGAGCCTCTTCCGGGTCATCACTGAAGTGTCCAAGGTGCCCAGTCTATCCAAACTGCTTGTCGTCTGGAATAATCAGAATAAAAACCCTCCAGAAGATTCTCTCTGGCCCAAAATCCGGGTTCCATTAAAAGTTGTGAGGACTGCTGAAAACAAGTTAAGTAACCGTTTCTTCCCTTATGATGAAATCGAGACGGAAGCTGTTCTGGCCATTGATGATGACATCATTATGCTGACCTCTGACGAGCTGCAATTTGGTTATGAGGTCTGGCGAGAATTTCCTGACCGGTTGGTGGGTTACCCGGGTCGTCTGCATCTCTGGGACCATGAGATGAATAAGTGGAAGTACGAGTCTGAGTGGACGAATGAAGTGTCCATGGTGCTCACCGGGGCAGCTTTTTATCACAAGTATTTTAATTACCTGTATACCTACAAAATGCCTGGGGATATCAAGAACTGGGTAGATGCTCATATGAACTGTGAAGATATTGCCATGAACTTCCTGGTGGCCAACGTCACGGGAAAAGCAGTTATCAAGGTAACCCCACGAAAGAAATTCAAGTGTCCTGAGTGCACAGCCATAGATGGGCTTTCGCTAGACCAAACACACATGGTGGAGAGGTCAGAGTGCATCAACAAGTTTGCTTCAGTCTTCGGGACCATGCCTCTCAAGGTGGTGGAACACCGAGCTGACCCTGTCCTGTACAAAGACGACTTTCCTGAGAAACTGAAGAGCTTCCCCAACATTGGCAGCTTA
Nomascus_leucogenys  ATGTGTGCGTCGGTCAAGTATAATATCCGGGGTCCTGCCCTCATCCCAAGAATGAAGACCAAGCACCGAATCTACTATATCACCCTGTTCTCCATTGTCCTCCTGGGCCTCATTGCCACTGGCATGTTTCAGTTTTGGCCCCATTCTATCGAGTCCTCAAATGACTGGAATGTAGAGAAGCGCAGCATCCGTGATGTGCCGGTTGTCAGGCTGCCAGCCGACAGTCCCATCCCAGAGCGGGGGGATCTCAGTTGCAGAATGCACACGTGTTTTGATGTCTACCGCTGTGGCTTCAACCCAAAGAACAAAATCAAGGTGTATATCTATGCTCTGAAAAAGTACGTGGATGACTTTGGCGTCTCTGTCAGCAACACCATCTCCCGGGAGTATAATGAACTGCTCATGGCCATCTCAGACAGTGACTACTACACTGATGACATCAACCGGGCCTGCCTGTTTGTTCCCTCCATCGATGTGCTTAACCAGAACACGCTCCGCATCAAGGAGACAGCGCAAGCGTTGGCCCAGCTCTCTAGGTGGGATCGAGGTATGAATCACCTGTTGTTCAACATGTTGCCTGGAGGTCCTCCAGATTATAACACAGCCCTGGATGTCCCCAGAGACAGGGCCCTGTTGGCTGGTGGCGGCTTTTCTACGTGGACCTACCGGCAAGGCTACGATGTCAGCATTCCTGTCTATAGTCCACTGTCAGCTGAGGTGGATCTTCCAGAGAAAGGACCAGGTCCACGGCAATACTTCCTCCTGTCATCTCAGGTGGGTCTCCATCCCGAGTACAGAGAGGACCTAGAAGCCCTCCAGGTCAAACACGGAGAGTCAGTGTTAGTACTCGATAAATGCACCAACCTCTCAGAGGGTGTCCTTTCTGTCCGTAAGCGCTGCCACAAGCACCAGGTCTTCGATTACCCACAGGTGCTACAGGAGGCTACTTTCTGTGTGGTCCTTCGTGGAGCTCGGCTGGGCCAGGCAGTATTGAGCGATGTGTTACAAGCTGGCTGTGTCCCGGTTGTCATTGCAGACTCCTATATTTTGCCTTTCTCTGAAGTTCTTGACTGGAAGAGAGCATCTGTGGTTGTACCAGAAGAAAAGATGTCAGATGTGTACAGTATTTTGCAGAGCATCCCCCAAAGACAGATTGAAGAAATGCAGAGACAGGCCAGGTGGTTCTGGGAAGCGTACTTCCAGTCAATTAAAGCCATTGCCCTGGCCACCCTGCAGATTATCAATGACCGGATCTATCCATATGCTGCCATCTCCTATGAAGAATGGAATGACCCTCCTGCTGTGAAGTGGGGCAGCGTGAGCAATCCACTCTTCCTCCCGCTGATCCCACCACAGTCTCAAGGGTTCACTGCCATAGTCCTCACCTACGACCGAGTAGAGAGCCTCTTCCGGGTCATCACTGAAGTGTCCAAGGTGCCCAGTCTATCCAAACTACTTGTCGTCTGGAATAATCAGAATAAAAACCCTCCAGAAGATTCTCTCTGGCCCAAAATCCGGGTTCCATTAAAAGTTGTGAGGACTGCTGAAAACAAGTTAAGTAACCGTTTCTTCCCTTATGATGAAATCGAGACAGAAGCTGTTCTGGCCATTGATGATGATATCATTATGCTGACCTCTGACGAGCTGCAATTTGGTTATGAGGTCTGGCGGGAATTTCCTGACCGGTTGGTGGGTTACCCGGGTCGTCTGCATCTCTGGGACCATGAGATGAATAAGTGGAAGTACGAGTCTGAGTGGACGAATGAAGTGTCCATGGTGCTCACTGGGGCAGCTTTTTATCACAAGTATTTTAATTACCTGTATACCTACAAAATGCCTGGGGATATCAAGAACTGGGTAGATGCTCATATGAACTGTGAAGATATTGCCATGAACTTCCTGGTGGCCAACGTCACAGGAAAAGCAGTTATCAAGGTAACCCCACGAAAGAAATTCAAGTGTCCTGAGTGCACAGCCATAGATGGGCTTTCGCTGGACCAAACACACATGGTGGAGAGGTCAGAGTGCATCAACAAGTTTGCTTCAGTCTTCGGGACCATGCCTCTCAAGGTGGTGGAACACCGAGCTGACCCTGTCCTGTACAAAGATGACTTTCCTGAGAAACTGAAGAGCTTCCCCAACATTGGCAGCTTA
Pongo_abelii  ATGTGTGCGTCGGTCAAGTATAATATCCGGGGTCCTGCCCTCATCCCAAGAATGAAGACCAAGCACCGAATCTACTATATCACCCTCTTCTCCATTGTCCTCCTGGGCCTCATTGCCACTGGCATGTTTCAGTTTTGGCCCCATTCTATCGAGTCCTCAAATGACTGGAATGTAGAGAAGCGCAGCGTCCGTGATGTGCCGGTTGTCAGGCTGCCAGCCGACAGTCCCATCCCAGAGCGGGGGGATCTCAGTTGCAGAATGCACACGTGTTTTGATGTCTACCGCTGTGGCTTCAACCCAAAGAACAAAATCAAGGTGTATATCTATGCTCTGAAAAAGTACGTGGATGACTTTGGCGTCTCTGTCAGCAACACCATCTCCCGGGAGTATAATGAACTGCTCATGGCCATCTCAGACAGTGACTACTACACTGATGACATCAACCGAGCCTGCCTGTTTGTTCCCTCCATCGATGTGCTTAACCAGAACACACTCCGCATCAAGGAGACAGCGCAAGCGTTGGCCCAGCTCTCTAGGTGGGATCGAGGTTCGAATCACCTGTTGTTCAACATGTTGCCTGGAGGTCCCCCAGATTACAACACAGCCCTGGATGTCCCCAGAGACAGGGCCCTGTTGGCTGGTGGCGGCTTTTCTACATGGACTTACCGGCAAGGCTACGATGTCAGCATTCCTGTCTATAGTCCACTGTCAGCTGAGGTGGATCTTCCAGAGAAAGGACCAGGTCCACGGCAATACTTCCTCCTGTCATCTCAGGTGGGTCTCCATCCCGAATACAGAGAGGACCTAGAAGCCCTCCAGGTCAAACATGGAGAGTCAGTGTTAGTACTCGATAAATGCACCAACCTCTCAGAGGGTGTCCTTTCTGTCCGTAAGCGCTGCCACAAGCACCAGGTCTTCGATTACCCACAGGTGCTACAGGAGGCTACTTTCTGTGTGGTCCTTCGTGGAGCTCGGCTGGGCCAGGCAGTATTAAGCGATGTGTTACAAGCTGGCTGTGTCCCGGTTGTCATTGCAGACTCCTATATTTTGCCTTTCTCTGAAGTTCTTGACTGGAAGAGAGCATCTGTGGTTGTACCAGAAGAAAAGATGTCAGATGTGTACAGTATTTTGCAGAGCATCCCCCAAAGACAGATTGAAGAAATGCAGAGACAGGCCCGGTGGTTCTGGGAAGCGTACTTCCAGTCAATTAAAGCCATTGCCCTGGCCACCCTGCAGATTATCAATGACCGGATCTATCCATATGCTGCCATCTCCTATGAAGAATGGAATGACCCTCCTGTTGTGAAGTGGGGCAGCGTGAGCAATCCACTCTTCCTCCCGCTGATCCCACCACAGTCTCAAGGGTTCACCGCCATAGTCCTCACCTACGACCGAGTAGAGAGCCTCTTCCGGGTCATCACTGAAGTGTCCAAGGTGCCCAGTCTATCCAAACTACTTGTCGTCTGGAATAATCAGAATAAAAACCCTCCAGAAGATTCTCTCTGGCCCAAAATCCGGGTTCCATTAAAAGTTGTGAGGACTGCTGAAAACAAGTTAAGTAACCGTTTCTTCCCTTATGATGAAATCGAGACAGAAGCTGTTCTGGCCATTGATGATGATATCATTATGCTGACCTCTGATGAGCTGCAATTTGGTTATGAGGTCTGGCGGGAATTTCCTGACCGGTTGGTGGGTTACCCGGGTCGTCTGCATCTCTGGGACCATGAGATGAATAAGTGGAAGTACGAGTCTGAGTGGACGAATGAAGTGTCCATGGTGCTCACCGGGGCAGCTTTTTATCACAAGTATTTTAATTACCTGTATACCTACAAAATGCCTGGGGATATCAAGAACTGGGTAGATGCTCATATGAACTGTGAAGATATTGCCATGAACTTCCTGGTGGCCAACGTCACGGGAAAAGCAGTTATCAAGGTAACCCCACGAAAGAAATTCAAGTGTCCTGAGTGCACAGCCATAGATGGGCTTTCGCTAGACCAAACACACATGGTGGAGAGGTCAGAGTGCATCAACAAGTTTGCTTCAGTCTTCGGGACCATGCCTCTCAAGGTGGTGGAACACCGAGCTGACCCTGTCCTGTACAAAGATGACTTTCCTGAGAAACTGAAGAGCTTCCCCAACATTGGCAGCTTA
Gorilla_gorilla_gorilla  ATGTGTGCGTCGGTCAAGTATAATATCCGGGGTCCTGCCCTCATCCCAAGAATGAAGACCAAGCACCGAATCTACTATATCACCCTCTTCTCCATTGTCCTCCTGGGCCTCATTGCCACTGGCATGTTTCAGTTTTGGCCCCATTCTATCGAGTCCTCAAATGACTGGAATGTAGAGAAGCGCAGCATCCGTGATGTGCCAGTTGTCAGGCTGCCAGCTGACAGTCCCATCCCAGAGCGGGGGGATCTCAGTTGCAGAATGCACACGTGTTTTGATGTCTATCGCTGTGGCTTCAACCCAAAGAACAAAATCAAGGTGTATATCTATGCTCTGAAAAAGTACGTGGATGACTTTGGCGTCTCTGTCAGCAATACCATCTCCCGGGAGTATAATGAACTGCTCATGGCCATCTCAGACAGTGACTACTACACTGATGACATCAACCGGGCCTGTCTGTTTGTTCCCTCCATCGATGTGCTTAACCAGAACACACTCCGCATCAAGGAGACAGCACAAGCGTTGGCCCAGCTCTCTAGGTGGGATCGAGGTACGAATCACCTGTTGTTCAACATGTTGCCTGGAGGTCCCCCAGATTATAACACAGCCCTGGATGTCCCCAGAGACAGGGCCCTGTTGGCTGGTGGCGGCTTTTCTACGTGGACTTACCGGCAAGGCTACGATGTCAGCATTCCTGTCTTTAGTCCACTGTCAGCTGAGGTGGATCTTCCAGAGAAAGGACCAGGTCCACGGCAATACTTCCTCCTGTCATCTCAGGTGGGTCTCCATCCCGAGTACAGAGAGGACCTAGAAGCCCTCCAGGTCAAACATGGAGAGTCAGTGTTAGTACTCGATAAATGCACCAACCTCTCAGAGGGTGTCCTTTCTGTCCGTAAGCGCTGCCACAAGCACCAGGTCTTTGATTACCCACAGGTGCTACAGGAGGCTACTTTCTGTGTGGTCCTTCGTGGAGCTCGGCTGGGCCAGGCAGTATTGAGCGATGTGTTACAAGCTGGCTGTGTCCCGGTTGTCATTGCAGACTCCTATATTTTGCCTTTCTCTGAAGTTCTTGACTGGAAGAGAGCATCTGTGGTTGTACCAGAAGAAAAGATGTCAGATGTGTACAGTATTTTGCAGAGCATCCCCCAAAGACAGATTGAAGAAATGCAGAGACAGGCCCGGTGGTTCTGGGAAGCATACTTCCAGTCAATTAAAGCCATTGCCCTGGCCACCCTGCAGATTATCAATGACCGGATCTATCCGTATGCTGCCATCTCCTATGAAGAATGGAATGACCCTCCTGCTGTGAAATGGGGCAGCGTGAGCAATCCACTCTTCCTCCCGCTGATCCCACCACAGTCTCAAGGGTTCACTGCCATAGTCCTCACCTACGACCGAGTAGAGAGCCTCTTCCGGGTCATCACTGAAGTGTCCAAGGTGCCCAGTCTATCCAAACTACTTGTCGTCTGGAATAATCAGAATAAAAACCCTCCAGAAGATTCTCTCTGGCCCAAAATCCGGGTTCCATTAAAAGTTGTGAGGACTGCTGAAAACAAGTTAAGTAACCGTTTCTTCCCTTATGATGAAATCGAGACAGAAGCTGTTCTGGCCATTGATGATGATATCATTATGCTGACCTCTGACGAGCTGCAATTTGGTTATGAGGTCTGGCGGGAATTTCCTGACCGGTTGGTGGGTTACCCGGGTCGTCTGCATCTCTGGGACCATGAGATGAATAAGTGGAAGTACGAGTCTGAGTGGACGAATGAAGTGTCCATGGTGCTCACTGGGGCAGCTTTTTATCACAAGTATTTTAATTACCTGTATACCTACAAAATGCCTGGGGATATCAAGAACTGGGTAGATGCTCATATGAACTGTGAAGATATTGCCATGAACTTCCTGGTGGCCAACGTCACGGGAAAAGCAGTTATCAAGGTAACCCCACGAAAGAAATTCAAGTGTCCTGAGTGCACAGCCATAGATGGGCTTTCACTAGACCAAACACACATGGTGGAGAGGTCAGAGTGCATCAACAAGTTTGCTTCAGTCTTCGGGACCATGCCTCTCAAGGTGGTGGAACACCGAGCTGACCCTGTCCTGTACAAAGATGACTTTCCTGAGAAACTGAAGAGCTTCCCCAACATTGGCAGCTTA
Pan_paniscus  ATGTGTGCGTCGGTCAAGTATAATATCCGGGGTCCTGCCCTCATCCCAAGAATGAAGACCAAGCACCGAATCTACTATATCACCCTATTCTCCATTGTCCTCCTGGGCCTCATTGCCACTGGCATGTTTCAGTTTTGGCCCCATTCTATCGAGTCCTCAAATGACTGGAATGTAGAGAAGCGCAGCATCCGTGATGTGCCGGTTGTCAGGCTGCCAGCCGACAGTCCCATCCCAGAGCGGGGGGATCTCAGTTGCAGAATGCACACGTGTTTTGATGTCTATCGCTGTGGCTTCAACCCAAAGAACAAAATCAAGGTGTATATCTATGCTCTGAAAAAGTACGTGGATGACTTTGGCGTCTCTGTCAGCAACGCCATCTCCCGGGAGTATAATGAACTGCTCATGGCCATCTCAGACAGTGACTACTACACTGATGACATCAACCGGGCCTGTCTGTTTGTTCCCTCCATCGATGTGCTTAACCAGAACACACTGCGCATCAAGGAGACAGCACAAGCGTTGGCCCAGCTCTCTAGGTGGGATCGAGGTACGAATCACCTGTTGTTCAACATGTTGCCTGGAGGTCCCCCAGATTATAACACAGCCCTGGATGTCCCCAGAGACAGGGCCCTGTTGGCTGGTGGCGGCTTTTCTACGTGGACTTACCGGCAAGGCTACGATGTCAGCATTCCTGTCTATAGTCCACTGTCAGCTGAGGTGGATCTTCCAGAGAAAGGACCAGGTCCACGGCAATACTTCCTCCTGTCATCTCAGGTGGGTCTCCATCCCGAGTACAGAGAGGACCTAGAAGCCCTCCAGGTCAAACATGGAGAGTCAGTGTTAGTACTCGATAAATGCACCAACCTCTCAGAGGGTGTCCTTTCTGTCCGTAAGCGCTGCCACAAGCACCAGGTCTTCGATTACCCACAGGTGCTACAGGAGGCTACTTTCTGTGTGGTCCTTCGTGGAGCTCGGCTGGGCCAGGCAGTATTGAGCGATGTGTTACAAGCTGGCTGTGTCCCGGTTGTCATTGCAGACTCCTATATTTTGCCTTTCTCTGAAGTTCTTGACTGGAAGAGAGCATCTGTGGTTGTACCAGAAGAAAAGATGTCAGATGTGTACAGTATTTTGCAGAGCATCCCCCAAAGACAGATTGAAGAAATGCAGAGACAGGCCCGGTGGTTCTGGGAAGCGTACTTCCAGTCAATTAAAGCCATTGCCCTGGCCACCCTGCAGATTATCAATGACCGGATCTATCCATATGCTGCCATCTCCTATGAAGAATGGAATGACCCTCCTGCTGTGAAGTGGGGTAGCGTGAGCAATCCACTCTTCCTCCCGCTGATCCCACCACAGTCTCAAGGGTTCACCGCCATAGTCCTCACCTACGACCGAGTAGAGAGCCTCTTCCGGGTCATCACTGAAGTGTCCAAGGTGCCCAGTCTATCCAAACTACTTGTCGTCTGGAATAATCAGAATAAAAACCCTCCAGAAGATTCTCTCTGGCCCAAAATCCGGGTTCCATTAAAAGTTGTGAGGACTGCTGAAAACAAGTTAAGTAACCGTTTCTTCCCTTATGATGAAATCGAGACAGAAGCTGTTCTGGCCATTGATGATGATATCATTATGCTGACCTCTGACGAGCTGCAATTTGGTTATGAGGTCTGGCGGGAATTTCCTGACCGGTTGGTGGGTTACCCGGGTCGTCTGCATCTCTGGGACCATGAGATGAATAAGTGGAAGTACGAGTCTGAGTGGACGAATGAAGTGTCCATGGTGCTCACTGGGGCAGCTTTTTATCACAAGTATTTTAATTACCTGTATACCTACAAAATGCCTGGGGATATCAAGAACTGGGTAGATGCTCATATGAACTGTGAAGATATTGCCATGAACTTCCTGGTGGCCAACGTCACGGGAAAAGCAGTTATCAAGGTAACCCCACGAAAGAAATTCAAGTGTCCTGAGTGCACAGCCATAGATGGGCTTTCACTAGACCAAACACACATGGTGGAGAGGTCAGAGTGCATCAACAAGTTTGCTTCAGTCTTCGGGACCATGCCTCTCAAGGTGGTGGAACACCGAGCTGACCCTGTCCTGTACAAAGATGACTTTCCTGAGAAACTGAAGAGCTTCCCCAACATTGGCAGCTTA
Homo_sapiens  ATGTGTGCGTCGGTCAAGTATAATATCCGGGGTCCTGCCCTCATCCCAAGAATGAAGACCAAGCACCGAATCTACTATATCACCCTCTTCTCCATTGTCCTCCTGGGCCTCATTGCCACTGGCATGTTTCAGTTTTGGCCCCATTCTATCGAGTCCTCAAATGACTGGAATGTAGAGAAGCGCAGCATCCGTGATGTGCCGGTTGTTAGGCTGCCAGCCGACAGTCCCATCCCAGAGCGGGGGGATCTCAGTTGCAGAATGCACACGTGTTTTGATGTCTATCGCTGTGGCTTCAACCCAAAGAACAAAATCAAGGTGTATATCTATGCTCTGAAAAAGTACGTGGATGACTTTGGCGTCTCTGTCAGCAACACCATCTCCCGGGAGTATAATGAACTGCTCATGGCCATCTCAGACAGTGACTACTACACTGATGACATCAACCGGGCCTGTCTGTTTGTTCCCTCCATCGATGTGCTTAACCAGAACACACTGCGCATCAAGGAGACAGCACAAGCGATGGCCCAGCTCTCTAGGTGGGATCGAGGTACGAATCACCTGTTGTTCAACATGTTGCCTGGAGGTCCCCCAGATTATAACACAGCCCTGGATGTCCCCAGAGACAGGGCCCTGTTGGCTGGTGGCGGCTTTTCTACGTGGACTTACCGGCAAGGCTACGATGTCAGCATTCCTGTCTATAGTCCACTGTCAGCTGAGGTGGATCTTCCAGAGAAAGGACCAGGTCCACGGCAATACTTCCTCCTGTCATCTCAGGTGGGTCTCCATCCTGAGTACAGAGAGGACCTAGAAGCCCTCCAGGTCAAACATGGAGAGTCAGTGTTAGTACTCGATAAATGCACCAACCTCTCAGAGGGTGTCCTTTCTGTCCGTAAGCGCTGCCACAAGCACCAGGTCTTCGATTACCCACAGGTGCTACAGGAGGCTACTTTCTGTGTGGTTCTTCGTGGAGCTCGGCTGGGCCAGGCAGTATTGAGCGATGTGTTACAAGCTGGCTGTGTCCCGGTTGTCATTGCAGACTCCTATATTTTGCCTTTCTCTGAAGTTCTTGACTGGAAGAGAGCATCTGTGGTTGTACCAGAAGAAAAGATGTCAGATGTGTACAGTATTTTGCAGAGCATCCCCCAAAGACAGATTGAAGAAATGCAGAGACAGGCCCGGTGGTTCTGGGAAGCGTACTTCCAGTCAATTAAAGCCATTGCCCTGGCCACCCTGCAGATTATCAATGACCGGATCTATCCATATGCTGCCATCTCCTATGAAGAATGGAATGACCCTCCTGCTGTGAAGTGGGGCAGCGTGAGCAATCCACTCTTCCTCCCGCTGATCCCACCACAGTCTCAAGGGTTCACCGCCATAGTCCTCACCTACGACCGAGTAGAGAGCCTCTTCCGGGTCATCACTGAAGTGTCCAAGGTGCCCAGTCTATCCAAACTACTTGTCGTCTGGAATAATCAGAATAAAAACCCTCCAGAAGATTCTCTCTGGCCCAAAATCCGGGTTCCATTAAAAGTTGTGAGGACTGCTGAAAACAAGTTAAGTAACCGTTTCTTCCCTTATGATGAAATCGAGACAGAAGCTGTTCTGGCCATTGATGATGATATCATTATGCTGACCTCTGACGAGCTGCAATTTGGTTATGAGGTCTGGCGGGAATTTCCTGACCGGTTGGTGGGTTACCCGGGTCGTCTGCATCTCTGGGACCATGAGATGAATAAGTGGAAGTATGAGTCTGAGTGGACGAATGAAGTGTCCATGGTGCTCACTGGGGCAGCTTTTTATCACAAGTATTTTAATTACCTGTATACCTACAAAATGCCTGGGGATATCAAGAACTGGGTAGATGCTCATATGAACTGTGAAGATATTGCCATGAACTTCCTGGTGGCCAACGTCACGGGAAAAGCAGTTATCAAGGTAACCCCACGAAAGAAATTCAAGTGTCCTGAGTGCACAGCCATAGATGGGCTTTCACTAGACCAAACACACATGGTGGAGAGGTCAGAGTGCATCAACAAGTTTGCTTCAGTCTTCGGGACCATGCCTCTCAAGGTGGTGGAACACCGAGCTGACCCTGTCCTGTACAAAGATGACTTTCCTGAGAAGCTGAAGAGCTTCCCCAACATTGGCAGCTTA
Pan_troglodytes_troglodytes  ATGTGTGCGTCGGTCAAGTATAATATCCGGGGTCCTGCCCTCATCCCAAGAATGAAGACCAAGCACCGAATCTACTATATCACCCTCTTCTCCATTGTCCTCCTGGGCCTCATTGCCACTGGCATGTTTCAGTTTTGGCCCCATTCTATCGAGTCCTCAAATGACTGGAATGTAGAGAAGCGCAGCATCCGTGATGTGCCGGTTGTCAGGCTGCCAGCCGACAGTCCCATCCCAGAGCGGGGGGATCTCAGTTGCAGAATGCACACGTGTTTTGATGTCTATCGCTGTGGCTTCAACCCAAAGAACAAAATCAAGGTGTATATCTATGCTCTGAAAAAGTACGTGGATGACTTTGGCGTCTCTGTCAGCAACGCCATCTCCCGGGAGTATAATGAACTGCTCATGGCCATCTCAGACAGTGACTACTACACTGATGACATCAACCGGGCCTGTCTGTTTGTTCCCTCCATCGATGTGCTTAACCAGAACACACTGCGCATCAAGGAGACAGCACAAGCGTTGGCCCAGCTCTCTAGGTGGGATCGAGGTACGAATCACCTGTTGTTCAACATGTTGCCTGGAGGTCCCCCAGATTATAACACAGCCCTGGATGTCCCCAGAGACAGGGCCCTGTTGGCTGGTGGCGGCTTTTCTACGTGGACTTACCGGCAAGGCTACGATGTCAGCATTCCTGTCTATAGTCCACTGTCAGCTGAGGTGGATCTTCCAGAGAAAGGACCAGGTCCACGGCAATACTTCCTCCTGTCATCTCAGGTGGGTCTCCATCCCGAGTACAGAGAGGACCTAGAAGCCCTCCAGGTCAAACATGGAGAGTCAGTGTTAGTACTCGATAAATGCACCAACCTCTCAGAGGGTGTCCTTTCTGTCCGTAAGCGCTGCCACAAGCACCAGGTCTTCGATTACCCACAGGTGCTACAGGAGGCTACTTTCTGTGTGGTCCTTCGTGGAGCTCGGCTGGGCCAGGCAGTATTGAGCGATGTGTTACAAGCTGGCTGTGTCCCGGTTGTCATTGCAGACTCCTATATTTTGCCTTTCTCTGAAGTTCTTGACTGGAAGAGAGCATCTGTGGTTGTACCAGAAGAAAAGATGTCAGATGTGTACAGTATTTTGCAGAGCATCCCCCAAAGACAGATTGAAGAAATGCAGAGACAGGCCCGGTGGTTCTGGGAAGCGTACTTCCAGTCAATTAAAGCCATTGCCCTGGCCACCCTGCAGATTATCAATGACCGGATCTATCCATATGCTGCCATCTCCTATGAAGAATGGAATGACCCTCCTGCTGTGAAGTGGGGCAGCGTGAGCAATCCACTCTTCCTCCCGCTGATCCCACCACAGTCTCAAGGGTTCACCGCCATAGTCCTCACCTACGACCGAGTAGAGAGCCTCTTCCGGGTCATCACTGAAGTGTCCAAGGTGCCCAGTCTATCCAAACTACTTGTCGTCTGGAATAATCAGAATAAAAACCCTCCAGAAGATTCTCTCTGGCCCAAAATCCGGGTTCCATTAAAAGTTGTGAGGACTGCTGAAAACAAGTTAAGTAACCGTTTCTTCCCTTATGATGAAATCGAGACAGAAGCTGTTCTGGCCATTGATGATGATATCATTATGCTGACCTCTGACGAGCTGCAATTTGGTTATGAGGTCTGGCGGGAATTTCCTGACCGGTTGGTGGGTTACCCGGGTCGTCTGCATCTCTGGGACCATGAGATGAATAAGTGGAAGTACGAGTCTGAGTGGACGAATGAAGTGTCCATGGTGCTCACTGGGGCAGCTTTTTATCACAAGTATTTTAATTACCTGTATACCTACAAAATGCCTGGGGATATCAAGAACTGGGTAGATGCTCATATGAACTGTGAAGATATTGCCATGAACTTCCTGGTGGCCAACGTCACGGGAAAAGCAGTTATCAAGGTAACCCCACGAAAGAAATTCAAGTGTCCTGAGTGCACAGCCATAGATGGGCTTTCACTAGACCAAACACACATGGTGGAGAGGTCAGAGTGCATCAACAAGTTTGCTTCAGTCTTCGGGACCATGCCTCTCAAGGTGGTGGAACACCGAGCTGACCCTGTCCTGTACAAAGATGACTTTCCTGAGAAACTGAAGAGCTTCCCCAACATTGGCAGCTTA
