# Supplementary material for: Equivocal evidence for a link between megalencephaly-related genes and primate brain size evolution
Source: Sci Rep. 2022 Jun 28;12:10902. doi: 10.1038/s41598-022-12953-4 (PMC9239989; doi:10.1038/s41598-022-12953-4)
Supplement: Supplementary file 7 — Supplementary Information 7. [file 41598_2022_12953_MOESM7_ESM.phy]

 21 1740
Chlorocebus_sabaeus  ATGGCTGGGACCGTGCGCACCGCGTGCTTGGTGGTGGCGATGCTGCTCAGCTTGGACTTCCCGGGACAGGCGCAGCCCCCGCCGCCGCCGCCGGACGCCACCTGTCACCAAGTCCGCTCCTTCTTCCAGAGACTGCAGCCCGGACTCAAGTGGGTGCCCGAAACTCCCGTGCCAGGATCAGATTTGCAAGTATGTCTCCCTAAGGGCCCAACATGCTGCTCAAGAAAGATGGAAGAAAAATACCAACTAACAGCACGATTGAACATGGAACAGCTGCTTCAGTCTGCAAGTATGGAGCTCAAGTTCTTAATTATTCAGAATGCTGCAGTTTTCCAAGAGGCCTTTGAAATTGTTGTTCGCCATGCCAAGAACTACACCAATGCCATGTTCAAGAACAACTACCCAAGCCTGACTCCACAAGCTTTTGAGTTTGTGGGTGAATTTTTCACAGATGTGTCTCTCTATATCTTGGGTTCTGACATCAATGTGGATGACATGGTCAATGAATTGTTTGATAGCCTGTTTCCAGTTATCTATACCCAACTAATGAACCCAGGCCTGCCTGATTCAGCCTTGGACATCAATGAGTGCCTCCGAGGAGCAAGACGTGACCTGAAAGTATTTGGGAACTTCCCCAAGCTTATTATGACCCAGGTTTCTAAGTCACTGCAAGTCACTAGGATCTTCCTTCAGGCTCTGAATCTTGGAATTGAAGTGATCAACACAACCGATCACCTGAAGTTCAGTAAGGACTGTGGCCGAATGCTCACCAGAATGTGGTACTGCTCTTACTGCCAGGGACTGATGATGGTTAAACCTTGTGGCGGTTACTGCAATGTGGTCATGCAAGGCTGTATGGCAGGTGTGGTGGAGATTGACAAGTACTGGAGAGAATACATTCTGTCTCTTGAAGAGCTTGTGAATGGCATGTACAGAATCTATGACATGGAAAACGTACTGCTTGGTCTCTTTTCAACAATCCACGATTCTATCCAGTATGTCCAGAAGAATGCAGGAAAGCTGACCACCACTATTGGCAAGCTATGTGCCCATTCTCAACAACGCCAATATAGATCTGCTTATTATCCTGAAGATCTGTTTATTGACAAGAAAGTATTAAAAGTTGCTCATGTAGAACATGAAGAAACCTTATCCAGCCGAAGAAGGGAACTAATTCAGAAGTTGAAGTCTTTCATCAGCTTCTATAGTGCTTTGCCTGGCTACATCTGCAGCCATAGCCCTGTGGCGGAAAACGACACCCTTTGCTGGAATGGACAAGAACTCGTGGAGAGATACAGCCAAAAGGCGGCAAGGAATGGAATGAAAAACCAGTTCAATCTCCATGAGCTGAAAATGAAGGGCCCTGAGCCAGTAGTCAGTCAAATTATTGACAAATTGAAGCACATTAACCAGCTCCTGAGAACCATGTCTGTGCCCAAAGGTAGAGTTCTGGATAAAAACCTGGATGAGGAAGGGTTTGAAAGTGGAGACTGTGGTGATGATGAAGATGAGTGCATTGGAGGCTCTGGTGATGGAATGATGAAAGTGAAGAATCAGCTCCGCTTCCTTGCAGAACTGGCCTATGATCTGGATGTGGATGATGCACCTGGAAACAATCAGCAGGCGACTCCGAAGGACAATGAGATAAGCACCTTTCACAACCTCGGGAACGTTCATTCCCCGCTGAAGCTTCTCACCAGCATGGCCATCTCAGTGGTGTGCTTCTTCTTCCTGGTGCAC
Microcebus_murinus  ATGGCCGGGACCGTGCGCACCGCGTGCTTGGTGGTGGCGATGCTGCTCAGCTTGGACTGCCCGGGACAGGCGCAGCCCCCGCCACCGCCGCCGGACGCCACCTGTCATCAGGTCCGCTCCTTCTTCCAGAGACTGCAGCCAGGACTCAAGTGGGTGCCTGAAACTCCCGTACCAGGATCAGATTTGCAAGTATGTCTCCCCAAGGGCCCAACATGCTGCTCAAGAAAGATGGAAGAAAAATACCAACTAACAGCACGATTGAACATGGAACAACTGCTCCAGTCTGCAAGTATGGAGCTCAAGTTCTTAATTATTCAGAATGCTGCGGTTTTCCAAGAGGCCTTTGAAATTGTTGTTCGCCATGCCAAGAACTACACCAATGCCATGTTCAAGAACAACTACCCAAGCCTAACTCCACAAGCTTTTGAGTTTGTGGGTGAATTTTTCACAGATGTGTCTCTCTACATCTTGGGTTCTGACATCAATGTGGATGATATGGTCAATGAATTGTTTGACAGCCTCTTTCCAGTCATCTATACCCAGCTAATGAACCCAGGCCTTCCTGAATCAGCCTTAGACATCAACGAGTGCCTCCGAGGAGCAAGACGTGACCTGAAAGTATTTGGAAATTTCCCCAAGCTTATTATGACCCAGGTTTCCAAGTCACTGCAAGTCACTAGGATCTTCCTTCAGGCTCTGAATCTCGGAATCGAAGTGATCAATACAACAGATCACCTGAAGTTCAGTAAGGACTGTGGCCGAATGCTCACCAGAATGTGGTACTGTTCTTATTGCCAGGGACTGATGATGGTTAAGCCTTGTGGTGGCTATTGCAATGTGGTCATGCAAGGCTGTATGGCAGGTGTGGTGGAGATTGACAAGTACTGGAGAGAATATATCCTGTCTCTCGAAGAACTTGTGAATGGCATGTATAGGATCTACGACATGGAAAACATTCTGCTCGGTCTCTTTTCGACAATCCATGATTCCATCCAGTATGTCCAGAAGAATGGAGGAAAGCTGACCACCACTATTGGCAAGTTATGCGCCCATTCTCAACAACGCCAATATAGATCTGCTTATTATCCTGAAGATCTGTTTATTGACAAGAAAGTATTAAAAGTTGCTCTCGTAGAACATGAAGAAACCTTATCCAGCCGAAGAAGGGAACTAATTCAGAAGTTGAAATCTTTCATCAGCTTCTATAGTGCTTTGCCTGGCTACATCTGCAGCCATAGCCCTGTGGCGGAAAATGACACCCTTTGCTGGAATGGACAAGAACTCGTAGAGAGATACAGCCAAAAGGCAGCAAGGAATGGAATGAAAAATCAGTTCAACCTCCATGAGCTGAAAATGAAGGGCCCTGAGCCGGTGGTCAGTCAAATTATTGACAAACTGAAGCACATTAACCAGCTCCTGAGAACCATGTCTGTGCCCAAAGGTAAAGTTCTGGATAAAAACCTGGATGAGGAAGGGCTTGAAAGTGGAGACTGTGGCGATGATGAAGACGAGTGCATCGGAGGCTCTGGTGATGGAATGATGAAGGTGAAGAATCAGCTCCGCTTCCTTGCAGAACTGGCTTATGATCTGGACGTGGATGATGCTCCTGGAAGCAAGCAACATGCGAATCAGAACGAGAACGAGATCATCGTCTCTCATAACCTCGGGAATGTTCATTCCCCCCTGAAGCTTCTCATCAGCATGGGCATCTCTGTGGCGTGCTTTTTCTTCCTGGTGCAC
Aotus_nancymaae  ATGGCGGGGACCGTGCGCACCGCGTGCTTGGTGGTGGCGATGCTGCTCAGCTTAGACTGCCCGGGACAGGCGCAGCCCCCGCCGCCGCCGCCGGACGCCACCTGTCACCAAGTCCGCTCGTTCTTCCAGAGACTGCAGCCCGGACTCAAGTGGGTGCCCGAAACTCCCGTGCCAGGATCGGATTTGCAAGTATGTCTCCCTAAGGGCCCAACATGCTGCTCAAGAAAGATGGAAGAAAAATACCAACTAACAGCACGATTGAACATGGAACAGCTGCTTCAGTCTGCGAGTATGGAGCTCAAGTTCTTAATTATTCAGAATGCTGCAGTTTTCCAAGAGGCCTTTGAAATTGTTGTTCGCCATGCCAAGAACTACACCAATGCCATGTTCAAGAACAACTACTCAAGCCTGACTCCACAAGCTTTTGAGTTCGTGGGTGAATTTTTCACAGATGTGTCTCTCTACATCTTGGGTTCTGACATCAATGTGGATGACATGGTCAATGAATTGTTTGACAGCCTGTTTCCAGTCATCTATACCCAGCTAATGAACCCAGGCCTGCCTGATTCGGCCTTGGACATAAATGAGTGCCTCCGAGGAGCAAGACGTGACCTGAAAGTATTTGGGAATTTCCCCAAGCTTATTATGACCCAGGTTTCCAAGTCACTGCAAGTCACTAGGATCTTCCTTCAGGCTCTAAATCTTGGAATTGAAGTGATCAACACAACCGATCACCTGAAGTTCAGTAAGGACTGTGGCCGAATGCTCACCAGAATGTGGTACTGCTCTTACTGCCAGGGACTGATGATGGTTAAACCTTGTGGTGGTTACTGCAATGTGGTCATGCAAGGCTGTATGGCAGGTGTGGTGGAGATTGACAAGTACTGGAGAGAATACATTCTGTCTCTTGAAGAACTTGTGAATGGCATGTACAGAATATATGACATGGAAAACATACTGCTTGGTCTCTTTTCAACAATCCACGATTCCATCCAGTATGTCCAGAAGAATGCAGGAAAGCTGACTACCACTATTGGCAAGTTGTGTGCCCATTCTCAACAACGCCAATATAGATCTGCTTATTATCCTGAAGATCTGTTTATTGACAAGAAAGTATTAAAAGTTGCTCATGTAGAACATGAGGAAACCTTATCCAGCCGAAGAAGGGAACTAATTCAGAAGTTGAAATCTTTCATCAGCTTCTATAGTGCTTTACCTGGCTATATCTGCAGCCATAGCCCTGTGGCGGAAAACGACACCCTTTGCTGGAATGGACAAGAACTCGTGGAGAGATACAGCCAAAAGGCGGCAAGGAATGGAATGAAAAATCAGTTCAACCTCCATGAGCTGAAAATGAAGGGCCCTGAGCCAGTGGTCAGCCAAATTATTGACAAATTGAAGCACATTAACCAGCTCCTGAGAACCATGTCTGTGCCCAAAGGTAGAGTTCTGGATAAAAACCTGGATGAGGAAGGGTTTGAAAGTGGAGACTGCGGTGACGATGAAGATGAGTGCATTGGAGGCTCTGGTGATGGAATGATGAAAGTGAAGAATCAGCTCCGCTTCCTTGCAGAACTGGCCTATGATCTGGATGTGGATGATGCTCCTGGAAGCAAGCAGCAGGTGATTCCGAAGGACAACGAGATAAGCACCTCTCACAACCTCGGGAATGCTCATTACCCACTGAAGCTTCTCACCAGCATGGCCATCTCGGTGGTGTGCTTCTTCTTCCTGGTGCAC
Callithrix_jacchus  ATGGCGGGGACCGTGTGCACCGCGTGCTTGGTGGTGGCGATGCTGCTCAGCTTAGACTGCCCGGGACGGGCGCAGCCCCCGCCGCCGCCGCCGGACGCCACCTGTCACCAAGTCCGCTCGTTCTTCCAGAGACTGCAGCCCGGACTCAAGTGGGTGCCCGAAACTCCTGTGCCAGGATCAGATTTGCAAGTATGTCTCCCTAAGGGCCCAACGTGCTGCTCAAGGAAGATGGAAGAAAAATACCAACTAACAGCCCGATTGAACATGGAACAGCTGCTTCAGTCTGCGAGTATGGAGCTCAAGTTCTTAATTATTCAGAATGCTGCAGTTTTCCAAGAGGCCTTTGAAATTGTTGTTCGCCATGCCAAGAACTACACCAATGCCATGTTCAAGAACAACTACCCAAGCCTGACTCCACAAGCTTTTGAGTTTGTGGGTGAATTTTTCACAGATGTGTCTCTCTACATCTTGGGTTCTGACATCAATGTGGATGACATGGTCAATGAATTGTTTGACAGTTTGTTTCCAGTCATCTATACCCAGCTAATGAACCCAGGCCTGCCTGATTCGGCCTTGGACATAAATGAGTGCCTCCGAGGAGCAAGACGTGACCTGAAAGTATTTGGGAATTTCCCCAAGCTTATTATGACCCAGGTTTCCAAGTCACTGCAAGTCACTAGGATCTTCCTTCAGGCTCTAAATCTTGGAATTGAAGTGATCAACACAACCGATCACCTGAAGTTCAGTAAGGACTGTGGCCGAATGCTCACCAGAATGTGGTACTGCTCTTACTGCCAGGGACTGATGATGGTTAAACCTTGTGGCGGTTACTGCAATGTGGTCATGCAAGGCTGTATGGCAGGTGTGGTGGAGATTGACAAGTACTGGAGAGAATACATTCTGTCTCTTGAAGAACTTGTGAATGGCATGTACAGAATCTATGACATGGAAAACATACTGCTTGGTCTCTTTTCAACAATCCACGATTCCATCCAGTATGTCCAGAAGAATGCAGGAAAGCTGACTACCACTATTGGCAAGTTATGTGCCCATTCTCAGCAGCGCCAGTATAGATCTGCTTATTATCCTGAAGATCTGTTTATTGACAAGAAAGTATTAAAAGTTGCTCATGTAGAACATGAGGAAACTTTATCCAGCCGAAGAAGGGAACTAATTCAGAAGTTGAAATCTTTCATCAGCTTCTATAGTGCTTTACCTGGCTATATCTGCAGCCATAGCCCTGTGGCGGAAAACGACACCCTTTGCTGGAATGGACAAGAACTCGTGGAGAGATACAGCCAAAAGGCGGCAAGGAATGGAATGAAAAATCAGTTCAACCTCCATGAGCTGAAAATGAAGGGCCCGGAGCCAGTGGTCAGCCAAATTATTGACAAATTGAAGCACATTAACCAGCTCCTGAGAACCATGTCTGTGCCCAAAGGTAGAGTTCTGGATAAAAACCTGGATGAGGAAGGGTTTGAAAGTGGAGACTGCGGTGACGATGAAGATGAGTGCATTGGAGGCTCTGGTGATGGAATGATGAAAGTGAAGAATCAGCTCCGCTTCCTTGCAGAACTGGCCTATGATCTGGATGTGGATGATGCTCCTGGAAGCAAGCAGCAGGTGATTCCAAAGGACAACGAGATAAGCACCTCTCACAACCTCGGGAATGCTCATTACCCACTGAAGCTTCTCACCAGCGTGGCCCTCTCGGTGGTGTGCTTCGTCTTCCTGGTGGAC
Cebus_capucinus  ATGGCGGGGACCGTGCGCACCGCGTGCTTGGTGGTAGCGATGCTGCTCAGCTTAGACTACCCGGGACAGGCGCAGCCCCCGCCGCCGCCGCCGGACGCCACCTGTCACCAAGTCCGCTCGTTCTTCCAGAGACTGCAGCCTGGACTCAAGTGGGTGCCCGAAACTCCCGTGCCAGGATCAGATTTGCAAGTATGTCTCCCTAAGGGCCCAACATGCTGCTCAAGAAAGATGGAAGAAAAATACCAACTAACAGCACGATTGAACATGGAACAGCTGCTTCAGTCTGCGAGTATGGAGCTCAAGTTCTTAATTATTCAGAATGCTGCAGTTTTCCAAGAGGCCTTTGAAATTGTTGTCCGCCATGCCAAGAATTACACCAATGCCATGTTCAAGAACAACTACCCAAGCCTGACTCCACAAGCTTTTGAGTTTGTGGGTGAATTTTTCACAGATGTCTCTCTCTACATTTTGGGTTCTGACATCAATGTGGATGACATGGTCAATGAATTGTTTGACAGCCTATTTCCAGTCATCTATACCCAGCTAATGAACCCAGGCCTGCCTGATTCGGCCTTGGACATAAATGAGTGCCTCCGAGGAGCAAGACGTGACCTGAAAGTATTTGGGAATTTCCCCAAGCTTATTATGACCCAGGTTTCCAAGTCACTGCAAGTCACTAGGATCTTCCTTCAGGCTCTAAATCTTGGAATTGAAGTGATCAACACAACCGATCACCTGAAGTTCAGTAAGGACTGTGGCCGAATGCTCACCAGAATGTGGTACTGCTCTTACTGCCAGGGACTGATGATGGTTAAACCTTGTGGTGGTTACTGCAATGTGGTCATGCAAGGCTGTATGGCAGGTGTGGTGGAGATTGACAAGTACTGGAGAGAATACATTCTGTCTCTTGAAGAACTTGTGAATGGCATGTACAGAATCTATGACATGGAAAACATACTGCTTGGTCTCTTTTCAACAATCCACGATTCCATCCAATATGTCCAGAAGAATGCAGGAAAGCTGACTACCACTATTGGCAAGTTATGTGCCCATTCTCAACAACGCCAATATAGATCTGCTTATTATCCTGAAGATCTGTTTATTGACAAGAAAGTATTAAAAGTTGCTCATGTAGAACATGAGGAAACCTTATCCAGCCGAAGAAGGGAACTAATTCAGAAGTTGAAATCTTTCATCAGCTTCTATAGTGCTTTACCTGGCTATATCTGCAGCCATAGCCCTGTGGCGGAAAACGACACCCTTTGCTGGAATGGACAAGAACTCGTGGAGAGATACAGCCAAAAGGCGGCAAGGAATGGAATGAAAAATCAGTTCAACCTCCATGAGCTGAAAATGAAGGGCCCTGAGCCAGTTGTCAGCCAAATTATTGACAAACTGAAGCACATTAACCAGCTCCTGAGAACCATGTCTGTGCCCAAAGGTAGAGTTCTGGATAAAAATCTGGATGAGGAAGGGTTTGAAAGTGGAGACTGCGGTGACGATGAAGATGAGTGCATTGGAGGCTCTGGTGATGGAATGATGAAAGTGAAGAATCAGCTCCGCTTCCTTGCAGAACTGACCTATTCAGTTTGCTCTGTTGATGCTCCTGGAAGCAAGCAGCAGGTGATTCCGAAGGACAAGGAGATAAGCACCTCTCACAACCTCGGGAATGCTCATTACCCACTGAAGCTTCTCACTAGCATGGCCATCTCGGTGGTGTGCTTCTTCTTCCTGGTGCAC
Saimiri_boliviensis  ATGGCTGGGACCGTGCGCACCGCGTGCTTGGTGGTGGCGATGCTGCTCAGCTTAGACTGCCCGGGACAGGCGCAGCCCCCGCCGCCGCCGCCGGACGCCACCTGTCACCAAGTCCGCTCGTTCTTCCAGAGACTGCAGCCCGGACTCAAGTGGGTGCCCGAAACTCCCGTGCCAGGATCAGATTTGCAAGTATGTCTCCCTAAGGGCCCAACATGCTGCTCAAGAAAGATGGAAGAAAAATACCAACTAACAGCACGATTGAACATGGAACAGCTGCTTCAGTCTGCGAGTATGGAGCTCAAGTTCTTAATTATTCAGAATGCTGCAGTTTTCCAAGAGGCCTTTGAAATTGTTGTCCGCCATGCCAAGAACTACACCAATGCCATGTTCAAGAACAACTACCCAAGCCTGACTCCACAAGCTTTTGAGTTTGTGGGTGAATTTTTCACAGATGTGTCTCTCTACATCTTGGGTTCTGACATCAATGTGGATGACATGGTCAATGAATTGTTTGACAGCCTGTTTCCAGTCATCTATACCCAGCTAATGAACCCAGGCCTGCCTGATTCAGCCTTGGACATAAATGAGTGCCTCCGAGGAGCAAGACGTGACCTGAAAGTATTTGGGAATTTCCCCAAGCTTATTATGACCCAGGTTTCCAAGTCACTGCAAGTCACTAGGATCTTCCTTCAGGCTCTAAATCTTGGAATTGAAGTGATCAACACAACCGACCACCTGAAGTTCAGTAAGGACTGTGGCCGAATGCTCACCAGAATGTGGTACTGCTCTTACTGCCAGGGACTGATGATGGTTAAACCTTGTGGTGGTTACTGCAACGTGGTCATGCAAGGCTGTATGGCAGGTGTGGTGGAGATTGACAAATACTGGAGAGAATACATTCTGTCTCTTGAAGAACTTGTGAATGGCATGTACAGAATCTATGACATGGAAAACATACTGCTTGGTCTCTTTTCAACAATCCATGATTCCATCCAGTATGTCCAGAAGAATGCAGGAAAGCTGACTACCACTATTGGCAAGTTATGTGCCCATTCTCAACAACGCCAATATAGATCTGCTTATTATCCTGAAGATCTGTTTATTGACAAGAAAGTATTAAAAGTTGCTCATGTAGAACATGAGGAAACCTTATCCAGCCGAAGAAGGGAACTAATTCAGAAGTTGAAGTCTTTCACGAGCTTCTATAGTGCTTTACCTGGCTATATCTGCAGTCATAGCCCTGTGGCGGAAAACGACACCCTTTGCTGGAATGGACAAGAACTCGTGGAGAGATACAGCCAAAAGGCGGCAAGGAATGGAATGAAAAATCAGTTCAACCTGCATGAGCTGAAAATGAAGGGCCCTGAGCCACTGGTCAGCCAAATTATTGACAAACTGAAGCACATTAACCAGCTCCTGAGAACCATGTCTGTGCCCAAAGGTAGAGTTCTGGATCAAAACCTGGATGAGGAAGGGTTTGAAAGTGGAGACTGTGGTGACGATGAAGATGAGTGCATTGGAGGCTCTGGTGATGGAATGATGAAAGTGAAGAATCAGCTCCGTTTCCTTGCAGAACTGGCCTATGATCTGGATGTGGATGATGCTCCTGGAAGCAAGCAGCAGGTGATTCCGAAGGACAACGAGATAAGCACCTCTCACAACCTCGGGAATGCTCATTACCCACTGAAGCTTCTCACCAGCATGGCCATCTCGGTGGTGTGCTTCTTCTTCCTGGTGCAC
Gorilla_gorilla_gorilla  ATGGCCGGGACCGTGCGCACCGCGTGCTTGGTGGTGGCGATGCTGCTCAGCTTGGACTTCCCGGGACAGGCGCAGCCCCCGCCGCCGCCGCCGGACGCCACCTGTCACCAAGTCCGCTCCTTCTTCCAGAGACTGCAGCCCGGACTCAAGTGGGTGCCCGAAACTCCCGTGCCAGGATCAGATTTGCAAGTATGTCTCCCTAAGGGCCCAACATGCTGCTCAAGAAAGATGGAAGAAAAATACCAACTAACAGCACGATTGAACATGGAACAGCTGCTTCAGTCTGCAAGTATGGAGCTCAAGTTCTTAATTATTCAGAATGCTGCGGTTTTCCAAGAGGCCTTTGAAATTGTTGTTCGCCATGCCAAGAACTACACCAATGCCATGTTCAAGAACAACTACCCAAGCCTGACTCCACAAGCTTTTGAGTTTGTGGGTGAATTTTTCACAGATGTGTCTCTCTACATCTTGGGTTCTGACGTCAATGTAGATGACATGGTCAATGAATTGTTTGACAGCCTGTTTCCAGTCATCTATACCCAGCTAATGAACCCAGGCCTGCCTGATTCAGCCTTGGACATCAATGAGTGCCTCCGAGGAGCAAGACGTGACCTGAAAGTATTTGGGAATTTCCCCAAGCTTATTATGACCCAGGTTTCCAAGTCACTGCAAGTCACTAGGATCTTTCTTCAGGCTCTGAATCTTGGAATTGAAGTGATCAACACAACTGATCACCTGAAGTTCAGTAAGGACTGTGGCCGAATGCTCACCAGAATGTGGTACTGCTCTTACTGCCAGGGACTGATGATGGTTAAACCCTGTGGCGGTTACTGCAATGTGGTCATGCAAGGCTGTATGGCAGGTGTGGTGGAGATTGACAAGTACTGGAGAGAATACATTCTGTCCCTTGAAGAACTTGTGAATGGCATGTACAGAATCTATGACATGGAAAATGTACTGCTTGGTCTCTTTTCAACAATCCATGATTCTATCCAGTATGTCCAGAAGAATGCAGGAAAGCTGACCACCACTATTGGCAAGTTATGTGCCCATTCTCAACAACGCCAATATAGATCTGCTTATTATCCTGAAGATCTCTTTATTGACAAGAAAGTATTAAAAGTTGCTCATGTAGAACATGAAGAAACCTTATCCAGCCGAAGAAGGGAACTAATTCAGAAGTTGAAGTCTTTCATCAGCTTCTATAGTGCTTTGCCTGGCTACATCTGCAGCCATAGCCCTGTGGCGGAAAACGACACCCTTTGCTGGAATGGACAAGAACTCGTGGAGAGATACAGCCAAAAGGCGGCAAGGAATGGAATGAAAAACCAGTTCAATCTCCATGAGCTGAAAATGAAGGGCCCAGAGCCAGTGGTCAGTCAAATTATTGACAAACTGAAGCACATTAACCAGCTCCTGAGAACCATGTCTGTGCCCAAAGGTAGAGTTCTGGATAAAAACCTGGATGAGGAAGGGTTTGAAAGTGGAGACTGCGGTGACGATGAAGATGAGTGCATTGGAGGCTCTGGTGATGGAATGATGAAAGTGAAGAATCAGCTCCGCTTCCTTGCAGAACTGGCCTATGATCTGGATGTGGATGATGCGCCTGGAAACAATCAGCAGGCGACTCCAAAGGACAACGAGATAAGCACCTTTCACAACCTCGGGAACGTTCATTCCCCGCTGAAGCTTCTCACCAGCATGGCCATCTCGGTGGTGTGCTTCTTCTTCCTGGTGCAC
Homo_sapiens  ATGGCCGGGACCGTGCGCACCGCGTGCTTGGTGGTGGCGATGCTGCTCAGCTTGGACTTCCCGGGACAGGCGCAGCCCCCGCCGCCGCCGCCGGACGCCACCTGTCACCAAGTCCGCTCCTTCTTCCAGAGACTGCAGCCCGGACTCAAGTGGGTGCCAGAAACTCCCGTGCCAGGATCAGATTTGCAAGTATGTCTCCCTAAGGGCCCAACATGCTGCTCAAGAAAGATGGAAGAAAAATACCAACTAACAGCACGATTGAACATGGAACAGCTGCTTCAGTCTGCAAGTATGGAGCTCAAGTTCTTAATTATTCAGAATGCTGCGGTTTTCCAAGAGGCCTTTGAAATTGTTGTTCGCCATGCCAAGAACTACACCAATGCCATGTTCAAGAACAACTACCCAAGCCTGACTCCACAAGCTTTTGAGTTTGTGGGTGAATTTTTCACAGATGTGTCTCTCTACATCTTGGGTTCTGACATCAATGTAGATGACATGGTCAATGAATTGTTTGACAGCCTGTTTCCAGTCATCTATACCCAGCTAATGAACCCAGGCCTGCCTGATTCAGCCTTGGACATCAATGAGTGCCTCCGAGGAGCAAGACGTGACCTGAAAGTATTTGGGAATTTCCCCAAGCTTATTATGACCCAGGTTTCCAAGTCACTGCAAGTCACTAGGATCTTCCTTCAGGCTCTGAATCTTGGAATTGAAGTGATCAACACAACTGATCACCTGAAGTTCAGTAAGGACTGTGGCCGAATGCTCACCAGAATGTGGTACTGCTCTTACTGCCAGGGACTGATGATGGTTAAACCCTGTGGCGGTTACTGCAATGTGGTCATGCAAGGCTGTATGGCAGGTGTGGTGGAGATTGACAAGTACTGGAGAGAATACATTCTGTCCCTTGAAGAACTTGTGAATGGCATGTACAGAATCTATGACATGGAGAACGTACTGCTTGGTCTCTTTTCAACAATCCATGATTCTATCCAGTATGTCCAGAAGAATGCAGGAAAGCTGACCACCACTATTGGCAAGTTATGTGCCCATTCTCAACAACGCCAATATAGATCTGCTTATTATCCTGAAGATCTCTTTATTGACAAGAAAGTATTAAAAGTTGCTCATGTAGAACATGAAGAAACCTTATCCAGCCGAAGAAGGGAACTAATTCAGAAGTTGAAGTCTTTCATCAGCTTCTATAGTGCTTTGCCTGGCTACATCTGCAGCCATAGCCCTGTGGCGGAAAACGACACCCTTTGCTGGAATGGACAAGAACTCGTGGAGAGATACAGCCAAAAGGCAGCAAGGAATGGAATGAAAAACCAGTTCAATCTCCATGAGCTGAAAATGAAGGGCCCTGAGCCAGTGGTCAGTCAAATTATTGACAAACTGAAGCACATTAACCAGCTCCTGAGAACCATGTCTATGCCCAAAGGTAGAGTTCTGGATAAAAACCTGGATGAGGAAGGGTTTGAAAGTGGAGACTGCGGTGATGATGAAGATGAGTGCATTGGAGGCTCTGGTGATGGAATGATAAAAGTGAAGAATCAGCTCCGCTTCCTTGCAGAACTGGCCTATGATCTGGATGTGGATGATGCGCCTGGAAACAGTCAGCAGGCAACTCCGAAGGACAACGAGATAAGCACCTTTCACAACCTCGGGAACGTTCATTCCCCGCTGAAGCTTCTCACCAGCATGGCCATCTCGGTGGTGTGCTTCTTCTTCCTGGTGCAC
Nomascus_leucogenys  ATGGCCGGGACCGTGCGCACCGCGTGCTTGGTGGTGGCGATGCTGCTCAGCTTGGACTTCCCGGGACAGGCGCAGCCCCCGCCGCCGCCGCCGGACGCCACCTGTCACCAAGTCCGCTCCTTCTTCCAGAGACTGCAGCCCGGACTCAAGTGGGTGCCCGAAACTCCTGTGCCAGGATCAGATTTGCAAGTATGTCTCCCAAAGGGCCCAACATGCTGCTCAAGAAAGATGGAAGAAAAATACCAACTAACAGCACGACTGAACATGGAACAGCTGCTTCAGTCTGCAAGTATGGAGCTCAAGTTCTTAATTATTCAGAATGCTGCGGTTTTCCAAGAGGCCTTTGAAATTGTTGTTCGCCATGCCAAGAACTACACCAATGCCATGTTCAAGAACAACTACCCAAGCCTGACTCCACAAGCTTTTGAGTTTGTGGGTGAATTTTTCACAGATGTGTCTCTCTACATCTTGGGTTCTGACATCAATGTGGATGACATGGTCAATGAATTGTTTGACAGCCTGTTTCCAGTCATCTATACCCAGCTAATGAACCCAGGCCTGCCTGATTCAGCCTTGGACATCAATGAGTGCCTCCGAGGAGCAAGACGTGACCTGAAAGTATTTGGGAATTTCCCAAAGCTTATTATGACCCAGGTTTCCAAGTCACTGCAAGTCACTAGGATCTTCCTTCAGGCTCTGAATCTTGGAATTGAAGTGATCAACACAACCGATCACCTGAAGTTCAGTAAGGACTGTGGCCGAATGCTCACCAGAATGTGGTACTGCTCTTACTGCCAGGGACTGATGATGGTTAAACCCTGTGGCGGTTACTGCAATGTGGTCATGCAAGGATGTATGGCAGGTGTGGTGGAGATTGACAAGTACTGGAGAGAATACATTCTGTCTCTTGAAGAACTTGTGAATGGCATGTACAGAATCTATGACATGGAAAACGTACTGCTTGGTCTCTTTTCAACAATCCACGATTCTATCCAGTATGTCCAGAAGAATGCAGGAAAGCTGACCACCACTATTGGCAAGTTATGTGCCCATTCTCAACAACGCCAATATAGATCTGCTTATTATCCTGAAGATCTGTTTATTGACAAGAAAGTATTAAAAGTTGCTCATGTAGAACATGAAGAAACCTTATCCAGCCGAAGAAGGGAACTAATTCAGAAGTTGAAGTCTTTCATCAGCTTCTATAGTGCTTTGCCTGGCTACATCTGCAGCCATAGCCCTGTGGCGGAAAACGACACCCTTTGCTGGAATGGACAAGAACTCGTGGAGAGATACAGCCAAAAGGCGGCAAGGAATGGAATGAAAAACCAGTTCAATCTCCATGAGCTGAAAATGAAGGGCCCTGAGCCAGTGGTCAGTCAAATTATTGACAAACTGAAGCACATTAACCAGCTCCTGAGAACCATGTCTGTGCCCAAAGGTAGAGTTCTGGATAAAAACCTGGATGAGGAAGGGTTTGAAAGTGGAGACTGCGGTGACGACGAAGATGAGTGCATTGGAGGCTCTGGTGATGGAATGATGAAAGTGAAGAATCAGCTCCGCTTCCTTGCAGAACTGGCCTATGATCTGGATGTGGATGATGCGCCTGGAAACAATCAGCAGGCGACTCCGAAGGACAACGAGATAAGCACCTTTCACAACCTTGGGAACGTTCATTCCCCGCTGAAGCTTCTCACCAGCATGGCCATCTCGGTGGTGTGCTTCTTCTTCCTGGTGCAC
Pan_paniscus  ATGGCCGGGACCGTGCGCACCGCGTGCTTGGTGGTGGCGATGCTGCTCAGCTTGGACTTCCCGGGACAGGCGCAGCCCCCGCCGCCGCCGCCGGACGCCACCTGTCACCAAGTCCGCTCCTTCTTCCAGAGACTGCAGCCCGGACTCAAGTGGGTGCCCGAAACTCCCGTGCCAGGATCAGATTTGCAAGTATGTCTCCCTAAGGGCCCAACATGCTGCTCAAGAAAGATGGAAGAAAAATACCAACTAACAGCACGACTGAACATGGAACAGCTGCTTCAGTCTGCAAGTATGGAGCTCAAGTTCTTAATTATTCAGAATGCTGCGGTTTTCCAAGAGGCCTTTGAAATTGTTGTTCGCCATGCCAAGAACTACACCAATGCCATGTTCAAGAACAACTACCCAAGCCTGACTCCACAAGCTTTTGAATTTGTGGGTGAATTTTTCACAGATGTGTCTCTCTACATCTTGGGTTCTGACATCAATGTAGATGACATGGTCAATGAATTGTTTGACAGCCTGTTTCCAGTCATCTATACCCAGCTAATGAACCCAGGCCTGCCTGATTCAGCCTTGGACATCAACGAGTGCCTCCGAGGAGCAAGACGTGACCTGAAAGTATTTGGGAATTTCCCCAAGCTTATTATGACCCAGGTTTCCAAGTCACTGCAAGTCACTAGGATCTTCCTTCAGGCTCTGAATCTTGGAATTGAAGTGATCAACACAACTGATCACCTGAAGTTCAGTAAGGACTGTGGCCGAATGCTCACCAGAATGTGGTACTGCTCTTACTGCCAGGGACTGATGATGGTTAAACCCTGTGGCGGTTACTGCAATGTGGTCATGCAAGGCTGTATGGCAGGTGTGGTGGAGATTGACAAGTACTGGAGAGAATACATTCTGTCCCTTGAAGAACTTGTGAATGGCATGTACAGAATCTATGACATGGAAAACGTACTGCTTGGTCTCTTTTCAACAATCCATGATTCTATCCAGTATGTCCAGAAGAATGCAGGAAAGCTGACCACCACTATTGGCAAGTTATGTGCCCATTCTCAACAACGCCAATATAGATCTGCTTATTATCCTGAAGATCTCTTTATTGACAAGAAAGTATTAAAAGTTGCTCGTGTAGAACATGAAGAAACCTTATCCAGCCGAAGAAGGGAACTAATTCAGAAGTTGAAGTCTTTCATCAGCTTCTATAGTGCTTTGCCTGGCTACATCTGCAGCCATAGCCCTGTGGCGGAAAACGACACCCTTTGCTGGAATGGACAAGAACTCGTGGAGAGATACAGCCAAAAGGCGGCAAGGAATGGAATGAAAAACCAGTTCAATCTCCATGAGCTGAAAATGAAGGGCCCTGAGCCAGTGGTCAGTCAAATTATTGACAAACTGAAGCACATTAACCAGCTCCTGAGAACCATGTCTGTGCCCAAAGGTAGAGTTCTGGATAAAAACCTGGATGAGGAAGGGTTTGAAAGTGGAGACTGCGGTGATGATGAAGATGAGTGCATTGGAGGCTCTGGTGATGGAATGATGAAAGTGAAGAATCAGCTCCGCTTCCTTGCAGAACTGGCCTATGATCTGGATGTGGATGATGCGCCTGGAAACAATCAGCAGGCGACTCCGAAGGACAACGAGATAAGCACCTTTCACAACCTCGGGAACGTTCATTCCCCGCTGAAGCTTCTCACCAGCATGGCCATCTCGGTGGTGTGCTTCTTCTTCCTGGTGCAC
Pan_troglodytes_troglodytes  ATGGCCGGGACCGTGCGCACCGCGTGCTTGGTGGTGGCGATGCTGCTCAGCTTGGACTTCCCGGGACAGGCGCAGCCCCCGCCGCCGCCGCCGGACGCCACCTGTCACCAAGTCCGCTCCTTCTTCCAGAGACTGCAGCCCGGACTCAAGTGGGTGCCCGAAACTCCCGTGCCAGGATCAGATTTGCAAGTATGTCTCCCTAAGGGCCCAACATGCTGCTCAAGAAAGATGGAAGAAAAATACCAACTAACAGCACGACTGAACATGGAACAGCTGCTTCAGTCTGCAAGTAAGGAGCTCAAGTTCTTAATTATCCAGAATGCTGCGGTTTTCCAAGAGGCCTTTGAAATTGTTGTTCGCCATGCCAAGAACTACACCAATGCCATGTTCAAGAACAACTACCCAAGCCTGACTCCACAAGCTTTTGAATTTGTGGGTGAATTTTTCACAGATGTGTCTCTCTACATCTTGGGTTCTGACATCAATGTAGATGACATGGTCAATGAATTGTTTGACAGCCTGTTTCCAGTCATCTATACCCAGCTAATGAACCCAGGCCTGCCTGATTCAGCCTTGGACATCAACGAGTGCCTCCGAGGAGCAAGACGTGACCTGAAAGTATTTGGGAATTTCCCCAAGCTTATTATGACCCAGGTTTCCAAGTCACTGCAAGTCACTAGGATCTTCCTTCAGGCTCTGAATCTTGGAATTGAAGTGATCAACACAACTGATCACCTGAAGTTCAGTAAGGACTGTGGCCGAATGCTCACCAGAATGTGGTACTGCTCTTACTGCCAGGGACTGATGATGGTTAAACCCTGTGGCGGTTACTGCAATGTGGTCATGCAAGGCTGTATGGCAGGTGTGGTGGAGATTGACAAGTACTGGAGAGAATACATTCTGTCCCTTGAAGAACTTGTGAATGGCATGTACAGAATCTATGACATGGAAAACGTACTGCTTGGTCTCTTTTCAACAATCCATGATTCTATCCAGTATGTCCAGAAGAATGCAGGAAAGCTGACCACCACTATTGGCAAGTTATGTGCCCATTCTCAACAACGCCAATATAGATCTGCTTATTATCCTGAAGATCTCTTTATTGACAAGAAAGTATTAAAAGTTGCTCGTGTAGAACATGAAGAAACCTTATCCAGCCGAAGAAGGGAACTAATTCAGAAGTTGAAGTCTTTCATCAGCTTCTATAGTGCTTTGCCTGGCTACATCTGCAGCCATAGCCCTGTGGCGGAAAACGACACCCTTTGCTGGAATGGACAAGAACTCGTGGAGAGATACAGCCAAAAGGCGGCAAGGAATGGAATGAAAAACCAGTTCAACCTCCATGAGCTGAAAATGAAGGGCCCTGAGCCAGTGGTCAGTCAAATTATTGACAAACTGAAGCACATTAACCAGCTCCTGAGAACCATGTCTGTGCCCAAAGGTAGAGTTCTGGATAAAAACCTGGATGAGGAAGGGTTTGAAAGTGGAGACTGCGGTGATGATGAAGATGAGTGCATTGGAGGCTCTGGTGATGGAATGATGAAAGTGAAGAATCAGCTCCGCTTCCTTGCAGAACTGGCCTATGATCTGGATGTGGATGATGCGCCTGGAAGCAATCAGCAGGCGACTCCGAAGGACAACGAGATAAGCACCTTTCACAACCTCGGGAACGTTCATTCCCCGCTGAAGCTTCTCACCAGCATGGCCATCTCGGTGGTGTGCTTCTTCTTCCTGGTGCAC
Pongo_abelii  ATGGCCGGGATCGTGCGCACCGCGTGCTTGGTGGTGGCGATGCTGCTCAGCTTGGACTTCCCGGGACAGGCGCAGCCCCCGCCGCCGCCGCCGGACGCCACCTGTCACCAAGTCCGCTCCTTCTTCCAGAGACTGCAGCCCGGACTCAAGTGGGTGCCCGAAACTCCCGTGCCAGGATCAGATTTGCAAGTATGTCTCCCTAAGGGCCCAACATGCTGCTCAAGAAAGATGGAAGAAAAATACCAACTAACAGCACGATTGAACATGGAACAGCTGCTTCAGTCTGCAAGTATGGAGCTCAAGTTCTTAATTATTCAGAATGCTGCGGTTTTCCAAGAGGCCTTTGAAATTGTTGTTCGCCATGCCAAGAACTACACCAATGCCATGTTCAAGAACAACTACCCAAGCCTGACTCCACAAGCTTTTGAGTTTGTGGGTGAATTTTTCACAGATGTGTCTCTCTACATCTTGGGTTCTGACATCAATGTAGATGACATGGTCAATGAATTGTTTGACAGCCTGTTTCCAGTCATCTATACCCAGCTAATGAACCCAGGCCTGCCTGATTCAGCCTTGGACATCAATGAGTGCCTCCGAGGAGCAAGACGTGACCTGAAAGTATTTGGGAATTTCCCCAAGCTTATTATGACCCAGGTTTCCAAGTCACTGCAAGTCACTAGGATCTTCCTTCAGGCTCTGAATCTTGGAATTGAAGTGATCAACACAACCGATCACCTGAAGTTCAGTAAGGACTGTGGCCGAATGCTCACCAGAATGTGGTACTGCTCTTACTGCCAGGGACTGATGATGGTTAAACCCTGTGGTGGTTACTGCAATGTGGTCATGCAAGGCTGTATGGCAGGTGTGGTGGAGATTGACAAGTACTGGAGAGAATACATTCTGTCCCTTGAAGAACTTGTGAATGGCATGTACAGAATCTATGACATGGAAAACGTACTGCTTGGTCTCTTTTCAACAATCCACGATTCTATCCAGTATGTCCAGAAGAATGCAGGAAAGCTGACCACCACTATTGGCAAGTTATGTGCCCATTCTCAACAACGCCAATATAGATCTGCTTATTATCCTGAAGATCTGTTTATTGACAAGAAAGTATTAAAAGTTGCTCATGTAGAACATGAAGAAACCTTATCCAGCCGAAGAAGGGAACTAATTCAGAAGTTGAAGTCTTTCATCAGCTTCTATAGTGCTTTGCCTGGCTACATCTGCAGCCATAGCCCTGTGGCGGAAAACGACACCCTTTGCTGGAATGGACAAGAACTCGTGGAGAGATACAGCCAAAAGGCGGCAAGGAATGGAATGAAAAACCAGTTCAATCTCCATGAGCTGAAAATGAAGGGCCCTGAGCCAGTGGTCAGTCAAATTATTGACAAACTGAAGCACATTAACCAGCTCCTGAGAACCATGTCTGTGCCCAAAGGTAGAGTTCTGGATAAAAACCTGGATGAGGAAGGGTTTGAAAGTGGAGACTGCGGTGACGATGAAGATGAGTGCATTGGAGGCTCTGGTGATGGAATGATGAAAGTGAAGAATCAGCTCCGCTTCCTTGCAGAACTGGCCTATGATCTGGATGTGGATGATGCGCCTGGAAACAATCAGCAGGCGACTCCGAAGGACAACGAGATAAGCACCTTTCATAACCTCGGGAACGTTCATTCCCCGCTGAAGCTTCTCACCAGCATGGCCATCTCGGTGGTGTGCTTCTTCTTCCTGGTGCAC
Cercocebus_torquatus_atys  ATGGCCGGGACCATGCGCACCGCGTGCTTGGTGGTGGCGATGCTGCTCAGCTTGGACTTCCCGGGACAGGCGCAGCCCCCGCCGCCGCCGCCGGACGCCACCTGTCACCAAGTCCGCTCCTTCTTCCAGAGACTGCAGCCCGGACTCAAGTGGGTGCCCGAAACTCCCGTGCCAGGATCAGATTTGCAAGTATGTCTCCCTAAGGGCCCAACATGCTGCTCAAGAAAGATGGAGGAAAAATACCAACTAACAGCACGATTGAACATGGAACAGCTGCTTCAGTCTGCAAGTATGGAGCTCAAGTTCTTAATTATTCAGAATGCTGCAGTTTTCCAAGAGGCCTTCGAAATTGTTGTTCGCCATGCCAAGAACTACACCAATGCCATGTTCAAGAACAACTACCCAAGCCTGACTCCACAAGCTTTTGAGTTTGTGGGTGAATTTTTCACAGATGTGTCTCTCTATATCTTGGGTTCTGACATCAATGTGGATGACATGGTCAATGAATTGTTTGATAGCCTGTTTCCAGTCATCTATACCCAACTAATGAACCCAGGTCTGCCTGATTCAGCCTTGGACATCAATGAGTGCCTCCGAGGAGCAAGACGTGACCTGAAAGTATTTGGGAACTTCCCCAAGCTTATTATGACCCAGGTTTCTAAGTCACTGCAAGTCACTAGGATCTTCCTTCAGGCTCTGAATCTTGGAATTGAAGTGATCAACACAACCGATCACCTGAAGTTCAGTAAGGACTGTGGCCGAATGCTCACCAGAATGTGGTACTGCTCTTACTGCCAGGGACTGATGATGGTTAAACCTTGTGGTGGTTACTGCAATGTGGTCATGCAAGGCTGTATGGCAGGTGTGGTGGAGATTGACAAGTACTGGAGAGAATACATTCTGTCTCTTGAAGAGCTTGTGAATGGCATGTACAGAATCTATGACATGGAAAACGTACTGCTTGGTCTCTTTTCAACAATCCACGATTCTATCCAGTATGTCCAGAAGAATGCAGGAAAGCTGACCACCACTATTGGCAAGTTATGTGCCCATTCTCAACAACGCCAATATAGATCTGCTTATTATCCTGAAGATCTGTTTATTGACAAGAAAGTATTAAAAGTTGCTCATGTAGAACATGAAGAAACCTTATCCAGCCGAAGAAGGGAACTAATTCAGAAGTTGAAGTCTTTCATCAGCTTCTATAGTGCTTTGCCTGGCTACATCTGCAGCCATAGCCCTGTGGCGGAAAACGACACCCTTTGCTGGAATGGACAAGAACTCGTGGAGAGATACAGCCAAAAGGCGGCAAGGAATGGAATGAAAAACCAGTTCAATCTCCATGAGCTGAAAATGAAGGGCCCTGAGCCAGTAGTCAGTCAAATTATTGACAAATTGAAGCACATTAACCAGCTCCTGAGAACCATGTCTGTGCCCAAAGGTAGAGTTCTGGATAAAAACCTGGATGAGGAAGGGTTTGAAAGTGGAGACTGTGGTGATGATGAAGATGAGTGCATTGGAGGCTCTGGTGATGGAATGATGAAAGTGAAGAATCAGCTCCGCTTCCTTGCAGAACTGGCCTATGATCTGGATGTGGATGATGCGCCTGGAAACAATCAGCAGGCAACTCCGAAGGACAATGAGATAAGCACCTTTCACAACCTCGGGAACGTTCATTCCCCACTGAAGCTTCTCACCAGCATGGCCATCTCAGTGGTGTGCTTCTTCTTCCTGGTGCAC
Macaca_fascicularis  ATGGCCGGGACCGTGCGCACCGCGTGCTTGGTGGTGGCGATGCTGCTCAGCTTGGACTTCCCCGGACAGGCGCAGCCCCCGCCGCCGCCGCCGGACGCCACCTGTCACCAAGTCCGCTCCTTCTTCCAGAGACTGCAGCCCGGACTCAAGTGGGTGCCCGAAACTCCCGTGCCAGGATCAGATTTGCAAGTATGTCTCCCTAAGGGCCCAACATGCTGCTCAAGAAAGATGGAAGAAAAATACCAACTAACAGCACGATTGAACATGGAACAGCTGCTTCAGTCTGCAAGTATGGAGCTCAAGTTCTTAATTATTCAGAATGCTGCAGTTTTCCAAGAGGCCTTTGAAATTGTTGTTCGCCATGCCAAGAACTACACCAATGCCATGTTCAAGAACAACTACCCAAGCCTGACTCCACAAGCTTTTGAGTTTGTGGGTGAATTTTTCACAGATGTGTCTCTCTATATCTTGGGTTCTGACATCAATGTGGATGACATGGTCAATGAATTGTTTGATAGCCTGTTTCCAGTCATCTATACCCAACTAATGAACCCAGGTCTGCCTGATTCAGCCTTGGACATCAATGAGTGCCTCCGAGGAGCAAGACGTGACCTGAAAGTATTTGGGAACTTCCCCAAGCTTATTATGACCCAGGTTTCTAAGTCACTGCAAGTCACTAGGATCTTCCTTCAGGCTCTGAATCTTGGAATTGAAGTGATCAACACAACCGATCACCTGAAGTTCAGTAAGGACTGTGGCCGAATGCTCACCAGAATGTGGTACTGCTCTTACTGCCAGGGACTGATGATGGTTAAACCTTGTGGTGGTTACTGCAATGTGGTCATGCAAGGCTGTATGGCAGGTGTGGTGGAGATTGACAAGTACTGGAGAGAATACATTCTGTCTCTTGAAGAGCTTGTGAATGGCATGTACAGAATCTATGACATGGAAAACGTACTGCTTGGTCTCTTTTCAACAATCCACGATTCTATCCAGTATGTCCAGAAGAATGCAGGAAAGCTGACCACCACTATTGGCAAGTTATGTGCCCATTCTCAACAACGCCAATATAGATCTGCTTATTATCCTGAAGATCTGTTTATTGACAAGAAAGTATTAAAAGTTGCTCATGTAGAACATGAAGAAACCTTATCCAGCCGAAGAAGGGAACTAATTCAGAAGTTGAAGTCTTTCATCAGCTTCTATAGTGCTTTGCCTGGCTACATCTGCAGCCATAGCCCTGTGGCGGAAAACGACACCCTTTGCTGGAATGGACAAGAACTCGTGGAGAGATACAGCCAAAAGGCGGCAAGGAATGGAATGAAAAACCAGTTCAATCTCCATGAGCTGAAAATGAAGGGCCCTGAGCCAGTAGTCAGTCAAATTATTGACAAATTGAAGCACATTAACCAGCTCCTGAGAACCATGTCTGTGCCCAAAGGTAGAGTTCTGGATAAAAACCTGGATGAGGAAGGGTTTGAAAGTGGAGACTGTGGTGATGATGAAGATGAGTGCATTGGAGGCTCTGGTGATGGAATGATGAAAGTGAAGAATCAGCTCCGCTTCCTTGCAGAACTGGCCTATGATCTGGATGTGGATGATGTGCCTGGAAACAATCAGCAGGCGACTCCGAAGGACAATGAGATAAGCACCTTTCACAACCTTGGGAACGTTCATTCCCCGCTGAAGCTTCTCACCAGCATGGCCATCTCAGTGGTGTGCTTCTTCTTCCTGGTGCAC
Macaca_mulatta  ATGGCCGGGACCGTGCGCACCGCGTGCTTGGTGGTGGCGATGCTGCTCAGCTTGGACTTCCCGGGACAGGCGCAGCCCCCGCCGCCGCCGCCGGACGCCACCTGTCACCAAGTCCGCTCCTTCTTCCAGAGACTGCAGCCCGGACTCAAGTGGGTGCCCGAAACTCCCGTGCCAGGATCAGATTTGCAAGTATGTCTCCCTAAGGGCCCAACATGCTGCTCAAGAAAGATGGAAGAAAAATACCAACTAACAGCACGATTGAACATGGAACAGCTGCTTCAGTCTGCAAGTATGGAGCTCAAGTTCTTAATTATTCAGAATGCTGCAGTTTTCCAAGAGGCCTTTGAAATTGTTGTTCGCCATGCCAAGAACTACACCAATGCCATGTTCAAGAACAACTACCCAAGCCTGACTCCACAAGCTTTTGAGTTTGTGGGTGAATTTTTCACAGATGTGTCTCTCTATATCTTGGGTTCTGACATCAATGTGGATGACATGGTCAATGAATTGTTTGATAGCCTGTTTCCAGTCATCTATACCCAACTAATGAACCCAGGTCTGCCTGATTCAGCCTTGGACATCAATGAGTGCCTCCGAGGAGCAAGACGTGACCTGAAAGTATTTGGGAACTTCCCCAAGCTTATTATGACCCAGGTTTCTAAGTCACTGCAAGTCACTAGGATCTTCCTTCAGGCTCTGAATCTTGGAATTGAAGTGATCAACACAACCGATCACCTGAAGTTCAGTAAGGACTGTGGCCGAATGCTCACCAGAATGTGGTACTGCTCTTACTGCCAGGGACTGATGATGGTTAAACCTTGTGGTGGTTACTGCAATGTGGTCATGCAAGGCTGTATGGCAGGTGTGGTGGAGATTGACAAGTACTGGAGAGAATACATTCTGTCTCTTGAAGAGCTTGTGAATGGCATGTACAGAATCTATGACATGGAAAACGTACTGCTTGGTCTCTTTTCAACAATCCACGATTCTATCCAGTATGTCCAGAAGAATGCAGGAAAGCTGACCACCACTATTGGCAAGTTATGTGCCCATTCTCAACAACGCCAATATAGATCTGCTTATTATCCTGAAGATCTGTTTATTGACAAGAAAGTATTAAAAGTTGCTCATGTAGAACATGAAGAAACCTTATCCAGCCGAAGAAGGGAACTAATTCAGAAGTTGAAGTCTTTCATCAGCTTCTATAGTGCTTTGCCTGGCTACATCTGCAGCCATAGCCCTGTGGCGGAAAACGACACCCTTTGCTGGAATGGACAAGAACTCGTGGAGAGATACAGCCAAAAGGCGGCAAGGAATGGAATGAAAAACCAGTTCAATCTCCATGAGCTGAAAATGAAGGGCCCTGAGCCAGTAGTCAGTCAAATTATTGACAAATTGAAGCACATTAACCAGCTCCTGAGAACCATGTCTGTGCCCAAAGGTAGAGTTCTGGATAAAAACCTGGATGAGGAAGGGTTTGAAAGTGGAGACTGTGGTGATGATGAAGATGAGTGCATTGGAGGCTCTGGTGATGGAATGATGAAAGTGAAGAATCAGCTCCGCTTCCTTGCAGAACTGGCCTATGATCTGGATGTGGATGATGTGCCTGGAAACAATCAGCAGGCGACTCCGAAGGACAATGAGATAAGCACCTTTCACAACCTTGGGAACGTTCATTCCCCGCTGAAGCTTCTCACCAGCATGGCCATCTCAGTGGTGTGCTTCTTCTTCCTGGTGCAC
Macaca_nemestrina  ATGGCCGGGACCGTGCGCACCGCGTGCTTGGTGGTGGCGATGCTGCTCAGCTTGGACTTCCCGGGACAGGCGCAGCCCCCGCCGCCGCCGCCGGACGCCACCTGTCACCAAGTCCGCTCCTTCTTCCAGAGACTGCAGCCCGGACTCAAGTGGGTGCCCGAAACTCCCGTGCCAGGATCAGATTTGCAAGTATGTCTCCCTAAGGGCCCAACATGCTGCTCAAGAAAGATGGAAGAAAAATACCAACTAACAGCACGATTGAACATGGAACAGCTGCTTCAGTCTGCAAGTATGGAGCTCAAGTTCTTAATTATTCAGAATGCTGCAGTTTTCCAAGAGGCCTTTGAAATTGTTGTTCGCCATGCCAAGAACTACACCAATGCCATGTTCAAGAACAACTACCCAAGCCTGACTCCACAAGCTTTTGAGTTTGTGGGTGAATTTTTCACAGATGTGTCTCTCCATATCTTGGGTTCTGACATCAATGTGGATGACATGGTCAATGAATTGTTTGATAGCCTGTTTCCAGTCATCTATACCCAACTAATGAACCCAGGTCTGCCTGATTCAGCCTTGGACATCAATGAGTGCCTCCGAGGAGCAAGACGTGACCTGAAAGTATTTGGGAACTTCCCCAAGCTTATTATGACCCAGGTTTCTAAGTCACTGCAAGTCACTAGGATCTTCCTTCAGGCTCTGAATCTTGGAATTGAAGTGATCAACACAACCGATCACCTGAAGTTCAGTAAGGACTGTGGCCGAATGCTCACCAGAATGTGGTACTGCTCTTACTGCCAGGGACTGATGATGGTTAAACCTTGTGGTGGTTACTGCAATGTGGTCATGCAAGGCTGTATGGCAGGTGTGGTGGAGATTGACAAGTACTGGAGAGAATACATTCTGTCTCTTGAAGAGCTTGTGAATGGCATGTACAGAATCTATGACATGGAAAACGTACTGCTTGGTCTCTTTTCAACAATCCACGATTCTATCCAGTATGTCCAGAAGAATGCAGGAAAGCTGACCACCACTATTGGCAAGTTATGTGCCCATTCTCAACAACGCCAATATAGATCTGCTTATTATCCTGAAGATCTGTTTATTGACAAGAAAGTATTAAAAGTTGCTCATGTAGAACATGAAGAAACCTTATCCAGCCGAAGAAGGGAACTAATTCAGAAGTTGAAGTCTTTCATCAGCTTCTATAGTGCTTTGCCTGGCTACATCTGCAGCCATAGCCCTGTGGCGGAAAACGACACCCTTTGCTGGAATGGACAAGAACTCGTGGAGAGATACAGCCAAAAGGCGGCAAGGAATGGAATGAAAAACCAGTTCAATCTCCATGAGCTGAAAATGAAGGGCCCTGAGCCAGTAGTCAGTCAAATTATTGACAAATTGAAGCACATTAACCAGCTCCTGAGAACCATGTCTGTGCCCAAAGGTAGAGTTCTGGATAAAAACCTGGATGAGGAAGGGTTTGAAAGTGGAGACTGTGGTGATGATGAAGATGAGTGCATTGGAGGCTCTGGTGATGGAATGATGAAAGTGAAGAATCAGCTCCGCTTCCTTGCAGAACTGGCCTATGATCTGGATGTGGATGATGTGCCTGGAAACAATCAGCAGGCGACTCCGAAGGACAATGAGATAAGCACCTTTCACAACCTTGGGAACGTTCATTCCCCGCTGAAGCTTCTCACCAGCATGGCCATCTCAGTGGTGTGCTTCTTCTTCCTGGTGCAC
Mandrillus_leucophaeus  ATGGCCGGGACCATGCGCACCGCGTGCTTGGTGGTGGCGATGCTGCTCAGCTTGGACTTCCCGGGACAGGCGCAGCCCCCGCCGCCGCCGCCGGACGCCACCTGTCACCAAGTCCGCTCCTTCTTCCAGAGACTGCAGCCCGGACTCAAGTGGGTGCCCGAAACTCCCGTGCCAGGATCAGATTTGCAAGTATGTCTCCCTAAGGGCCCAACATGCTGCTCAAGAAAGATGGAAGAAAAATACCAACTAACAGCACGATTGAACATGGAACAGCTGCTTCAGTCTGCAAGTATGGAGCTCAAGTTCTTAATTATTCAGAATGCTGCAGTTTTCCAAGAGGCCTTCGAAATTGTTGTTCGCCATGCCAAGAACTACACCAATGCCATGTTCAAGAACAACTACCCAAGCCTGACTCCACAAGCTTTTGAGTTTGTGGGTGAATTTTTCACAGATGTGTCTCTCTATATCTTGGGTTCTGACATCAATGTGGATGACATGGTCAATGAATTGTTTGATAGCCTGTTTCCAGTCATCTATACCCAACTAATGAACCCAGGTCTGCCTGATTCAGCCTTGGACATCAATGAGTGCCTCCGAGGAGCAAGACGTGACCTGAAAGTATTTGGGAACTTCCCCAAGCTTATTATGACCCAGGTTTCTAAGTCACTGCAAGTCACTAGGATCTTCCTTCAGGCTCTGAATCTTGGAATTGAAGTGATCAACACAACCGATCACCTGAAGTTCAGTAAGGACTGTGGCCGAATGCTCACCAGAATGTGGTACTGCTCTTACTGCCAGGGACTGATGATGGTTAAACCTTGTGGTGGTTACTGCAATGTGGTCATGCAAGGCTGTATGGCAGGTGTGGTGGAGATTGACAAGTACTGGAGAGAATACATTCTGTCTCTTGAAGAGCTTGTGAATGGCATGTACAGAATCTATGACATGGAAAACGTACTGCTTGGTCTCTTTTCAACAATCCACGATTCTATCCAGTATGTCCAGAAGAATGCAGGAAAGCTGACCACCACGATTGGCAAGTTATGTGCCCATTCTCAACAACGCCAATATAGATCTGCTTATTATCCTGAAGATCTGTTTATTGACAAGAAAGTATTAAAAGTTGCTCATGTAGAACATGAAGAAACCTTATCCAGCCGAAGAAGGGAACTAATTCAGAAGTTGAAGTCTTTCATCAGCTTCTATAGTGCTTTGCCTGGCTACATCTGCAGCCACAGCCCTGTGGCGGAAAACGACACCCTTTGCTGGAATGGACAAGAACTCGTGGAGAGATACAGCCAAAAGGCGGCAAGGAATGGAATGAAAAACCAGTTCAATCTCCATGAGCTGAAAATGAAGGGCCCTGAGCCAGTAGTCAGTCAAATTATTGACAAATTGAAGCACATTAACCAGCTCCTGAGAACCATGTCTGTGCCCAAAGGTAGAGTTCTGGATAAAAACCTGGATGAGGAAGGGTTTGAAAGTGGAGACTGTGGTGATGATGAAGATGAGTGCATTGGAGGCTCTGGTGATGGAATGATGAAAGTGAAGAATCAGCTCCGCTTCCTTGCAGAACTGGCCTATGATCTGGATGTGGATGATGCGCCTGGAAACAATCAGCAGGCGACTCCGAAGGACAATGAGATAAGCACCTTTCACAACCTCGGGAACGTTCATTCCCCACTGAAGCTTCTCACCAGCATGGCCATCTCAGTGGTGTGCTTCTTCTTCCTGGTGCAC
Papio_anubis  ATGGCCGGGACCATGCGCACCGCGTGCTTGGTGGTGGCGATGCTGCTCAGCTTGGACTTCCCGGGACAGGCGCAGCCCCCGCCGCCGCCGCCGGACGCCACCTGTCACCAAGTCCGCTCCTTCTTCCAGAGACTGCAGCCCGGACTCAAGTGGGTGCCCGAAACTCCCGTGCCAGGATCAGATTTGCAAGTATGTCTCCCTAAGGGCCCAACATGCTGCTCAAGAAAGATGGAAGAAAAATACCAACTAACAGCACGATTGAACATGGAACAGCTGCTTCAGTCTGCAAGTATGGAGCTCAAGTTCTTAATTATTCAGAATGCTGCAGTTTTCCAAGAGGCCTTCGAAATTGTTGTTCGCCATGCCAAGAACTACACCAATGCCATGTTCAAGAACAACTACCCAAGCCTGACTCCACAAGCTTTTGAGTTTGTGGGTGAATTTTTCACAGATGTGTCTCTCTATATCTTGGGTTCTGACATCAATGTGGATGACATGGTCAATGAATTGTTTGATAGCCTGTTTCCAGTCATCTATACCCAACTAATGAACCCAGGTCTGCCTGATTCAGCCTTGGACATCAATGAGTGCCTCCGAGGAGCAAGACGTGACCTGAAAGTATTTGGGAACTTCCCCAAGCTTATTATGACCCAGGTTTCTAAGTCACTGCAAGTCACTAGGATCTTCCTTCAGGCTCTGAATCTTGGAATTGAAGTGATCAACACGACCGATCACCTGAAGTTCAGTAAGGACTGTGGCCGAATGCTCACCAGAATGTGGTACTGCTCTTACTGCCAGGGACTGATGATGGTTAAACCTTGTGGTGGTTACTGCAATGTGGTCATGCAAGGCTGTATGGCAGGTGTGGTGGAGATTGACAAGTACTGGAGAGAATACATTCTGTCTCTTGAAGAGCTTGTGAATGGCATGTACAGAATCTATGACATGGAAAACGTACTGCTTGGTCTCTTTTCAACAATCCACGATTCTATCCAGTATGTCCAGAAGAATGCAGGAAAGCTGACTACCACTATTGGCAAGTTATGTGCCCATTCTCAACAACGCCAATATAGATCTGCTTATTATCCTGAAGATCTGTTTATTGACAAGAAAGTATTAAAAGTTGCTCATGTAGAACATGAAGAAACCTTATCCAGCCGAAGAAGGGAACTAATTCAGAAGTTGAAGTCTTTCATCAGCTTCTATAGTGCTTTGCCTGGCTACATCTGCAGCCATAGCCCTGTGGCGGAAAACGACACCCTTTGCTGGAATGGACAAGAACTCGTGGAGAGATACAGCCAAAAGGCGGCAAGGAATGGAATGAAAAACCAGTTCAATCTCCATGAGCTGAAAATGAAGGGCCCTGAGCCAGTAGTCAGTCAAATTATTGACAAATTGAAGCACATTAACCAGCTCCTGAGAACCATGTCTGTGCCCAAAGGTAGAGTTCTGGATAAAAACCTGGATGAGGAAGGGTTTGAAAGTGGAGACTGTGGTGATGATGAAGATGAGTGCATTGGAGGCTCTGGTGATGGAATGATGAAAGTGAAGAATCAGCTCCGCTTCCTTGCAGAACTGGCCTATGATCTGGATGTGGATGATGCGCCTGGAAACAATCAGCAGGCAACTCCGAAGGACAATGAGATAAGCACCTTTCACAACCTTGGGAACGTTCATTCCCCGCTGAAGCTTCTCACCAGCATGGCCATCTCAGTGGTGTGCTTCTTCTTCCTGGTGCAC
Colobus_angolensis  ATGGCCGGGACCGTGCGCACCGCGTGCTTGGTAGTGGCGATGCTGCTCAGCTTGGACTTCCCGGGACAGGCGCAGCCCCCGCCGCCGCCGCCGGACGCCACCTGTCACCAAGTCCGCTCCTTCTTCCAGAGACTGCAGCCCGGACTCAAGTGGGTGCCCGAAACTCCCGTGCCAGGATCAGATTTGCAAGTATGTCTCCCTAAGGGCCCAACATGCTGCTCAAGAAAGATGGAAGAAAAATACCAACTAACAGCACGATTGAACATGGAACAGCTGCTTCAGTCTGCAAGTATGGAGCTCAAGTTCTTAATTATTCAGAATGCTGCAGTTTTCCAAGAGGCCTTTGAAATTGTTGTTCGCCATGCCAAGAACTACACCAATGCCATGTTCAAGAACAACTACCCAAGCCTGACTCCACAAGCTTTTGAGTTTGTGGGTGAATTTTTCACAGATGTGTCTCTCTATATCTTGGGTTCTGACATCAATGTGGATGACATGGTCAATGAATTGTTTGATAGCCTGTTTCCAGTCATCTATACCCAGCTAATGAACCCAGGCCTGCCTGATTCAGCCTTGGACATCAATGAGTGCCTCCGAGGAGCAAGACGTGACCTGAAAGTATTTGGGAACTTCCCCAAGCTTATTATGACCCAGGTTTCTAAGTCACTGCAAGTCACTAGGATCTTCCTTCAGGCTCTGAATCTTGGAATTGAAGTGATCAACACAACCGATCACCTGAAGTTCAGTAAGGACTGTGGCCGAATGCTCACCAGAATGTGGTACTGCTCTTACTGCCAGGGACTGATGATGGTTAAACCTTGTGGTGGTTACTGCAATGTGGTCATGCAAGGCTGTATGGCAGGTGTGGTGGAGATTGACAAGTACTGGAGAGAATACATTCTGTCTCTTGAAGAGCTTGTGAATGGCATGTACAGAATCTATGACATGGAAAACGTACTGCTTGGTCTCTTTTCAACAATCCACGATTCTATCCAGTATGTCCAGAAGAATGCAGGAAAGCTGACCACCACTATTGGCAAGTTATGTGCCCATTCTCAACAACGCCAATATAGATCTGCTTATTATCCTGAAGATCTGTTTATTGACAAGAAAGTATTAAAAGTTGCTCATGTAGAACATGAAGAAACCTTATCCAGCCGAAGAAGGGAACTAATTCAGAAGTTGAAGTCTTTCATCAGCTTCTATAGTGCTTTGCCTGGCTACATCTGCAGCCATAGCCCTGTGGCGGAAAACGACACCCTTTGCTGGAATGGACAAGAACTCGTGGAGAGATACAGCCAAAAGGCGGCAAGGAATGGAATGAAAAACCAGTTCAATCTCCATGAGCTGAAAATGAAGGGCCCTGAGCCAGTAGTCAGTCAAATTATTGACAAACTGAAGCACATTAACCAGCTCCTGAGAACCATGTCTGTGCCCAAAGGTAGAGTTCTGGATAAAAACCTGGATGAGGAAGGGTTTGAAAGTGGAGACTGTGGTGATGATGAAGATGAGTGCATTGGAGGCTCTGGTGATGGAATGATGAAAGTGAAGAATCAGCTCCGCTTCCTTGCAGAACTGGCCTATGATCTGGATGTGGATGATGCGCCTGGAAACAATCAGCAGGCGACTCCGAAGGACAACGAGATAAGCACCTTTCACAACCTTGGGAACGTTCATTCCCCACTGAAGCTTCTCACCAGCATGGCCATCTCAGTGGTGTGCTTCTTCTTCCTGGTGCAC
Rhinopithecus_roxellana  ATGGCCGGGACCGTGCGCACCGCGTGCTTGGTAGTGGCGATGCTGCTCAGCTTGGACTTCCCGGGACAGGCGCAGCCCCCGCCGCCGCCGCCGGACGCCACCTGTCACCAAGTCCGCTCCTTCTTCCAGAGGCTGCAGCCCGGACTCAAGTGGGTGCCCGAAACTCCCGTGCCAGGATCAGATTTGCAAGTATGTCTCCCTAAGGGCCCAACATGCTGCTCAAGAAAGATGGAAGAAAAATACCAACTAACAGCACGATTGAACATGGAACAGCTGCTTCAGTCTGCAAGTATGGAGCTCAAGTTCTTAATTATTCAGAATGCTGCAGTTTTCCAAGAGGCCTTTGAAATTGTTGTTCGCCATGCCAAGAACTACACCAATGCCATGTTCAAGAACAACTACCCAAGCCTGACTCCACAAGCTTTTGAGTTTGTGGGTGAATTTTTCACAGATGTGTCTCTCTATATCTTGGGTTCTGACATCAATGTGGATGACATGGTCAATGAATTGTTTGATAGCCTGTTTCCAGTCATCTATACCCAGCTAATGAACCCAGGCCTGCCTGATTCAGCCTTGGACATCAATGAGTGCCTCCGAGGAGCAAGACGTGACCTGAAAGTATTTGGGAACTTCCCCAAGCTTATTATGACCCAGGTTTCTAAGTCACTGCAAGTCACTAGGATCTTCCTTCAGGCTCTGAATCTTGGAATTGAAGTGATCAACACAACCGATCACCTGAAGTTCAGTAAGGACTGTGGCCGAATGCTCACCAGAATGTGGTACTGCTCTTACTGCCAGGGACTGATGATGGTTAAACCTTGTGGCGGTTACTGCAATGTGGTCATGCAAGGCTGTATGGCAGGTGTGGTGGAGATTGACAAGTACTGGAGAGAATACATTCTGTCTCTTGAAGAGCTTGTGAATGGCATGTACAGAATCTATGACATGGAAAACGTACTGCTTGGTCTCTTTTCAACAATCCACGATTCTATCCAGTATGTCCAGAAGAATGCAGGAAAGCTGACCACCACTATTGGCAAGTTATGTGCCCATTCTCAACAACGCCAATATAGATCTGCTTATTATCCTGAAGATCTGTTTATTGACAAGAAAGTATTAAAAGTTGCTCATGTAGAACATGAGGAAACCTTATCCAGCCGAAGAAGGGAACTAATTCAGAAGTTGAAGTCTTTCATCAGCTTCTATAGTGCTTTGCCTGGCTACATCTGCAGCCATAGCCCTGTGGCGGAAAACGACACCCTTTGCTGGAATGGACAAGAACTCGTGGAGAGATACAGCCAAAAGGCGGCAAGGAATGGAATGAAAAACCAGTTCAATCTCCATGAGCTGAAAATGAAGGGCCCTGAGCCAGTAGTCAGTCAAATTATTGACAAACTGAAGCACATTAACCAGCTCCTGAGAACCATGTCTGTGCCCAAAGGTAGAGTTCTGGATAAAAACCTGGATGAGGAAGGGTTTGAAAGTGGAGACTGTGGTGATGATGAAGATGAATGCATTGGAGGCTCTGGTGATGGAATGATGAAAGTGAAGAATCAGCTCCGCTTCCTTGCAGAACTGGCCTATGATCTGGATGTGGATGATGCGCCTGGAAACAATCAGCAGGCAACTCCGAAGGACAACGAGATAAGCACCTTTCACAACCTCGGGAACGTTCATTCCCCGCTGAAGCTTCTCACCAGCATGGCCATCTCAGTGGTGTGCTTCTTCTTCCTGGTGCAC
Otolemur_garnettii  ATGGCCGGGCCCGTGCGCACCGCGTGCTTGGTGGTGGCGATGCTGCTCAGCTTGGACTGCCCGGGACAGGCACAGCCCCCGCCGCCGCCGCCGGACGCCACCTGTCACCAGGTCCGCTCCTTCTTCCAGAGACTGCAGCCAGGACTCAAGTGGGTGCCTGAAACTCCTGTGCCAGGATCAGATTTGCAAGTATGTCTCCCTAAGGGCCCAACATGCTGCTCAAGAAAGATGGAAGAAAAATACCAACTAACAGCACGATTGAACATGGAACAACTGCTCCAGTCTGCAAGTATGGAACTCAAGTTCTTAATTATCCAGAATGCTGCGGTTTTCCAAGAAGCCTTTGAAATTGTTGTTCGCCATGCCAAGAACTACACCAATGCCATGTTCAAGAACAACTACCCAAGCCTGACTCCACAAGCTTTTGAGTTCGTGGGTGAATTTTTCACAGATGTGTCTCTCTATATCTTGGGTTCTGACATCAACGTGGATGATATGGTCAATGAACTGTTTGATAGCCTGTTTCCAGTCATCTATACCCAGCTAATGAACCCAGGCCTGCCTGAATCAGCCTTAGACATCAATGAGTGCCTCCGAGGAGCAAGACGTGACCTGAAAGTATTTGGGAATTTCCCTAAGCTTATTATGACCCAGGTTTCCAAGTCACTGCAAGTCACTAGGATCTTCCTTCAGGCTCTGAATCTTGGAATTGAAGTGATCAACACTACCGATCACCTGAAGTTCAGTAAGGACTGTGGCCGAATGCTCACCAGAATGTGGTACTGCTCTTACTGCCAGGGACTGATGATGGTTAAGCCTTGTGGTGGCTATTGCAACGTGGTCATGCAAGGCTGTATGGCAGGTGTGGTGGAGATTGACAAGTACTGGAGAGAATACATCCTCTCTCTCGAAGAACTTGTGAATGGCATGTATAGAATCTACGACATGGAAAACGTGCTGCTGGGTCTCTTTTCGACAATCCATGATTCCATCCAGTATGTCCAGAAGAATGGAGGAAAGCTGACTACCACTATTGGCAAGTTATGTGCCCATTCTCAACAGCGCCAATATAGATCTGCTTATTATCCTGAGGATCTGTTTATTGACAAGAAAGTATTAAAAGTTGCTCTTGTAGAACATGAAGAAACCTTATCCAGCCGACGACGGGAACTGATTCAGAAGTTGAAATCTTTCATCAGCTTCTATAGTGCTTTGCCCGGCTACATCTGCACCCATAGCCCTGTGGCGGAAAATGACACCCTTTGCTGGAATGGACAAGAACTTGTCGAGAGATACAGCCAGAAGGCTGCAAGGAATGGCATGAAAAATCAGTTCAACCTCCATGAGCTGAAAATGAAGGGCCCTGAGCCAGTGGTCAGTCAAATTATTGACAAACTGAAGCACATCAACCAGCTCCTGAGAACCATGTCTGTGCCCAAAGGAAGAGTTCTGGATAAAAACCTGGATGAGGAAGGGCTTGAAAGCGGAGACTGCGGTGATGATGAAGATGAATGCATCGGAGGCTCTGGTGATGGGATGGGGAAAATGAAGAATCAACTCCGCTTCCTTGCAGAACTGGCTTACGACCTGGATGTGGATGATGCCCCTGGCAGCAAGCAACACGTGAACCCGAGCGACAATGAGATCGTCGCCTCTCCTAACCTCGGGAATGCTCCTTCCCCCCTGAAGCTCCTGATCAGCGTGGGTGTCTGCGTGCTGTGCTTTCTCTTCCTGGTGCAC
