# Supplementary material for: Equivocal evidence for a link between megalencephaly-related genes and primate brain size evolution
Source: Sci Rep. 2022 Jun 28;12:10902. doi: 10.1038/s41598-022-12953-4 (PMC9239989; doi:10.1038/s41598-022-12953-4)
Supplement: Supplementary file 8 — Supplementary Information 8. [file 41598_2022_12953_MOESM8_ESM.phy]

 22 1248
Tarsius_syrichta  ATGAAGAGAGAAAGGGGAGCCCTGTCCAGAGCCTCCAGGGCCCTGCGCCTCACTCCTTTTGTCTACCTTCTTCTGATCCAGACAGACCCCCTGGAGGGAGTAAACATCACCAGTCCAGTACGCCTGATCCATGGCACTGTGGGGAAGTCGGCCCTGCTCTCTGTGCAGTACAGCAGCACCAGCAGTGACAAGCCTGTAGTGAAGTGGCAGCTGAAGCGTGACAAGCCAGTGACTGTGGTGCAGTCCATCGGCACAGAGATCATCGGCACCCTGAGGACTGACTATCGAGACCGTATCCGACTCTTCGAAAATGGCTCCCTGCTTCTCAGCGACCTGCAGCTGGCTGATGAGGGCACCTATGAGGTTGAAATCTCCATCACTGATGACACCTTCACTGGGGAGAAGACCATCAACCTCACTGTGGATGTGCCCATTTCGAGGCCGCAGGTGTTAGTAGCTTCGACCACTGTGCTGGAGCTCAGCGAGGCCTTCACCCTGAACTGCTCACACGAGAACGGCACCAAGCCCAGCTACACCTGGCTAAAGGATGGCAAGCCCCTCCTCAATGACTCGCGAATGCTCCTGTCCCCTGACCAAAAGGTGCTCACCATCACCCGTGTGCTCATGGAGGACGATGACTTGTACAGCTGTGTGGTGGAGAACCCCATCAGCCAGGGCCGCAGCTTGCCCATCAAGATCACCGTGTACAGAAGAAGCTCCCTTTACATCATCTTGTCTACAGGAGGCATCTTCCTCCTTGTGACCTTGGTGACAGTCTGTGCCTGCTGGAAACCCTCCAAAAGGAAGCAGAGGAAGCTGGAGAAGCAAAGCTCCCTGGAATACATGGATCAGAATGATGACCGCCTGAAAGCAGAAGCAGACACGCTACCACGAAGTGGAGAGCAGGAGCGGAAGAACCCCATGGCACTCTATATCCTGAAGGACAAGGACTCCCCGGAGCCCGAGGACAGCCCCGCCCCGGAGCCTCGGAGCGCGACCGAGCCCGGCCCGCCCGGCTACTCCGTGTCGCCCGCTATGCCCGGCCGCTCGCCGGGGCTGCCCATCCGCTCCGCCCGCCGCTACCCGCGCTCCCCGGCTCGCTCCCCCGCCACCGGCCGGACGCACACGTCGCCGCCCCGGGCCCCGAGCTCGCCCGGCCGCTCGCGCAGCGCTTCGCGCACACTGCGGACTGCGGGCGTGCACATAATCCGCGAGCAAGACGAGGCTGGTCCGGTGGAGATCAGCGCC
Microcebus_murinus  ATGAAGAGAGAAAGGGGAGCCCCGTCCAGAGCCTCCAGAGCCCTTCACCTCGCTCCTTTTGTCTACCTTCTTCTGATCCAGACAGACCCCCTGGAGGGAGTGAACATCACCAGCCCAGTGCGCCTGATTCATGGCACTGTGGGGAAGTCAGCCCTGCTCTCTGTGCAGTACAGCAGCACCAGCAGCGATAAGCCTGTAGTGAAGTGGCAGCTGAAGCGGGACAAGCCAGTGACCGTGGTGCAGTCCATCGGCACGGAGGTCATCGGCACCCTGCGGCCTGACTATCGAGACCGTATCAGGCTCTTTGAAAATGGCTCCCTGCTTCTCAGTGACCTGCAGCTGGCCGATGAGGGCACCTATGAGGTCGAGATCTCCATCACCGATGACACCTTCACCGGGGAGAAGACCATCAACCTCACCGTAGACGTGCCCATTTCAAGGCCACAGGTATTAGTGGCTTCAACCACTGTCCTGGAGCTCAGTGAGGCCTTCACCCTGAACTGCTCGCATGAGAATGGCACCAAGCCCAGCTACACCTGGCTGAAGGATGGCAAGCCCCTCCTCAATGACTCCAGAATGCTCCTGTCCTCCGATCAAAAGGTGCTCACCATCACGCGTGTGCTCATGGAGGACGACGACCTGTACAGCTGTGTGGTGGAGAACCCCATCAGCCAGGGCCGCAGCCTGCCTGTCAAGATCACCGTGTACAGAAGAAGCTCTCTTTACATCATCTTGTCTACAGGAGGCATCTTCCTCCTTGTGACCTTGGTGACAGTCTGTGCCTGCTGGAAACCCTCCAAAAGGAAGCAGAGGAAGCTGGAGAAGCAAAACTCCCTGGAATACATGGATCAGAGTGATGATCGCCTCAAACAAGAAGCAGACACCCTCCCACGAAGCGGAGAGCAGGAGCGGAAGAACCCCATGGCCCTCTACATCCTGAAGGACAAGGACTCCCCAGAGCCCGAGGAGAACCCCGTCCCGGAGCCTCGGAGCGCGACAGAGCCCGGCCCGCCCGGCTACTCCGTGTCGCCCGCCGTGCCCGGCCGCTCGCCCGGGCTGCCCATCCGCTCGGCCCGCCGCTACCCGCGCTCCCCAGCGCGCTCCCCCGCCACCGGCCGGACGCACACGTCGCCGCCCAGGGCCCCGGGCTCGCCCGGCCGCTCGCGCAGCGCCTCGCGCACGCTGCGGACTGCGGGAGTGCACATAATCCGCGAGCAAGAGGAGACCGGCCCGGTGGAGATCAGCGCC
Callithrix_jacchus  ATGAAGAGAGAAAGGGGAACCCTGTCCAGAGCCTCCAGGGCCCTGCGCCTCGCTCCTTTTGTCTACCTTCTTCTGATCCAGACAGACCCCCTGGAGGGGGTTAACATTACCAGCCCTGTGCGCCTCATCCACGGCACCGTGGGGAAGTCGGCTCTGCTTTCTGTGCAGTACAGCAGTACCAGCAGCGACAAGCCTGTAGTGAAGTGGCAGCTGAAGCGTGACAAGCCAGTGACCGTGGTGCAGTCCATTGGCACGGAGATCATCGGCACCTTGCGGCCTGACTATCGAGACCGTATCCGGCTCTTCGAAAATGGCTCCCTGCTTCTCAGCGACCTGCAGCTGGCTGATGAAGGCACCTATGAGGTCGAGATCTCCATCACCGATGACACCTTCACTGGGGAGAAGACTATCAACCTTACTGTAGATGTGCCCATTTCAAGGCCGCAGGTGTTGGTGGCTTCAACCACTGTGCTGGAGCTCAGTGAGGCCTTCACCTTGAACTGCTCGCACGAGAATGGCACCAAGCCCAGCTACACCTGGCTGAAGGATGGCAAGCCCCTCCTCAATGACTCGAGAATGCTCCTGTCCCCTGACCAAAAGGTGCTCACCATCACGCGCGTGCTCATGGAGGACGACGACCTGTACAGCTGCGTGGTGGAGAACCCCATCAGCCAGGGCCGCAGCCTGCCCATCAAGATCACCGTATACAGAAGAAGCTCCCTTTACATCATCTTATCTACAGGAGGCATCTTCCTCCTTGTGACCTTGGTGACAGTCTGTGCCTGCTGGAAACCCTCCAAAAGGAAACAGAAGAAGCTAGAGAAGCAAAACTCCCTGGAATTCATGGATCAGAATGATGACCGCCTGAAACCAGAAGCAGACACCCTCCCTCGAAGTGGTGAGCAGGAACGGAAGAACCCCATGGCACTCTATATCCTGAAGGACAAGGACTCCCCGGAGCCCGAGGAGAATCCAGCCCCGGAGCCTCGAAGTGCGACAGAGCCCGGCCCACCCGGCTACTCCGTGTCTCCCGCCGTGCCCGGCCGCTCGCCGGGGCTGCCCATCCGCTCCGCCCGCCGCTACCCACGCTCCCCAGCGCGCTCCCCCGCCACCGGCCGGACGCACACGTCGCCCCCTAGGGCCCCGAGCTCGCCCGGCCGCTCGCGCAGCGCCTCGCGCACACTGCGGACTGCGGGCGTGCACATAATCCGGGAACAGGATGAGGCCGGCCCGGTGGAGATCAGCGCC
Aotus_nancymaae  ATGAAGAGAGAAAGGGGAGCCCTGTCCAGAGCCTCCAGGGCCCTGCGCCTGGCTCCTTTTGTCTACCTTCTTCTGATCCAGACAGACCCCCTGGAGGGGGTGAACATTACCAGCCCCGTGCGCCTCATCCATGGCACCGTGGGGAAGTCGGCTCTGCTTTCTGTGCAGTACAGCAGTACCAGCAGTGACAAGCCTGTAGTGAAGTGGCAGCTGAAGCGTGACAAGCCAGTGACCGTGGTGCAGTCCATTGGCACAGAGATCATCGGCACCCTGCGGCCTGACTATCGAGACCGTATCCGGCTCTTCGAAAATGGCTCCCTGCTTCTCAGCGACCTGCAGCTGGCCGATGAAGGCACCTATGAGGTCGAGATCTCCATCACTGATGACACCTTCACTGGGGAGAAGACCATCAACCTTACTGTAGATGTGCCCATTTCAAGGCCGCAGGTGTTGGTGGCTTCGACCACTGTGCTGGAGTTCAGTGAGGCCTTCACCTTGAACTGCTCGCATGAGAATGGCACCAAGCCCAGCTACACCTGGCTGAAGGATGGCAAGCCCCTCCTCAATGACTCGAGAATGCTCCTGTCCCCTGACCAAAAGGTGCTCACCATCACGCGCGTGCTCATGGAGGACGACGACCTGTACAGCTGCGTGGTGGAGAACCCCATCAGCCAGGGCCGCAGCCTGCCCATCAAGATCACTGTATACAGAAGAAGCTCCCTTTACATCATCTTGTCTACAGGAGGCATCTTCCTCCTTGTGACCTTGGTGACAGTCTGTGCCTGCTGGAAACCCTCCAAAAGGAAACAGAAGAAGCTAGAAAAGCAAAACTCCCTGGAATACATGGATCAGAATGATGACCGCCTGAAATCAGAAGCAGACACCCTCCCTCGAAGTGGTGAGCAGGAACGGAAGAACCCCATGGCACTCTATATCCTGAAGGACAAGGACTCCCCGGAGCCCGAGGAGAACCCGGCCCCGGAGCCTCGAAGCGCGACAGAGCCCGGCCCGCCCGGCTACTCCGTGTCTTCCGCCGTGCCCGGTCGCTCGCCGGGGCTGCCCATCCGCTCCGCCCGCCGCTACCCACGCTCCCCAGCGCGCTCCCCCGCCACCGGCCGGACGCACACGTCGCCCCCTAGGGCCCCGAGCTCGCCCGGCCGCTCGCGCAGCGCCTCGCGCACACTGCGGACTGCGGGCGTGCACATAATCCGGGAGCAGGATGAGGCCGGCCCGGTGGAGATCAGCGCC
Cebus_capucinus  ATGAAGAGAGAAAGGGGAGCCCTGTCCAGAGCCTCCAGGGCCCTGCGCCTCGCTCCTTTTGTCTACCTTCTTCTGATCCAGACAGACCCCCTGGAGGGGGTGAACATTACCAGCCCCGTGCGCCTCATCCATGGCACCGTGGGGAAGTCGGCTCTGCTTTCTGTGCAGTACAGCAGTACCAGCAGCGACAAGCCTGTAGTGAAGTGGCAGCTGAAGCGTGACAAGCCAGTAACCGTGGTGCAGTCCATTGGCACGGAGATCATCGGCACCCTGCGGCCTGACTATCGAGACCGTATCCGGCTCTTCGAAAATGGCTCCCTGCTTCTCAGCGACCTGCAGCTGGCTGATGAAGGCACCTATGAGGTCGAGATCTCCATCACCGATGACACCTTCACTGGGGAGAAGACCATCAACCTTACTGTAGATGTGCCCATTTCTAGGCCGCAGGTGTTGGTGGCTTCGACCACTGTGCTGGAGCTCAGTGAGGCCTTCACCTTGAACTGCTCTCACGAGAATGGTACCAAGCCCAGCTACACTTGGCTGAAGGATGGCAAGCCCCTCCTCAATGACTCGAGAATGCTCCTGTCCCCTGACCAAAAGGTGCTCACCATCACGCGCGTGCTCATGGAGGACGACGACCTGTACAGCTGCGTGGTGGAGAACCCCATCAGCCAGGGCCGCAGCCTGCCCATCAAGATCACCGTATACAGAAGAAGCTCCCTTTACATCATCTTGTCTACAGGAGGCATCTTCCTCCTTGTGACCTTGGTGACAGTCTGTGCCTGCTGGAAACCCTCCAAAAGGAAACAGAAGAAGCTAGAGAAGCAAAACTCCCTGGAATACATGGATCAGAATGATGACCGCCTGAAACCAGAAGCAGACACCCTCCCTCGAAGTGGTGAGCAGGAACGGAAGAACCCCATGGCACTCTATATCCTGAAGGACAAGGACTCCCCGGAGCCCGAGGAGAGCCCGGCCCCGGAGCCTCGAAGTGCGACAGAGCCCGGCCCGCCCGGCTACTCCGTGTCTCCCGCCGTGCCCGGCCGCTCGCCGGGGCTGCCCATCCGCTCCGCCCGCCGCTACCCACGCTCCCCAGCGCGCTCCCCCGCCACCGGCCGGACGCACACGTCGCCCCCTAGGGCCCCAAGCTCGCCCGGCCGCTCGCGCAGCGCCTCGCGCACACTGCGGACTGCGGGCGTGCACATAATCCGGGAGCAGGATGAGGCCGGCCCGGTGGAGATCAGCGCC
Saimiri_boliviensis  ATGAAGAGAGAAAGGGGAGCCCTGTCCAGAGCCTCCAGGGCCCTGCGCCTCGCTCCTTTTGTCTACCTTCTTCTGATCCAGACAGACCCCCTGGAGGGGGTGAACATTACCAGCCCCGTGCGCCTCATCCATGGCACCGTGGGGAAGTCGGCTCTGCTTTCTGTGCAGTACAGCAGTACCAGCAGCGACAAGCCTGTAGTGAAGTGGCAGCTGAAGCGTGACAAGCCAGTGACCGTGGTGCAGTCCATTGGCACGGAGATCATCGGTACCCTGCGGCCTGACTATCGAGACCGTATTCGGCTCTTTGAAAATGGCTCCCTGCTTCTCAGCGACCTGCAGCTGGCCGATGAAGGCACCTATGAGGTCGAGATCTCCATCACTGATGACACCTTCACTGGAGAGAAGACCATCAACCTTACTGTAGATGTGCCTATTTCAAGGCCGCAGGTGTTGGTGGCTTCGACCACTGTGCTGGAGCTCAGTGAGGCCTTCACCTTGAACTGCTCACACGAGAATGGCACCAAGCCCAGCTACACCTGGCTGAAGGACGGCAAGCCCCTCCTCAATGACTCGAGAATGCTCCTGTCCCCTGACCAAAAGGTGCTCACCATCACGCGCGTGCTCATGGAGGACGACGATCTGTACAGCTGCGTGGTGGAGAATCCCATCAGCCAGGGCCGCAGCCTGCCCATCAAGATCACCGTATACAGAAGAAGCTCCCTTTACATCATCTTGTCTACTGGAGGCATCTTCCTCCTTGTGACCTTGGTGACAGTCTGTGCCTGCTGGAAACCCTCCAAAAGGAAACAGAAGAAGCTAGAGAAGCAAAACTCCCTGGAATACATGGATCAGAATGATGACCGCCTGAAACCAGAAGCAGACACCCTCCCTCGAAGTGGTGAGCAGGAACGGAAGAACCCCATGGCACTCTATATCCTGAAGGACAAGGACTCCCCGGAGCCCGAGGAGAACCCGGCCCCGGAGCCTCGAAGTGCGACAGAGCCCGGCCCGCCCGGCTACTCCGTGTCTCCCGCCGTGCCCGGCCGCTCGCCGGGGCTGCCCCTCCGCTCAGCCCGCCGCTACCCACGCTCCCCAGCGCGCTCCCCCGCCACCGGCCGGACGCACACGTCCCCCCCAGGGGCCCCGCCCGCCCCGGCCCGCTCGCGCAGCGCCTCGCGCACACTGCGGACTGCGGGCGTGCACATAATCCGGGAGCAAGATGAGGCCGGCCCGGTGGAGATCAGCGCC
Papio_anubis  ATGAAGAGAGAAAGGGGAGCCCTGTCCAGAGCCTCCAGGGCCCTACACCTCGCTCCTTTGGTCTACCTTCTTCTGATCCAGACAGACCCCCTGGAGGGGGTGAACATCACCAGCCCTGTGCGTCTGATCCACGGCACCGTGGGGAAGTCGGCTCTGCTTTCTGTGCAGTACAGCAGTACCAGCAGCGACAGGCCTGTAGTGAAGTGGCAGCTGAAGCGGGACAAGCCAGTGACCGTGGTGCAGTCCATTGGCACGGAGGTCATCGGCACCCTGCGGCCTGACTATCGAGATCGTATCCGGCTCTTTGAAAATGGCTCCCTGCTTCTCAGCGACCTGCAGCTGGCTGATGAGGGCACCTATGAGGTTGAGATCTCCATCACCGACGACACCTTCACTGGGGAAAAGACCATCAACCTTACTGTAGATGTGCCCATTTCGAGGCCACAGGTGTTGGTGGCTTCAACCACTGTGCTGGAACTCAGCGAGGCCTTCACCTTGAACTGCTCACACGAGAATGGCACCAAGCCCAGCTACACCTGGCTGAAGGACGGCAAGCCCCTCCTCAATGACTCGAGAATGCTCCTGTCCCCGGACCAAAAGGTGCTCACCATCACCCGCGTGCTTATGGAGGACGACGACCTGTACAGCTGCGTGGTAGAGAACCCCATCAGCCAGGGCCGCAGCCTGCCTGTCAAGATCACCGTATACAGAAGAAGTTCCCTTTACATCATCTTGTCTACAGGAGGCATCTTCCTCCTTGTGACCTTGGTGACAGTCTGTGCCTGCTGGAAACCTTCCAAAAGGAAACAGAAGAGGCTAGAGAAGCAAAACTCCCTGGAATACATGGATCAGAATGATGACCGCCTGAAACCAGAAGCAGACACCCTCCCTCGAAGTGGCGATCAGGAACGGAAAAACCCCATGGCACTCTACATCCTGAAGGACAAGGAGTCCCCGGAGCCCGAGGAGAACCCGTCCCCGGAGCCTCGAAGCGCGACGGAGCCCGGCCCGCCCGGCTACTCCGTGTCGCCCGCAGTGCCTGGCCGCTCGCCAGGGCTGCCCATCCGCTCCGCCCGCCGCTACCCGCGCTCCCCAGCGCGCTCCCCAGCCACCGGCCGGACGCACACGTCGCCGCCCCGGGCCCCGAGCTCGCCCGGCCGCTCGCGCAGCGCCTCGCGCACACTGCGGACTGCGGGCGTGCACATAATCCGCGAGCAAGACGAGGCCGGCCCGGTGGAGATCAGCGCC
Chlorocebus_sabaeus  ATGAAGAGAGAAAGGGGAGCCCTGTCCAGAGCCTCCAGGGCCCTGCACCTCGCTCCTTTTGTCTACCTTCTTCTGATCCAGACAGACCCCCTGGAGGGGGTGAACATCACCAGCCCTGTGCGTCTGATCCACGGCACCGTGGGGAAGTCGGCTCTGCTTTCTGTGCAGTACAGCAGTACCAGCAGCGACAGGCCTGTAGTGAAGTGGCAGCTGAAGCGGGACAAGCCAGTGACCGTGGTGCAGTCCATTGGCACGGAGGTCATCGGCACCCTGCGGCCTGACTATCGAGATCGTATCCGGCTCTTTGAAAATGGCTCCCTGCTTCTCAGCGACCTGCAGCTGGCTGATGAGGGCACCTATGAGGTTGAGATCTCCATCACCGACGACACCTTCACTGGGGAAAAGACCATCAACCTTACTGTAGATGTGCCCATTTCGAGGCCACAGGTGTTGGTGGCTTCAACCACTGTGCTGGAACTCAGCGAGGCCTTCACCTTGAACTGCTCACACGAGAATGGCACCAAGCCCAGCTACACCTGGCTGAAGGACGGCAAGCCCCTCCTCAATGACTCGAGAATGCTCCTGTCCCCGGACCAAAAGGTGCTCACTATCACCCGTGTGCTTATGGAGGACGACGACCTGTACAGCTGCGTGGTAGAGAACCCCATCAGCCAGGGCCGCAGCCTACCTGTCAAGATCACCGTATACAGAAGAAGTTCCCTTTACATCATCTTGTCTACAGGAGGCATCTTCCTCCTTGTGACCTTGGTGACAGTCTGTGCCTGCTGGAAACCTTCCAAAAGGAAACAGAAGAAGCTAGAGAAGCAAAACTCCCTGGAATACATGGATCAGAATGATGACCGCCTGAAACCAGAAGCAGACACCCTCCCTCGAAGTGGTGATCAGGAACGGAAAAACCCCATGGCACTCTACATCCTGAAGGACAAGGACTCCCCGGAGCCCGAGGAGAACCCGTCCCCGGAGCCTCGAAGCGCGACGGAGCCCGGCCCGCCCGGCTACTCCGTGTCGCCCGCAGTGCCCGGCCGCTCGCCAGGGCTGCCCATCCGCTCCGCCCGCCGCTACCCGCGCTCCCCAGCTCGCTCCCCAGCCACCGGCCGGACGCACACGTCGCCGCCCCGGGCCCCGAGCTCGCCCGGCCGCTCGCGCAGCGCCTCGCGCACACTGCGGACTGCGGGCGTGCACATAATCCGTGAGCAAGACGAGGCCGGCCCGGTGGAGATCAGCGCC
Macaca_fascicularis  ATGAAGAGAGAAAGGGGAGCCCTGTCCAGAGCCTCCAGGGCCCTGCACCTCGCTCCTTTTGTCTACCTTCTTCTGATCCAGACAGACCCCCTGGAGGGGGTGAACATCACCAGCCCTGTGCGTCTGATCCATGGCACCGTGGGGAAGTCGGCTCTGCTTTCTGTGCAGTACAGCAGTACCAGCAGCGACAGGCCTGTAGTGAAGTGGCAGCTGAAGCGGGACAAGCCAGTGACCGTGGTGCAGTCCATTGGCACGGAGGTCATCGGCACCCTGCGGCCTGACTATCGAGATCGTATCCGGCTCTTTGAAAATGGCTCCCTGCTTCTCAGCGACCTGCAGCTGGCTGACGAGGGCACCTATGAGGTTGAGATCTCCATCACCGACGACACCTTCACTGGGGAAAAGACCATCAACCTTACTGTAGATGTGCCCATTTCGAGGCCACAGGTGTTGGTGGCTTCAACCACTGTGCTGGAACTCAGCGAGGCCTTCACCTTGAACTGCTCACACGAGAATGGCACCAAGCCCAGCTACACCTGGCTGAAGGACGGCAAGCCCCTCCTCAATGACTCGAGAATGCTCCTGTCCCCGGACCAAAAGGTGCTTACCATCACCCGCGTGCTTATGGAGGACGACGACCTGTACAGCTGCGTGGTAGAGAACCCCATCAGCCAGGGTCGCAGCCTGCCTGTCAAGATCACCGTATACAGAAGAAGTTCCCTTTACATCATCTTGTCTACAGGAGGCATCTTCCTCCTTGTGACCTTGGTGACAGTCTGTGCCTGCTGGAAACCTTCCAAAAGGAAACAGAAGAAGCTAGAGAAGCAAAACTCCCTGGAATACATGGATCAGAATGATGACCGCCTGAAACCAGAAGCAGACACCCTCCCTCGAAGTGGTGATCAGGAACGGAAAAACCCCATGGCACTCTACATCCTGAAGGACAAGGACTCCCCGGAGCCCGAGGAGAACCCGTCCCCGGAGCCTCGAAGCGCGACGGAGCCCGGCCCGCCCGGCTACTCCGTGTCGCCCGCAGTGCCCGGCCGCTCGCCAGGGCTGCCCATCCGCTCCGCCCGCCGCTACCCGCGCTCCCCAGCGCGCTCCCCAGCCACCGGCCGGACGCACACGTCGCCGCCCCGGGCCCCGAGCTCGCCCGGCCGCTCGCGCAGCGCCTCGCGCACACTGCGGACTGCGGGCGTGCACATAATCCGCGAGCAAGACGAGGCCGGCCCGGTGGAGATCAGCGCC
Macaca_mulatta  ATGAAGAGAGAAAGGGGAGCCCTGTCCAGAGCCTCCAGGGCCCTGCACCTCGCTCCTTTTGTCTACCTTCTTCTGATCCAGACAGACCCCCTGGAGGGGGTGAACATCACCAGCCCTGTGCGTCTGATCCATGGCACCGTGGGGAAGTCGGCTCTGCTTTCTGTGCAGTACAGCAGTACCAGCAGTGACAGGCCTGTAGTGAAGTGGCAGCTGAAGCGGGACAAGCCAGTGACCGTGGTGCAGTCCATTGGCACGGAGGTCATCGGCACCCTGCGGCCTGACTATCGAGATCGTATCCGGCTCTTTGAAAATGGCTCCCTGCTTCTCAGCGACCTGCAGCTGGCTGATGAGGGCACCTATGAGGTTGAGATCTCCATCACCGACGACACCTTCACTGGGGAAAAGACCATCAACCTTACTGTAGATGTGCCCATTTCGAGGCCACAGGTGTTGGTGGCTTCAACCACTGTGCTGGAACTCAGCGAGGCCTTCACCTTGAACTGCTCACACGAGAATGGCACCAAGCCCAGCTACACCTGGCTGAAGGACGGCAAGCCCCTCCTCAATGACTCGAGAATGCTCCTGTCCCCGGACCAAAAGGTGCTCACCATCACCCGCGTGCTTATGGAGGACGACGACCTGTACAGCTGCGTGGTAGAGAACCCCATCAGCCAGGGCCGCAGCCTGCCTGTCAAGATCACCGTATACAGAAGAAGTTCCCTTTACATCATCTTGTCTACAGGAGGCATCTTCCTCCTTGTGACCTTGGTGACAGTCTGTGCCTGCTGGAAACCTTCCAAAAGGAAACAGAAGAAGCTAGAGAAGCAAAACTCCCTGGAATACATGGATCAGAATGATGACCGCCTGAAACCAGAAGCAGACACCCTCCCTCGAAGTGGTGATCAGGAACGGAAAAACCCCATGGCACTCTACATCCTGAAGGACAAGGACTCCCCGGAGCCCGAGGAGAACCCGTCCCCGGAGCCTCGAAGCGCGACGGAGCCCGGCCCGCCCGGCTACTCCGTGTCGCCCGCAGTGCCCGGCCGCTCGCCAGGGCTGCCCATCCGCTCCGCCCGCCGCTACCCGCGCTCCCCAGCGCGCTCCCCAGCCACCGGCCGGACGCACACGTCGCCGCCCCGGGCCCCGAGCTCGCCCGGCCGCTCGCGCAGCGCCTCGCGCACACTGCGGACTGCGGGCGTGCACATAATCCGCGAGCAAGACGAGGCCGGCCCGGTGGAGATCAGCGCC
Macaca_nemestrina  ATGAAGAGAGAAAGGGGAGCCCTGTCCAGAGCCTCCAGGGCCCTGCACCTCGCTCCTTTTGTCTACCTTCTTCTGATCCAGACAGACCCCCTGGAGGGGGTGAACATCACCAGCCCTGTGCGTCTGATCCATGGCACCGTGGGGAAGTCGGCTCTGCTTTCTGTGCAGTACAGCAGTACCAGCAGTGACAGGCCTGTAGTGAAGTGGCAGCTGAAGCGGGACAAGCCAGTGACTGTGGTGCAGTCCATTGGCACGGAGGTCATCGGCACCCTGCGGCCTGACTATCGAGATCGTATCCGGCTCTTTGAAAATGGCTCCCTGCTTCTCAGCGACCTGCAGCTGGCTGATGAGGGCACCTATGAGGTTGAGATCTCCATCACCGACGACACCTTCACTGGGGAAAAGACCATCAACCTTACTGTAGATGTGCCCATTTCGAGGCCACAGGTGTTGGTGGCTTCAACCACTGTGCTGGAACTCAGCGAGGCCTTCACCTTGAACTGCTCACACGAGAATGGCACCAAGCCCAGCTACACCTGGCTGAAGGACGGCAAGCCCCTCCTCAATGACTCGAGAATGCTCCTGTCCCCGGACCAAAAGGTGCTCACCATCACCCGTGTGCTTATGGAGGACGACGACCTGTACAGCTGCGTGGTAGAGAACCCCATCAGCCAGGGCCGCAGCCTGCCTGTCAAGATCACCGTATACAGAAGAAGTTCCCTTTACATCATCTTGTCTACAGGAGGCATCTTCCTCCTTGTGACCTTGGTGACAGTCTGTGCCTGCTGGAAACCTTCCAAAAGGAAACAGAAGAAGCTAGAGAAGCAAAACTCCCTGGAATACATGGATCAGAATGATGACCGCCTGAAACCAGAAGCAGACACCCTCCCTCGAAGTGGTGATCAGGAACGGAAAAACCCCATGGCACTCTACATCCTGAAGGACAAGGACTCCCCGGAGCCCGAGGAGAACCCGTCCCCGGAGCCTCGAAGCGCGACGGAGCCCGGCCCGCCCGGCTACTCCGTGTCGCCCGCAGTGCCCGGCCGCTCACCAGGGCTGCCCATCCGCTCCGCCCGCCGCTACCCGCGCTCCCCAGCGCGCTCCCCAGCCACCGGCCGGACGCACACGTCGCCGCCCCGGGCCCCGAGCTCGCCCGGCCGCTCGCGCAGCGCCTCGCGCACACTGCGGACTGCGGGCGTGCACATAATCCGCGAGCAAGACGAGGCCGGCCCGGTGGAGATCAGCGCC
Cercocebus_torquatus_atys  ATGAAGAGAGAAAGGGGAGCCCTGTCCAGAGCCTCCAGGGCCCTGCACCTCGCTCCTTTTGTCTACCTTCTTCTGATCCAGACAGACCCCCTGGAGGGGGTGAACATCACCAGCCCTGTGCGTCTGATCCACGGCACCGTGGGGAAGTCGGCTCTGCTTTCTGTGCAGTACAGCAGTACCAGCAGCGACAGGCCTGTAGTGAAGTGGCAGCTGAAGCGGGACAAGCCAGTGACCGTGGTGCAGTCCATTGGCACGGAGGTCATCGGCACCCTGCGGCCTGACTATCGAGATCGTATCCGGCTCTTTGAAAATGGCTCCCTGCTTCTCAGCGACCTGCAGCTGGCTGATGAGGGCACCTATGAGGTTGAGATCTCCATCACCGACGACACCTTCACTGGGGAAAAGACCATCAACCTTACTGTAGATGTGCCCATTTCGAGGCCACAGGTGTTGGTGGCTTCAACCACTGTGCTGGAACTCAGCGAGGCCTTCACCTTGAACTGCTCACACGAGAATGGCACCAAGCCCAGCTACACCTGGCTGAAGGACGGCAAGCCCCTCCTCAATGACTCGAGAATGCTCCTGTCCCCGGACCAAAAGGTGCTCACCATCACCCGCGTACTTATGGAGGACGACGACCTGTACAGCTGCGTGGTAGAGAACCCCATCAGCCAGGGCCGCAGCCTGCCTGTCAAGATCACCGTATACAGAAGAAGTTCCCTTTACATCATCTTGTCTACAGGAGGCATCTTCCTCCTTGTGACCTTGGTGACAGTCTGTGCCTGCTGGAAACCTTCCAAAAGGAAACAGAAGAGGCTAGAGAAGCAAAACTCCCTGGAATACATGGATCAGAATGATGACCGCCTGAAACCAGAAGCAGACACCCTCCCTCGAAGTGGTGATCAGGAACGGAAAAACCCCATGGCACTCTACATCCTGAAGGACAAGGACTCCCCGGAGCCCGAGGAGAACCCGTCCCCGGAGCCTCGAAGCGCGACGGAGCCCGGCCCGCCCGGCTACTCCGTGTCGCCCGCAGTGCCCGGCCGCTCGCCAGGGCTGCCCATCCGCTCCGCCCGCCGCTACCCGCGCTCCCCAGCGCGCTCCCCAGCCACCGGCCGGACGCACACGTCGCCGCCCCGGGCCCCGAGCTCGCCCGGCCGCTCGCGCAGCGCCTCGCGCACACTGCGGACTGCGGGCGTGCACATAATCCGCGAGCAAGACGAGGCCGGCCCGGTGGAGATCAGCGCC
Mandrillus_leucophaeus  ATGAAGAGAGAAAGAGGAGCCCTGTCCAGAGCCTCCAGGGCCCTGCACCTCGCTCCTTTTGTCTACCTTCTTCTGATCCAGACAGACCCCCTGGAGGGGGTGAACATCACCAGCCCTGTGCGTCTGATCCACGGCACCGTGGGGAAGTCGGCTCTGCTTTCTGTGCAGTACAGCAGTACCAGCAGCGACAGGCCTGTAGTGAAGTGGCAGCTGAAGCGGGACAAGCCAGTGACCGTGGTGCAGTCCATTGGCACGGAGGTCATCGGCACCCTGCGGCCTGACTATCGAGATCGTATCCGGCTCTTTGAAAATGGCTCCCTGCTTCTCAGCGACCTGCAGCTGGCTGATGAGGGCACCTATGAGGTTGAGATCTCCATCACCGACGACACCTTCACTGGGGAAAAGACCATCAACCTTACTGTAGATGTGCCCATTTCGAGGCCACAGGTGTTGGTGGCTTCAACCACTGTGCTGGAACTCAGCGAGGCCTTCACCTTGAACTGCTCACACGAGAATGGCACCAAGCCCAGCTACACCTGGCTGAAGGACGGCAAGCCCCTCCTCAATGACTCGAGAATGCTCCTGTCCCCGGACCAAAAGGTGCTCACCATCACCCGCGTGCTTATGGAGGACGACGACCTGTACAGCTGCGTGGTAGAGAACCCCATCAGCCAGGGCCGCAGCCTGCCTGTCAAGATCACCGTATACAGAAGAAGTTCCCTTTACATCATCTTGTCTACAGGAGGCATCTTCCTCCTTGTGACCTTGGTGACAGTCTGTGCCTGCTGGAAACCTTCCAAAAGGAAACAGAAGAAGCTAGAGAAGCAAAACTCCCTGGAATACATGGATCAGAATGATGACCGCCTGAAACCAGAAGCAGACACCCTCCCTCGAAGTGGTGATCAGGAACGGAAAAACCCCATGGCACTCTACATCCTGAAGGACAAGGACTCCCCGGAGCCCGAGGAGAACCCGTCCCCGGAGCCTCGAAGCGCGACGGAGCCCGGCCCGCCCGGCTACTCCGTGTCGCCCGCAGTGCCCGGCCGCTCGCCAGGGCTGCCCATCCGCTCCGCCCGCCGCTACCCGCGCTCCCCAGCGCGCTCCCCAGCCACCGGCCGGACGCACACGTCGCCGCCCCGGGCCCCGAGCNNNCCCGGCCGCTCGCGCAGCGCCTCGCGCACACTGCGGACTGCGGGCGTGCACATAATCCGCGAGCAAGACGAGGCCGGCCCGGTGGAGATCAGCGCC
Colobus_angolensis  ATGAAGAGAGAAAGGGGAGCCCTGTCCAGAGCCTCCAGGGCCCTGCACCTCGCTCCTTTTGTCTACCTTCTTCTGATCCAGACAGACCCCCTGGAGGGGGTGAACATCACCAGCCCTGTGCGCCTGATCCACGGCACCGTGGGGAAGTCGGCTCTGCTTTCTGTGCAGTACAGCAGCACCAGCAGCGACAGGCCTGTAGTGAAGTGGCAGCTGAAGCGGGACAAGCCAGTGACCGTGGTGCAGTCCATTGGCACGGAGGTCATCGGCACCCTGCGGCCTGACTATCGAGATCGTATCCGGCTCTTTGAAAATGGCTCCCTGCTTCTCAGCGACCTGCAGCTGGCTGATGAGGGCACCTATGAGGTTGAGATCTCCATCACCGACGACACCTTCACTGGGGAAAAGACCATCAACCTTACTGTAGATGTGCCCATTTCGAGGCCACAGGTATTGGTGGCTTCAACCACTGTGCTGGAACTCAGCGAGGCCTTCACCTTGAACTGCTCACATGAGAATGGCACCAAGCCCAGCTACACCTGGCTGAAGGACGGCAAGCCCCTCCTCAATGACTCGAGAATACTGCTGTCCCCGGACCAAAAGGTGCTCACCATCACCCGCGTGCTTATGGAGGACGATGATCTGTACAGCTGCGTGGTAGAGAACCCCATCAGCCAGGGCCGCAGCCTGCCTGTCAAGATCACCGTATACAGAAGAAGTTCCCTTTACATCATCTTGTCTACAGGAGGCATCTTCCTCCTTGTGACCTTGGTGACAGTCTGTGCCTGCTGGAAACCTTCCAAAAGGAAACAGAAGAAGCTAGAGAAGCAAAACTCCCTGGAATACATGGATCAGAATGATGACCGCATGAAACCAGAAGCAGACACCCTCCCTCGAAGTGGTGATCAGGAACGGAAAAACCCCATGGCACTCTATATCCTGAAGGACAAGGACTCCCCGGAGCCCGAGGAGAACCCGTCCCCGGAGCCTCGAAGCGCGACGGAGCCCGGCCCGCCCGGCTACTCCGTGTCGCCCGCAGTGCCCGGCCGCTCGCCAGGGCTGCCCATCCGCCCCCCCCGCCGCTACCCGCGCTCCCCAGCGCGCTCCCCAGCCACCGGCCGGACGCACACGTCGCCGCCCCGGGCCCCGAGCTCGCCCGGCCGCTCGCGCAGCGCCTCGCGCACACTGCGGACTGCGGGCGTGCACATAATCCGCGAGCAAGACGAGGCCGGCCCGGTGGAGATCAGCGCC
Rhinopithecus_bieti  ATGAAGAGAGAAAGGGGAGCCCTGTCCAGAGCCTCCAGGGCCCTGCACCTCGCTCCTTTTGTCTACCTTCTTCTGATCCAGACAGACCCCCTGGAGGGGGTGAACATCACCAGCCCTGTGCGCCTGATCCACGGCACCGTGGGGAAGTCGGCTCTGCTTTCTGTGCAGTACAGCAGTACCAGCAGCGACAGGCCTGTAGTGAAGTGGCAGCTGAAGCGGGACAAGCCAGTGACCGTGGTGCAGTCCATTGGCACGGAGGTCATCGGCACCCTGCGGCCTGACTATCGAGATCGTATCCGGCTCTTTGAAAATGGCTCCCTGCTTCTCAGCGACCTGCAGCTGGCTGACGAGGGCACCTATGAGGTTGAGATCTCCATCACTGACGACACCTTCACTGGGGAAAAGACCATCAACCTTACTGTAGATGTGCCCATTTCGAGGCCACAGGTATTGGTGGCTTCAACCACTGTGCTGGAACTCAGCGAGGCCTTCACCTTGAACTGCTCACACGAGAATGGCACCAAGCCCAGCTACACCTGGCTGAAGGATGGCAAGCCCCTCCTCAATGACTCGAGAATACTGCTGTCCCCGGACCAAAAGGTACTCACCATCACCCGCGTGCTTATGGAGGACGACGATCTGTACAGCTGCGTGGTAGAGAACCCCATCAGCCAGGGCCGCAGCCTGCCTGTCAAGATCACAGTATACAGAAGAAGTTCCCTTTACATCATCTTGTCTACAGGAGGCATCTTCCTCCTTGTGACCTTGGTGACAGTCTGTGCCTGCTGGAAACCTTCCAAAAGGAAACAGAAGAAGCTGGAGAAGCAAAACTCCCTGGAGTACATGGATCAGAATGATGACCGCATGAAACCGGAAGCAGACACCCTCCCTCGAAGTGGTGATCAGGAACGGAAAAACCCCATGGCACTCTATATCCTGAAGGACAAGGACTCCCCGGAGCCCGAGGAGAACCCGTCCCCGGAGCCTCGAAGCGCGACGGAGCCCGGCCCGCCCGGCTACTCCGTGTCGCCCGCAGTGCCCGGCCGCTCGCCAGGGCTGCCCATCCGCTCCGCCCGCCGCTACCCGCGCTCCCCAGCGCGCTCCCCAGCCACCGGCCGGACGCACACGTCGCCGCCCCGGGCCCCGAGCTCGCCCGGCCGCTCGCGCAGCGCCTCGCGCACACTGCGGACTGCGGGCGTGCACATAATCCGCGAGCAAGACGAGGCCGGCCCGGTGGAGATCAGCGCC
Rhinopithecus_roxellana  ATGAAGAGAGAAAGGGGAGCCCTGTCCAGAGCCTCCAGGGCCCTGCACCTCGCTCCTTTTGTCTACCTTCTTCTGATCCAGACAGACCCCCTGGAGGGGGTGAACATCACCAGCCCTGTGCGCCTGATCCACGGCACCGTGGGGAAGTCGGCTCTGCTTTCTGTGCAGTATAGCAGTACCAGCAGCGACAGGCCTGTAGTGAAGTGGCAGCTGAAGCGGGACAAGCCAGTGACCGTGGTGCAGTCCATTGGCACGGAGGTCATCGGCACCCTGCGGCCTGACTATCGAGATCGTATCCGGCTCTTTGAAAATGGCTCCCTGCTTCTCAGCGACCTGCAGCTGACTGATGAGGGCACCTATGAGGTTGAGATCTCCATCACTGACGACACCTTCACTGGGGAAAAGACCATCAACCTTACTGTAGATGTGCCCATTTCGAGGCCACAGGTATTGGTGGCTTCAACCACTGTGCTGGAACTCAGCGAGGCCTTCACCTTGAACTGCTCACACGAGAATGGCACCAAGCCCAGCTACACCTGGCTGAAGGATGGCAAGCCCCTCCTCAATGACTCGAGAATACTGCTGTCCCCGGACCAAAAGGTACTCACCATCACCCGCGTGCTTATGGAGGACGACGATCTGTACAGCTGCGTGGTAGAGAACCCCATCAGCCAGGGCCGCAGCCTGCCTGTCAAGATCACCGTATACAGAAGAAGTTCCCTTTACATCATCTTGTCTACAGGAGGCATCTTCCTCCTTGTGACCTTGGTGACAGTCTGTGCCTGCTGGAAACCTTCCAAAAGGAAACAGAAGAAGCTGGAGAAGCAAAACTCCCTGGAGTACATGGATCAGAATGATGACCGCATGAAACCGGAAGCAGACACCCTCCCTCGAAGTGGTGATCAGGAACGGAAAAACCCCATGGCACTCTATATCCTGAAGGACAAGGACTCCCCGGAGCCCGAGGAGAACCCGTCCCCGGAGCCTCGAAGCGCGACGGAGCCCGGCCCGCCCGGCTACTCCGTGTCGCCCGCAGTGCCCGGCCGCTCGCCAGGGCTGCCCATCCGCTCCGCCCGCCGCTACCCGCGCTCCCCAGCGCGCTCCCCAGCCACCGGCCGGACGCACACGTCGCCGCCCCGGGCCCCGAGCTCGCCCGGCCGCTCGCGCAGCGCCTCGCGCACACTGCGGACTGCGGGCGTGCACATAATCCGCGAGCAAGACGAGGCCGGCCCGGTGGAGATCAGCGCC
Pongo_abelii  ATGAAGAGAGAAAGGGGAGCCCTGTCCAGAGCCTCCAGGGCCCTGCGCCTCGCTCCTTTTGTCTACCTTCTTCTGATCCAGACAGACCCCCTGGAGGGGGTGAACATCACCAGCCCCGTGCGCCTGATCCATGGCACCGTGGGGAAGTCGGCTCTGCTTTCTGTGCAGTACAGCAGTACCAGCAGCGACAGGCCTGTAGTGAAGTGGCAGCTGAAGCGGGACAAGCCAGTGACCGTGGTGCAGTCCATTGGCACGGAGGTCATCGGCACACTGCGGCCTGACTATCGAGACCGTATCCGGCTCTTTGAAAATGGCTCCCTGCTTCTCAGCGACTTGCAGCTGGCCGATGAGGGCACCTATGAGGTCGAGATCTCCATCACCGACGACACCTTCACTGGGGAGAAGACCATCAACCTTACTGTAGATGTGCCCATTTCGAGGCCACAGGTGTTGGTGGCTTCAACCACTGTGCTGGAGCTCAGCGAGGCCTTCACCTTGAACTGCTCACACGAGAATGGCACCAAGCCCAGCTACACCTGGCTGAAGGATGGCAAGCCCCTCCTCAATGACTCGAGAATGCTCCTGTCCCCCGACCAAAAGGTGCTCACCATCACCCGCGTGCTCATGGAGGACGATGACCTGTACAGCTGCGTGGTGGAGAACCCCATCAGCCAGGGCCGCAGCCTGCCCGTCAAGATCACCGTATACAGAAGAAGCTCCCTTTACATCATCTTGTCTACAGGAGGCATCTTCACAGTCACAACGCTAGTGACAGACTGTGCAAGGTGCAAACCTAGTCACAGGAAACAGAAGAAGCTAGAAAAGCAAAACTCCCTGGAATACATGGATCAGAATGATGACCGCCTGAAACCAGAAGCAGACACCCTCCCTCGAAGTGGTGAGCAGGAACGGAAGAACCCCATGGCACTCTATATCCTGAAGGACAAGGACTCCCCGGAGCCCGAGGAGAACCCGGCCCCGGAGCCTCGAAGCGCGACGGAGCCCGGCCCGCCCGGCTACTCCGTGTCTCCCGCCGTGCCCGGCCGCTCGCCTGGGCTGCCCATCCGCTCTGCCCGCCGCTACCCGCGCTCCCCAGCGCGCTCCCCAGCCACCGGCCGGACACACACGTCGCCGCCCAGGGCCCCGAGCTCGCCCGGCCGCTCGCGCAGCGCCTCGCGCACACTGCGGACTGCGGGCGTGCACATAATCCGCGAGCAAGACGAGGCCGGCCCGGTGGAGATCAGCGCC
Nomascus_leucogenys  ATGAAGAGAGAAAGGGGAGCCCTGTCCAGAGCCTCCAGGGCCCTGCGCCTCGCTCCTTTTGTCTACCTTCTTCTGATCCAGACAGACCCCCTGGAGGGGGTGAACATCACCAGCCCCGTGCGCCTCATCCATGGCACCGTGGGGAAGTCGGCTCTGCTTTCTGTGCAGTACAGCAGTACCAGCAGCGACAGGCCTGTAGTGAAGTGGCAGCTGAAGCGGGACAAGCCAGTGACCGTGGTGCAGTCCATTGGCACGGAGGTCATCGGCACCCTGCGGCCTGACTATCGAGACCGTATCCGGCTCTTTGAAAATGGCTCCCTGCTTCTCAGCGACCTGCAGCTGGCCGATGAGGGCACCTATGAGGTCGAGATCTCCATCACCGACGACACCTTCACTGGGGAGAAGACCATCAACCTTACTGTAGATGTGCCCATTTCAAGGCCACAGGTGTTGGTGGCTTCAACCACCGTGCTGGAGCTCAGCGAGGCCTTCACCTTGAACTGCTCACATGAGAATGGCACCAAGCCCAGCTACACCTGGCTGAAGGATGGCAAGCCCCTCCTCAATGACTCGAGAATGCTCCTGTCCCCCGACCAAAAGGTGCTCACCATCACCCGCGTGCTCATGGAGGACGACGACCTGTACAGCTGTGTGGTGGAGAATCCGATCAGCCAGGGCCGCAGCCTGCCCGTCAAGATCACCGTATACAGAAGAAGCTCCCTTTACATCATCTTGTCTACAGGAGGCATCTTCCTCCTTGTGACCTTGGTGACAGTCTGTGCCTGCTGGAAACCCTCCAAAAGGAAACAGAAGAAGCTAGAAAAGCAAAGCTCCCTGGAATACATGGATCAGAATGATGACCGCCTGAAACCAGAAGCAGACACCCTCCCTCGAAGTGGTGAGCAGGAACGGAAGAACCCCATGGCACTCTATATCCTGAAGGACAAGGACTCCCCGGAGCCCGAAGAGAACCCGGCCCCGGAGCCTCGAAGCGCGACGGAGCCCGGCCCGCCCGGCTACTCCGTGTCGCCCGCCGTGCCCGGCCGCTCGCCGGGGCTGCCCATCCGCTCCGCCCGCCGCTACCCGCGCTCCCCAGCGCGCTCCCCAGCCACCGGCCGGACACACACGTCGCCGCCCAGGGCCCCGAGCTCGCCCGGCCGCTCGCGCAGCGCCTCACGCACACTGCGGACTGCGGGCGTGCACATAATCCGCGAGCAAGACGAGGCCGGCCCGGTGGAGATCAGCGCC
Gorilla_gorilla_gorilla  ATGAAGAGAGAAAGGGGAGCCCTGTCCAGAGCCTCCAGGGCCCTGCGCCTCGCTCCTTTTGTCTACCTTCTTCTGATCCAGACAGACCCCCTGGAGGGGGTGAACATCACCAGCCCTGTGCGCCTGATCCATGGCACCGTGGGGAAGTCGGCTCTGCTTTCTGTGCAGTACAGCAGTACCAGCAGCGACAGGCCTGTAGTGAAGTGGCAGCTGAAGCGGGACAAGCCAGTGACCGTGGTGCAGTCCATTGGCACGGAGGTCATCGGCACCCTGCGGCCTGACTATCGAGACCGTATCCGACTCTTTGAAAATGGCTCCCTGCTTCTCAGCGACCTGCAGCTGGCCGATGAAGGCACCTATGAGGTCGAGATCTCCATCACCGACGACACCTTCACTGGGGAGAAGACCATCAACCTTACTGTAGATGTGCCCATTTCGAGGCCACAGGTGTTGGTGGCTTCAACCACTGTGCTGGAGCTCAGCGAGGCCTTCACCTTGAACTGCTCACACGAGAATGGCACCAAGCCCAGCTACACCTGGCTGAAGGATGGCAAGCCCCTCCTCAATGACTCGAGAATGCTCCTGTCCCCCGACCAAAAGGTGCTCACCATCACCCGCGTGCTCATGGAGGATGACGACCTGTACAGCTGCGTGGTGGAGAACCCCATCAGCCAGGGCCGCAGCCTGCCCGTCAAGATCACCGTATACAGAAGAAGCTCCCTTTACATCATCTTGTCTACAGGAGGCATCTTCCTCCTTGTGACCTTGGTGACAGTCTGTGCCTGCTGGAAACCCTCCAAAAGGAAACAGAAGAAACTAGAAAAGCAAAACTCCCTGGAATACATGGATCAGAATGATGACCGCCTGAAACCAGAAGCAGACACCCTCCCTCGAAGTGGTGAGCAGGAACGGAAGAACCCCATGGCACTCTATATCCTGAAGGACAAGGACTCCCCGGAGCCCGAGGAGAACCCGGCCCCGGAGCCTCGAAGCGCGACGGAGCCCGGCCCGCCCGGCTACTCCGTGTCGCCCGCCGTGCCCGGCCGTTCGCCGGGGCTGCCCATCCGCTCTGCCCGCCGCTACCCGCGCTCCCCAGCGCGCTCCCCAGCCACCGGCCGGACACACACGTCGCCGCCCAGGGCCCCGAGCTCGCCCGGCCGCTCGCGCAGCGCCTCGCGCACACTGCGGACTGCGGGCGTGCACATAATCCGCGAGCAAGACGAGGCCGGCCCGGTGGAGATCAGCGCC
Homo_sapiens  ATGAAGAGAGAAAGGGGAGCCCTGTCCAGAGCCTCCAGGGCCCTGCGCCTTGCTCCTTTTGTCTACCTTCTTCTGATCCAGACAGACCCCCTGGAGGGGGTGAACATCACCAGCCCCGTGCGCCTGATCCATGGCACCGTGGGGAAGTCGGCTCTGCTTTCTGTGCAGTACAGCAGTACCAGCAGCGACAGGCCTGTAGTGAAGTGGCAGCTGAAGCGGGACAAGCCAGTGACCGTGGTGCAGTCCATTGGCACAGAGGTCATCGGCACCCTGCGGCCTGACTATCGAGACCGTATCCGACTCTTTGAAAATGGCTCCCTGCTTCTCAGCGACCTGCAGCTGGCCGATGAGGGCACCTATGAGGTCGAGATCTCCATCACCGACGACACCTTCACTGGGGAGAAGACCATCAACCTTACTGTAGATGTGCCCATTTCGAGGCCACAGGTGTTGGTGGCTTCAACCACTGTGCTGGAGCTCAGCGAGGCCTTCACCTTGAACTGCTCACATGAGAATGGCACCAAGCCCAGCTACACCTGGCTGAAGGATGGCAAGCCCCTCCTCAATGACTCGAGAATGCTCCTGTCCCCCGACCAAAAGGTGCTCACCATCACCCGCGTGCTCATGGAGGATGACGACCTGTACAGCTGCATGGTGGAGAACCCCATCAGCCAGGGCCGCAGCCTGCCTGTCAAGATCACCGTATACAGAAGAAGCTCCCTTTACATCATCTTGTCTACAGGAGGCATCTTCCTCCTTGTGACCTTGGTGACAGTCTGTGCCTGCTGGAAACCCTCCAAAAGGAAACAGAAGAAGCTAGAAAAGCAAAACTCCCTGGAATACATGGATCAGAATGATGACCGCCTGAAACCAGAAGCAGACACCCTCCCTCGAAGTGGTGAGCAGGAACGGAAGAACCCCATGGCACTCTATATCCTGAAGGACAAGGACTCCCCGGAGACCGAGGAGAACCCGGCCCCGGAGCCTCGAAGCGCGACGGAGCCCGGCCCGCCCGGCTACTCCGTGTCTCCCGCCGTGCCCGGCCGCTCGCCGGGGCTGCCCATCCGCTCTGCCCGCCGCTACCCGCGCTCCCCAGCGCGCTCCCCAGCCACCGGCCGGACACACTCGTCGCCGCCCAGGGCCCCGAGCTCGCCCGGCCGCTCGCGCAGCGCCTCGCGCACACTGCGGACTGCGGGCGTGCACATAATCCGCGAGCAAGACGAGGCCGGCCCGGTGGAGATCAGCGCC
Pan_paniscus  ATGAAGAGAGAAAGGGGAGCCCTGTCCAGAGCCTCCAGGGCCCTGCGCCTCGCTCCTTTTGTCTACCTTCTTCTGATCCAGACAGACCCCCTGGAGGGGGTGAACATCACCAGCCCCGTGCGCCTGATCCATGGCACCGTGGGGAAGTCGGCTCTGCTTTCTGTGCAGTACAGCAGTACCAGCAGCGACAGGCCTGTAGTGAAGTGGCAGCTGAAGCGGGACAAGCCAGTGACCGTGGTGCAGTCCATTGGCACGGAGGTCATCGGCACCCTGCGGCCTGACTATCGAGACCGTATCCGACTCTTTGAAAATGGCTCCCTGCTTCTCAGCGACCTGCAGCTGGCCGATGAGGGCACCTATGAGGTCGAGATCTCCATCACCGACGACACCTTCACTGGGGAGAAGACCATCAACCTTACTGTAGATGTGCCCATTTCGAGGCCACAGGTGTTGGTGGCTTCAACCACTGTGCTGGAGCTCAGCGAGGCCTTCACCTTGAACTGCTCACACGAGAATGGCACCAAGCCCAGCTACACCTGGCTGAAGGATGGCAAGCCCCTCCTCAATGACTCGAGAATGCTCCTGTCCCCCGACCAAAAGGTGCTCACCATCACCCGCGTGCTCATGGAGGATGACGACCTGTACAGCTGCGTGGTGGAGAACCCCATCAGCCAGGGCCGCAGCCTGCCCGTCAAGATCACCGTATACAGAAGAAGCTCCCTTTACATCATCTTGTCTACAGGAGGCATCTTCCTCCTTGTGACCTTGGTGACAGTCTGTGCCTGCTGGAAACCCTCCAAAAGGAAACAGAAGAAGCTAGAAAAGCAAAACTCCCTGGAATACATGGATCAGAATGATGACCGCCTGAAACCAGAAGCGGACACCCTCCCTCGAAGTGGTGAGCAGGAACGGAAGAACCCCATGGCACTCTATATCCTGAAGGACAAGGACTCCCCGGAGACCGAGGAGAACCCGGCCCCGGAGCCTCGAAGCGTGACGGAGCCCGGCCCCCCAGGCTCTGCCGTGTCTCCCTTCTTGCCCGGCCCCCCCCGGGCCCTGGCCATCCGCTCTGCCCGCCACTACCGCGCTCCCCCAGCGCGCGCCCCAGCCACAGGCCGGACACACACGTCGCCGCCCAGGGCCCCGCGCCCGCCCGGCCGCTCGCGCAGCGCCTCGCGCACACTGCGGACTGCGGGCGTGCACATAATCCGCGAGCAAGACGAGGCCGGCCCGGTGGAGATCAGCGCC
Pan_troglodytes_troglodytes  ATGAAGAGAGAAAGGGGAGCCCTGTCCAGAGCCTCCAGGGCCCTGCGCCTCGCTCCTTTTGTCTACCTTCTTCTGATCCAGACAGACCCCCTGGAGGGGGTGAACATCACCAGCCCCGTGCGCCTGATCCATGGCACCGTGGGGAAGTCGGCTCTGCTTTCTGTGCAGTACAGCAGTACCAGCAGCGACAGGCCTGTAGTGAAGTGGCAGCTGAAGCGGGACAAGCCAGTGACCGTGGTGCAGTCCATTGGCACGGAGGTCATCGGCACCCTGCGGCCTGACTATCGAGACCGTATCCGACTCTTTGAAAATGGCTCCCTGCTTCTCAGCGACCTGCAGCTGGCCGATGAGGGCACCTATGAGGTCGAGATCTCCATCACCGACGACACCTTCACTGGGGAGAAGACCATCAACCTTACTGTAGATGTGCCCATTTCGAGGCCACAGGTGTTGGTGGCTTCAACCACTGTGCTGGAGCTCAGCGAGGCCTTCACCTTGAACTGCTCACACGAGAATGGCACCAAGCCCAGCTACACCTGGCTGAAGGATGGCAAGCCCCTCCTCAATGACTCGAGAATGCTCCTGTCCCCCGACCAAAAGGTGCTCACCATCACCCGCGTGCTCATGGAGGATGACGACCTGTACAGCTGCGTGGTGGAGAACCCCATCAGCCAGGGCCGCAGCCTGCCCGTCAAGATCACCGTATACAGAAGAAGCTCCCTTTACATCATCTTGTCTACAGGAGGCATCTTCCTCCTTGTGACCTTGGTGACAGTCTGTGCCTGCTGGAAACCCTCCAAAAGGAAACAGAAGAAGCTAGAAAAGCAAAACTCCCTGGAATACATGGATCAGAATGATGACCGCCTGAAACCAGAAGCAGACACCCTCCCTCGAAGTGGTGAGCAGGAACGGAAGAACCCCATGGCACTCTATATCCTGAAGGACAAGGACTCCCCGGAGACCGAGGAGAACCCGGCCCCGGAGCCTCGAAGCGCGACGGAGCCCGGCCCGCCCGGCTACTCCGTGTCTCCCGCCGTGCCCGGCCGCTCGCCGGGGCTGCCCATCCGCTCTGCCCGCCGCTACCCGCGCTCCCCAGCGCGCTCCCCAGCCACCGGCCGGACACACACGTCGCCGCCCAGGGCCCCGAGCTCGCCCGGCCGCTCGCGCAGCGCCTCGCGCACACTGCGGACTGCGGGCGTGCACATAATCCGCGAGCAAGACGAGGCCGGCCCGGTGGAGATCAGCGCC
