# Supplementary material for: Equivocal evidence for a link between megalencephaly-related genes and primate brain size evolution
Source: Sci Rep. 2022 Jun 28;12:10902. doi: 10.1038/s41598-022-12953-4 (PMC9239989; doi:10.1038/s41598-022-12953-4)
Supplement: Supplementary file 9 — Supplementary Information 9. [file 41598_2022_12953_MOESM9_ESM.phy]

 23 4032
Tarsius_syrichta  ATGGGGCTGGAGGCCCAGAGGCTGCCAGTGGCTGAGGAGGCCCCAGTGACAGTGGCCCTGAGAGTCCGCCCACTGCTGCCCAAGGAGTTGCTGCATGGGCATCAGAGCTGCCTGCAGGTGGAGCCAGGACATGGCCGCGTCACCCTGGGCCGCGACCGCCACTTTGGCTTTCATGTGGTGTTCGCCGAGGACACCGGACAGGAGGCTGTGTACCAGGCTTGCGTGCAGCCCCTCCTTGAGGCCTTCTTTGAGGGCTTCAATGCCACAGTCTTTGCCTATGGCCAGACGGGCTCCGGGAAGACATACACCATGGGGGAAGCCAGTGTGGCCTCCCTCCACGAGGATGAGCAGGGCATCATTCCAAGGGCCATGGCCGAGGCCTTTAAGCTTATTGATGAGAACGACCTGCTGGACTGTCTGGTGCATGTGTCCTACCTGGAAGTGTACAAGGAGGAGTTCCGAGACCTGCTCGAAGTGGGCACTGCCAGCCGTGACATCCAGCTTCGGGAAGATGAGCGTGGGAATGTTGTGCTGTGCGGGGTGAAGGAAGTGGACGTGGAGGGCCTGGACGAGGTGCTGAGCCTCCTGGAGATGGGCAACGCGGCGCGGCACACGGGGGCCACGCACCTCAATCGCCTGTCCAGCCGCTCACACACGGTCTTCACTGTGACCCTGGAGCAGCGGGGGCGCGCCCCCAGCCGCTTGCCCCGGCCGGCCGCGGGCCAGCTGCTGGTCTCCAAGTTCCACTTTGTGGACCTGGCGGGCTCAGAGAGGGTGCTCAAGACAGGCAGCACCGGCGAGCGGCTCAAGGAGAGCATCCAGATCAACAGCAGCCTCCTGGCACTGGGCAACGTCATCAGCGCCCTGGGGGACCCCCAGCGGCGAGGCAGCCACATCCCCTACCGCGACTCCAAGATCACCCGGATCCTCAAGGACTCGCTGGGCGGAAACGCCAAGACGGTGATGATCGCCTGCGTCAGCCCCTCGGCCTCCGACTTCGACGAAACCCTCAACACCCTCAACTACGCCAGCCGCGCGCAGAACATCCGCAACCGCGCCACGGCCAACTGGCGGCCCGAGGCCGAGCGCGCGCCCGAGGAGGCGGCGGCCGGCGCGCGNNNGCCGCCGCGCCACCGCTCCCGGACCCGCATCATCCGCCGCCGCCGCCGCNNNNNNNNNNNNNNNNNNNNNNNNNNNNNNNNNNNNNNNNNNNNNNNNNNNNNNNNNNNNNNNNNNNNNNNNNNNNNNNNNNNNNNNNNNNNNNNNNNNNNNNNNNTGCGGGCCCAGCCGAGGCCGCCCCGCGCCGCCGCCCGCAAGGTGCGCGACTGGCTGTGCGCCGTCGAGGGCGAGCGCAGCGCGCTGAGCTCCGCCTCCGGGCCCGACAGCGGCCTCGAGAGCGCCTCGGCCGACGAGCAGGCCGCGCAGGGGCCCGGCGGGCGAAAGGAAGATGAGGGGGCGCAACAGCTGCTGACACTGCAGAGCCAGGTGGCGCGGCTGGAGGAGGAGAACCGAGACTTTCTGGCTGCGCTGGAGGACGCCATGGAGCAGTACAAATTGCAGAGCGACCGTCTGCGTGAGCAGCAGGAGGAGATGGTGGAGCTGCGGCTGCGACTGGAGCTGGTGCGGCCTGGCTGGGGGACCCTGGAGCTCCTGCAGGGCCTGCCTCCTGGGTCCTTTGTGCCTCGGCCTCATACAGCCCCCCTGGGAGGTGCTCATGCCCATGTGCTGGGCATGGTGCCCCCTGCCTGCCTTCCTAGAGATGAAGGTGGCCCTGAGCAGCAGGGAGAGCAGATGACGAGTGGCAGGGAGGCCAGAGCTGATTTGCTGGCTGAGGTGGACAGGCTGGGAAGCGGCTCTTCAGCTGCCTCAGAAGAGGAANNNNNNGAGGAGGAGGAGCCACCCCGGCAGACCTTGCACCTGCGCAGAAATGGGATTAGCAACTGGAGCCGGAAGGCGGGGGCCCGCCCAGGGAGTTCTCCAGACAGGAAAGGCCCAGAGCTTTGTCTTGAAGAGCTTGATGCAGCCATTCCAGGTCCCAAAGGGGTTGGCGGGAACAAAGCCCAGGTTCAGACCCATCGGGCCTCCACTTCCACGGCCTCTGAGTGGCGGCTGGCCCAGGCCCAGCAGAAGATCCGGGAGCTGGCCATCAACATCCGCATGAAGGAGGAGCTCATTGGCGAGCTGGTCCGCACAGGGAAGGCGGCGCAGGCCCTGAACCGCCAGCACAGCCAGCGCATCCGGGAGCTGGAGCAGGAGGCGGAGCGGGTGCGGGCAGAGCTGAGCGAAGGCCAGAGGCAGCTGCGGGAGCTGGAGGGCAGGGAGCCCCAGGACGCTGGCGAGCGGTCTCGGCTGCAGGAGTTCCGCAAAAGGGTCGCCGCGGCCCAGAGCCAGGTGCAGGTGCTGAGGGAGAAGAAGCAGGCAACGGAGCGACTGGTGTCACTGTCGGCCCAGAGTGAGAAGCGGCTGCAGGAGCTTGAGAGGAATGTGCAGCTCATGCGGCAGCAGCAGGGGCAGCTGCAGAGGCGGCTTCGTGAGGAGACAGAGCAGAAGCGGCGCCTGGAGGCAGAGATGAACAAGCGGCAGCACCGCGTCAAGGAGCTGGAGCTGAAGCATGAACAGCAGCAGAAGATCCTGAAGATCAAGACAGAAGAGATCGCGGCGTTCCAGAGGAAGAGGCGTAGTGGCAGCAATGGCTCTGTCATCAGCCTGGAGCAGCAGCAGAAGATCGAGGAGCAGAAGAAGTGGCTGGACCAGGAGATGGAGAAGGTACTGCAGCAGCGGCGGGCACTGGAGGAACTTGGGGAGGAACTCCGCAAGCGGGAGGCCATCCTGGCCAAGAAGGAGGCCCTGATGCAGGAGAAGACCGGGCTGGAGAGCAAGCGCCTGCAGTCCAGCCAGGCCCTCAACGAGGATATCGTGCGCGTTTCCAGCCGGCTGGAGCACCTGGAGAAGGAGCTCTCTGAGAAGAGCGGGCAGCTGCGGCAGGGGAGCGCCCAGAATCAGCAGCAGATCCGTGGGGAGATCGACAGCCTGCGCCAGGAGAAGGACTCGCTGCTCAAGCAGCGCCTGGAGATCGATAGCAAGCTGAGGCAGGGCAGCCTGCTGTTGCCTGAGGAGGAGCGGACACTGTTCCAGTTGGATGAGGCCATCGAGGCTCTGGACGCCGCCATCGAGTACAAGAATGAGGCCATCACATGCCGCCAGCGGGTGCTTCGGGCCTCAGCCTCGTTGTTGTCCCAGTGTGAGATGAACCTCATGGCCAAGCTCAGCTACCTCTCATCCTCAGAGACCAGAGCCCTACTCTGCAAGTATTTTGACAAGGTGGTGACACTCCGAGAGGAGCAGCACCAGCAGCAGATCGCCTTCTCGGAGCTGGAGATGCAATTGGAGGAGCAGCAGAGGCTGGTGTACTGGCTGGAGGTGGCCCTGGAGCGGCAGCGCCTGGAGATGGACCGCCAGCTGACCCTGCAGCAGAAGGAGCACGAGCAGAACATCCAGCTGCTCCTCCAGCAGAGTCGAGACCACCTCGGGGAAGGGTTGGCAGACAGCAAGAGGCAGTACGAGTCCCGGATTCAGGCTCTGGAGAAGGAACTGGGCCGCCACATGTGGATCAACCAGGAACTGAGGCAGAAGCTCGGCAGCATGAATGTTGCAGGCCAGGGCAGGGGTGGGGAGAAGAGGAGCCTCTGCTTGGAGAGCAGACAAGCCCCTGGCAATGAAGAGGAGCCCCACCCGGCACCTGAGCTTCTCCGGCTGTCCCCCCTCACTGATGGGGCCCCCCGTGCCCGAGAGGAGATGCGGGATTTGGTCCATGTGCCATTGCCCTTGACCTGGAAACGCTCAGGCCTGTGTGGCGAGGAGCAGGGTTCCCCGGAGGAACTGAGGCAGCGGGAAGCAGTTGAGCCCCTTGTGGGGCGGATGCTGCCTGCAGGTGAGATGGGACTGCCCTGGAACTTTGGGCCTTTGCCCAAGCCCCGGCGGGAACTACGGAGAGCCAGTCCTGGGATGATTGATGTCCGGAAGAACCCCCTG
Otolemur_garnettii  ATGGGGCTGGAGGCCCAGAGGCTATCAGGGGCAGAGGAGGCCCCGGTGAGGGTAGCCCTACGAGTCCGCCCACTGCTGCCCAAGGAGCTCCTGCATGGGCATCAGAGCTGCCTGCAGGTGGAGCCAGAGCAGGGCCGAGTCACACTGGGCCGTGACCGCCACTTTGGCTTCCATGTGGTACTGGCAGAGGACACTGGGCAGGAAGCTGTGTACCAGGCCTGTGTACAGCCCCTCCTTGAGGCTTTCTTTGAAGGCTTCAATGCCACTGTCTTTGCCTATGGTCAGACAGGCTCTGGGAAGACGTACACCATGGGGGAGACCAGTGTGGCCTCCCTTCATGAGGATGAGCAGGGCATCATCCCGAGGGCCATGGCGGAAGCCTTCAAGCTTATCGATGAGAATGACCTGCTCGACTGTCTGGTGCACGTGTCCTACCTAGAAGTGTACAAAGAGGAATTCCGAGACCTGCTTGAGGTGGGCACTGCCAGCCGTGATATCCAGCTTCGGGAAGATGAGCGCGGAAATGTTGTGCTGTGTGGGGTGAAGGAGGTGGACGTGGAGGGCCTGGACGAGGTGTTGAGCCTCCTGGAGATGGGCAATGCTGCGCGACATACCGGGGCCACGCATCTCAACCGCCTGTCCAGCCGCTCGCACACGGTTTTCACGGTGACCCTGGAGCAGCGAGGGCGTGCCCCCAGCCGCCTGCCCCGCCCTGCCGCGGGCCAGGTGCTCATCTCCAAGTTCCACTTTGTGGATCTGGCGGGCTCAGAGAGGATACTGAAGACTGGTAGTTCGGGCGAGAGGCTCAAGGAGAGCATCCAGATCAACAGCAGCCTCCTGGCGCTGGGCAATGTCATTAGCGCCCTGGGGGATCCCCAGCGCAGAGGCAGCCACATCCCCTACCGTGACTCCAAGATCACCCGGATACTCAAGGACTCACTGGGCGGGAATGCCAAGACAGTGATGATCGCCTGCGTCAGTCCCTCCTCCTCCGACTTTGATGAGACCCTCCACACCCTTAATTACGCCAGCCGCGCCCAGAATATCCGCAACTGGGCCGCGGTCAACTGGCGGCCGGAGGCTGAGCGGGCGCCTGACGAGGTGGCCGCCAGCACACGGCGGCCTCCGCGCCATCGCTCGGAGACGCGCATTATCCACCGCGGACGGCGCCCCCGGGGTCCTGCCGCCACCTCCGCTGCGGCCACTGCGCGCTTGGGCGCAGAGTGTGCGCGCTACCGGGCTCGTACCGATGCCGCGTATAGCCTCCTGTGCGAGCTGCAGGCAGAACCTGGGCTGCCGGGCGCGGCCGTCCGCAAGGTGCGCGACTGGCTTTGCACTGTCGAGGGCGAGCGCAGTGCCCTAAGCTCCGCCTCGCGGCCCGACAGCGGCATTGAGAGCGCCTCCGCTGAGGACCAGGCTGGCCAGGGGTCCAGCAGGAGAAAGGAAGATGAGGGGGCGCAGCAGCTGCTGAGCCTGCAGAGCCAGGTGGCCCACCTGGAGGAGGAGAACCGAGACTTTCTGGCTGCGCTGGAAGATGCCATGGAGCAGTACAAACTGCAGAGTGACCGGCTGCGGGAGCAGCAGGAGGAGATGGTGGAGCTGCGACTGCAGCTAGAGCTGGTACGGCCTGGTTGGGGGGCCCCAGGGCTCCTGCAGGGCCTGCCATCCGGGTCCTTTGTGCCTCGGCCTCACACTGCCCCCCTGGGTGGTGCCTATGCCCATGTCCTGGACATGGTGCCCACTGCCTGCCTCCCTGGAGATGAAGGTGGTTCTGAGCAGCAGCCAGAAGAGGTGACGAATGGCAGGGAGGCTGGAGCTGAATTATTGGCTGAGATGGATAGACTGGAAAGTGGCTCTTCAGCTGCATCAGCAGAGGAGGAGGATGAGGAAGAGGAGCCACCCAGGCGGACCTTGCAGTTGCGTAGAAATGGAATCAGCAACTGGAGCCAGAGGGTGGGGGTCTACGCAGGGAGTCCACTCAACAGGAAGGGCCCAGAGCTTTGCCTTGAAGAGCTGGATGTGGCCATCCCAGGGCCCAGAGTGGTTGGTGGATGCAAGGCCCTGGTTCAGACTTGCCAAGCCCCCAGTGCCACAGCCTTTGAATGGCGGCTGGCCCAGGCCCAGCAGAAGATTCGGGAGCTGGCCATCAATATCCGCATGAAGGAGGAGCTTATTGGCGAGCTGGTCCGCACAGGGAAGGCAGCGCAGGCCCTGAACCGCCAGCACAGCCTGCGCATCCAGGAACTGGAGCAGGAGGCAGAGCGGGTGCGGGCTGAGCTGAGTGAAGGCCAGAGGCAGCTGCGAGAGTTGGAGGGCAAGGAGCCCAAGGATGCTGGTGAGCGGTCTCGGCTCCAGGAGTTCCGCAAAAAAGTTGCTGCAGCCCAGAGCCAGGTGCAGGTGCTGAAGGAAAAGAAGCAGACAACAGAGCGGCTGGTGTCACTGTCAGCCCAGAGCGAGAAGCGGGTGCAGGAGCTCGAGAGGAATGTACAGCTCATGCGGCAGCAGCAGGGGCAGCTGCAGAGGCGGCTTCGAGAGGAAACAGAGCAGAAGCGGCGCCTAGAGACAGAGATGAGCAAGCGGCAGCACCGTGTCAAGGAGCTAGAGCTAAAGCATGAACAGCAACAAAAGATCCTGAAGATCAAGACAGAAGAGATTGCAGCCTTCCAGAGGAAGAGACGCAGTGGCAGCAATGGCTCTGTGGTCAGCCTGGAGCAGCAGCAGAAGATTGAGGAGCAGAAGAAGTGGCTGGACCAGGAGATGGAGAAAGTGCTGCAGCAACGGCGGGCGCTGGAGGAGCTGGGGGAGGAGCTCCACAAACGGGAGGCCATCCTGGCCAAGAAGGAGGCCCTGATGCAGGAGAAGACGGGACTGGAGAGTAAGCGCCTGCAATCCAGCCAGGCCCTCAATGAGGACATCGTGCGAGTGTCCAGCCGGCTGGAGCACCTGGAGAAGGAACTCTCTGAGAAGAGTGGGCAGCTGCGGCAGGGCAGTGCCCAGAGCCAGCAGCACATCCGTGGAGAGATTGACAACCTGCGCCAGGAGAAGGACTCGCTGCTGAAGCAGCGCCTAGAGATTGACTGCAAGCTCAAGCAGGGCAGCCTGCTGTCACCTGAGGAAGAACGGACACTGTTCCAGTTGGATGAGGCAATTGAGGCACTGGACGCTGCCATCGAGTACAAGAATGAAGCCATCACATGCCGCCAGCGGGTGCTTCGGGCCTCAGCCTCATTGCTGTCCCAGTGTGAGATGAACCTCATGGCCAAGCTCAGCTACCTCTCATCCTCAGAGACCAGAGCCCTGCTCTGCAAGTATTTTGACAAGGTGGTGACACTCCGAGAGGAGCAGCACCAGCAGCAAGTCGCCTTCTCGGAGCTGGAGATGCAGCTGGAGGAGCAGCAGAGGCTAGTGTACTGGCTGGAGGTGGCCCTGGAGCGGCAGCGGCTGGAGCTGGACCGCCAGCTGACTCTGCAGCAGAAGGAGCATGAACAGAATGTTCAGCTGCTCCTCCAGCAAAGTCGAGACCACCTTGGTGAAGGGCTGGCAGACAGCAAGAGACAATATGAGGCCCGAATCCAAGCTCTGGAGAAGGAGCTGAGCCGCCAGATGTGGATAAACCAGGAACTACAACAGAAGCTCAGTAGTGTCATTGCAGTAGGCCAGAGCAGGGGTGGGGAGAAGAAGACCCTATGCCTGGAGAGCAGACAAGTCCCTAGAAGTGAAGAGCAGCTCCACCCGGCATCGGGGCTGCTCTGGTTGTCCCCCATTGCTGACGGGGTTCCCCGCACCCGGGAGGAGATGCGGGACTTGGTCCATGCTCCATTACCCTTGACTTGGAAACGGTCAAGCCTGAGTGGTGAAGAGCAGAGCTCCCTTGAGGACCAGAGGCAACAGGAGGTGGCGGCGCCCCTGGTGGGGCGGGTGCTTCCTGTGGGTGAGGCAGGCCTGCCCTGGAACTTTGGGCCTCAGCTTAAGCCCTGGAGGGAGCTACGAAGAACCAGTCCGGGGATGATTGATGTCCGGAAAAACCCTGTT
Microcebus_murinus  ATGGGGCTGGAGGCCCAGCGGCCGCCAGGGGCAGAGGAGGCCCCTGTGAGAGTGGCCCTGCGGGTGCGCCCGCTGCTGCCCAAGGAGCTGCTGCACGGGCATCAGAGCTGCCTGCAGGTGGAGCCGGAGCAGGGCCGGGTCACCCTGGGCCGTGACCGCCACTTTGGCTTCCATGTGGTGCTGGCCGAGAACACTGGGCAGGAAGCCGTGTACCAGGCCTGTGTGCAGCCCCTCCTCGAGGCTTTCTTTGAGGGCTTCAATGCCACCGTCTTCGCCTACGGTCAGACGGGCTCCGGGAAGACGTACACCATGGGGGAGGCCAGTGTGGCCTCCCTCCACGAGGATGAGCAGGGCATCATCCCGAGAGCCATGGCCGAGGCCTTCAAGCTCATCGATGAGAACGACCTGCTGGACTGTCTGGTGCACGTGTCCTACCTGGAAGTGTACAGGGAGGAGTTCCGGGACCTGCTTGAGGTGGGCACCGCCAGCCGCGACATCCAGCTTCGGGAAGATGAGCGTGGGAATGTTGTGCTGTGTGGCGTGAAGGAGGTGGACGTGGAGGGCCTGGACGAGGTGCTGAGCGTCCTGGAGATGGGCAACGCAGCGCGGCACACGGGGGGCACGCACCTCAACCGCCTGTCCAGCCGCTCGCACACGGTCTTCACCGTGACCCTGGAGCAGCGGGGGCGTGCCCCCAGCCGCCTGCCGCGCCCCGCTGCGGGCCAGCTGCTCGTCTCCAAGTTCCACTTCGTGGACCTGGCGGGCTCAGAGAGGGTGCTCAAGACGGGCAGCACGGGCGAGCGGCTCAAGGAGAGCATCCAGATCAACAGCAGCCTCCTGGCGCTGGGCAACGTCATCAGCGCCCTGGGGGACCCCCAGCGCCGAGGCAGCCACATACCCTACCGCGACTCCAAGATCACCCGGATCCTCAAGGACTCGCTGGGCGGGAACGCCAAGACGGTGATGATCGCCTGCGTCAGCCCCTCCTCCTCCGACTTCGACGAGACCCTCAACACGCTCAACTACGCCAGCCGCGCCCAGAACATCCGCAACCGCGCCACGGTCAACTGGCGGCCCGAGGCCGAGCGGGCGCCCGACGAGGCTGCGGCCGGCACCCGGGGGCCCCCGCGCCACCGCTCCGAGACGCGCATCATCCACCGCGGCCGGCGCGCCCCGGGCCGTGCCGCCTGCTCCGCTGGGGCCGCCGCGCGCCTGGGCGCCGAGTGCGCGCGCTACCGGGCCTGCACCGACGCCGCCTACAGCCTCCTGCGCGAGCTGCAGGCCGAGCCCGGGCTGCCCGGCGCCGCCGCCCGCAAGGTGCGCGACTGGCTGTGCGCCGTGGAGGGCGAGCGCAGCGCCCTGAGCTCCGCCTCCGGGCCCGACAGTGGCATCGAGAGCGCCTCCGCCGAGGACCAGGCAGCGCAGGAGCCCGGCAGGAGAAAGGAAGATGAGGGGGCGCAGCAGCTGCTGAGCCTGCAGAGCCAGGTGGCCCGGCTGGAGGAGGAGAACCGCGACTTCCTGGCTGCGCTGGAGGATGCCATGGAGCAGTACAAACTGCAGAGTGACCGGCTGCGGGAGCAGCAGGAGGAGATGGTGGAGCTGCGGCTGCGGCTAGAGCTGGCGCGGCCTGGCTGGGGGGCCCCAGGGCTCCTGCAGGGCCTGTCCCCGGGGTCCTTTGTGCCTCGGCCTCACACAGCCCCCCTGGGGGGCGCCCACGCCCACGTCCTGGGCATGGTGCCTCCTGCCTGCCTCCCTGGGGATGAAGGTGGCCCTGAGCAGCGGGGAGAGCAGGTGACACATGGCAGGGAGGCTGGAGCTGAATTGCTGGCTGAGGTGGACAGGCTGGAAAGTGGCTCTTCAGCTGCGTCAGCAGAGGAGGACGAGGAGGAGGAGGAGCTGCCCAGGCAGACCTTGCCCCTGCGCAGAAATGGAATCGGCAACTGCAGCCAGAGGGTGGGGGCCCGCCCAGGGAGTCCGCCAGACAGGAAGGGCCCAGAGCTTCGCCTTGAAGAGCTGGATGTGGCTATCCTGGGGCCCAGAGTGGCTGGTGGGAGCAAGGCCCTGGTTCAGGCCCGACAGGCCCCCACTGCCACGGCCTCCGAGTGGCGGCTGGCCCAGGCCCAGCAGAAGATCCGGGAGCTGGCCATCAACATCCGCATGAAGGAGGAGCTCATTGGCGAGCTGGTCCGCACAGGGAGGGCGGCGCAGGCCCTGAACCGCCAGCACAGCCAGCGCATCCAGGAGCTGGAGCGGGAGGCGGAGCGGGTGCGGGCCGAGCTCAGCGAAGGCCAGAGGCAGCTGCGGGAGCTGGAGGGCAGGGAGCCCCAGGACGCCGGGGAGCGGTCCCGCCTCCAGGAGTTCCGCAAGAGGGTTGCTGCAGCCCAGAGCCAGGTGCAGGTGCTGAAGGAAAAGAAGCAGGCGACGGAGCGGCTGGTGTCGCTGTCGGCCCAGAGCGAGAAGCGGCTCCAGGAGCTGGAGAGGAACGTGCGGCTCATGCGGCAGCAGCAGGGGCAGCTGCAGAGGCGGCTGCGGGAGGAAGCGGAGCAGAAGCGGCGCCTAGAGACGGAGATGAACAAGCGGCAGCACCGCGTCAAGGAGCTGGAGCTGAAGCATGAACAGCAGCAAAAGATCCTGAAAATCAAGACAGAAGAGATCGCGGCATTCCAGAGGAAGCGGCGCAGCGGCAGCAACGGCTCCGTGGTCAGCCTGGAGCAGCAGCAGAAGATCGAGGAGCAGAAGAAGTGGCTGGACCAGGAGATGGAGAAGGTGCTGCAGCAGCGGCGGGCGCTGGAGGAGCTGGGGGAGGAGCTGCACAAGCGGGAGGCCATCCTGGCCAAGAAGGAGGCCCTGATGCAGGAGAAGACGGGGCTGGAGAGCAAGCGCCTGCGGTCCAGCCAGGCCCTCAACGAGGACATCGTGCGAGTGTCCAGCCGGCTGGAGCACCTGGAGAAGGAGCTCTCGGAGAAGAGCGGGCAGCTGCGGCAGGGCAGCGCCCAGAGCCAGCAGCAGATCCGAGGGGAGATCGACAGCCTGCGCCAGGAGAAGGACTCACTGCTAAAGCAGCGGCTGGAGATCGACAGCAAGCTGAAGCAGGGCAGCCTGCTGTCGCCTGAGGAGGAGCGGACACTGTTCCAGTTGGATGAGGCCATCGAGGCCCTAGACGCTGCCATCGAGTACAAGAACGAAGCCATCACGTGCCGCCAGCGGGTGCTTCGAGCTTCAGCCTCATTGCTGTCCCAGTGCGAGATGAACCTCATGGCCAAGCTCAGCTACCTCTCATCCTCCGAGACCAGAGCCCTACTCTGCAAGTACTTCGACAAGGTGGTGACGCTCCGAGAGGAGCAGCACCAGCAGCAGATCGCCTTCTCGGAGCTGGAGATGCAACTGGAGGAGCAGCAGAGGCTGGTGTACTGGCTGGAGGTGGCTCTGGAGCGGCAGCGCCTGGAGATGGACCGCCAGCTGACCCTGCAGCAGAAGGAGCACGAGCAGAACATGCAGCTCCTGCTCCAGCAGAGCCGCGACCACCTCGGGGAGGGCTTGGCGGACAGCAAGAGACAATACGACGCCCGGATTCAAGCTCTGGAGAAGGAACTGGGCCGCCACATGTGGATAAACCAGGAACTAAAGCAGAAGCTCAGTGGTGTGACTGCTGCAGGCCAGAGCAGGGGTGGGGAGAAGAGGAGCCTGTGCCTGGAGAACAGACAAGCCCCTGGGGGTGAAGAGGAGTTGCACCCAGTGCCCGAGCTTCTCTGGCTGTCCCCCCTCGCTGAGGGCGTCCCCCGCACCCGGGAGGAGATGCGGGACTTGGTCCACGCTCCACTACCAGTGACCTGGAAACGCACGAGCCTGAGCGGCGAAGAGCAGGGCTCCCCCGAGGAGCTGAGGCAGCGGGAGGCCGCTGAGCCCCTGCTGGGGCGGGTGCTGCCTGCGGGCGAGGTGGGCCTGCCCTGGAACTTCGGGCCTCTGCCCAAGTCCCGGCGGGAGCTACGAAGAACTAGCCCAGGGATGATTGACGTCCGGAGAAACCCCCTG
Chlorocebus_sabaeus  ATGGGGCTGGAGGCCCAGAGGCTGCCAGGGCCTGAGGAGGCCCCAGTGCGGGTTGCCCTGCGAGTTCGACCACTGCTGCCCAAGGAACTGCTGCACGGGCATCAGAGCTGCCTGCAGGTGGAGCCAGGGCTTGGCCGCATCACCCTGGGCCGTGACCGACACTTTGGCTTCCACGTGGTGCTGGCCGAGGATGCCGGGCAGGAGGCCGTGTACCAGGCCTGTGTTCAGCCCCTCCTTGAGGCCTTCTTCGAGGGCTTCAATGCCACCGTCTTTGCCTATGGTCAGACGGGCTCAGGGAAGACATACACCATGGGGGAGGCCAGTGTGGCCTCCCTCCTCGAGGATGAGCAGGGCATTGTCCCGAGGGCCATGGCCGAGGCCTTCAAGCTCATCGATGAGAATGACCTGCTTGACTGTCTGGTGCATGTGTCCTATCTGGAAGTGTACAAGGAGGAGTTCCGGGACCTGCTCGAGGTGGGCACTGCCAGCCGTGACATCCAGCTCCGGGAAGATGAGCATGGGAATGTTGTGCTGTGCGGGGTGAAGGAGGTGGACGTGGAGGGCCTGGACGAGGTGCTGAGCCTCCTGGAGATGGGCAACGCGGCGCGGCACACGGGAGCCACGCACCTCAACCGCCTGTCTAGCCGCTCACACACTGTCTTCACTGTGACCCTGGAGCAGCGGGGGCGCATCCCCAGCCGCCTGCCCCGCCCCGCCCAGGGCCAGCTGCTCGTCTCCAAGTTCCACTTCGTGGACCTGGCGGGCTCAGAGAGGGTGCTCAAGACGGGCAGCACCGGCGAGCGGCTCAAGGAGAGCATCCAGATCAACAGCAGCCTCCTGGCGCTGGGCAACGTCATCAGCGCCCTGGGGGACCCTCAGCGCCGGGGCAGCCACATCCCCTACCGGGACTCCAAGATCACCCGAATCCTCAAAGACTCGCTGGGTGGGAATGCCAAGACGGTGATGATCGCTTGCGTCAGCCCTTCCTCCTCCGACTTCGACGAGACCCTCAACACCCTCAACTACGCCAGCCGCGCCCAGAACATCCGCAACCGCGCCACGGTCAACTGGCGGCCCGAGGCCGAGCGGCCACCTGAAGAGGCGGTGAGCGGCGCGCGGGGGCCGCCACGGCACCGCTCCGAAACCCGCATCATCCACCGCGGCCGGCGCGCCCCGGGCCCAGCCACCGCCTCCGCTGGGGCCGCCATGCGCCTGGACGCCGAGTGCGCGCGCTACCGAGCCTGCACCGACGCCGCCTACAACCTCCTGCGTGAGCTGCAGGCCGAGCCCGGGCTGCCCGGCGCCACCGCCCGCAAGGTGCGCGACTGGCTGTGCGTGGTCGAGGGTGAGCGCAGCGCCCTGAGCTCCGCCTCCGGGCCCGACAGCGGCATCGAGAGCGCCTTCGTCGAGGGCCAGGCGGCGCAGGGGGCCGGCGGGCGAAAGGAGGATGAGGGGGCGCAGCAGCTGCTGACCCTGCAGAACCAGGTGGCGCGGCTGGAGGAGGAGAACCGAGACTTTCTGGCTGCGCTGGAGGACGCCATGGAGCAGTACAAACTGCAGAGCGACCGGCTGCGTGAGCAGCAAGAGGAGATGGTGGAACTGCGGCTGCGGTTAGAGCTAGTGCGGCCTGGCTGGGGGTGCCCGGGGCTCCTGAATGGCCTGCCTCCCAGGTCCTTTGTGCCTCGACCTCATACAGCCCCCCTGGGGGGTGCCCACGACCATGTGCTGGGCATGGTGCCCCCTGCATGCTTCCCTGGAGATGAAGTTGGCTCTGAGCAGAGGGGAGAGCAGGTGACAAATGGCAGGGAGGCTGGAGTTGAGTTGCTGACTGAGGTGAACAGGCTGGGAAGTGGCTCTTCAGCTGCTTCGGAGGAGGAAGNNNAGGAGGAGGAGGAGCTGCCCAGGCGGACCTTACACCTACGCAGAAATGGGATCAGCAACTGCAGCCAGAGGGCGGGGGCCCGCCCAGGGACTCTGCCAGAGAGGAAGGGCCCAGAGCTTTGCCTTGAAGAGTTGGATGCAGCCATCCCAGGGTCCAGAGCAGTTGGTGGGAGCAAGGCCCGGGTTCAGGCCCGCCAGGTCCCCTCTGCCACGGCCTCAGAGTGGCGGCTGGCCCAGGCCCAGCAGAAGATCCGGGAGCTGGCTATCAACATCCGCATGAAGGAGGAGCTCATTGGCGAGCTGGTCCGCACAGGAAAGGCAGCTCAGGCCCTGAACCGCCAGCACAGCCAGCGTATCCGGGAGCTGGAGCAGGAGGCAGAGCGGGTGCGGGCTGAGCTGAGCGAAGGCCAGAGGCAGCTGCAGGAGCTCGAGGGCAAGGAGCCCCAGGATGCTGGCGAGCGGTCTCGGCTCCAGGAGTTCCGCAGGAGGGTCGCTGCAGCCCAGAGCCAGGTGCAGGTGCTGAAGGAGAAGAAGCAGGCTACGGAGCGGCTGGTGTCACTGTCGGCCCAGAGTGAGAAGCGACTGCAGGAGCTCGAGCGGAACGTGCAGCTCATGCGGCAGCAGCAGGGACAACTGCAGAGGCGGCTTCGCGAGGAGACAGAGCAGAAGCGGCGCCTGGAGGCAGAGATGAGCAAGCGGCAGCACCGCGTCAAGGAGCTGGAGCTGAAGCATGAGCAGCAGCAGAAGATCCTGAAGATTAAGACGGAAGAGATCGCGGCCTTTCAGAGGAAGAGGCGCAGTGGCAGCAACGGCTCTGTGGTCAGCCTGGAGCAGCAGCAGAAGATTGAGGAGCAGAAGAAATGGCTGGACCAGGAGATGGAGAAGGTGCTACAGCAGCGGCGGGCACTGGAGGAGCTTGGGGAGGAGCTCCACAAGCGGGAGGCCATCCTGGCCAAGAAGGAGGCCCTGATGCAGGAGAAGACAGGGCTGGAAAGCAAGCGCCTGAGGTCCAGCCAGGCCCTCAATGAGGATATCGTGCGAGTGTCCAGCCGGCTGGAACACCTGGAGAAGGAACTGTCCGAGAAGAGCGGGCAGCTGCGGCAGGGCAGCGCACAGAGCCAGCAGCAGATCCGCAGGGAGATCGACAGCCTGCGCCAGGAGAAGGACTCGCTGCTTAAGCAGCGCCTGGAGATCGACAGCAAGCTGAGGCAGGGGAGCCTGCTGTCCCCCGAGGAGGAGCGGACGCTGTTCCAGTTGGATGAGGCCATCGAGGCCCTGGATGCCGCCATTGAGTATAAGAATGAGGCCATCACATGCCGCCAGCGGGTGCTTCGGGCCTCAGCCTCGTTGCTGTCCCAGTGCGAGATGAACCTCATGGCCAAGCTCAGCTACCTCTCATCCTCAGAGACCAGAGCCCTCCTCTGCAAGTATTTTGACAAGGTGGTGACGCTCCGAGAGGAGCAGCACCAGCAGCAGATTGCCTTCTCGGAACTGGAGATGCAGCTGGAGGAGCAGCAGAGGCTGGTGTACTGGCTGGAGGTGGCCCTGGAGCGGCAGCGCCTGGAGATGGACCGCCAGCTGACCCTGCAGCAGAAGGAGCACGAGCAGAACATGCAGCTGCTCCTGCAGCAGAGTCGAGACCACCTCAGTGAAGGGTTAGCAGACAGCAGGAGGCAGTATGAGGCCCGGATTCAAGCTCTGGAGAAGGATCTGGGCCGCTACATGTGGATAAACCAGGAACTGAAACAGAAACTCGGCGGTGTGAACACTGTAGGCCACAGCAGGGGCGGGGAGAAGAGGAGCCTGTGCTCGGAGGGCAGACAGGCTCCTGGAAATGAAGATGAGCTCCACCCGGCACCCGAGCTTCTCTGGCTGTACCCCCTCACTGAGGGGGCCCCCCGCACCCGGGAGGAGACGCGGGACTTGGTCCACGCTCCCTTACCCTTGACCTGGAAACGCTCGAGCCTGTGTGGCGAGGAGCAGGGATCCCCCGAGGAACTGAGGCAGCGGGAGGGGGCCGAGCCCCTGGTGGGGCGGGTGCTTCCTGTGGGTGAGGCAGGCCTGCCCTGGAACTTTGGGCCTTTGTCCAAGCCTCGGCGGGAACTGCGACGAGCCAGCCCGGGGATGATTGATGTCCGGAAAAACCCCCTG
Papio_anubis  ATGGGGCTGGAGGCCCAGAGGCTGCCAGGGCCTGAGGAGGCCCCAGTGCGGGTTGCCCTGCGAGTTCGACCACTGCTGCCCAAGGAACTGCTGCACGGGCATCAGAGCTGCCTGCAGGTGGAGCCAGGGCTTGGCCGCATCACCCTGGGCCGTGACCGACACTTTGGCTTCCACGTGGTGCTGGCCGAGGATGCCGGGCAGGAGACCGTGTACCAGGCCTGCGTTCAGCCCCTCCTTGAGGCCTTCTTCGAGGGCTTCAATGCCACCGTCTTTGCCTATGGTCAGACGGGCTCAGGGAAGACGTACACCATGGGGGAGGCCAGTGTGGCCTCCCTCCTCGAGGATGAACAGGGCATTGTCCCGAGGGCCATGGCCGAGGCCTTCAAGCTCATCGATGAGAATGACCTGCTTGACTGTCTGGTGCATGTGTCCTATCTGGAAGTGTACAAGGAGGAGTTCCGGGACCTGCTCGAGGTGGGCACTGCCAGCCGTGACATCCAGCTCCGGGAAGATGAGCATGGGAATGTTGTGCTGTGCGGGGTGAAGGAGGTGGACGTAGAGGGCCTGGACGAGGTTCTGAGCCTCCTGGAGATGGGCAACGCGGCGCGGCACACGGGAGCCACGCACCTCAACCGCCTGTCTAGCCGCTCACACACAGTCTTCACTGTGACCCTGGAGCAGCGGGGGCGCGCCCCCAGCCGCCTGCCCCGCCCCGCCCAGGGCCAGCTGCTCGTCTCCAAGTTCCACTTCGTGGACCTGGCGGGCTCAGAGAGGGTGCTCAAGACGGGCAGCACCGGCGAGCGGCTCAAGGAGAGCATCCAGATCAACAGCAGCCTCCTGGCGCTGGGCAACGTCATCAGCGCCCTGGGGGACCCTCAGCGCCGGGGCAGCCACATCCCCTACCGGGACTCCAAGATCACCCGAATCCTCAAAGACTCGCTGGGTGGGAATGCCAAGACGGTGATGATCGCTTGCGTCAGCCCTTCCTCCTCCGACTTCGACGAGACCCTCAACACCCTCAACTACGCCAGCCGCGCCCAGAACATCCGCAACCGCGCCACGGTCAACTGGCGGCCCGAGGCCGAGCGGCCACCTGAAGAGGCGGCGAGCGGCGCGCGGGGGCCGCCACGGCACCGCTCCGAAACCCGCATCATCCACCGCGGCCGGCGTGCCCCGGGCCCAGCCACCGCCTCCGCTGGGGCCGCCATGCGCCTGGACGCCGAGTGCGCGCGCTACCGAGCCTGCACCGACGCCGCCTACAGCCTCCTGCGTGAGCTGCAGGCCGAGCCCGGGCTGCCCGGCGCCACCGCCCGCAAGGTGCGCGACTGGCTGTGCGCTGTCGAGGGTGAGCGCAGCGCCCTGAGCTCCGCCTCCGGGCCCGACAGCGGCATCGAGAGCGCCTCCGTCGAGGGCCAGGCGGCGCAGGGGGCCGGCGGGCGAAAGGAGGATGAGGGGGCGCAGCAGCTGCTGACCCTGCAGAACCAGGTGGCGCGGCTGGAGGAGGAGAACCGAGACTTTCTGGCTGCGCTGGAGGACGCCATGGAGCAGTACAAACTGCAGAGCGACCGGCTGCGTGAGCAGCAAGAGGAGATGGTGGAACTGCGGCTGCGGTTAGAGCTAGTGCGGCCTGGCTGGGGGTGCCCGGGGCTCCTGAATGGCCTGCCTCCCAGGTCCTTTGTGCCTCGACCTCATACAGCTCCCCTGGGGGGTGCCCACGACCATGTGCTGGGCATGGTGCCCCCTGCGTGCTTCCCTGGAGATGAAGTTGGCTCTGAGCAGAGGGGAGAGCAGGTGACAAATGGCAGGGAGGCTGGAGTTGAGTTGCTGACTGAGGTGAACAGGCTGGGAAGTGGCTCTTCAGCTGCTTCGGAGGAGGAAGNNNAGGAGGAGGAGGAGCTGCCCAGGCGGACCTTACACCTACGCAGAAATGGGATCAGCAACTGCAGCCAGAGGGCGGGGGCCCACCCAGGGTGTCTGCCAGAGAGGAAGGGCCCAGAGCTTTGCCTTGAAGAGTTGGATGCAGCCATCCCAGGGTCCAGAGCAGTTGGTGGGAGCAAGGCCCGGGTTCAGGCCCGCCAGGTCCCCTCTGCCACGGCCTCAGAGTGGCGGCTGGCCCAGGCCCAGCAGAAGATCCGGGAGCTGGCTATCAACATCCGCATGAAGGAGGAGCTCATTGGCGAGCTGGTCCGCACAGGAAAGGCAGCTCAGGCCCTGAACCGCCAGCACAGCCAGCGTATCCGGGAGCTGGAGCAGGAGGCAGAGCGGGTGCGGGCTGAGCTGAGCGAAGGCCAGAGGCAGCTGCGGGAGCTCGAGGGCAAGGAGCCCCAGGATGCTGGCGAGCGGTCTCGGCTCCAGGAGTTCCGCAGGAGGGTCGCTGCGGCCCAGAGCCAGGTGCAGGTGCTGAAGGAGAAGAAGCAGGCTACGGAGCGGCTGGTGTCACTGTCGGCCCAGAGTGAGAAGCGACTGCAGGAGCTCGAGCGGAACGTGCAGCTCATGCGGCAGCAGCAGGGACAACTGCAGAGGCGGCTTCGCGAGGAGACGGAGCAGAAGCGGCGCCTGGAGGCAGAGATGAGCAAGCGGCAGCACCGCGTCAAGGAGCTGGAGCTGAAGCATGAGCAGCAGCAGAAGATCCTGAAGATTAAGACGGAAGAGATCGCGGCGTTTCAGAGGAAGAGGCGCAGTGGTAGCAACGGCTCTGTGGTCAGCCTGGAGCAGCAGCAGAAGATTGAGGAGCAGAAGAAATGGCTGGACCAGGAGATGGAGAAGGTGCTACAGCAGCGGCGGGCACTGGAGGAGCTTGGGGAGGAGCTCCACAAGCGGGAGGCCATCCTGGCCAAGAAGGAGGCCCTGATGCAGGAGAAGACAGGGCTGGAAAGCAAGCGCCTGAGGTCCAGCCAGGCCCTCAATGAGGATATCGTGCGAGTGTCCAGCCGGCTGGAGCACCTGGAGAAGGAACTGTCCGAGAAGAGTGGGCAGCTGAGGCAGGGCAGCGCACAGAGCCAGCAGCAGATCCGCAGGGAGATCGACAGCCTGCGCCAGGAGAAGGACTCGCTGCTCAAGCAGCGCCTGGAGATCGACAGCAAGCTGCGGCAGGGGAGCCTGCTGTCCCCCGAGGAGGAGCGGACGCTGTTCCAGTTGGATGAGGCCATCGAGGCCCTGGATGCCGCCATTGAGTATAAGAATGAGGCCATCACATGCCGCCAGCGGGTGCTTCGGGCCTCAGCCTCGTTGCTGTCCCAGTGCGAGATGAACCTCATGGCCAAGCTCAGCTACCTCTCATCCTCAGAGACCAGAGCCCTCCTCTGCAAGTATTTTGACAAGGTGGTGACGCTCCGAGAGGAGCAGCACCAGCAGCAGATTGCCTTCTCGGAACTGGAGATGCAGCTGGAGGAGCAGCAGAGGCTGGTGTACTGGCTGGAGGTGGCCCTGGAGCGGCAGCGCCTGGAGATGGACCGCCAGCTGACCCTGCAGCAGAAGGAGCACGAGCAGAACATGCAGCTGCTCCTGCAGCAGAGTCGAGACCACCTCAGTGAAGGGTTAGCAGACAGCAGGAGGCAGTATGAGGCCCGGATTCAAGCTCTGGAGAAGGATCTGGGCCGCTACATGTGGATAAACCAGGAACTGAAACAGAAACTCGGCGGTGTGAACACTGTAGGCCACAGCAGGGGTGGGGAGAAGAGGAGCCTGTGCTCGGAGGGCAGACAGGCTCCTGGAAATGAAGATGAGCTCCACCCGGCACCCGAGCTTCTCTGGCTGTACCCCCTCACTGAGGGGGCCCCCCGCACCCGGGAGGAGACGCGGGACTTGGTCCACGCTCCCTTACCCTTGACCTGGAAACGCTCGAGCCTGTGTGGCGAGGAGCAGGGATCCCCCGAGGAACTGAGGCAGCGGGAGGCGGCCGAGCCCCTGGTGGGGCGGGTGCTTCCTGTGGGTGAGGCAGGCCTGCCCTGGAACTTTGGGCCTTTGTCCAAGCCCCGGCGGGAACTGCGACGAGCCAGCCCGGGGATAATTGATGTCCGGAAAAACCCCCTG
Cercocebus_torquatus_atys  ATGGGGCTGGAGGCCCAGAGGCTGCCAGGGCCTGAGGAGGCCCCAGTGCGGGTTGCCCTGCGAGTTCGACCACTGCTGCCCAAGGAACTGCTGCACGGGCATCAGAGCTGCCTGCAGGTGGAGCCAGGGCTTGGCCGCATCACCCTGGGCCGTGACCGACACTTTGGCTTCCACGTGGTGCTGGCCGAGGATGCCGGGCAGGAGACCGTGTACCAGGCCTGCGTTCAGCCCCTCCTTGAGGCCTTCTTCGAGGGCTTCAATGCCACCGTCTTTGCCTATGGTCAGACGGGCTCAGGGAAGACGTACACCATGGGGGAGGCCAGTGTGGCCTCCCTCCTCGAGGATGAGCAGGGCATTGTCCCGAGGGCCATGGCCGAGGCCTTCAAGCTCATCGATGAGAATGACCTGCTTGACTGTCTGGTGCATGTGTCCTATCTGGAAGTGTACAAGGAGGAGTTCCGGGACCTGCTCGAGGTGGGCACTGCCAGCCGTGACATCCAGCTCCGGGAAGATGAGCATGGGAATGTTGTGCTGTGCGGGGTGAAGGAGGTGGACGTGGAGGGCCTGGACGAGGTTCTGAGCCTCCTGGAGATGGGCAACGCGGCGCGGCACACGGGAGCCACGCACCTCAACCGCCTGTCTAGCCGCTCACACACAGTCTTCACTGTGACCCTGGAGCAGCGGGGGCGCGCCCCCAGCCGCCTGCCCCGCCCCGCCCAGGGCCAGCTGCTCGTCTCCAAGTTCCACTTCGTGGACCTGGCGGGCTCAGAGAGGGTGCTCAAGACGGGCAGCACCGGCGAGCGGCTCAAGGAGAGCATCCAGATCAACAGCAGCCTCCTGGCGCTGGGCAACGTCATCAGCGCCCTGGGGGACCCTCAGCGCCGGGGCAGCCACATCCCCTACCGGGACTCCAAGATCACCCGAATCCTCAAAGACTCGCTGGGTGGGAATGCCAAGACGGTGATGATCGCTTGCGTCAGCCCTTCCTCCTCCGACTTCGACGAGACCCTCAACACCCTCAACTACGCCAGCCGCGCCCAGAACATCCGCAACCGCGCCACGGTCAACTGGCGGCCCGAGGCCGAGCGGCCACCTGAAGAGGCGGCGAGCGGCGCGCGGGGGCCGCCACGGCACCGCTCCGAAACCCGCATCATCCACCGCGGCCGGCGTGCCCCGGGCCCAGCCACCGCCTCCGCTGGGGCCGCCATGCGCCTGGACGCCGAGTGCGCGCGCTACCGAGCCTGCACCGACGCCGCCTACAGCCTCCTGCGTGAGCTGCAGGCCGAGCCCGGGCTGCCCGGCGCCACCGCCCGCAAAGTGCGCGACTGGCTGTGCGTGGTCGAGGGTGAGCGCAGCGCCCTGAGCTCCGCCTCCGGGCCCGACAGCGGCATCGAGAGCGCCTCCGTCGAGGGCCAGGCGGCGCAGGGGGCCGGCGGGCGAAAGGAGGATGAGGGGGCGCAGCAGCTGCTGACCCTGCAGAACCAGGTGGCGCGGCTGGAGGAGGAGAACCGAGACTTTCTGGCTGCGCTGGAGGACGCCATGGAGCAGTACAAACTGCAGAGCGACCGGCTGCGTGAGCAGCAAGAGGAGATGGTGGAACTGCGGCTGCGGTTAGAGCTAGTGCGGCCTGGCTGGGGGTGCCCGGGGCTCCTGAATGGCCTGCCTCCCAGGTCCTTTGTGCCTCGACCTCATACAGCCCCCCTGGGGCGTGCCCACGACCATGTGCTGGGCATGGTGCCCCCTGCGTGCTTCCCTGGAGATGAAGTTGGCTCTGAGCAGAGGGGAGAGCAGGTGACAAATGGCAGGGAGGCTGGAGTTGAGTTGCTGACTGAGGTGAACAGGCTGGGAAGTGGCTCTTCAGCTGCTTCGGAGGAGGAAGNNNAGGAGGAGGAGGAGCTGCCTAGGCGGACCTTACACCTACGCAGAAATGGGATCAGCAACTGCAGCCAGAGGGCGGGGGCCGGCCCAGGGAGTCTGCCAGAGAGGAAGGGCCCAGAGCTTTGCCTTGAAGAGTTGGATGCAGCCATCCCAGGGTCCAGAGCAGTTGGTGGGAGCAAGGCCCGGGTTCAGGCCCGCCAGGTCCCCTCTGCCACGGCCTCAGAGTGGCGGCTGGCCCAGGCCCAGCAGAAGATCCGGGAGCTGGCTATCAACATCCGCATGAAGGAGGAGCTCATTGGCGAGCTGGTCCGCACAGGAAAGGCAGCTCAGGCCCTGAACCGCCAGCACAGCCAGCGTATCCGGGAGCTGGAGCAGGAGGCAGAGCGGGTGCGGGCTGAGCTGAGCGAAGGCCAGAGGCAGCTGCGGGAGCTCGAGGGCAAGGAGCCCCAGGATGCTGGCGAGCGGTCTCGGCTCCAGGAGTTCCGCAGGAGGGTCGCTGTGGCCCAGAGCCAGGTGCAGGTGCTGAAGGAGAAGAAGCAGGCTACGGAGCGGCTGGTGTCACTGTCGGCCCAGAGTGAGAAGCGACTGCAGGAGCTCGAGCGGAACGTGCAGCTCATGCGGCAGCAGCAGGGACAACTGCAGAGGCGGCTTCGCGAGGAGACGGAGCAGAAGCGGCGCCTGGAGGCAGAGATGAGCAAGCGGCAGCACCGCGTCAAGGAGCTGGAGCTGAAGCATGAGCAGCAGCAGAAGATCCTGAAGATTAAGACGGAAGAGATCGCGGCGTTTCAGAGGAAGAGGCGCAGTGGCAGCAACGGCTCTGTGGTCAGCCTGGAGCAGCAGCAGAAGATTGAGGAGCAGAAGAAATGGCTGGACCAGGAGATGGAGAAGGTGCTACAGCAGCGGCGGGCACTGGAGGAGCTTGGGGAGGAGCTCCACAAGCGGGAGGCCATCCTGGCCAAGAAGGAGGCCCTGATGCAGGAGAAGACAGGGCTGGAAAGCAAGCGCCTGAGGTCCAGCCAGGCCCTCAATGAGGATATCGTGCGAGTGTCCAGCCGGCTGGAGCACCTGGAGAAGGAACTGTCCGAGAAGAGCGGGCAGCTGCGGCAGGGCAGCGCACAGAGCCAGCAGCAGATCCGCAGGGAGATCGACAGCCTGCGCCAGGAGAAGGACTCGCTGCTCAAGCAGCGCCTGGAGATCGACAGCAAGCTGAGGCAGGGGAGCCTGCTGTCCCCCGAGGAGGAGCGGACGCTGTTCCAGTTGGATGAGGCCATCGAGGCCCTGGATGCCGCCATTGAGTATAAGAATGAGGCCATCACATGCCGCCAGCGGGTGCTTCGGGCCTCAGCCTCGTTGCTGTCCCAGTGCGAGATGAACCTCATGGCCAAGCTCAGCTACCTCTCATCCTCAGAGACCAGAGCCCTCCTCTGCAAGTATTTTGACAAGGTGGTGACGCTCCGAGAGGAGCAGCACCAGCAGCAGATTGCCTTCTCGGAACTGGAGATGCAGCTGGAGGAGCAGCAGAGGCTGGTGTACTGGCTGGAGGTGGCCCTGGAGCGGCAGCGCCTGGAGATGGACCGCCAGCTGACCCTGCAGCAGAAGGAGCACGAGCAGAACATGCAGCTGCTCCTGCAGCAGAGTCGAGACCACCTCAGTGAAGGGTTAGCAGACAGCAGGAGGCAGTATGAGGCCCGGATTCAAGCTCTGGAGAAGGATCTGGGCCGCTACATGTGGATAAACCAGGAACTGAAACAGAAACTCGGCGGTGTGAACACTGTAGGCCACAGCAGGGGTGGGGAGAAGAGGAGCCTGTGCTCGGAGGGCAGACAGGCTCCTGGAAATGAAGATGAGCTCCACCCGGCACCCGAGCTTCTCTGGCTGTACCCCCTCACTGAGGGGGCCCCCCGCACCCGGGAGGAGACACGGGACTTGGTCCACGCTCCCTTACCCTTGACCTGGAAACGCTCGAGCCTGTGTGGCGAGGAGCAGGGATCCCCCGAGGAACTGAGGCAGCGGGAGGCGGCCGAGCCCCTGGTGGGGCGGGTGCTTCCTGTGGGTGAGGCAGGCCTGCCCTGGAACTTTGGGCCTTTGTCCAAGCCCCGGCGGGAACTGCGACGAGCCAGCCCAGGGATAATTGATGTCCGGAAAAACCCCCTG
Mandrillus_leucophaeus  ATGGGGCTGGAGGCCCAGAGGCTGCCAGGGCCTGAGGAGGCCCCAGTGCGGGTTGCCCTGCGAGTTCGACCACTGCTGCCCAAGGAACTGCTGCACGGGCATCAGAGCTGCCTGCAGGTGGAGCCAGGGCTTGGCCGCATCACCCTGGGCCGTGACCGACACTTTGGCTTCCACGTGGTGCTGGCCGAGGATGCCGGGCAGGAGACCGTGTACCAGGCCTGCGTTCAGCCCCTCCTTGAGGCCTTCTTCGAGGGCTTCAATGCCACCGTCTTTGCCTATGGTCAGACGGGCTCAGGGAAGACGTACACCATGGGGGAGGCCAGTGTGGCCTCCCTCCTCGAGGATGAGCAGGGCATTGTCCCGAGGGCCATGGCCGAGGCCTTCAAGCTCATCGATGAGAATGACCTGCTTGACTGTCTGGTGCATGTGTCCTATCTGGAAGTGTACAAGGAGGAGTTCCGGGACCTGCTCGAGGTGGGCACTGCCAGCCGTGACATCCAGCTCCGGGAAGATGAGCATGGGAATGTTGTGCTGTGCGGGGTGAAGGAGGTGGACGTGGAGGGCCTGGACGAGGTTCTGAGCCTCCTGGAGATGGGCAACGCGGCGCGGCACACGGGAGCCACGCACCTCAACCGCCTGTCTAGCCGCTCACACACAGTCTTCACTGTGACCCTGGAGCAGCGGGGGCGCGCCCCCAGCCGCCTGCCCCGCCCCGCCCAGGGCCAGCTGCTCGTCTCCAAGTTCCACTTCGTGGACCTGGCGGGCTCAGAGAGGGTGCTCAAGACGGGCAGCACCGGCGAGCGGCTCAAGGAGAGCATCCAGATCAACAGCAGCCTCCTGGCGCTGGGCAACGTCATCAGCGCCCTGGGGGACCCTCAGCGCCGGGGCAGCCACATCCCCTACCGGGACTCCAAGATCACCCGAATCCTCAAAGACTCTCTGGGTGGGAATGCCAAGACGGTGATGATCGCTTGCGTCAGCCCTTCCTCCTCCGACTTCGACGAGACCCTCAACACCCTCAACTACGCCAGCCGCGCCCAGAACATCCGCAACCGCGCCACGGTCAACTGGCGGCCCGAGGCCGAGCGGCCACCTGAAGAGGCGGCGAGCGGCGCGCGGGGGCCGCCACGGCACCGCTCCGAAACCCGCATCATCCACCGCGGCCGGCGTGCCCCGGGCCCAGCCACCGCCTCCGCTGGGGCCGCCATGCGCCTGGACGCCGAGTGCGCGCGCTACCGAGCCTGCACCGACGCCGCCTACAGCCTCCTGCGTGAGCTGCAGGCCGAGCCCGGGCTGCCCGGCGCCACCGCCCGCAAGGTGCGCGACTGGCTGTGCGTGGTCGAGGGTGAGCGCAGCGCCCTGAGCTCCGCCTCCGGGCCCGACAGCGGCATCGAGAGCGCCTCCGTCGAGGGCCAGGCGGCACAGGGGGCCGGCGGGCGAAAGGAGGATGAGGGGGCGCAGCAGCTGCTGACCCTGCAGAACCAGGTGGCGCGGCTGGAGGAGGAGAACCGAGACTTTCTGGCTGCGCTGGAGGACGCCATGGAGCAGTACAAACTGCAGAGCGACCGGCTGCGTGAGCAGCAAGAGGAGATGGTGGAACTGCGGCTGCGGTTAGAGCTAGTGCGGCCTGGCTGGGGGTGCCCGGGGCTCCTGAATGGCCTGCCTCCCAGGTCCTTTGTGCCTCGACCTCATACAGCCCCCCTGGGGGGTGCCCACGACCATGTGCTGGGCATGGTGCCCCCTGCGTGCTTCCCTGGAGATGAAGTTGGCTCTGAGCAGAGGGGAGAGCAGGTGACAAATGGCAGGGAGGCTGGAGTTGAGTTGCTGACTGAGGTGAACAGGCTGGGAAGTGGCTCTTCAGCTGCTTCAGAGGAGGAAGAGGAGGAGGAGGAGGAGCTGCCCAGGCGGACCTTACACCTACGCAGAAATGGGATCAGCAACTGCAGCCAGAGGGCGGGGGCCCGCCCAGGGAGTCTGCCAGAGAGGAAGGGCCCAGAGCTTTGCCTTGAAGAGTTGGATGCAGCCATCCCAGGGTCCAGAGCAGTTGGTGGGAGCAAGGCCCGGGTTCAGGCCCGCCAGGTCCCCTCTGCCACGGCCTCAGAGTGGCGGCTGGCCCAGGCCCAGCAGAAGATCCGGGAGCTGGCTATCAACATCCGCATGAAGGAGGAGCTCATTGGCGAGCTGGTCCGCACAGGAAAGGCAGCTCAGGCCCTGAACCGCCAGCACAGCCAGCGTATCCGGGAGCTGGAGCAGGAGGCAGAGCGGGTGCGGGCTGAGCTGAGCGAAGGCCAGAGGCAGCTGCGGGAGCTCGAGGGCAAGGAGCCCCAGGATGCTGGCGAGCGGTCTCGGCTCCAGGAGTTCCGCAGGAGGGTCGCTGCGGCCCAGAGCCAGGTGCAGGTGCTGAAGGAGAAGAAGCAGGCTACGGAGCGGCTGGTGTCACTGTCGGCCCAGAGTGAGAAGCGACTGCAGGAGCTCGAGCGGAACGTGCAGCTCATGCGGCAGCAGCAGGGACAACTGCAGAGGCGACTTCGCGAGGAGACGGAGCAGAAGCGGCGCCTGGAGGCAGAGATGAGCAAGCGGCAGCACCGCGTCAAGGAGCTGGAGCTGAAGCATGAGCAGCAGCAGAAGATCCTGAAGATTAAGACGGAAGAGATCGCGGCGTTTCAGAGGAAGAGGCGCAGTGGCAGCAACGGCTCTGTGGTCAGCCTGGAGCAGCAGCAGAAGATTGAGGAGCAGAAGAAATGGCTGGACCAGGAGATGGAGAAGGTGCTACAGCAGCGGCGGGCACTGGAGGAGCTTGGGGAGGAGCTCCACAAGCGGGAGGCCATCCTGGCCAAGAAGGAGGCCCTGATGCAGGAGAAGACAGGGCTGGAAAGCAAGCGCCTGAGGTCCAGCCAGGCCCTCAATGAGGATATCGTGCGAGTGTCCAGCCGGCTGGAGCACCTGGAGAAGGAACTGTCCGAGAAGAGCGGGCAGCTGCGGCAGGGCAGCGCACAGAGCCAGCAGCAGATCCGCAGGGAGATCGACAGCCTGCGCCAGGAGAAGGACTCGCTGCTCAAGCAGCGCCTGGAGATCGACAGCAAGCTGAGGCAGGGGAGCCTGCTGTCCCCCGAGGAGGAGCGGACGCTGTTCCAGTTGGATGAGGCCATCGAGGCCCTGGATGCCGCCATTGAGTATAAGAATGAGGCCATCACATGCCGCCAGCGGGTGCTTCGGGCCTCAGCCTCGTTGCTGTCCCAGTGCGAGATGAACCTCATGGCCAAGCTCAGCTACCTCTCATCCTCAGAGACCAGAGCCCTCCTCTGCAAGTATTTTGACAAGGTGGTGACGCTCCGAGAGGAGCAGCACCAGCAGCAGATTGCCTTCTCGGAACTGGAGATGCAGCTGGAGGAGCAGCAGAGGCTGGTGTACTGGCTGGAGGTGGCCCTGGAGCGGCAGCGCCTGGAGATGGACCGCCAGCTGACCCTGCAGCAGAAGGAGCACGAGCAGAACATGCAGCTGCTCCTGCAGCAGAGTCGAGACCACCTCAGTGAAGGGTTAGCAGACAGCAGGAGGCAGTATGAGGCCCGGATTCAAGCTCTGGAGAAGGATCTGGGCCGCTACATGTGGATAAACCAGGAACTGAAACAGAAACTCGGCGGTGTGAACACTGTAGGCCACAGCAGGGGTGGGGAGAAGAGGAGCCTGTGCTCGGAGGGCAGACAGGCTCCTGGAAATGAAGATGAGCTCCACCCGGCACCCGAGCTTCTCTGGCTGTACCCCCTCACTGAGGGGGCCCCCCGCACCCGGGAGGAGACACGGGACTTGGTCCACGCTCCCTTACCCTTGACCTGGAAACGCTCGAGCCTGTGTGGCGAGGAGCAGGGATCCCCCGAGGAACTGAGGCAGCGGGAGGCGGCCGAGCCCCTGGTGGGGCGGGTGCTTCCTGTGGGTGAGGCAGGCCTGCCCTGGAACTTTGGGCCTTTGTCCAAGCCCCGGCGGGAACTGCGACGAGCCAGCCCGGGGATAATTGATGTCCGGAAAAACCCCCTG
Macaca_nemestrina  ATGGGGCTGGAGGCCCAGAGGCTGCCAGGGCCTGAGGAGGCCCCAGTGCGGGTTGCCCTGCGAGTTCGACCACTGCTGCCCAAGGAACTGCTGCACGGGCATCAGAGCTGCCTGCAGGTGGAGCCAGGGCTTGGCCGCATCACCCTGGGCCGTGACCGACACTTTGGCTTCCACGTGGTGCTGGCCGAGGATGCCGGGCAGGAGGCCGTGTACCAGGCCTGTGTTCAGCCCCTCCTTGAGGCCTTCTTCGAGGGCTTCAATGCCACCGTCTTTGCCTATGGTCAGACGGGCTCAGGGAAGACGTACACCATGGGGGAGGCCAGTGTGGCCTCCCTCCTCGAGGATGAGCAGGGCATTGTCCCGAGGGCCATGGCCGAGGCCTTCAAGCTCATCGATGAGAATGACCTGCTTGACTGTCTGGTGCATGTGTCCTATCTGGAAGTGTACAAGGAGGAGTTCCGGGACCTGCTCGAGGTGGGCACTGCCAGCCGTGACATCCAGCTCCGGGAAGATGAGCATGGGAATGTTGTGCTGTGCGGGGTGAAGGAGGTGGACGTGGAGGGCCTGGACGAGGTGCTGAGCCTCCTGGAGATGGGCAACGCGGCGCGGCACACGGGAGCCACGCACCTCAATCGCCTGTCTAGCCGCTCACACACGGTCTTCACTGTGACTCTGGAGCAGCGGGGGCGCGCCCCTAGCCGCCTGCCCCGCCCCGCCCACGGCCAGCTGCTCGTCTCCAAGTTCCACTTCGTGGACCTGGCAGGCTCAGAGAGGGTGCTCAAGACGGGCAGCACCGGCGAGCGGCTCAAGGAGAGCATCCAGATCAACAGCAGCCTCCTGGCGCTGGGCAACGTCATCAGCGCCCTGGGGGACCCTCAGCGCCGGGGCAGCCACATCCCCTACCGGGACTCCAAGATCACCCGAATCCTCAAAGACTCGCTGGGTGGGAATGCCAAGACGGTGATGATCGCTTGCGTCAGCCCTTCCTCCTCCGACTTCGACGAGACCCTCAACACCCTCAACTACGCCAGCCGCGCCCAGAACATCCGCAACCGCGCCACGGTCAACTGGCGGCCCGAGGCCGAGCGGCCACCTGAAGAGGTGGCGAGCGGCGTGCGGGGGCCGCCACGGCACCGCTCCGAAACCCGCATCATCCACCGCGGCCGGCGTGCCCCGGGCCCAGCCACCGCCTCCGCTGGGGCCGCCATGCGCCTGGACGCCGAGTGCGCGCGCTACCGAGCCTGCACCGACGCGGCCTACAGCCTCCTGCGTGAGCTGCAGGCCGAGCCCGGGCTGCCCGGCGCCACCGCCCGCAAGGTGCGCGACTGGCTGTGCGTGGTCGAGGGTGAGCGCAGCGCCCTGAGCTCCGCCTCCGGGCCCGACAGCGGCATCGAGAGCGCCTCCGTCGAGGGCCAGGCGGCGCAGGGGGCCGGCGGGCGAAAGGAGGATGAGGGGGCGCAGCAGCTGCGGACCCTGCAGAACCAGGTGGCGCGGCTGGAGGAGGAGAACCGAGACTTTCTGGCTGCGCTGGAGGACGCCATGGAGCAGTACAAACTGCAGAGCGACCGGCTGCGTGAGCAGCAAGAGGAGATGGTGGAACTGCGGCTGCGGTTAGAGCTAGTGCGGCCTGGCTGGGGGTGCCCGGGGCTCCTGAATGGCCTGCCTCCCAGGTCCTTTGTGCGTCGACCTCATACAGCCCCCCTGGGGGGTGCCCACGACCATGTGCTGGGCATGGTGCCCCCTGCGTGCTTCCCTGGAGATGAAGTTGGCTCTGAGCAGAGGGGAGAGCAGGTGACAAATGGCAGGGAGGCTGGAGTTGAGTTGCTGACTGAGGTGAACAGGCTGGGAAGTGGCTCTTCAGCTGCTTCGGAGGAGGAAGAGGAGGAGGAGGAGGAGCTGCCCAGGCGGACCTTACACCTACGCAGAAATGGGATCAGCAACTGCAGCCAGAGGGCGGGGGCCCTCCCAGGGAGTCTGCCAGAGAGGAAGGGCCCAGAGCTTTGCCTTGAAGAGTTGGATGCAGCCATCCCAGGGTCCAGAGCAGTTGGTGGGAGCAAGGCCCGGGTTCAGGCCCGCCAGGTCCCCTCTGCCACGGCCTCAGAGTGGCGGCTGGCCCAGGCCCAGCAGAAGATCCGGGAGCTGGCTATCAACATCCGCATGAAGGAGGAGCTCATTGGCGAGCTGGTCCGCACAGGAAAGGCAGCTCAGGCCCTGAACCGCCAGCACAGCCAGCGTATCCGGGAGCTGGAGCAGGAGGCAGAGCGGGTGCGGGCTGAGCTGAGCGAAGGCCAGAGGCAGCTGCGGGAGCTCGAGGGCAAGGAGCCCCAGGATGCTGGCGAGCGGTCTCGGCTCCAGGAGTTCCGCAGGAGGGTCGCTGCGGCCCAGAGCCAGGTGCAGGTGCTGAAGGAGAAGAAGCAGGCTACGGAGCGGCTCGTGTCACTGTCGGCCCAGAGTGAGAAGCGACTGCAGGAGCTCGAGCGGAACGTGCAGCTTATGCGGCAGCAGCAGGGACAACTGCAGAGGCGGCTTCGCGAGGAAACCGAGCAGAAGCGGCGCCTGGAGGCAGAGATGAGCAAGCGGCAGCACCGCGTCAAGGAGCTGGAGCTGAAGCATGAGCAGCAGCAGAAGATCCTGAAGATTAAGACGGAAGAGATCGCGGCGTTTCAGAGGAAGAGGCGCAGTGGCAGCAACGGCTCTGTGGTCAGCCTGGAGCAGCAGCAGAAGATTGAGGAGCAGAAGAAATGGCTGGACCAGGAGATGGAGAAGGTGCTACAGCAGCGGCGGGCACTGGAGGAGCTTGGGGAGGAGCTCCACAAGCGAGAGGCCATCCTGGCCAAGAAGGAGGCCCTGATGCAGGAGAAGACAGGGCTGGAAAGCAAGCGCCTGAGGTCCAGCCAGGCCCTCAATGAGGATATCGTGCGAGTGTCCAGCCGGCTGGAGCACCTGGAGAGGGAACTGTCCGAGAAGAACGGGCAGCTGCGGCAGGGCAGCGCACAGAGCCAGCAGCAGATCCGCAGGGAGATCGACAGCCTGCGCCAGGAGAAGGACTCGCTGCTCAAGCAGCGCCTGGAGATCGACAGCAAGCTGAGGCAGGGGAGCCTGCTGTCCCCCGAGGAGGAGCGGACGCTGTTCCAGTTGGATGAGGCTATCGAGGCCCTGGATGCCGCCATTGAGTATAAGAATGAGGCCATCACATGCCGCCAGCGGGTGCTTCGGGCCTCAGCCTCGTTGCTGTCCCAGTGCGAGATGAACCTCATGGCCAAGCTCAGCTACCTCTCATCCTCAGAGACCAGAGCCCTCCTCTGCAAGTATTTTGACAAGGTGGTGACGCTCCGAGAGGAGCAGCACCAGCAGCAGATTGCCTTCTCGGAACTGGAGATGCAGCTGGAGGAGCAGCAGAGGCTGGTGTACTGGCTGGAGGTGGCCCTGGAGCGGCAGCGCCTGGAGATGGACCGCCAGCTGACCCTGCAGCAGAAGGAGCACGAGCAGAACATGCAGCTGCTCCTGCAGCAGAGTCGAGACCACCTCAGTGAAGGGTTAGCAGACAGCAGGAGGCAGTATGAGGCCCGGATTCAAGCTCTGGAGAAGGATCTGGGCCGCTACATGTGGATAAACCAGGAACTGAAACAGAAACTCGGCGGTGTGAACACTGTAGGCCACAGCAGGGGTGGGGAGAAGAGGAGCCTGTGCTCGGAGGGCAGACAGGCTCCTGGAAATGAAGATGAGCTCCACCCGGCACCCGAGCTTCTCTGGCTGTATCCCCTCACTGAGGGGCCCCCCCGCACCCGGGAGGAGACGCGGGACTTGGTCCACGCTCCCTTACCCTTGACCTGGAAACGCTCGAGCCTGTGTGGCGAGGAGCAGGGATCCCCCGAGGAACTGAGGCAGCGGGAGGCGGCTGAGCCCCTGGTGGGGCGGGTGCTTCCTGTGGGTGAGGCAGGCCTGCCCTGGAACGTTGGGCCTTTGTCCAAGCCCCGGCGGGAACTGCGACGAGCCAGCCCGGGGATGATTGATGTCCGGAAAAACCCCCTG
Macaca_fascicularis  ATGGGGCTGGAGGCCCAGAGGCTGCCAGGGCCTGAGGAGGCCCCAGTGCGGGTTGCCCTGCGAGTTCGACCACTGCTGCCCAAGGAACTGCTGCACGGGCATCAGAGCTGCCTGCAGGTGGAGCCAGGGCTTGGCCGCATCACCCTGGGCCGTGACCGACACTTTGGCTTCCACGTGGTGCTGGCCGAGGATGCCGGGCAGGAGGCCGTGTACCAGGCCTGTGTTCAGCCCCTCCTTGAGGCCTTCTTCGAGGGCTTCAATGCCACCGTCTTTGCCTATGGTCAGACGGGCTCAGGGAAGACGTACACCATGGGGGAGGCCAGTGTGGCCTCCCTCCTCGAGGATGAGCAGGGCATTGTCCCGAGGGCCATGGCCGAGGCCTTCAAGCTCATCGATGAGAATGACCTGCTTGACTGTCTGGTGCATGTGTCCTATCTGGAAGTGTACAAGGAGGAGTTCCGGGACCTGCTCGAGGTGGGCACTGCCAGCCGTGACATCCAGCTCCGGGAAGATGAGCATGGGAATGTTGTGCTGTGCGGGGTGAAGGAGGTGGACGTGGAGGGCCTGGACGAGGTGCTGAGCCTCCTGGAGATGGGCAACGCGGCGCGGCACACGGGAGCCACGCACCTCAACCGCCTGTCTAGCCGCTCACACACGGTCTTCACTGTGACTCTGGAGCAGCGGGGGCGCGCCCCCAGCCGCCTGCCCCGCCCCGCCCAGGGCCAGCTGCTCGTCTCCAAGTTCCACTTCGTGGACCTGGCGGGCTCAGAGAGGGTGCTCAAGACGGGCAGCACCGGCGAGCGGCTCAAGGAGAGCATCCAGATCAACAGCAGCCTCCTGGCGCTGGGCAACGTCATCAGCGCCCTGGGGGACCCTCAGCGCCGGGGCAGCCACATCCCCTACCGGGACTCCAAGATCACCCGAATCCTCAAAGACTCGCTGGGTGGGAATGCCAAGACGGTGATGATCGCTTGCGTCAGCCCTTCCTCCTCCGACTTCGACGAGACCCTCAACACCCTCAACTACGCCAGCCGCGCCCAGAACATCCGCAACCGCGCCACGGTCAACTGGCGGCCCGAGGCCGAGCGGCCACCTGAAGAGGTGGCGAGCGGCGTGCGGGGGCCGCCACGGCACCGCTCCGAAACCCGCATCATCCACCGCGGCCGGCGTGCCCCGGGCCCAGCCACCGCCTCCGCTGGGGCAGCCATGCGCCTGGACGCCGAGTGCGCGCGCTACCGAGCCTGCACCGACGCCGCCTACAGCCTACTGCGTGAGCTGCAGGCCGAGCCCGGGCTGCCCGGCGCCACCGCCCGCAAGGTGCGCGACTGGCTGTGCGTGGTAGAGGGTGAGCGCAGCGCCCTGAGCTCCGCCTCCGGGCCCGACAGCGGCATCGAGAGCGCCTCCGTCGAGGGCCAGGCGGCGCAGGGGGCCGGCGGGCGAAAGGAGGATGAGGGGGCGCAGCAGCTGCGGACCCTGCAGAACCAGGTGGCGCGGCTGGAGGAGGAGAACCGAGACTTTCTGGCTGCGCTGGAGGACGCCATGGAGCAGTACAAACTGCAGAGCGACCGGCTGCGTGAGCAGCAAGAGGAGATGGTGGAACTGCGGCTGCGGTTAGAGCTAGTGCGGCCTGGCTGGGGGTGCCCGGGGCTCCTGAATGGCCTGCCTCCCAGGTCCTTTGTGCCTCGACCTCATACAGCCCCCCTGGGGGGTGCCCACGACCATGTGCTGGGCATGGTGCCCCCTGCGTGCTTCCCTGGAGATGAAGTTGGCTCTGAGCAGAGGGGAGAGCAGGTGACAAATGGCAGGGAGGCTGGAGTTGAGTTGCTGACTGAGGTGAACAGGCTGGGAAGTGGCTCTTCAGCTGCTTCGGAGGAGGAAGAGGAGGAGGAGGAGGAGCTGCCCAGGCGGACCTTACACCTACGCAGAAATGGGATCAGCAACTGCAGCCAGAGGGCGGGGGCCCTCCCAGGGAGTCTGCCAGAGAGGAAGGGCCCAGAGCTTTGCCTTGAAGAGTTGGATGCAGCCATCCCAGGGTCCAGAGCAGTTGGTGGGAGCAAGGCCCGGGTTCAGGCCCGCCAGGTCCCCTCTGCCACGGCCTCAGAGTGGCGGCTGGCCCAGGCCCAGCAGAAGATCCGGGAGCTGGCTATCAACATCCGCATGAAGGAGGAGCTCATTGGCGAGCTGGTCCGCACAGGAAAGGCAGCTCAGGCCCTGAACCGCCAGCACAGCCAGCGTATCCGGGAGCTGGAGCAGGAGGCAGAGCGGGTGCGGGCTGAGCTGAGCGAAGGCCAGAGGCAGCTGCGGGAGCTCGAGGGCAAGGAGCCCCAGGATGCTGGCGAGCGGTCTCGGCTCCAGGAGTTCCGCAGGAGGGTCGCTGCGGCCCAGAGCCAGGTGCAGGTGCTGAAGGAGAAGAAGCAGGCTACGGAACGGCTGGTGTCACTGTCGGCCCAGAGTGAGAAGCGACTGCAGGAGCTCGAGCGGAACGTGCAGCTCATGCGGCAGCAGCAGGGACAACTGCAGAGGCGGCTTCGCGAGGAGACGGAGCAGAAGCGGCGCCTGGAGGCAGAGATGAGCAAGCGGCAGCACCGCGTCAAGGAGCTGGAGCTGAAGCATGAGCAGCAGCAGAAGATCCTGAAGATTAAGACGGAAGAGATCGCGGCGTTTCAGAGGAAGAGGCGCAGTGGCAGCAACGGCTCTGTGGTCAGCCTGGAGCAGCAGCAGAAGATTGAGGAGCAGAAGAAATGGCTGGACCAGGAGATGGAGAAGGTGCTACAGCAGCGGCGGGCACTGGAGGAGCTTGGGGAGGAGCTCCACAAGCGAGAGGCCATCCTGGCCAAGAAGGAGGCCCTGATGCAGGAGAAGACAGGGCTGGAAAGCAAGCGCCTGAGGTCCAGCCAGGCCCTCAATGAGGATATCGTGCGAGTGTCCAGCCGGCTGGAGCACCTGGAGAAGGAACTGTCCGAGAAGAACGGGCAGCTGCGGCAGGGCAGCGCACAGAGCCAGCAGCAGATCCGCAGGGAGATCGACAGCCTGCGCCAGGAGAAGGACTCGCTGCTCAAGCAGCGCCTGGAGATCGACAGCAAGCTGAGGCAGGGGAGCCTGCTGTCCCCCGAGGAGGAGCGGACGCTGTTCCAGTTGGATGAGGCCATCGAGGCCCTGGATGCCGCCATTGAGTATAAGAATGAGGCCATCACATGCCGCCAGCGGGTGCTTCGGGCCTCAGCCTCGTTGCTGTCCCAGTGCGAGATGAACCTCATGGCCAAGCTCAGCTACCTCTCATCCTCAGAGACCAGAGCCCTCCTCTGCAAGTATTTTGACAAGGTGGTGACGCTCCGAGAGGAGCAGCACCAGCAGCAGATTGCCTTCTCGGAACTGGAGATGCAGCTGGAGGAGCAGCAGAGGCTGGTGTACTGGCTGGAGGTGGCCCTGGAGCGGCAGCGCCTGGAGATGGACCGCCAGCTGACCCTGCAGCAGAAGGAGCACGAGCAGAACATGCAGCTGCTCCTGCAGCAGAGTCGAGACCACCTCAGTGAAGGGTTAGCAGACAGCAGGAGGCAGTATGAGGCCCGGATTCAAGCTCTGGAGAAGGATCTGGGCCGCTACATGTGGATAAACCAGGAACTGAAACAGAAACTCGGCGGTGTGAACACTGTAGGCCACAGCAGGGGTGGGGAGAAGAGGAGCCTGTGCTCGGAGGGCAGACAGGCTCCTGGAAATGAAGATGAGCTCCACCCGGCACCCGAGCTTCTCTGGCTGTATCCCCTCACTGAGGGGGCCCCCCGCACCCGGGAGGAGACGCGGGACTTGGTCCACGCTCCCTTACCCTTGACCTGGAAACGCTCGAGCCTGTGTGGCGAGGAGCAGGGATCCCCCGAGGAACTGAGGCAGCGGGAGGCGGCTGAGCCCCTGGTGGGGCGGGTGCTTCCTGTGGGTGAGGCAGGCCTGCCCTGGAACTTTGGGCCTTTGTCCAAGCCCCGGCGGGAACTGCGACGAGCCAGCCCGGGGATGATTGATGTCCGGAAAAACCCCCTG
Macaca_mulatta  ATGGGGCTGGAGGCCCAGAGGCTGCCAGGGCCTGAGGAGGCCCCAGTGCGGGTTGCCCTGCGAGTTCGACCACTGCTGCCCAAGGAACTGCTGCACGGGCATCAGAGCTGCCTGCAGGTGGAGCCAGGGCTTGGCCGCATCACCCTGGGCCGTGACCGACACTTTGGCTTCCACGTGGTGCTGGCCGAGGATGCCGGGCAGGAGGCCGTGTACCAGGCCTGTGTTCAGCCCCTCCTTGAGGCCTTCTTCGAGGGCTTCAATGCCACCGTCTTTGCCTATGGTCAGACGGGCTCAGGGAAGACGTACACCATGGGGGAGGCCAGTGTGGCCTCCCTCCTCGAGGATGAGCAGGGCATTGTCCCGAGGGCCATGGCCGAGGCCTTCAAGCTCATCGATGAGAATGACCTGCTTGACTGTCTGGTGCATGTGTCCTATCTGGAAGTGTACAAGGAGGAGTTCCGGGACCTGCTCGAGGTGGGCACTGCCAGCCGTGACATCCAGCTCCGGGAAGATGAGCATGGGAATGTTGTGCTGTGCGGGGTGAAGGAGGTGGACGTGGAGGGCCTGGACGAGGTGCTGAGCCTCCTGGAGATGGGCAACGCGGCGCGGCACACGGGAGCCACGCACCTCAACCGCCTGTCTAGCCGCTCACACACGGTCTTCACTGTGACTCTGGAGCAGCGGGGGCGCGCCCCCAGCCGCCTGCCCCGCCCCGCCCAGGGCCAGCTGCTCGTCTCCAAGTTCCACTTCGTGGACCTGGCGGGCTCAGAGAGGGTGCTCAAGACGGGCAGCACCGGCGAGCGGCTCAAGGAGAGCATCCAGATCAACAGCAGCCTCCTGGCGCTGGGCAACGTCATCAGCGCCCTGGGGGACCCTCAGCGCCGGGGCAGCCACATCCCCTACCGGGACTCCAAGATCACCCGAATCCTCAAAGACTCGCTGGGTGGGAATGCCAAGACGGTGATGATCGCTTGCGTCAGCCCCTCCTCCTCCGACTTCGACGAGACCCTCAACACCCTCAACTACGCCAGCCGCGCCCAGAACATCCGCAACCGCGCCACGGTCAACTGGCGGCCCGAGGCCGAGCGGCCACCTGAAGAGGTGGCGAGCGGCGTGCGGGGGCCGCCACGGCACCGCTCCGAAACCCGCATCATCCACCGCGGCCGGCGTGCCCCGGGCCCAGCCACCGCCTCCGCTGGGGCAGCCATGCGCCTGGACGCCGAGTGCGCGCGCTACCGAGCCTGCACCGACGCCGCCTACAGCCTCCTGCGGGAGCTGCAGGCGGAGCCCGGGCTGCCCGGCGCCACCGCCCGCAAGGTGCGCGACTGGCTGTGCGTGGTAGAGGGTGAGCGCAGCGCCCTGAGCTCCGCCTCCGGGCCCGACAGCGGCATCGAGAGCGCCTCCGTCGAGGGCCAGGCGGCGCAGGGGGCCGGCGGGCGAAAGGAGGATGAGGGGGCGCAGCAGCTGCGGACCCTGCAGAACCAGGTGGCGCGGCTGGAGGAGGAGAACCGAGACTTTCTGGCTGCGCTGGAGGACGCCATGGAGCAGTACAAACTGCAGAGCGATCGGCTGCGTGAGCAGCAAGAGGAGATGGTGGAACTGCGGCTGCGGTTAGAGCTAGTGCGGCCTGGCTGGGGGTGCCCGGGGCTCCTGAATGGCCTGCCTCCCAGGTCCTTTGTGCCTCGACCTCATACAGCCCCCCTGGGGGGTGCCCACGACCATGTGCTGGGCATGGTGCCCCCTGCGTGCTTCCCTGGAGATGAAGTTGGCTCTGAGCAGAGGGGAGAGCAGGTGACAAATGGCAGGGAGGCTGGAGTTGAGTTGCTGACTGAGGTGAACAGGCTGGGAAGTGGCTCTTCAGCTGCTTCGGAGGAGGAGGAGGAGGAGGAGGAGGAGCTGCCCAGGCGGACCTTACACCTACGCAGAAATGGGATCAGCAACTGCAGCCAGAGGGCGGGGGCCCTCCCAGGGAGTCTGCCAGAGAGGAAGGGCCCAGAGCTTTGCCTTGAAGAGTTGGATGCAGCCATCCCAGGGTCCAGAGCAGTTGGTGGGAGCAAGGCCCAGGTTCAGGCCCGCCAGGTCCCCTCTGCCACGGCCTCAGAGTGGCGGCTGGCCCAGGCCCAGCAGAAGATCCGGGAGCTGGCTATCAACATCCGCATGAAGGAGGAGCTCATTGGCGAGCTGGTCCGCACAGGAAAGGCAGCTCAGGCCCTGAACCGCCAGCACAGCCAGCGTATCCGGGAGCTGGAGCAGGAGGCAGAGCGGGTGCGGGCTGAGCTGAGCGAAGGCCAGAGGCAGCTGCGGGAGCTCGAGGGCAAGGAGCCCCAGGATGCTGGCGAGCGGTCTCGGCTCCAGGAGTTCCGCAGGAGGGTCGCTGCGGCCCAGAGCCAGGTGCAGGTGCTGAAGGAGAAGAAGCAGGCTACGGAACGGCTGGTGTCACTGTCGGCCCAGAGTGAGAAGCGACTGCAGGAGCTCGAGCGGAACGTGCAGCTCATGCGGCAGCAGCAGGGACAACTGCAGAGGCGGCTTCGCGAGGAGACGGAGCAGAAGCGGCGCCTGGAGGCAGAGATGAGCAAGCGGCAGCACCGCGTCAAGGAGCTGGAGCTGAAGCATGAGCAGCAGCAGAAGATCCTGAAGATTAAGACGGAAGAGATCGCGGCGTTTCAGAGGAAGAGGCGCAGTGGCAGCAACGGCTCTGTGGTCAGCCTGGAGCAGCAGCAGAAGATTGAGGAGCAGAAGAAATGGCTGGACCAGGAGATGGAGAAGGTGCTACAGCAGCGGCGGGCACTGGAGGAGCTTGGGGAGGAGCTCCACAAGCGAGAGGCCATCCTGGCCAAGAAGGAGGCCCTGATGCAGGAGAAGACAGGGCTGGAAAGCAAGCGCCTGAGGTCCAGCCAGGCCCTCAATGAGGATATCGTGCGAGTGTCCAGCCGGCTGGAGCACCTGGAGAAGGAACTGTCCGAGAAGAACGGGCAGCTGCGGCAGGGCAGCGCACAGAGCCAGCAGCAGATCCGCAGGGAGATCGACAGCCTGCGCCAGGAGAAGGACTCGCTGCTCAAGCAGCGCCTAGAGATCGACAGCAAGCTGAGGCAGGGGAGCCTGCTGTCCCCCGAGGAGGAGCGGACGCTGTTCCAGTTGGATGAGGCCATCGAGGCCCTGGATGCCGCCATTGAGTATAAGAATGAGGCCATCACATGCCGCCAGCGGGTGCTTCGGGCCTCAGCCTCGTTGCTGTCCCAGTGCGAGATGAACCTCATGGCCAAGCTCAGCTACCTCTCATCCTCAGAGACCAGAGCCCTCCTCTGCAAGTATTTTGACAAGGTGGTGACGCTCCGAGAGGAGCAGCACCAGCAGCAGATTGCCTTCTCGGAACTGGAGATGCAGCTGGAGGAGCAGCAGAGGCTGGTGTACTGGCTGGAGGTGGCCCTGGAGCGGCAGCGCCTGGAGATGGACCGCCAGCTGACCCTGCAGCAGAAGGAGCACGAGCAGAACATGCAGCTGCTCCTGCAGCAGAGTCGAGACCACCTCAGTGAAGGGTTAGCAGACAGCAGGAGGCAGTATGAGGCCCGGATTCAAGCTCTGGAGAAGGATCTGGGCCGCTACATGTGGATAAACCAGGAACTGAAACAGAAACTCGGCGGTGTGAACACTGTAGGCCACAGCAGGGGTGGGGAGAAGAGGAGCCTGTGCTCGGAGGGCAGACAGGCTCCTGGAAATGAAGATGAGCTCCACCCGGCACCCGAGCTTCTCTGGCTGTATCCCCTCACTGAGGGGGCCCCCCGCACCCGGGAGGAGACGCGGGACTTGGTCCACGCTCCCTTACCCTTGACCTGGAAACGCTCGAGCCTGTGTGGCGAGGAGCAGGGATCCCCCGAGGAACTGAGGCAGCGGGAGGTGGCTGAGCCCCTGGTGGGGCGGGTGCTTCCTGTGGGTGAGGCAGGCCTGCCCTGGAACTTTGGGCCTTTGTCCAAGCCCCGGCGGGAACTGCGACGAGCCAGCCCGGGGATGATTGATGTCCGGAAAAACCCCCTG
Colobus_angolensis  ATGGGGCTGGAGGCCCAGAGGCTGCCAGGGCCTGAGGAGGCCCCAGTGCGGGTTGCCCTGCGAGTTCGACCACTGCTGCCCAAGGAACTGCTGCACGGGCATCAGAGCTGCCTGCAGGTGGAGCCAGGGCTCGGCCGCATCACCCTGGGCCGTGACCGACACTTTGGCTTCCACGTGGTGCTGGCCGAGGATGCCGGGCAGGAGGCCGTGTACCAGGCCTGCGTTCAGCCCCTCCTTGAGGCCTTCTTCGAGGGCTTCAATGCCACCGTCTTTGCCTATGGTCAGACGGGCTCAGGGAAGACATACACCATGGGGGAGGCCAGTGTGGCCTCCCTCCTTGAGGATGAGCAGGGCATTGTCCCGAGGGCCATGGCCGAGGCCTTCAAGCTCATCGATGAGAATGACCTGCTTGACTGTCTGGTGCATGTGTCCTATCTGGAAGTGTACAAGGAGGAGTTCCGGGACCTGCTCGAGGTGGGCACTGCCAGCCGTGACATCCAGCTCCGGGAAGATGAGCATGGGAATGTTGTGCTGTGCGGGGTGAAGGAGGTGGACGTGGAGGGCTTGGACGAGGTGCTGAGCCTCCTGGAGATGGGCAACGCGGCGCGGCACACGGGAGCCACGCACCTCAACCGCCTGTCTAGCCGCTCACACACTGTCTTCACTGTGACCCTGGAGCAGCGGGGGCGCGCCCCCAGCCGCCTGCCCCGCCCCGCCCAGGGCCAGCTGCTCGTCTCCAAATTCCACTTCGTGGACCTGGCTGGCTCAGAGAGGGTGCTCAAGACGGGCAGCACCGGCGAGCGGCTCAAGGAGAGTATCCAGATCAACAGCAGCCTCCTGGCGCTGGGCAACGTCATCAGCGCCCTGGGGGACCCTCAGCGCCGGGGCAGCCACATCCCCTACCGGGACTCCAAGATCACCCGGATCCTCAAAGACTCGCTGGGTGGGAATGCCAAGACGGTGATGATCGCTTGCGTCAGCCCTTCCTCCTCCGATTTCGACGAGACCCTCAACACCCTCAACTACGCCAGCCGCGCCCAGAACATCCGCAACCATGCCACGGTCAACTGGCGGCCCGAGGCCGAGCGGCCACCCGAAGAGGTGGCGAGCGGCGCGCGGGGGCCGCCACGGCACCGCTCCGAAACCCGCATCATCCACCGCGGCCGGCGGGTCCCGGGCCCGGTCACCGCCTCCGCTGGGGCCGCCATGCGCCTGGACGCCGAGTGCGCGCGCTACAGAGCCTGCACCGACGCCGCCTACAGCCTCCTGCGTGAGCTGCAGGCCGAGCCCGGGCTGCCTGGCGCCACCGCCCGCAAGGTGCGCGACTGGCTGTGCGTGGTCGAGGGTGAACGCAGCGCCCTGAGCTCCGCCTCTGGGCCCGACAGCGGCATCGAGAGCGCCTCCGTCGAGGGCCAGGCGGCGCAGGGGGCCGGCGGGCGAAAGGAGGATGAGGGGGCGCAGCAGCTGCTGAGCCTGCAGAACCAGGTGGCGCGGCTGGAGGAGGAGAACCGAGACTTTCTGGCTGCGCTGGAGGACGCCATGGAGCAGTACAAACTGCAGAGCGACCGGCTGCGCGAGCAGCAAGAGGAGATGGTGGAACTGCGGCTGCGGTTAGAGCTAGTGCGGCCTGGCTGGGGGGGCCCGGGGCTCCTGAATGGCCTGCCTCCCGGGTGCTTTGTGCCTCGACCTCATACAGCCCCCCTGGGGGGTGCCCATGACCACGTGCTGGGCATGGTGCCCTCTGCGTGCTTCCCTGGAAATGAAGTTGGCCCTGAGCAGAAGGGAGAGCAGGTGACAAATGGCAGGGAGGCTGGAGTTGAGTTGCTGACTGAGGTGAACAGGCTGGGAAGTGGCTCTTCAGCTGCTTCAGAGGAGGAAGAGGAGGAGGAGGAGGAGCTGCCCAGGCAGACCTTAAACCTACGCAGAAATGGGATCAGCAACTGCAGCCAGAGGGCGGGGGCCCGCCCAGGGAGTCTGCCAGAGAGGAAGGGCCCAGAGCTTTGCCTTGAAGAGTTGGATGCAGCCATCCCAGGGTCCAGAGCAGTTGGTGGGAGCAAGGCCCNNNTTCAGGCCCGCCAGGTCCCCTCTGCCGCGGCTTCAGAGTGGCGGCTGGCCCAGGCCCAGCAGAAGATCCGGGAGCTGGCTATCAACATCCGCATGAAGGAGGAGCTCATTGGCGAGCTGGTCCGCACAGGAAAGGCAGCTCAGGCCCTGAACCGCCAGCATAGCCAGCGTATCCGGGAGCTGGAGCACGAGGCAGAGCGGGTGCGGGCTGAGCTGAGCGAAGGCCAGAGGCAGCTGCGGGAGCTCGAGGGCAAGGAGCCCCAGGATGCTGGCGAGCGGTCTCGGCTCCAGGAGTTCCGCAGGAGGGTCGCTGCGGCCCAGAGCCAGGTGCAGGTGCTGAAGGAGAAGAAGCAGGCTACAGAGCGGCTGGTGTCACTGTCGGCCCAGAGTGAGAAGCGACTGCAGGAGCTCGAGCGGAACGTGCAGCTCATGCGGCAGCAGCAGGGACAACTGCAGAGGCGGCTTCGCGAGGAGACGGAGCAGAAGCGGCGCCTGGAGGCAGAGATGAGCAAGCGGCAGCACCGCGTCAAGGAGCTGGAGCTGAAGCATGAGCAGCAGCAGAAGATCCTGAAGATTAAGACGGAAGAGATCGCGGCCTTTCAGAGGAAGAGGCGCAGTGGCAGCAATGGCTCTGTGGTCAGCCTGGAGCAGCAGCAGAAGATTGAGGAGCAGAAGAAATGGCTGGACCAGGAGATGGAGAAGGTGCTACAGCAGCGGCGGGCACTGGAGGAGCTTGGGGAGGAGCTCCACAAGCGGGAGGCCATCCTGGCCAAAAAGGAGGCCCTGATGCAGGAGAAGACAGGGCTGGAAAGCAAGCGCCTGAGGTCCAGCCAGGCCCTCAACGAGGACATCGTGCGAGTGTCCAGCCGGCTGGAGCACCTGGAGAAGGAGCTGTCTGAGAAGAGCGGGCAGCTGCGGCAGGGCAGCGCACAGAGCCAGCAGCAGATCCGCAGGGAGATCGACAGCCTGCGCCAGGAGAAGGACTCGCTGCTCAAGCAGCGCCTGGAGATCGACAGCAAGCTGAGGCAGGGGAACCTGCTGTCCCCCGAGGAGGAGCGGACACTGTTCCAGTTGGATGAGGCCATCGAGGCCCTGGATGCCGCCATTGAGTATAAGAATGAGGCCATCACATGCCGCCAGCGGGTGCTTCGGGCCTCAGCCTCGTTGCTGTCCCAGTGCGAGATGAACCTCATGGCCAAGCTCAGCTACCTCTCATCCTCAGAGACCAGAGCCCTCCTCTGCAAATATTTTGACAAGGTGGTGACGCTCCGAGAGGAGCAGCACCAGCAGCAGATTGCCTTCTCGGAACTGGAGATGCAGCTGGAGGAGCAGCAGAGGCTGGTGTACTGGCTGGAGGTGGCCCTGGAGCGGCAGCGCCTGGAGATGGACCGCCAGCTGACCCTGCAGCAGAAGGAGCACGAGCAGAACATGCAGCTGCTCCTGCAGCAGAGTCGAGACCACCTCAGTGAAGGGTTAGCAGACAGCAGGAGGCAGTATGAGGCCCGGATTCAAGCTCTGGAGAAGGATCTGGGCCGCTACATGTGGATAAACCAGGAACTGAAACAGAAGCTCGGCGGTGTGAACGCTGTAGGCCACAGCAGGGGCGGGGAGAAGAGGAGCCTGTGCTCGGAGGGCAGACAGGCTCCTGGAAATGAAGATGAGCTCCACCCGGCACCTGAGCTGCTCTGGCTGTACCCTGTCACTGAGGGGGCCCCCCGCACCCGGGAGGAGACGCGGGACTTGGTCCACGCTCCCTTACCCTTGACCTGGAAACGCTCCAGCCTGTGTGGCGAGGAGCAGGGATCCCCCGAGGAACTGAGGCAGCGGGAGGTGGCCGAGACCCTGGTGGGGCGGGTGCTTCCTGTGGGTGAGGCAGGCCTGCCCTGGAACTTTGGGCCTTTGTCCAAGCCCCGGCGGGAACTGCGACGAGCCAGCCCGGGGATGATTGATGTCCGGAAAAACCCCCTG
Rhinopithecus_bieti  ATGGGGCTGGAGGCCCAGAGGCTGCCAGGGCCTGAGGAGGCCCCAGTGCGGGTTGCCCTGCGAGTTCGACCACTGCTGCCCAAGGAACTGCTGCACGGGCATCAGAGCTGCCTGCAGGTGGAGCCAGGGCTTGGCCGCATCACCCTGGGCCGTGACCGACACTTTGGCTTCCACGTGGTGCTGGCCGAGGATGCCGGGCAGGAGGCCGTGTACCAGGCCTGCGTTCAGCCCCTCCTTGAGGCCTTCTTCCAGGGCTTCAATGCCACCGTCTTTGCCTATGGTCAGACGGGCTCAGGGAAGACGTACACCATGGGGGAGGCCAGTGTGGCCTCCCTCCTTGAGGATGAGCAGGGCATTGTCCCGAGGGCCATGGCCGAGGCCTTCAAGCTCATCGATGAGAATGACCTGCTTGACTGTCTGGTGCATGTATCCTATCTGGAAGTGTACAAGGAGGAGTTCCGGGACCTGCTCGAGGTGGGCACTGCCAGCCGTGACATCCAGCTCCGGGAAGATGAGCATGGGAATGTTGTGCTGTGCGGGGTGAAGGAGGTGGACGTGGAGGGCCTGGACGAGGTGCTGAGTCTCCTGGAGATGGGCAACGCGGCGCGGCACACGGGAGCCACGCACCTCAACCGCCTGTCTAGCCGCTCACACACTGTCTTCACTGTGACCCTGGAGCAGCGGGGGCGCGCCCCCAGCCGCCTGCCCCGCCCCGCCCAGGGCCAGCTGCTCGTCTCCAAGTTCCACTTCGTGGACCTGGCAGGCTCAGAGAGGGTGCTCAAGACCGGCAGCACCGGCGAGCGGCTCAAGGAGAGCATCCAGATCAACAGCAGCCTCCTGGCGCTGGGCAACGTCATCAGCGCCCTGGGGGACCCTCAGCGCCGGGGCAGCCACATCCCCTACCGGGACTCCAAGATCACCCGTATCCTCAAAGACTCGCTGGGTGGGAATGCCAAGACGGTGATGATCGCTTGCGTCAGCCCTTCCTCCTCCGACTTCGACGAGACCCTCAACACCCTCAACTACGCCAGCCGTGCCCAGAACATCCGCAACCACGCCACGGTCAACTGGCGGCCCGAGGCCGAGCGGCCACCCGAAGAGGTGGCGAGCGGCGCGCGGGGGCAGCCACGGCACCGCTCCGAAACCCGCATCATCCACCGCGGCCGGCGCGTCCCGGGCCCAGTCACCGCCTCCGCTGGGGTTGCCATGCGCCTGGACGCCGAGTGCGCGCGCTACCGAGCCTGCACCGACGCCGCCTACAGCCTCCTGCGTGAGCTGCAGGCCGAGCCCGGGCTGCCCGGCGCCACCGCCCGCAAGGTGCGCGACTGGCTGTGTGTGGTCGAGGGTGAACGCAGCGCCCTGAGCTCCGCCTCCGGGCCCGACAGCGGCATCGAGAGCGCCTCCGTCGAGGGCCAGGCGGCGCAGGGGGCCGGCGGGCGAAAGGAGGATGAGGGGGCGCAGCAGCTGCTGAGCCTGCAGAACCAGGTGGCGCGGCTGGAGGAGGAGAACCGAGACTTTCTGGCTGCGCTGGAGGACGCCATGGAGCAGTACAAACTGCAGAGCGACCGGCTGCGCCAGCAGCAAGAGGAGATGGTGGAACTGCGGCTGCGGTTAGAGCTAGTGCGGCCTGGCTGGGGGGGCCCGGGGCTCCTGAATGGCCTGCCTCCCGGGTCCTTTGTGCCTCGACCTCATACAGCCCCCCTGGGGGGTGCCCACGACCACGTGCTGGGCATGGTGCCCCCTGCGTGCTTCCCTGGAGATGAAGTTGGCTCTGAGCAGAAGGGAGAGCAGGTGACAAATGGCAGGGAGGCTGGAGTTGAGTTGCTGACCGAGGTGAACAGGCTGGGAAGTGGCTCTTCAGCTGCTTCAGAGGAGGAAGAGGAGGAGGAGGAGGAGCTGCCCAAGCGGACCTTAAACCTATGCAGAAATGGGATCAGCAACTGCAGCCAGAGGGCGAGGGCCCGCCCAGGGAGTCTGCCAGAGAAGAAGGGCCCAGAGCTTTGCCTTGAAGAGTTGGATGCAGCCATCCCAGGGTCCAGAGCAGTTGGTGGGAGCAAGGCCCNNNTTCAGGCCCGCCAGGTCCCCTCTGCCACGGCCTCAGAGTGGCGGCTGGCCCAGGCCCAGCAGAAGATCCGGGAGCTGGCTATCAACATCCGCATGAAGGAGGAGCTCATTGGCGAGCTGGTCCGCACAGGAAAGGCAGCTCAGGCCCTGAACCGCCAGCATAGCCAGCGTATCCGGGAGCTGGAGCAGGAGGCAGAGCGTGTGCGGGCTGAGCTGAGCGAAGGCCAGAGGCAGCTGCGGGAGCTCGAGGGCAAGGAGCCCCAGGATGCTGGTGAGCGGTCTCGGCTCCAGGAGTTCCGCAGGAGGGTCGCTGCGGCTCAGAGCCAGGTGCAGGTGCTGAAGGAGAAGAAGCAGGCTACGGAGCGGCTGGTGTCACTGTCGGCCCAGAGTGAGAAGCGACTGCAGGAGCTCGAGCGGAACGTGCAGCTCATGCGGCAGCAGCAGGGACAACTGCAGAGGCGGCTTCGCGAGGAGACGGAGCAGAAGCGGCGCCTGGAGGCAGAGATGAGCAAGCGGCAGCACCGCGTCAAGGAGCTGGAGCTGAAGCATGAGCAGCAGCAGAAGATCCTGAAGATTAAGACGGAAGAGATCGCGGCCTTTCAGAGGAAGAGGCGCAGTGGCAGCAACGGCTCTGTGGTCAGCCTGGAGCAGCAGCAGAAGATTGAGGAGCAGAAGAAATGGCTGGACCAGGAGATGGAGAAGGTGCTACAGCAGCGGCGGGCACTGGAGGAGCTTGGGGAGGAGCTCCACAAGCGGGAGGCCATCCTGGCCAAGAAGGAGGCCCTGATGCAGGAGAAGACAGGGCTGGAAAGCAAGCGCCTGAGGTCCAGCCAGGCCCTCAATGAGGACATCGTGCGAGTGTCCAGCCGGCTGGAGCACCTGGAGAAGGAGCTGTCTGAGAAGAGCGGGCAGCTGCGGCAGGGCAGCGCACAGAGCCAGCAGCAGATCCGCAGGGAGATCGACAGCCTGCGCCAGGAGAAGGACTCGCTGCTCAAGCAGCGCCTGGAGATAGACAGCAAGCTGAGGCAGGGGAACCTGCTGTCCCCCGAGGAGGAGCGGACGCTGTTCCAGTTGGATGAGGCCATCGAGGCGCTGGATGCTGCCATTGAGTATAAGAATGAGGCCATCACATGCCGCCAGCGGGTGCTTCGGGCCTCAGCCTCGTTGCTGTCCCAGTGCGAGATGAACCTCATGGCCAAGCTCAGCTACCTCTCATCCTCAGAGACCAGAGCCCTCCTCTGCAAGTATTTTGACAAGGTGGTGACGCTCCGAGAGGAGCAGCACCAGCAGCAGATTGCCTTCTCGGAACTGGAGATGCAGCTGGAGGAGCAGCAGAGGCTGGTGTACTGGCTGGAGGTGGCCCTGGAGCGGCAGCGCCTGGAGATGGACCGCCAGCTGACCCTGCAGCAGAAGGAGCACGAGCAGAACATGCAGCTGCTCCTGCAGCAGAGTCGAGACCACCTCAGTGAAGGGTTAGCAGACAGCAGGAGGCAGTATGAGGCCCGGATTCAAGCTCTGCAGAAGGATCTGGGCCGCTACATGTGGATAAACCAGGAACTGAAACAGAAGCTCAGCGGTGTGAACGCTGTAGGCCACAGCAGGGGCGGGGAGAAGAGGAGCCTGTGCTCGGAGGGCAGACAGGCTCCTGGAAATGAAGATGAGCTCCACCCGGCACCCGAGCTGGTCTGGCTGTACCCCGTCACTGAGGGGGCCCCCCGCGCCCGGGAGGAGACGCGGGACTTGGTCCACGCTCCCTTACCCTTGACCTGGAAACGCTCAAGCCTGTGTGGTGAGGAGCAGGGATCCCCCGAGGAACTGAGGCAGCGGGAGGTGGCCGAGCCTCTGGTGGGGCGGGTGCTTCCTGTGGGTGAGGCAGGCCTGCCCTGGCACTTTGGGCCTTTGTCCAAGCCCCGGCGGGAACTGCGACGAGCCAGCCCGGGGATGATTGATGTCCGGAAAAACCCCCTG
Rhinopithecus_roxellana  ATGGGGCTGGAGGCCCAGAGGCTGCCAGGGCCTGAGGAGGCCCCAGTGCGGGTTGCCCTGCGAGTTCGACCACTGCTGCCCAAGGAACTGCTGCACGGGCATCAGAGCTGCCTGCAGGTGGAGCCAGGGCTTGGCCGCATCACCCTGGGCCGTGACCGACACTTTGGCTTCCACGTGGTGCTGGCCGAGGATGCCGGGCAGGAGGCCGTATACCAGGCCTGCGTTCAGCCCCTCCTTGAGGCCTTCTTCGAGGGCTTCAATGCCACCGTCTTTGCCTATGGTCAGACGGGCTCAGGGAAGACGTACACCATGGGGGAGGCCAGTGTGGCCTCCCTCCTTGAGGATGAGCAGGGCATTGTCCCGAGGGCCATGGCCGAGGCCTTCAAGCTCATCGATGAGAATGACCTGCTTGACTGTCTGGTGCATGTATCCTATCTGGAAGTGTACAAGGAGGAGTTCCGGGACCTGCTCGAGGTGGGCACTGCCAGCCGTGACATCCAGCTCCGGGAAGATGAGCATGGGAATGTTGTGCTGTGCGGGGTGAAGGAGGTGGACGTGGAGGGCCTGGACGAGGTGCTGAGTCTCCTGGAGATGGGCAACGCGGCGCGGCACACGGGAGCCACGCACCTCAACCGCCTGTCTAGCCGCTCACACACTGTCTTCACTGTGACCCTGGAGCAGCGGGGGCGCGCCCCCAGCCGCCTGCCCCGCCCCGCCCAGGGCCAGCTGCTCGTCTCCAAGTTCCACTTCGTGGACCTGGCAGGCTCAGAGAGGGTGCTCAAGACGGGCAGCACCGGCGAGCGGCTCAAGGAGAGCATCCAGATCAACAGCAGCCTCCTGGCGCTGGGCAACGTCATCAGCGCCCTGGGGGACCCTCAGCGCCGGGGCAGCCACATCCCCTACCGGGACTCCAAGATCACCCGTATCCTCAAAGACTCGCTGGGTGGGAATGCCAAGACGGTGATGATCGCTTGCGTCAGCCCTTCCTCCTCCGACTTCGACGAGACCCTCAACACCCTCAACTACGCCAGCCGTGCCCAGAACATCCGCAACCACGCCACGGTCAACTGGCGGCCCGAGGCCGAGCGGCCACCCGAAGAGGTGGCGAGCGGCGCTCGGGGGCAGCCACGGCACCGCTCCGAAACCCGCATCATCCACCGCGGCCGGCGCGTCCCGGGCCCAGTCACCGCCTCCGCTGGGGTTGCCATGCGCCTGGACGCCGAGTGCGCGCGCTACCGAGCCTGCACCGACGCCGCCTACAGCCTCCTGCGTGAGCTGCAGGCCGAGCCCGGGCTGCCCGGCGCCACCGCCCGCAAGGTGCGCGACTGGCTGTGTGTGGTCGAGGGTGAACGCAGCGCCCTGAGCTCCGCCTCCGGGCCCGACAGCGGCATCGAGAGCGCCTCCGTCGAGGGCCAGGCGGCGCAGGGGGCCGGCGGGCGAAAGGAGGATGAGGGGGCGCAGCAGCTGCTGAGCCTGCAGAACCAGGTGGCGCGGCTGGAGGAGGAGAACCGAGACTTTCTGGCTGCGCTGGAGGACGCCATGGAGCAGTACAAACTGCAGAGCGACCGGCTGCGCCAGCAGCAAGAGGAGATGGTGGAACTGCGGCTGCGGTTAGAGCTAGTGCGGCCTGGCTGGGGGGGCCCGGGGCTCCTGAATGGCCTGCCTCCCGGGTCCTTTGTGCCTCGACCTCATACAGCCCCCCTGGGGGGTGCCCACGACCACGTGCTGGGCATGGTGCCCCCTGCGTGCTTCCCTGGAGATGAAGTTGGCTCTGAGCAGAAGGGAGAGCAGGTGACAAATGGCAGGGAGGCTGGAGTTGAGTTGCTGACCGAGGTGAACAGGCTGGGAAGTGGCTCTTCAGCTGCTTCAGAGGAGGAAGAGGAGGAGGAGGAGGAGCTGCCCAGGCGGACCTTAAACCTATGCAGAAATGGGATCAGCAACTGCAGCCAGAGGGCGAGGGCCCGCCCAGGGAGTCTGCCAGAGAAGAAGGGCCCAGAGCTTTGCCTTGAAGAGTTGGATGCAGCCATCCCAGGGTCCAGAGCAGTTGGTGGGAGCAAGGCCCNNNTTCAGGCCCGCCAGGTCCCCTCTGCCACGGCCTCAGAGTGGCGGCTGGCCCAGGCCCAGCAGAAGATCCGGGAGCTGGCTATCAACATCCGCATGAAGGAGGAGCTCATTGGCGAGCTGGTCCGCACAGGAAAGGCAGCTCAGGCCCTGAACCGCCAGCATAGCCAGCGTATCCGGGAGCTGGAGCAGGAGGCAGAGCGTGTGCGGGCTGAGCTGAGCGAAGGCCAGAGGCAGCTGCGGGAGCTCGAGGGCAAGGAGCCCCAGGATGCTGGCGAGCGGTCTCGGCTCCAGGAGTTCCGCAGGAGGGTCGCTGCGGCTCAGAGCCAGGTGCAGGTGCTGAAGGAGAAGAAGCAGGCTACGGAGCGGCTGGTGTCACTGTCAGCCCAGAGTGAGAAGCGACTGCAGGAGCTCGAGCGGAACGTGCAGCTCATGCGGCAGCAGCAGGGACAACTGCAGAGGCGGCTTCGCGAGGAGACGGAGCAGAAGCGGCGCCTGGAGGCAGAGATGAGCAAGCGGCAGCACCGCGTCAAGGAGCTGGAGCTGAAGCATGAGCAGCAGCAGAAGATCCTGAAGATTAAGACGGAAGAGATCGCGGCCTTTCAGAGGAAGAGGCGCAGTGGCAGCAACGGCTCTGTGGTCAGCCTGGAGCAGCAGCAGAAGATTGAGGAGCAGAAGAAATGGCTGGACCAGGAGATGGAGAAGGTGCTACAGCAGCGGCGGGCACTGGAGGAGCTTGGGGAGGAGCTCCACAAGCGGGAGGCCATCCTGGCCAAGAAGGAGGCCCTGATGCAGGAGAAGACAGGGCTGGAAAGCAAGCGCCTGAGGTCCAGCCAGGCCCTCAATGAGGACATCGTGCGAGTGTCCAGCCGGCTGGAGCACCTGGAGAAGGAGCTGTCTGAGAAGAGTGGGCAGCTGCGGCAGGGCAGCGCACAGAGCCAGCAGCAGATCCGCAGGGAGATCGACAGCCTGCGCCAGGAGAAGGACTCGCTGCTCAAGCAGCGCCTGGAGATAGACAGCAAGCTGAGGCAGGGGAACCTGCTGTCCCCCGAGGAGGAGCGGACGCTGTTCCAGTTGGATGAGGCCATCGAGGCCCTGGATGCTGCCATTGAGTATAAGAATGAGGCCATCACATGCCGCCAGCGGGTGCTTCGGGCCTCAGCCTCGTTGCTGTCCCAGTGCGAGATGAACCTCATGGCCAAGCTCAGCTACCTCTCATCCTCAGAGACCAGAGCCCTCCTCTGCAAGTATTTTGACAAGGTGGTGACGCTCCGAGAGGAGCAGCACCAGCAGCAGATTGCCTTCTCGGAACTGGAGATGCAGCTGGAGGAGCAGCAGAGGCTGGTGTACTGGCTGGAGGTGGCCCTGGAGCGGCAGCGCCTGGAGATGGACCGCCAGCTGACCCTGCAGCAGAAGGAGCACGAGCAGAACATGCAGCTGCTCCTGCAGCAGAGTCGAGACCACCTCAGTGAAGGGTTAGCAGACAGCAGGAGGCAGTATGAGGCCCGGATTCAAGCTCTGCAGAAGGATCTGGGCCGCTACATGTGGATAAACCAGGAACTGAAACAGAAGCTCAGCGGTGTGAACGCTGTAGGCCACAGCAGGGGCGGGGAGAAGAGGAGCCTGTGCTCGGAGGGCAGACAGGCTCCTGGAAATGAAGATGAGCTCCACCCGGCACCCGAGCTGCTCTGGCTGTACCCCGTCACTGAGGGGGCCCCCCGCGCCCGGGAGGAGACGCGGGACTTGGTCCACGCTCCCTTACCCTTGACCTGGAAACGCTCAAGCCTGTGTGGCGAGGAGCAGGGATCCCCCGAGGAACTGAGGCAGCGGGAGGTGGCCGAGCCTCTGGTGGGGCGGGTGCTTCCTGTGGGTGAGGCAGGCCTGCCCTGGCACTTTGGGCCTTTGTCCAAGCCCCGGCGGGAACTGCGACGAGCCAGCCCGGGGATGATTGATGTCCGGAAAAACCCCCTG
Nomascus_leucogenys  ATGGGGCTGGAGGCTCAGAGGCTGCCAGGGGCTGAGGAGGCCCCAGTGCGGGTTGCCCTGCGAGTTCGACCACTGCTGCCCAAGGAGCTGCTGCACGGGCATCAGAGCTGCCTGCAGGTGGAGCCAGGGCTTGGCCGTGTCACCCTGGGCCGTGACCGACATTTTGGCTTCCACGTGGTGCTGGCCGAGGATGCCGGGCAGGAGGCCGTGTACCAGGCCTGCGTTCAGCCCCTCCTTGAGGCCTTCTTCGAGGGCTTCAATGCCACTGTCTTTGCCTATGGTCAGACGGGCTCAGGGAAGACGTACACCATGGGGGAGGCCAGTGTGGCCTCCCTCCTTGAGGATGAGCAGGGCATTGTCCCGAGGGCCATGGCCGAGGCCTTCAAGCTCATCGATGAGAACGACCTGCTTGACTGTCTGGTACATGTGTCTTACCTGGAAGTGTACAAGGAGGAGTTCCGAGACCTGCTCGAGGTGGGCACTGCCAGCCGTGACATTCAGCTCCGGGAAGATGAGCGCGGGAATGTTGTGCTGTGCGGGGTGAAGGAGGTGGACGTGGAGGGCCTGGATGAGGTGCTGAGCCTCCTGGAGATGGGCAACGCGGCGCGGCACACGGGAGCCACGCACCTCAACCACCTGTCTAGCCGCTCACACACGGTCTTCACCGTGACCCTGGAGCAGCGGGGGCGCGCCCCCAGCCGCCTGCCCCGCCCCGCCCCGGGCCAGCTGCTCGTCTCCAAGTTCCACTTCGTGGACCTGGCGGGCTCAGAGAGGGTGCTCAAGACGGGCAGCACCGGCGAGCGGCTCAAGGAGAGCATCCAGATCAACAGCAGCCTCCTGGCACTGGGCAACGTCATCAGCGCCCTGGGGGACCCTCAGCGCCGGGGCAGCCACATCCCCTACCGCGACTCCAAGATCACCCGGATCCTCAAAGACTCGCTGGGCGGGAACGCCAAGACGGTGATGATCGCCTGCGTCAGCCCTTCCTCCTCCGACTTCGACGAGACCCTCAACACCCTCAACTACGCCAGCCGCGCCCAGAACATCCGCAACCGCGCCACGATCAACTGGCGGCCCGAGGCCGAGCGGCCACCCGAAGAGGCGGCGAGCGGCGCGCGGGGTCCGCCACGGCACCGCTCCGAGACCCGCATCATCCACCGCGGCCGGGGCGCCCCGGGCCCAGCCACCGCCTCCGCGGCGGCCGCCATGCGCCTGGGCGCCGAGTGCGCCCGCTACCGCGCCTGCACCGACGCCGCCTACAGCCTCCTGCGCGAGCTGCAGGCCGAGCCCGGGCTGCCCGGCGCCGCCGCCCGCAAGGTGCGCGACTGGCTGTGCGCCGTCGAGGGCGAGCGCAGCGCCCTGAGCTCCGCCTCCGGGCCCGACAGCGGCATCGAGAGCGCCTCCGTCGAGGACCAGGCGGCGCAGGGGGCCGGCGGGCGAAAGGAGGATGAGGGGGCGCAGCAGCTGCTGACCCTGCAGAACCAGGTGGCGCGGCTGGAGGAGGAGAACCGAGACTTTCTGGCTGCGCTGGAGGACGCCATGGAGCAGTACAAACTGCAGAGCGACCGGCTGCGTGAGCAGCAGGAGGACATGGTGGAACTGCTGCTGCGGTTAGTTGTGGTGCGGCCTGGGTGGGGAGACCCGGGGTTCCTGAATGGCCTGCCTCCCGGGTCCTTTGTGCCTCGACCTCATACAGCCCCCCTCGGGGGTGCCCACGCCCATGTGCTGAGCATGGTGCCCCCTGCCTGCCTCCCTGGAGATGAAGTTGGCTCTGAGCAGAGGGGAGAGCAGGTGACAAATGGCAGGGAGGCTGGAGCTGAGTTGCTGACTGAGGTGAACAGGCTGGGAAGTGGCTCTTCAGCTGCTTCAGAGGAGGAAGNNNAGGAGGAGGAGGAGCCGCCCAGGCGGACCTTACACCTGCGCAGAAATGGGATCAGCAACTGCAGTCAGAGGGTGGGGGCCCGCCCAGGGAGTCTGCCAGAGAGGAAGGGCCCAGAGCTTTGCCTTGAAGAGTTGGATGCAGCCGTTCCAGGGTCCAGAGCAGTTGGTGGGAGCAAGGCCCGGGTTCAGGCCCGCCAGGTCCCCTCTGCCACGGCCTCGGAGCGGCGGCTGGCCCAGGCCCAGCAGAAGATCCGGGAGCTGGCTATTAACATCCGCATGAAGGAGGAGCTCATTGGCGAGCTGGTCCGCACAGGAAAGGCAGCTCAGGCCCTGAACCGCCAGCACAGCCAGCGTATCCGGGAGCTGGAGCAGGAGGCAGAGCGGGTGCGGGCCGAGCTGAGTGAAGGCCAGAGGCAGCTGCGGGAGCTCGAGGGCAAGGAGCCCCAGGACGCTGGCGAGCGGTCTCGGCTCCAGGAGTTCCGCAGGAGGGTCGCTGCGGCCCAGAGCCAGGTGCAGGTGCTGAAGGAGAAGAAGCAGGCCACGGAGCGGCTGGTGTCACTGTCAGCCCAGAGTGAGAAGCGACTGCAGGAGCTTGAGCGGAACGTGCAGCTCATGCGGCAGCAGCAGGGACAGCTGCAGAGGCGGCTTCGCGAGGAGACGGAGCAGAAGCGGCGCCTGGAGGCAGAGATGAGCAAGCGGCAGCACCGTGTCAAGGAGCTGGAGCCGAAGCACGAGCAGCAGCAGAAGATCCTGAAGATTAAGACGGAAGAGATCGCGGCCTTCCAGAGGAAGAGGCGCAGTGGCAGCAACGGCTCTGTGGTCAGCCTGGAACAGCAGCAGAAGATTGAGGAGCAGAAGAAGTGGCTGGACCAGGAGATGGAGAAGGTGCTACAGCAGCGGCGGGCGCTGGAGGAGCTGGGGGAGGAGCTCCACAAGCGGGAGGCCATCCTGGCCAAGAAGGAGGCCCTGATGCAGGAGAAGACGGGGCTGGAGAGCAACAAAGTGAGGTCCCTCCAAGCCCTCAACGAGGACATCGTGCGAGTGTCCAGCCGGCTGGAGCACCTGGAGAAGGAGCTGTCCGAGAAGAGCGGGCAGCTGCGGCAGGGCAGCGCCCAGAGCCAGCAGCAGATCCGCAGGGAGATCGACAGCCTGCGCCAGGAGAAGGACTCGCTGCTCAAGCAGCGCCTGGAGATCGACAGCAAGCTGCGGCAGGGGAGCCTGCTGTCCCCCGAGGAGGAACGGACACTGTTCCAGTTGGATGAGGCCATCGAGGCCCTGGATGCCGCCATTGAGTATAAGAATGAGGCCATCACATGCCGCCAGCGGGTGCTTCGGGCCTCAGCCTCGTTGCTGTCCCAGTGTGAGATGAACCTCATGGCCAAGCTCAGCTACCTCTCATCCTCAGAGACCAGAGCCCTCCTCTGCAAGTATTTTGACAAGGTGGTGACGCTCCGAGAGGAGCAGCACCAGCAGCAGATTGCCTTCTCGGAACTGGAGATGCAGCTGGAGGAGCAGCAGAGGCTGGTGTACTGGCTGGAGGTGGCCCTGGAGCGGCAGCGCCTGGAGATGGACCGCCAGCTGACCCTGCAGCAGAAGGAGCACGAGCAGAACATGCAGCTGCTCCTGCAGCAGAGTCGAGACCACCTCGGTGAAGGGTTAGCAGACAGCAGGAGGCAGTATGAGGCCCGGATTCAAGCTCTGGAGAAGGAACTGGGCCGCTACATGTGGATAAACCAGGAACTGAAACAGAAGCTCGGCGGTGTGAATGCTGTAGGCCACAGCAGGGGCGGGGAGAAGAGGAGCCTGTGCTCGGAGGGCAGACAGGCTCCTGGAAATGAAGATGAGCTCCAGCCAGCACCCGAGCTTCTCTGGCTGTCCCCCCTCACTGAGGGGGCCCCCCGCACCCGGGAGGAGNNNCGGGACTTGGTCCACGCTCCGTTACCCTTGACCTGGAAACGCTCGAGCATGTGTGGCGAGGAGCAGGGGTCCCCAGGGGAACTGAGGCAGCGGGAGGCGGCCGAGCCCCTGGTGGGGCGGGTGCTTCCTGTGGGTGAGGCAGGCCTGCCCTGGAACTTTGGGCCTTTGTCCAAGCCCCGGCGGGAACTGCGACGAGCCAGCCCGGGGATGATTGATGTCCGGAAAAACCCCCTG
Pongo_abelii  ATGGGGCTGGAGGCTCAGAGGCTGCCAGGGGCTGAGGAGGCCCCAGTGCGAGTTGCCCTGCGAGTTCGACCACTGCTGCCCAAGGAGCTGCTGCACGGGCATCAGAGCTGCCTGCAGGTGGAGCCAGATCTTGGCCGCGTCACCCTGGGCCGTGACCGACACTTTGGCTTCCACGTGGTGCTGGCCGAGGATGCCGGGCAGGAGGCCGTGTACCAGGCCTGCGTTCAGCCCCTCCTTGAGGCCTTCTTCGAGGGCTTCAATGCCACTGTCTTTGCCTATGGTCAGACGGGCTCAGGGAAGACATACACCATGGGGGAGGCCAGTGTGGCCTCCCTCCTTGAGGATGAGCAGGGCATTGTCCCGAGGGCCATGGCCGAGGCCTTCAAGCTCATCGATGAGAACGACCTGCTTGACTGTCTGGTACATGTGTCCTACCTGGAAGTGTACAAGGAGGAGTTCCGAGACCTGCTCGAGGTGGGCACAGCCAGCCGTGACATCCACCTCCGGGAAGATGAGCGCGGGAATGTTGTGCTGTGCGGGGTGAAGGAGGTGGACGTGGAGGGCCTGGATGAGGTGCTGAGCCTCCTGGAGATGGGCAACGCGGCGCGGCACACGGGAGCCACGCACCTCAACCACCTGTCCAGCCGCTCACACACGGTCTTCACCGTGACCCTGGAGCAGCGGGGGCGCGCCCCCAGCCGCCTGCCCCGCCCCGCCCCGGGCCAGCTGCTCGTCTCCAAGTTCCACTTCGTGGACCTGGCGGGCTCAGAGAGGGTGCTCAAGACGGGCAGCACCGGCGAGCGGCTCAAGGAGAGCATCCAGATCAACAGCAGCCTCCTGGCACTGGGCAACGTCATCAGCGCCCTGGGGGACCCTCAGCGCCGGGGCAGCCACATCCCCTACCGCGACTCCAAGATCACCCGGATCCTCAAAGACTCGCTGGGAGGGAACGCCAAGACGGTGATGATCGCCTGCGTCAGCCCTTCCTCCTCCGACTTCGACGAGACCCTCAACACCCTCAACTACGCCAGCCGCGCCCAGAACATCCGCAACCGCGCCACGGTCAACTGGCGGCCCGAGGCCGAGCGGCCACCCGAAGAGGCGGCGAGCGGCGCGCGGGGTCCGCCACGGCACCGCTCCGAGACCCGCATCATCCACCGCGGCCGGCGCGCCCCGGGTCCAGCCACCGCCTCCGCGGCGGCCGCCATGCGCCTGGGCGCCGAGTGCGCGCGCTACCGGGCCTGCACCGACGCCGCCTACAGCCTCCTGCGCGAGCTGCAGGCCGAGCCCGGGCTGCCCGGCGCCGCCGCCCGCAAGGTGCGCGACTGGCTGTGCGCCGTCGAGGGCGAGCGCAGCGCCCTGAGCTCCGCCTCCGGGCCCGACAGCGGCATCGAGAGCGCCTCCGTCGAGGACCAGGCGGCGCAGGGGGCCGGCGGGCGAAAGGAGGATGAGGGGGCGCAGCAGCTGCTGACCCTGCAGAACCAGGTGGCGCGGTTGGAGGAGGAGAACCGAGACTTTCTGGCTGCGCTGGAGGACGCCATGGAGCAGTACAAACTGCAGAGCGACCGGCTGCGTGAGCAGCAGGAGGAGATGGTGGAACTGCGGCTGCGGTTAGAGCTGGTGCGGCCCGGCTGGGGGGGCCCGCGGCTCCTGAATGGCCTGCCTCCCGGGTCCTTTGTGCCTCGACCTCATACAGCCCCCCTGGGGGGTGCCCACGCCCATGTGCTGGGCATGGTGCCCCCTGCCTGCCTCCCTGGAGATGAAGTTGGCTCTGAGCAGAGGGGAGAGCAGGTGATAAATGGTAGGGAGGCTGGAGCTGAGTTGCTGACTGAAGTGAACAGGCTGGGAAGTGGCTCTTCAGCTGCTTCAGAGGAGAGAGAGGAGGAGGAGAGAGAGCCGCCCAGGCGGACCTTACACCTTCGCAGAAATGGGATCAGCAACTGCAGTCAGAGGGCGGGGGCCCGCCCAGGGAGTCTGCCAGAGAGGAAGGGCCCAGAACTTTGCCTTGAAGAGTTGGATGCGGCCATTCCAGGGTCCAGAGCAGTTGGTGGGAGCAAGGCCCGGGTGCAGGCCCACCAGGTCCCCTCTGCCATGGCCTCAGAGTGGCGGCTGGCCCAGGCCCAGCAGAAGATCCGGGAGCTGGCTATCAACATCCGCATGAAGGAGGAGCTCATTGGCGAGCTGGTCCGCACAGGAAAGGCAGCTCAGGCCCTGAACCGCCAGCACAGCCAGCGTATCCGGGAGCTGGAGCAGGAGGCAGAGCGGGTGCGGGCCGAGCTGAGTGAAGGCCAGAGGCAGCTGCGGGAGCTCGAGGGCAAGGAGCCCCAGGATGCTGGCGAGCGGTCTCGGCTCCAGGAGTTCCGCAGGAGGGTCGCTGCGGCCCAGAGCCAGGTGCAGGTGCTGAAGGAGAAGAAGCAGGCTACGGAGCGGCTGGTGTCACTGTCGGCCCAGAGTGAGAAGCGACTGCAGGAGCTCGAGCGGAATGTGCAGCTCATGCGGCAGCAGCAGGGACAGCTGCAGAGGCGGCTTCGCGAGGAGACGGAGCAGAAGCGGCGCCTGGAGGCAGAGATGAGCAAGCGGCAGCACCGTGTCAAGGAGCTGGAGCTGAAGCACGAGCAGCAGCAGAAGATCCTGAAGATTAAGACGGAAGAGATCGCGGCCTTCCAGAGGAAGAGGCGCAGTGGCAGCAATGGCTCTGTGGTCAGCCTGGAACAGCAGCAGAAGATTGAGGAGCAGAAGAAGTGGCTGGACCAGGAGATGGAGAAGGTGCTACAGCAGCGGCGGGCGCTGGAGGAGCTGGGGGAGGAGCTCCACAAGCGGGAGGCCATCCTGGCCAAGAAGGAGGCCCTGATGCAGGAGAAGACGGGGCTGGAGAGCAAGCGCCTGAGGTCCAGCCAGGCCCTCAACGAGGACATCGTGCGAGTGTCCAGCCGGCTGGAGCACCTGGAGAAAGAGCTGTCTGAGAAGAGCGGGCAGCTGCGGCAGGGCAGCGCCCAGAGCCAGCAGCAGATCCGCGGGGAGATCGACAGCCTGCGCCAGGAGAAGGACTCGCTGCTCAAGCAGCGCCTGGAGATCGACAGCAAGCTGAGGCAGGGGAGCCTGCTGTCCCCCGAGGAGGAGCGGACGCTGTTCCAGTTGGATGAGGCCATCGAGGCCCTGGATGCCGCCATTGAGTATAAGAATGAGGCCATCACATGCCGCCAGCGGGTGCTTCGGGCCTCAGCCTCATTGCTGTCCCAGTGCGAGATGAACCTCATGGCCAAGCTCAGCTACCTCTCATCCTCAGAGACCAGAGCCCTCCTCTGCAAGTATTTTGACAAGGTGGTGACGCTCCGAGAGGAGCAGCACCAGCAGCAGATTGCCTTCTCGGAACTGGAGATGCAGCTGGAGGAGCAGCAGAGGCTGGTGTACTGGCTGGAGGTGGCCCTGGAGCGGCAGCGCCTCGAGATGGACCGCCAGCTGACCCTGCAGCAGAAGGAGCACGAGCAGAACATGCAGCTGCTCCTGCAGCAGAGTCGAGACCACCTCGGTGAAGGGTTAGCAGACAGCAGGAGGCAGTATGAGGCCCGGATTCAAGCTCTGGAGAAGGAACTGGGCCGCTACATGTGGATAAACCAGGAACTGAAACAGAAGCTCGGCGGTGTGAACGCTGTAGGCCACAGCAGGGGCGGGGAGAAGAGGAGCCTGTGCTCGGAGGGCAGACAGGCTCCTGGAAATGAAGATGAGCTCCACCCGGCGCCCGAGCTTCTCTGGCTGTCCCCCCTCACTGAGGGGGCCCCCCGCACCCGGGAGGAGAAGCGGGACTTGGTCCACGCTCCGTTACCCTTGACCTGGAAACGCTCGAGCCAGTGTGGCGAAGAGCAGGGGTCCCCCGAGGAGCTGAGGCAGCGGGAGGTGGCTGAGCCCCTGGTGGGGCGGGTGCTTCCTGTGGGTGAGGCAGGCCTGCCCCGGAACTTTGGGCCTTTGTCCAAGCCCCGGCGGGAACTGCGACGAGCCAGCCCGGGGATGATTGATGTCCGGAAAAACCCGCTG
Gorilla_gorilla_gorilla  ATGGGGCTGGAGGCTCAGAGGCTGCCAGGGGCTGAAGAGGCCCCAGTGCGGGTTGCCCTGCGAGTTCGACCACTGCTGCCCAAGGAGCTGCTGCACGGGCATCAGAGCTGCCTGCAGGTGGAGCCAGGGCTTGGCCGCGTCACCCTGGGCCGTGACCGACACTTTGGCTTCCACGTGGTGCTGGCCGAGGATGCCGGGCAGGAGGCCGTGTACCAGGCCTGCGTTCAGCCCCTCCTTGAGGCCTTCTTCGAGGGCTTCAATGCCACTGTCTTTGCCTATGGTCAGACGGGCTCAGGGAAGACATACACCATGGGGGAGGCCAGTGTGGCCTCCCTCCTTGAGGATGAGCAGGGCATTGTCCCGAGGGCCATGGCCGAGGCCTTCAAGCTCATCGATGAGAACGACCTGCTTGACTGTCTGGTACATGTGTCCTACCTGGAAGTGTACAAGGAGGAGTTCCGAGACCTGCTCGAGGTGGGCACTGCCAGCCGTGACATCCAGCTCCGGGAAGATGAGCGTGGGAATGTTGTGCTGTGCGGGGTGAAGGAGGTGGACGTGGAGGGCCTGGATGAGGTGCTGAGCCTCCTGGAGATGGGCAACGCGGCGCGGCACACGGGAGCCACGCACCTCAACCACCTGTCTAGCCGCTCACACACGGTCTTCACCGTGACCCTGGAGCAGCGGGGGCGCGCCCCCAGCCGCCTGCCCCGCCCCGCCCCGGGCCAGCTGCTCATCTCCAAGTTCCACTTCGTGGACCTGGCGGGCTCAGAGAGGGTGCTCAAGACGGGCAGCACCGGCGAGCGGCTCAAGGAGAGCATCCAGATCAACAGCAGCCTCCTGGCGCTGGGCAACGTCATCAGCGCCCTGGGGGACCCTCAGCGCCGGGGCAGCCACATCCCCTACCGCGACTCCAAGATCACCCGGATCCTCAAAGACTCGCTGGGCGGGAACGCCAAGACGGTGATGATCGCCTGCGTCAGCCCTTCCTCCTCCGACTTCGACGAGACCCTCAACACCCTCAACTACGCCAGCCGCGCCCAGAACATCCGCAACCGCGCCACGGTCAACTGGCGGCCCGAGGCCGAGCGGCCACCCGAAGAGGCGGCGAGCGGCGCGCGGGGTGCGCCCCGGCACCGCTCCGAGACCCGCATCATCCACCGCGTCCGGCGCGCCCCAAACCCAACCACCGCCTCCGCGACGACCGCCATACGCCTGGGCGCCGAGTGCGCGCGCTACCGGGCCTGCAGCGCCACCACCTACAGCCTCCTGCGCGAGCTGCAGGCCGAGCCCGGGTTGCCCGGCGCCGCCGCCCGCAAGGTGCGCGACTGGCTGTGCGCCGTCGAGGGCGAGCGCAGCGCCCTGAGCTCCGCCTCCGGGCCTGACAGCGGCATCGAGAGCGCCTTCGTCGAGGACCAGGCGGCACAGGGGGCCAGCGGGCGAAAGGAGGATGAGGGGGCGCAGCAGCTGCTGACCCTGCAGAACCAGGTGGCGCGGCTGGAGGAGGAGAACCGAGACTTTCTGGCTGCGCTGGAGGACGCCATGGAGCAGTACAAACTGCAGAGCGACCGGCTGCGTGAGCAGCAGGAGGAGATGGTGGAACTGCGGCTGCGGTTAGAGCTGGTGCGGCCAGGCTGGGGGGGCCCGCGGCTCCTGAATGGCCTGCCTCCCGGGTCCTTTGTGCCTCGACCTCATACAGCCCCCCTGGGGGGTGCCCACGCCCATGTGCTGGGCATGGTGCCCCCTGCCTGCCTCCCTGGAGATGAAGTTGGCTCTGAGCAGAGGGGAGAGCAGGTGACAAATGGCAGGGAGGCTGGAGCTGAGTTGCTGACTGAGGTGAACAGGCTGGGAAGTGGCTCTTCAGCTGCTTCAGAGGAGGAAGAGGAGGAGGAGGAGGAGCCGCCCAGGCGGACCTTACACCTGCGCAGAAATGGGATCAGCAACTGCAGTCAGAGGGCGGGGGCCCGCCCAGGGAGTCTGCCAGAGAGGAAGGGCCCAGAGCTTTGCCTTGAAGAGTTGGATGCGGCCATTCCAGGGTCCAGAGCAGTTGGTGGGAGCAAGGCCCGGGTTCAGGCCCGCCAGGTCCCCCCTGCCACGGCCTCAGAGTGGCGGCTGGCCCAGGCCCAGCAGAAGATCCGGGAGCTGGCTATCAACATCCGCATGAAGGAGGAGCTCATTGGCGAGCTGGTCCGCACAGGAAAGGCAGCTCAGGCCCTGAACCGCCAGCACAGCCAGCGTATCCGGGAGCTGGAGCAGGAGGCAGAGCAGGTGCGGGCCGAGCTGAGTGAAGGCCAGAGGCAGCTGCGGGAGCTCGAGGGCAAGGAGCCCCAGGATGCTGGCGAGCGGTCTCGGCTCCAGGAGTTCCGCAGGAGGGTCGCTGCGGCCCAGAGCCAGGTGCAGGTGCTGAAGGAGAAGAAGCAGGCTACGGAGCGGCTGGTGTCACTGTCGGCCCAGAGTGAGAAGCGACTGCAGGAGCTCGAGCGGAACGTGCAGCTCATGCGGCAGCAGCAGGGACAGCTGCAGAGGCGGCTTCGCGAGGAGACGGAGCAGAAGCGGCGCCTGGAGGCAGAGATGAGCAAGCGGCAGCACCGTGTCAAGGAGCTGGAGCTGAAGCATGAGCAGCAGCAGAAGATCCTGAAGATTAAGACAGAAGAGATCGCGGCCTTCCAGAGGAAGAGGCGCAGTGGCAGCAACGGCTTTGTGGTCAGCCTGGAACAGCAGCAGAAGATTGAGGAGCAGAAGAAGTGGCTGGACCAGGAGATGGAGAAGGTGCTACAGCAGCGGCGGGCGCTGGAGGAGCTTGGGGAGGAGCTCCACAAGCGGGAGGCCATCCTGGCCAAGAAGGAGGCCCTGATGCAGGAGAAGACGGGGCTGGAGAGCAAGCGCCTGAGGTCCAGCCAGGCCCTCAACGAGGACATCGTGCGAGTGTCCAGCCGGCTGGAGCACCTGGAGAAGGAGCTGTCCGAGAAGAGCGGGCAGCTGCGGCAGGGCAGCGCCCAGAGCCAGCAGCAGATCCGCGGGGAGATCGACAGCCTGCGCCAGGAGAAGGACTCGCTGCTCAAGCAGCGCCTGGAGATCGACAGCAAGCTGAGGCAGGGGAGTCTGCTCTCCCCCGAGGAGGAGCGGACGCTGTTCCAGTTGGATGAGGCCATCGAAGCCCTGGATGCTGCCATTGAGTATAAGAATGAGGCCATCACGTGCCGCCAGCGGGTGCTTCGGGCCTCAGCCTCGTTGCTGTCCCAGTGCGAGATGAACCTCATGGCCAAGCTCAGCTACCTCTCATCCTCAGAGACCAGAGCCCTCCTCTGCAAGTATTTTGACAAGGTGGTGACGCTCCGAGAGGAGCAGCACCAGCAGCAGATTGCCTTCTCGGAACTGGAGATGCAGCTGGAGGAGCAGCAGAGGCTGGTGTACTGGCTGGAGGTGGCCCTGGAGCGGCAGCGCCTGGAGATGGACCGCCAGCTGACCCTGCAGCAGAAGGAGCACGAGCAGAACATGCAGCTGCTCCTGCAGCAGAGTCGAGACCACCTCGGTGAAGGGTTAGCAGACAGCAGGAGACAGTATGAGGCCCGGATTCAAGCTCTGGAGAAGGAACTGGGCCGTTACATGTGGATAAACCAGGAACTGAAACAGAAGCTCGGCAGTGTGAACGCTGTAGGCCACAGCAGGGGCGGGGAGAAGAGGAGCCTGTGCTCGGAGGGCAGACAGGCTCCTGGAAATGAAGATGAGCTCCACCTGGCACCCGAGCTACTCTGGCTGTCCCCCCTCACTGAGGGGGCCCCCCGCACCCGGGAGGAGACGCGGGACTTGGTCCACGCTCCATTACCCTTGACCTGGAAACGCTCGAACCTGTGTGGTGAGGAGCAGGGGTCCCCCGAGGAGCTGAGGCAGCGGGAGGCGGCTGAGCCCCTGGTGGGGCGGGTGCTTCCTGTGGGTGAGGCAGGCCTGCCCTGGAACTTTGGGCCTTTGTCCAAGCCCCGGCGGGAACTGCGACGAGCCAGCCCGGGGATGATTGATGTCCGGAAAAACCCCCTG
Homo_sapiens  ATGGGGCTGGAGGCTCAGAGGCTGCCAGGGGCTGAGGAGGCCCCAGTGCGGGTTGCCCTGCGAGTTCGACCACTGCTGCCCAAGGAGCTGCTGCACGGGCATCAGAGCTGCCTGCAGGTGGAGCCAGGGCTTGGCCGCGTCACTCTGGGCCGTGACCGACACTTTGGCTTCCACGTGGTGCTGGCCGAGGATGCGGGGCAGGAGGCCGTGTACCAGGCCTGCGTTCAGCCCCTCCTTGAGGCCTTCTTCGAGGGCTTCAATGCCACTGTCTTTGCCTATGGTCAGACGGGCTCAGGGAAGACATACACCATGGGGGAGGCCAGTGTGGCCTCCCTCCTTGAGGATGAGCAGGGCATTGTCCCGAGGGCCATGGCCGAGGCCTTCAAGCTCATCGATGAGAACGACCTGCTTGACTGTCTGGTACATGTGTCCTACCTGGAAGTGTACAAGGAGGAGTTCCGAGACCTGCTCGAGGTGGGCACTGCCAGCCGTGACATCCAGCTCCGGGAAGATGAGCGCGGGAATGTTGTGCTGTGCGGGGTGAAGGAGGTCGACGTGGAGGGCCTGGATGAGGTGCTGAGCCTCCTGGAGATGGGCAACGCGGCGCGGCACACGGGAGCCACGCACCTCAACCACCTGTCTAGCCGCTCACACACGGTCTTCACCGTGACCCTGGAGCAGCGGGGGCGCGCCCCCAGCCGCCTACCCCGCCCCGCCCCGGGCCAGCTGCTCGTCTCCAAGTTCCACTTCGTGGACCTGGCGGGCTCAGAGAGGGTGCTCAAGACGGGCAGCACCGGCGAGCGGCTCAAGGAGAGCATCCAGATCAACAGCAGCCTCCTGGCGCTGGGCAACGTCATCAGCGCCCTGGGGGACCCTCAGCGCCGGGGCAGCCACATACCCTACCGCGACTCCAAGATCACCCGGATCCTCAAAGACTCGCTGGGCGGGAACGCCAAGACGGTGATGATCGCCTGCGTCAGCCCTTCCTCCTCCGACTTCGACGAGACCCTCAACACCCTCAACTACGCCAGCCGCGCCCAGAACATCCGCAACCGCGCCACGGTCAACTGGCGGCCCGAGGCCGAGCGGCCACCCGAAGAGACGGCGAGCGGCGCGCGGGGTCCGCCACGGCACCGCTCCGAGACCCGCATCATCCACCGCGGCCGGCGCGCCCCAGGCCCAGCCACCGCCTCCGCGGCGGCCGCCATGCGCCTGGGCGCCGAGTGCGCGCGCTACCGGGCCTGCACCGACGCCGCCTACAGCCTCTTGCGCGAGCTGCAGGCCGAGCCCGGGCTGCCCGGCGCCGCCGCCCGCAAGGTGCGCGACTGGCTGTGCGCCGTCGAGGGCGAGCGCAGCGCCCTGAGCTCCGCCTCCGGGCCCGATAGCGGCATCGAGAGCGCCTCCGTCGAGGACCAGGCGGCGCAGGGGGCCGGCGGGCGAAAGGAGGATGAGGGGGCGCAGCAGCTGCTGACCCTGCAGAACCAGGTGGCGCGGCTGGAGGAGGAGAACCGAGACTTTCTGGCTGCGCTGGAGGACGCCATGGAGCAGTACAAACTGCAGAGCGACCGGCTGCGTGAGCAGCAGGAGGAGATGGTGGAACTGCGGCTGCGGTTAGAGCTGGTGCGGCCAGGCTGGGGGGGCCCGCGGCTCCTGAATGGCCTGCCTCCCGGGTCCTTTGTGCCTCGACCTCATACAGCCCCCCTGGGGGGTGCCCACGCCCATGTGCTGGGCATGGTGCCGCCTGCCTGCCTCCCTGGAGATGAAGTTGGCTCTGAGCAGAGGGGAGAGCAGGTGACAAATGGCAGGGAGGCTGGAGCTGAGTTGCTGACTGAGGTGAACAGGCTGGGAAGTGGCTCTTCAGCTGCTTCAGAGGAGGAAGAGGAGGAGGAGGAGGAGCCGCCCAGGCGGACCTTACACCTGCGCAGAAATAGGATCAGCAACTGCAGTCAGAGGGCGGGGGCACGCCCAGGGAGTCTGCCAGAGAGGAAGGGCCCAGAGCTTTGCCTTGAGGAGTTGGATGCAGCCATTCCAGGGTCCAGAGCAGTTGGTGGGAGCAAGGCCCGAGTTCAGGCCCGCCAGGTCCCCCCTGCCACAGCCTCAGAGTGGCGGCTGGCCCAGGCCCAGCAGAAGATCCGGGAGCTGGCTATCAACATCCGCATGAAGGAGGAGCTTATTGGCGAGCTGGTCCGCACAGGAAAGGCAGCTCAGGCCCTGAACCGCCAGCACAGCCAGCGTATCCGGGAGCTGGAGCAGGAGGCAGAGCAGGTGCGGGCCGAGCTGAGTGAAGGCCAGAGGCAGCTGCGGGAGCTCGAGGGCAAGGAGCTCCAGGATGCTGGCGAGCGGTCTCGGCTCCAGGAGTTCCGCAGGAGGGTCGCTGCGGCCCAGAGCCAGGTGCAGGTGCTGAAGGAGAAGAAGCAGGCTACGGAGCGGCTGGTGTCACTGTCGGCCCAGAGTGAGAAGCGACTGCAGGAGCTCGAGCGGAACGTGCAGCTCATGCGGCAGCAGCAGGGACAGCTGCAGAGGCGGCTTCGCGAGGAGACGGAGCAGAAGCGGCGCCTGGAGGCAGAAATGAGCAAGCGGCAGCACCGCGTCAAGGAGCTGGAGCTGAAGCATGAGCAACAGCAGAAGATCCTGAAGATTAAGACGGAAGAGATCGCGGCATTCCAGAGGAAGAGGCGCAGTGGCAGCAACGGCTCTGTGGTCAGCCTGGAACAGCAGCAGAAGATTGAGGAGCAGAAGAAGTGGCTGGACCAGGAGATGGAGAAGGTGCTACAGCAGCGGCGGGCGCTGGAGGAGCTGGGGGAGGAGCTCCACAAGCGGGAGGCCATCCTGGCCAAGAAGGAGGCCCTGATGCAGGAGAAGACGGGGCTGGAGAGCAAGCGCCTGAGATCCAGCCAGGCCCTCAACGAGGACATCGTGCGAGTGTCCAGCCGGCTGGAGCACCTGGAGAAGGAGCTGTCCGAGAAGAGCGGGCAGCTGCGGCAGGGCAGCGCCCAGAGCCAGCAGCAGATCCGCGGGGAGATCGACAGCCTGCGCCAGGAGAAGGACTCGCTGCTCAAGCAGCGCCTGGAGATCGACGGCAAGCTGAGGCAGGGGAGTCTGCTGTCCCCCGAGGAGGAGCGGACGCTGTTCCAGTTGGATGAGGCCATCGAGGCCCTGGATGCTGCCATTGAGTATAAGAATGAGGCCATCACATGCCGCCAGCGGGTGCTTCGGGCCTCAGCCTCGTTGCTGTCCCAGTGCGAGATGAACCTCATGGCCAAGCTCAGCTACCTCTCATCCTCAGAGACCAGAGCCCTCCTCTGCAAGTATTTTGACAAGGTGGTGACGCTCCGAGAGGAGCAGCACCAGCAGCAGATTGCCTTCTCGGAACTGGAGATGCAGCTGGAGGAGCAGCAGAGGCTGGTGTACTGGCTGGAGGTGGCCCTGGAGCGGCAGCGCCTGGAGATGGACCGCCAGCTGACCCTGCAGCAGAAGGAGCACGAGCAGAACATGCAGCTGCTCCTGCAGCAGAGTCGAGACCACCTCGGTGAAGGGTTAGCAGACAGCAGGAGGCAGTATGAGGCCCGGATTCAAGCTCTGGAGAAGGAACTGGGCCGTTACATGTGGATAAACCAGGAACTGAAACAGAAGCTCGGCGGTGTGAACGCTGTAGGCCACAGCAGGGGTGGGGAGAAGAGGAGCCTGTGCTCGGAGGGCAGACAGGCTCCTGGAAATGAAGATGAGCTCCACCTGGCACCCGAGCTTCTCTGGCTGTCCCCCCTCACTGAGGGGGCCCCCCGCACCCGGGAGGAGACGCGGGACTTGGTCCACGCTCCGTTACCCTTGACCTGGAAACGCTCGAGCCTGTGTGGTGAGGAGCAGGGGTCCCCCGAGGAACTGAGGCAGCGGGAGGCGGCTGAGCCCCTGGTGGGGCGGGTGCTTCCTGTGGGTGAGGCAGGCCTGCCCTGGAACTTTGGGCCTTTGTCCAAGCCCCGGCGGGAACTGCGACGAGCCAGCCCGGGGATGATTGATGTCCGGAAAAACCCCCTG
Pan_paniscus  ATGGGGCTGGAGGCTCAGAGGCTGCCAGGGGCTGAGGAGGCCCCAGTGCGGGTTGCCCTGCGAGTTCGACCACTGCTGCCCAAGGAGCTGCTGCACGGGCATCAGAGCTGCCTGCAGGTGGAGCCAGGGCTTGGCCGTGTCACTCTGGGCCGTGACCGACACTTTGGCTTCCACGTGGTGCTGGCCGAGGATGCCGGGCAGGAGGCCGTGTACCAGGCCTGCGTTCAGCCCCTCCTTGAGGCCTTCTTCGAGGGCTTCAATGCCACTGTCTTTGCCTATGGTCAGACGGGCTCAGGGAAGACATACACCATGGGGGAGGCCAGTGTGGCCTCCCTCCTTGAGGATGAGCAGGGCATTGTCCCGAGGGCCATGGCCGAGGCCTTTAAGCTCATCGATGAGAACGACCTGCTTGACTGTCTGGTACATGTGTCCTACCTGGAAGTGTACAAGGAGGAGTTCCGAGACCTGCTCGAGGTGGGCACTGCCAGCCGTGACATCCAGCTCCGGGAAGATGAGCGCGGGAATGTTGTGCTGTGCGGGGTGAAGGAGGTGGACGTGGAGGGCCTGGATGAGGTGCTGAGCCTCCTGGAGATGGGCAACGCGGCGCGGCACACGGGAGCCACGCACCTCAACCACCTGTCTAGCCGCTCACACACGGTCTTCACCGTGACCCTGGAGCAGCGGGGGCGCGCCCCCAGCCGCCTGCCCCGCCCCGCCCCGGGCCAGCTTCTCGTCTCCAAGTTCCACTTCGTGGACCTGGCGGGCTCAGAGAGGGTGCTCAAGACGGGCAGCACCGGCGAGCGGCTCAAGGAGAGCATCCAGATCAACAGCAGCCTCCTGGCGCTGGGCAACGTCATCAGCGCCCTGGGGGACCCTCAGCGCCGGGGCAGCCACATACCCTACCGCGACTCCAAGATCACCCGGATCCTCAAAGACTCGCTGGGCGGGAACGCCAAGACGGTGATGATCGCCTGCGTCAGCCCTTCCTCCTCCGACTTCGACGAGACCCTCAACACCCTCAACTACGCCAGCCGCGCCCAGAACATCCGCAACCGCGCCACGGTCAACTGGCGGCCCGAGGCCGAGCGGCCACCCGAAGAGGCGGCGAGCGGCGCGCGGGGTCCGCCACGGCACCGCTCCGAGACCCGCATCATCCACCGCGGCCGGCGCGCCCCAGGCCCAGCCACCGCCTCCGCGGAGGCGCACATGCGCCTGCGCGCCGAGTGCGCGGGCTACCGGGCCTGCACAGACGCCGCCTACAGCCTCTTGCGCGAGCTGCAGGCCGAGCCCGGGCTGCCCGGCGCCGCCGCCGCCAAGGCGCGCGACTGGCTGCGCGGCGTCGCGGGCGAGCGCAGCGCCCTGAGCTCCGCCTCCGGGCCCGACAGCGGCATCGAGAGCGCCTCCGTCGAGGACCAGGCGGCGCAGGGGGCCGGCGGGCGAAAGGAGGATGAGGGGGCGCAGCAGCTGCTGACCCTGCAGAACCAGGTGGCGCGGCTGGAGGAGGAGAACCGAGACTTTCTGGCTGCGCTGGAGGACGCCATGGAGCAGTACAAACTGCAGAGCGACCGGCTGCGTGAGCAGCAGGAGGAGATGGTGGAACTGCGGCTGCGGTTAGAGCTGGTGCGGCCAGGCTGGGGGGGCCCGCGGCTCCTGAATGGCCTGCCTCCCGGGTCCTTTGTGCCTCGACCTCATACAGCCCCCCTGGGGGGTGCCCACGCCCATGTGCTGGGCATGGTGCCCCCTGCCTGCCTCCCTGGAGATGAAGTTGGCTCTGAGCAGAGGGGAGAGCAGGTGACAAATGGCAGGGAGGCTGGAGCTGAGTTGTTGACTGAGGTGAACAGGCTGGGAAGTGGCTCTTCAGCTGCTTCAGAGGAGGAAGAGGAGGAGGAGGAGGAGCTGCCCAGGCGGACCTTACACCTGCGCAGAAATGGGATCAGCAACTGCAGTCAGAGGGCGGGGGCACGCCCAGGGAGTCTGCCAGAGAGGAAGGGCCCAGAGCTTTGCCTTGAGGAGTTGGATGCGGCCATTCCAGGGTCCAGAGCAGTTGGTGGGAGCAAGGCCCGAGTTCAGGCCCGCCAGGTCCCCCCTGCCACGGCCTCAGAGTGGCGGCTGGCCCAGGCCCAGCAGAAGATCCGGGAGCTGGCTATCAACATCCGCATGAAGGAGGAGCTCATTGGCGAGCTGGTCCGCACAGGAAAGGCAGCTCAGGCCCTGAACCGCCAGCACAGCCAGCGTATCCGGGAGCTGGAGCAGGAGGCAGAGCAGGTGCGGGCCGAGCTGAGTGAAGGCCAGAGGCAGCTGCGGGAGCTCGAGGGCAAGGAGCCCCAGGATGCTGGCGAGCGGTCTCGGCTCCAGGAGTTCCGCAGGAGGGTCGCTGCGGCCCAGAGCCAGGTGCAGGTGCTGAAGGAGAAGAAGCAGGCTACGGAGCGGCTGGTGTCACTGTCGGCCCAGAGTGAGAAGCGACTGCAGGAGCTCGAGCGGAACGTGCAGCTCATGCGGCAGCAGCAGGGACAGCTGCAGAGGCGGCTTCGCGAGGAGACGGAGCAGAAGCGGCGCCTGGAGGCAGAGATGAGCAAGCGGCAGCACCGCGTCAAGGAGCTGGAGCTGAAGCATGAGCAGCAGCAGAAGATCCTGAAGATTAAGACGGAAGAGATCGCGGCCTTCCAGAGGAAGAGGCGCAGTGGCAGCAACGGCTCTGTGGTCAGCCTGGAACAGCAGCAGAAGATTGAGGAGCAGAAGAAGTGGCTGGACCAGGAGATGGAGAAGGTGCTACAGCAGCGGCGGGCGCTGGAGGAGCTGGGGGAGGAGCTCCACAAGCGGGAGGCCATCCTGGCCAAGAAGGAGGCCCTGATGCAGGAGAAGACGGGGCTGGAGAGCAAGCGCCTGAGATCCAGCCAGGCCCTCAACGAGGATATCGTGCGAGTGTCCAGCCGGCTGGAGCACCTGGAGAAGGAGCTGTCCGAGAAGAGCGGGCAGCTGCGGCAGGGCAGCGCCCAGAGCCAGCAGCAGATCCGCGGGGAGATCGACAGCCTGCGCCAGGAGAAGGACTCGCTGCTCAAGCAGCGCCTGGAGATCGACAGCAAGCTGAGGCAGGGGAGTCTGCTGTCCCCCGAGGAGGAGCGGACGCTGTTCCAGTTGGATGAGGCCATCGAGGCCCTGGATGCTGCCATTGAGTATAAGAATGAGGCCATCACATGCCGCCAGCGGGTGCTTCGGGCCTCAGCCTCGTTGCTGTCCCAGTGCGAGATGAACCTCATGGCCAAGCTCAGCTACCTCTCATCCTCAGAGACCAGAGCCCTCCTCTGCAAGTATTTTGACAAGGTGGTGACGCTCCGAGAGGAGCAGCACCAGCAGCAGATTGCCTTCTCGGAACTGGAGATGCAGCTGGAGGAGCAGCAGAGGCTGGTGTACTGGCTGGAGGTGGCCCTGGAGCGGCAGCGCCTGGAGATGGACCGCCAGCTGACCCTGCAGCAGAAGGAGCACGAGCAGAACATGCAGCTGCTCCTGCAGCAGAGTCGAGACCACCTCGGTGAAGGGTTAGCAGACAGCAGGAGGCAGTATGAGGCCCGGATTCAAGCTCTGGAGAAGGAACTGGGCCGTTACATGTGGATAAACCAGGAACTGAAACAGAAGCTCGGCGGTGTGAACGCTGTAGGCCACAGCAGGGGTGGGGAGAAGAGGAGCCTGTGCTTGGAGGGCAGACAGGCTCCTGGAAATGAAGATGAGCTCCACCTGGCACCCGAGCTTCTCTGGCTGTCCCCCCTCACTGAGGGGGCCCCCCGCACCCGGGAGGAGACGCGGGACTTGGTCCACGCTCCGTTACCCTTGACCTGGAAACGCTCGAGCCTGTGTGGTGAGGAGCAGGGGTCCCCCGAGGAACTGAGGCAGCGGGAGGCGGCTGAGCCCCTGGTGGGGCGGGTGCTTCCTGTGGGTGAGGCAGGCCTGCCCTGGAACTTTGGGCCTTTGTCCAAGCCCCGGCGGGAACTGCGACGAGCCAGCCCGGGGATGATTGATGTCCGGAAAAACCCCCTG
Pan_troglodytes_troglodytes  ATGGGGCTGGAGGCTCAGAGGCTGCCAGGGGCTGAGGAGGCCCCAGTGCGGGTTGCCCTGCGAGTTCGACCACTGCTGCCCAAGGAGCTGCTGCACGGGCATCAGAGCTGCCTGCAGGTGGAGCCAGGGCTTGGCCGCGTCACTCTGGGCCGTGACCGACACTTTGGCTTCCACGTGGTGCTGGCCGAGGATGCCAGGCAGGAGGCCGTGTACCAGGCCTGCGTTCAGCCCCTCCTTGAGGCCTTCTTCGAGGGCTTCAATGCCACTGTCTTTGCCTATGGTCAGACGGGCTCAGGGAAGACATACACCATGGGGGAGGCCAGTGTGGCCTCCCTCCTTGAGGATGAGCAGGGCATTGTCCCGAGGGCCATGGCCGAGGCCTTCAAGCTCATCGATGAGAACGACCTGCTTGACTGTCTGGTACATGTGTCCTACCTGGAAGTGTACAAGGAGGAGTTCCGAGACCTGCTCGAGGTGGGCACTGCCAGCCGTGACATCCAGCTCCGGGAAGATGAGCGCGGGAATGTTGTGCTGTGCGGGGTGAAGGAGGTGGACGTGGAGGGCCTGGATGAGGTGCTGAGCCTCCTGGAGATGGGCAACGCGGCGCGGCACACGGGAGCCACGCACCTCAACCACCTGTCTAGCCGCTCACACACGGTCTTCACCGTGACCCTGGAGCAGCGGGGGCGCGCCCCCAGCCGCCTGCCCCGCCCCGCCCCGGGCCAGCTTCTCGTCTCCAAGTTCCACTTCGTGGACCTGGCGGGCTCAGAGAGGGTGCTCAAGACGGGCAGCACCGGCGAGCGGCTCAAGGAGAGCATCCAGATCAACAGCAGCCTCCTGGCGCTGGGCAACGTCATCAGCGCCCTGGGGGACCCTCAGCGCCGGGGCAGCCACATACCCTACCGCGACTCCAAGATCACCCGGATCCTCAAAGACTCGCTGGGCGGGAACGCCAAGACGGTGATGATCGCCTGCGTCAGCCCTTCCTCCTCCGACTTCGACGAGACCCTCAACACCCTCAACTACGCCAGCCGCGCCCAGAACATCCGCAACCGCGCCACGGTCAACTGGCGGCCCGAGGCCGAGCGGCCACCCGAAGAGGCGGCGAGCGGCGCGCGGGGTCCGCCACGGCACCGCTCCGAGACCCGCATCATCCACCGCGGCCGGCGCGCCCCAGGCCCAGCCACCGCCTCCGCGGCGGCCGCCATGCGCCTGGGCGCCGAGTGCGCGCGCTACCGGGCCTGCACCGACGCCGCCTACAGCCTCTTGCGCGAGCTGCAGGCCGAGCCCGGGCTGCCCGGCGCCGCCGCCCGCAAGGTGCGCGACTGGCTGTGCGCCGTCGAGGGCGAGCGCAGCGCCCTGAGCTCCGCCTCCGGGCCCGACAGCGGCATCGAGAGCGCCTCCGTCGAGGACCAGGCGGCGCAGGGGGCCGGCGGGCGAAAGGAGGATGAGGGGGCGCAGCAGCTGCTGACCCTGCAGAACCAGGTGGCGCGGCTGGAGGAGGAGAACCGAGACTTTCTGGCTGCGCTGGAGGACGCCATGGAGCAGTACAAACTGCAGAGCGACCGGCTGCGTGAGCAGCAGGAGGAGATGGTGGAACTGCGGCTGCGGTTAGAGCTGGTGCGGCCAGGCTGGGGGGGCCCGCGGCTCCTGAATGGCCTGCCTCCCGGGTCCTTTGTGCCTCGACCTCATACAGCCCCCCTGGGGGGTGCCCACGCCCATGTGCTGGGCATGGTGCCCCCTGCCTGCCTCCCTGGAGATGAAGTTGGCTCTGAGCAGAGGGGAGAGCAGGTGACAAATGGCAGGGAGGCTGGAGCTGAGTTGTTGACTGAGGTGAACAGGCTGGGAAGTGGCTCTTCAGCTGCTTCAGAGGAGGAAGAGGAGGAGGAGGAGGAGCTGCCCAGGCGGACCTTACACCTGCGCAGAAATGGGATCAGCAACTGCAGTCAGAGGGCGGGGGCACGCCCAGGGAGTCTGCCAGAGAGGAAGGGCCCAGAGCTTTGCCTTGAGGAGTTGGATGCGGCCATTCCAGGGTCCAGAGCAGTTGGTGGGAGCAAGGCCCGAGTTCAGGCCCGCCAGGTCCCCCCTGCCACGGCCTCAGAGTGGCGGCTGGCCCAGGCCCAGCAGAAGATCCGGGAGCTGGCTATCAACATCCGCATGAAGGAGGAGCTCATTGGCGAGCTGGTCCGCACAGGAAAGGCAGCTCAGGCCCTGAACCGCCAGCACAGCCAGCGTATCCGGGAGCTGGAGCAGGAGGCAGAGCAGGTGCGGGCCGAGCTGAGTGAAGGCCAGAGGCAGCTGCGGGAGCTCGAGGGCAAGGAGCCCCAGGATGCTGGCGAGCGGTCTCGGCTCCAGGAGTTCCGCAGGAGGGTCGCTGCGGCCCAGAGCCAGGTGCAGGTGCTGAAGGAGAAGAAGCAGGCTACGGAGCGGCTGGTGTCACTGTCGGCCCAGAGTGAGAAGCGACTGCAGGAGCTCGAGCGGAACGTGCAGCTCATGCGGCAGCAGCAGGGACAGCTGCAGAGGCGGCTTCGCGAGGAGACGGAGCAGAAGCGGCGCCTGGAGGCAGAGATGAGCAAGCGGCAGCACCGCGTCAAGGAGCTGGAGCTGAAGCATGAGCAGCAGCAGAAGATCCTGAAGATTAAGACGGAAGAGATCGCGGCCTTCCAGAGGAAGAGGCGCAGTGGCAGCAACGGCTCTGTGGTCAGCCTGGAACAGCAGCAGAAGATTGAGGAGCAGAAGAAGTGGCTGGACCAGGAGATGGAGAAGGTGCTACAGCAGCGGCGGGCGCTGGAGGAGCTGGGGGAGGAGCTCCACAAGCGGGAGGCCATCCTGGCCAAGAAGGAGGCCCTGATGCAGGAGAAGACGGGGCTGGAGAGCAAGCGCCTGAGATCCAGCCAGGCCCTCAACGAGGATATCGTGCGAGTGTCCAGCCGGCTGGAGCACCTGGAGAAGGAGCTGTCCGAGAAGAGCGGGCAGCTGCGGCAGGGCAGCGCCCAGAGCCAGCAGCAGATCCGCGGGGAGATCGACAGCCTGCGCCAGGAGAAGGACTCGCTGCTCAAGCAGCGCCTGGAGATCGACAGCAAGCTGAGGCAGGGGAGTCTGCTGTCCCCCGAGGAGGAGCGGACGCTGTTCCAGTTGGATGAGGCCATCGAGGCCCTGGATGCTGCCATTGAGTATAAGAATGAGGCCATCACATGCCGCCAGCGGGTGCTTCGGGCCTCAGCCTCGTTGCTGTCCCAGTGCGAGATGAACCTCATGGCCAAGCTCAGCTACCTCTCATCCTCAGAGACCAGAGCCCTCCTCTGCAAGTATTTTGACAAGGTGGTGACGCTCCGAGAGGAGCAGCACCAGCAGCAGATTGCCTTCTCGGAACTGGAGATGCAGCTGGAGGAGCAGCAGAGGCTGGTGTACTGGCTGGAGGTGGCCCTGGAGCGGCAGCGCCTGGAGATGGACCGCCAGCTGACCCTGCAGCAGAAGGAGCACGAGCAGAACATGCAGCTGCTCCTGCAGCAGAGTCGAGACCACCTCGGTGAAGGGTTAGCAGACAGCAGGAGGCAGTATGAGGCCCGGATTCAAGCTCTGGAGAAGGAACTGGGCCGTTACATGTGGATAAACCAGGAACTGAAACAGAAGCTCGGCGGTGTGAACGCTGTAGGCCACAGCAGGGGTGGGGAGAAGAGGAGCCTGTGCTTGGAGGGCAGACAGGCTCCTGGAAATGAAGATGAGCTCCACCTGGCACCCGAGCTTCTCTGGCTGTCCCCCCTCACTGAGGGGGCCCCCCGCACCCGGGAGGAGACGCGGGACTTGGTCCACGCTCCGTTACCCTTGACCTGGAAACGCTCGAGCCTGTGTGGTGAGGAGCAGGGGTCCCCCGAGGAACTGAGGCAGCGGGAGGCGGCTGAGCCCCTGGTGGGGCGGGTGCTTCCTGTGGGTGAGGCAGGCCTGCCCTGGAACTTTGGGCCTTTGTCCAAGCCCCGGCGGGAACTGCGACGAGCCAGCCCGGGGATGATTGATGTCCGGAAAAACCCCCTG
Callithrix_jacchus  ATGGGGCTGGAAGCCCAGAGGCTGCCAGCTGCTGAAGAGGTCCCGGTGCGGGTTGCCCTGCGAGTTCGACCCCTGCTTCCCAAGGAGCTGCTGTACGGGCATCAGAGCTGCCTGCAGGTGGAGCCAAGGCTTGGCCGCATCACCCTGGGCCGGGACCGACACTTCGGCTTCCACGTGGTGCTGGCCGAGGATGCCGGGCAGGAGGCTGTGTACCAGGCGTGTGTCCAGCCCCTCCTCGAGGCCTTCTTTGAGGGCTTCAATGCCACCGTCTTTGCCTATGGTCAGACGGGCTCTGGGAAGACGTACACGATGGGGGAAGCCAGTGTGGCCTCCCTCCTCGAGGATGAGCAGGGCATTGTTCCGAGGGCCATGGCCGAGGCCTTCAAGCTCATCGATGAGAACGACCTGCTTGACTGTCTGGTGCATGTGTCCTACCTGGAAGTGTACAAGGAGGAGTTCCGAGACCTGCTTGAGGTGGGCACCGCCAGCCGTGACATCCAGCTCCGGGAAGATGAGCGTGGGAATGTTGTGCTGTGTGGGGTGAAGGAGGTTGACGTGGAGGGCCTGGATGAGGTGCTGAGCCTCCTGGAGATGGGCAACGCGGCGCGGCACACGGGGGCCACGCACCTCAACCGCCTGTCCAGCCGCTCGCACACCGTGTTCACCGTGACTCTGGAGCAGCGAGGGCGCACCCCCAGCCGCCTGCCCCGCCCCGCGGCCGGCCAGCTGCTTGTCTCCAAGTTCCATTTTGTGGATCTGGCGGGCTCGGAGAGGGTGCTCAAGACGGGCAGCACCGGCGAGCGCCTCAAGGAGAGCATCCAGATCAACAGCAGCCTCCTGGCGCTGGGCAACGTCATCAGCGCCCTAGGGGACCCCCAGCGCCGGGGTAGCCACATCCCCTACCGCGACTCCAAGATCACCCGGATCCTCAAGGACTCCCTGGGCGGGAACGCCAAGACTGTGATGATCGCCTGCGTCAGCCCTTCCTCCACCGACTTCGACGAGACCCTCAACACCCTCAACTACGCCAGCCGCGCGCAGAACATCCGTAACCGCGCCACGGTCAACTGGCGGCCCGAGGCCGAGCGGCCGTCCGAGGATGCGGCTAGTGGTGCGCGGGGGCCGCCGCGGCACCGCTCGGAGACCCGCATCATCCACCGCGGCCGGCATGCCCAGGGCCCCGCCGCCGCCTCCGCCGCGGCAGCCAAGCGCCTGGGCGCCGAGTGCGCGCGCTACCGGGCCTGCACCGACGCCGCCTACAGCCTCCTGCGCGAGCTGCACGCCCAGCCCGGGCTGCCAGGTGCTGCGGCACGCAAGGTGCGCGACTGGCTGTGCGCGGTGGAGGGCGAGCGCAGCAACATGAGCTCCGCCTCCGGGCCCGACAGCGGCATCGACAGCGCTTCCGTCGAGGACCAGGTGGCGCAGGAGGCCGGCGGGCGAAAGGAGGATGAGGGGGTGCCGCAGCTGCTGACCCTGCAGAACCAGGTGGCGCGGCTGGAGGAGGAGAACCGAGACTTTCTGGCTGCCCTGGAGGACGCCATGGAGCAGTACAAGCTGCAGAGCGACCGGCTGCGTGAGCAGCAGGAGGAGATGGTGGAGCTGAGGCTGCGGTTAGAGCTGGTGCGGCCTGGCTGGGGGTCCCCCGGGCTGCTGCCGGGCCTGCCTTCTGGGTCCTTTCTGCCTCGGCCTCATACAGCCCCCCTGGGGGGTGCCCACGGCCATATGCTGGGCATGGTGCCCCCTGCCTGCCTCAGTGGAGATGAAGTTGGCTCTGAGCAGAGGGGAGAGCAGGTGACAGATGGCAGGGAGGCTGGAGCTGAGTTGCTGGCTGATGTGAACAGGCTGGGAAGTGGCTCTTCAGCTGCATCAGAGGAGGAAGAGGATGAGAAGGAGGAGCCGCCCAGGAGGACCTTACACCTGCGCAGAAATGGGATCAGCAACTGCATCCAGAGGGCGGGGGCTCAGCCAGGGAGTCCATCAGACAGGAGGGGCCCAGAGCTCTGCCTTGAAGAGTTGGAGGCAGCCATCCCAGGGTCCAGAGCAGTTGGCGGGAGCAAGGCCCGGGTTCAGGCCCGCCAGGTCCCCTCTGCCACGGCCTCGGAGTGGCGGCTGGCCCAGGCCCAGCAGAAGATCCGGGAGCTGGCTATCAACATCCGCATGAAGGAGGAGCTCATTGGCGAGCTGGTCTGCACAGGAAAGGCAGCTCAGGCCCTGAACCGCCAGCACAGCCAGCGTATCCGGGAGCTGGAGCAGGAGGCAGAGCAGGTGCGGGCCGAGCTGAGTGAAGGCCAGAGGCAGCTGCGGGAGCTCGAGGGCCAGGAGCCCCAGGATGCCAGTGAGCGGTCTCGGCTCCAGGAGTTCCGCAGGAGGGTCGCTGCGGCCCAGAGCCAGGTGCAGGTGCTGAAGGAAAAGAAGCAGGCCACGGAGCGGCTGGTGTCACTGTCGGCCCAGAGTGAGAAGCGACTGGAGGAGCTGGAGCGGAATGTGCAGCTCATGCGGCAGCAGCAGGGGCAGCTGCAGAGGCGGCTTCGTGAGGAGACAGAGCAGAAGCGGCGCCTGGAGGCGGAGATGAGCAAGCGGCAGCACCGCGTCAAGGAGCTGGAGCTGAAGCATGAGCAGCAGCAGAAGATCCTGAAGATTAAGACGGAGGAGATCGCAGCCTTCCAGAGGAAGAGGCGCAGTGGCAGCAACGGCTCTGTGGTCAGCCTGGAGCAGCAGCAGAAGATCGAGGGACCGAAGAAGTGGCTGGACCAGGAGATGGAGAAGGTGCTACAGCAGCGGCGGGCGCTGGAAGAGCTAGGGGAGGAGCTCCACAAGCGGGAAGCCATTTTGGCCAAGAAGGAGGCCCTAATGCAAGAGAAGACGGGGCTGGAGAGCAAGCGCCTGCGGTCCAGCCAGGCCCTCAATGAGGACATTGTGCGTGTGTCCAGCCGGCTGGAGCACCTGGAGAAGGAGCTGTCGGAGAAGAGTGGGCAGCTGCGGCAGGGCAGCACCCAGAGCCAGCAGCAGATCCGAGGGGAGATTGACAGCCTGCGCCAGGAGAAGGACTCGCTGCTCAAGCAGCGCCTGGAGATCGACAGCAAGCTGCGGCAGGGGAGCCTGCTGTCCCCCGAGGAGGAGCGGACACTGTTCCAGTTGGATGAGGCCATCGAGGCCCTGGATGCTGCCATTGAGTACAAGAATGAGGCCATCACATGCCGCCAGCGGGTGCTTCGGGCCTCAGCCTCTTTGCTATCCCAGTGCGAGATGAACCTCATGGCCAAGCTCAGCTACCTCTCGTCCTCTGAGACCAGAGCCCTCCTCTGCAAGTATTTTGACAAGGTGGTGACGCTCCGAGAGGAGCAGCACCAGCAGCAGATTGCCTTCTCGGAGCTGGAGATGCAGCTGGAGGAGCAGCAGAGGCTGGTATACTGGCTGGAGGTGGCCCTGGAACGGCAACGCCTGGAGATGGACCGCCAGCTGACGCTGCAGCAGAAGGAGCACGAGCAGAACTTGCAGCTGCTCCTGCAGCAGAGTCGAGATCACCTTGGTGAAGGGTTAGCAGACAGCAAGAGGCAGTATGAGGCCCGGATTCAAGCTCTGGAGAAGGAACTAGGCCGCTACATGTGGATAAACCAGGAACTGAAACAGAAGCTCGGCGGTGTGAACACTGCAGGCCATAGCAGAGGTGGGGAGAAGAAGAGCCTGGGTTCGGAGGGCAGACAGGCTCCTGGAAATGAGNNNGAGCTACACCCAGCGCCCGAGCTTCTCCGGCTGTCCCCCCTCACTGAGGGGGCCCCCCGTACCCGGGAAGAGACGCGGGACTTGATCCATGCTCCCTTACCCTTGACCNTGAAACGCTCGAGCCTGGGTGGCGAGGAGCAGGGGTCCTCCGAGGAGCTGAGGCAGCGGGAGGCGGCTGAGCCTCTGCTAGGGCGGGTGATGCCCATGGGTGAAGCAGGCCTGCCCTGGAACTTTGGGCCTTCATCCAAACCCTGGCGGGAACTGCGACGAGCCAGCCCGGGAATGATTGACGTCCGGAAAAACCCTCTG
Saimiri_Boliviensis  ATGGGGCTGGAAGCCCAGAGGCTGCCAGCGGCTGAAGAGGCCCCGGTGCGGGTTGCCCTGCGAGTTCGACCCCTGCTTCCCAAGGAACTGCTCTATGGGCATCAGAGCTGCCTGCAGGTGGAGCCGAGGCTCGGCCGTGTCACCCTGGGCCGGGACCGACACTTCGGCTTCCACGTGGTGCTGGCCGAGGATGCCGGGCAGGAGGCCGTGTACCAGGCCTGTGTCCAGCCCCTCCTCGAGGCCTTCTTTGAAGGCTTCAATGCCACCGTCTTTGCCTATGGTCAGACGGGCTCTGGGAAGACATACACCATGGGGGAAGCCAGTGTGGCCTCCCTCCTCGAGGATGAGCAGGGCATTGTCCCTAGGGCCATGGCCGAGGCCTTCAAGCTCATCGATGAGAACGACCTGCTTGACTGTCTGGTGCATGTGTCCTACCTGGAAGTGTACAAGGAGGAGTTCCGAGACCTGCTTGAGGTGGGCACCGCCAGCCGTGACATTCAGCTCCGGGAAGATGAGCGTGGGAATGCCGTGCTGTGTGGGGTGAAGGAGGTTGACGTGGAGGGCCTGGACGAGGTGCTGAGCCTCCTGGAGATGGGCAACGCGGCGCGGCACACGGGGGCCACACACCTCAACCGCCTGTCCAGCCGCTCGCACACCGTCTTCACCGTCACTCTGGAGCAGCGAGGGCGCACCCCCAGCCGCCTGCCCCGCCCCGCCGCCGGCCAGCTGCTTGTCTCCAAGTTCCATTTTGTGGACCTGGCGGGCTCGGAGAGGGTGCTCAAGACGGGCAGCACCGGCGAGCGCCTCAAGGAGAGCATCCATATCAACAGCAGCCTCCTGGCGCTGGGCAACGTCATCAGCGCCCTGGGGGATCCCCAGCGCCGGGGTAGCCACATCCCCTACCGCGACTCCAAGATCACCCGGATCCTCAAGGACTCCCTGGGCGGGAACGCCAAGACAGTGATGATCGCCTGCGTCAGCCCTTCCTCCTCTGACTTCGACGAGACCCTCAACACCCTCAACTACGCCAGCCGCGCGCAGAACATCCGCAACCGCGCCACGGTCAACTGGCGGCCCGAGGCCGAGCGGCCGGCCGAGGAGGCGGCGAGTGGTGCGCGGGGGCCGCCGCGGCACCGCTCCAAGACCCGCATCATCCATCGCGGCCGGCGCGCCCCGGGCCCCGCCGCCTCCTCCGCCGTGGCCGCCATGCGCCTGGACGCCGAGTGCGCGCGCTACCGGGCCTGCACCGACGCCGCTTACAGCCTCCTGCGCGAGCTGCACGCCCAGCCCGGGCTGCCAGGTGCTGCAGCCCGCAAGGTGCGCGACTGGCTGTGCGCGGTGGAGGGCGAGCGCAGCAACATGAGCTCCGCCTCCGGGCCCGACAGCGGCATCGACAGCGCCTCCGTGGAGGACCGGGCGGCGCAGGGGGCCGGCGGGCGAAAGGAGGATGAGGGGGTGCCGCAGCTGCTGACCCTGCAGAACCAGGTGGCGCGGCTCGAGGAGGAGAACCGAGACTTTCTGGCTGCACTGGAGGACGCCATGGAGCAGTACAAGCTGCAGAGTGACCGGCTGCGTGAGCAGCAGGAGGAGATGGTGGAGCTGCGGCTGCGGTTAGAGCTGGTGCGGCCTGGCTGGGGGGCCCCTGGGCTGCTGCCGGGCCTGCCTTCTGGGTCCTTTCTGCCTCGGCCTCATACAGCCCCCCTGGGGGGCGCCCACAGCCATGTGCTGGGCATGGTGCCGCCTGCCTGCCTCTGTGGAGATGAAGTTGGCTCTGAGCAGAGGGGAGAGCAGGTGACAGATGGCAGGGAGGCTGGAGCTGAGTTGCTGGCTGATGTGAACAGGCTGGGAAGTGGCTCTTCAGCTGCATCAGAGGAGGAAGNNNAGGAGAAGGAGGATCCTCCCAGGCGGACCTTACACCTGCGCAGAAATGGGATCAGCAACTGCATCCAGAGGGTGGGGGCCCAGCCAGGGAGTCCATCAGACAGGAGGGGCCCAGAGCTCTGCCTTGAAGAATTGGAGGCAGCCATCCCAGGGTCCAGAGCAGTTGGTGGGAGCAAGGCCCGGGTTCAGGCCCGCCAGGTCCCCTCTGCTACGGCCTCGGAGTGGCGGCTGGCCCAGGCCCAGCAGAAGATCCGGGAGCTGGCTATCAACATCCGCATGAAGGAGGAGCTCATTGGCGAGCTGGTCTGCACAGGAAAGGCAGCTCAGGCCCTGAACCGCCAGCACAGCCAGCGTATCCGGGAGCTGGAGCAGGAGGCAGAGCGGGTGCGGGCGGAGCTGAGTGAAGGCCAGAGGCAGCTGCGGGAGCTCGAGGGCAAGGAGCCCCAGGATGCCGGTGAGCGGTTTCGGCTCCAGGAGTTCCGCAGGAGGGTCGCTGCGGCCCAGAGCCAGGTGCAGGTGCTGAAGGAAAAGAAGCAGGCCACGGAGCGGCTGGTGTCACTGTCGGCCCAGAGTGAGAAGCGACTGCAGGAGCTGGAGCGGAATGTGCAGCTCATGCGGCAGCAGCAGGGGCAGCTGCAGAGGCGGCTTCGTGAGGAGACGGAGCAGAAGCGGCGCCTAGAGGCAGAGATGAGCAAGCGGCAGCACCGCGTCAAGGAGCTGGAGCTGAAGCATGAGCAGCAGCAGAAGATCCTGAAGATTAAGACGGAGGAGATCGCGGCCTTCCAGAGGAAGAGGCGCAGTGGCAGCAACGGCTCTGTGGTCAGCCTGGAGCAGCAGCAGAAGATCGAGGAGCAGAAGAAGTGGCTGGACCAGGAGATGGAGAAGGTGCTGCAGCAGCGGCGGGCGCTGGAGGAACTAGGGGAGGAGCTCCACAAGCGGGAAGCCATCCTGGCCAAGAAGGAGGCCCTCATGCAAGAGAAGACGGGGCTGGAGAGCAAGCGCCTGCGGTCCAGCCAGGCCCTCAACGAGGACATCGTGCGTGTGTCCAGCCGGCTGGAGCACCTGGAGAAGGAGCTGTCAGAGAAGAGTGGGCAGTTGCGGCAGGGCAGCGCCCAGAGCCAGCAGCAGATCCGAGGGGAGATTGACAGCCTGCGCCAGGAGAAGGACTCGTTGCTCAAGCAGCGCCTGGAGATCGACAGCAAGTTGCGGCAGGGGAGCCTGCTGTCCCCCGAGGAGGAGCGGACGCTGTTCCAGTTGGATGAGGCCATCGAGGCCCTGGATGCTGCCATTGAGTACAAGAATGAGGCCATCACATGCCGCCAGCGGGTGCTTCGGGCCTCAGCCTCTTTGCTGTCGCAGTGCGAGATGAACCTCATGGCCAAGCTCAGCTACCTCTCATCCTCCGAGACCAGAGCCCTTCTCTGCAAGTATTTTGACAAGGTGGTGACGCTCCGAGAGGAGCAGCACCAGCAGCAGATTGCCTTCTCCGAGCTGGAGATGCAGCTGGAGGAGCAGCAGAGGCTGGTGTACTGGCTGGAGGTGGCCCTGGAGCGGCAACGCCTGGAGATGGACCGCCAGCTGACGATGCAGCAGAAGGAGCACGAGCAGAACTTGCAGCTGCTCCTGCAGCAGAGTCGAGATCACCTTGGTGAAGGGTTAGCAGACAGCAAGAGGCAGTATGAGGCCCGGATTCAAGCTCTGGAGAAGGAACTAGGCCGCTACATGTGGATAAACCAGGAACTGAAACAGAAGCTCGGTGGTGTGAACACTGCAGGCCACAGCAGAGGTGGGGAGAAGAGGAGCCTGGGCTCGGAGGGCAGACAGGCTCCCGGAAATGAGGAGGAGCTGCACCCAGCGCCCGAGCTTCTCCAGCTGTGCCCGCTCACTGAGGGGGTCCCCCGTACCCGGGAAGAGATGCAGGATTTGATCCATGCTCCATTACCACTGACCTGGAAACGCTCGAGCCTGGGTGGTGAGGAGCAGGGGTCCTCTGAGGAGCTGAGGCAGCGGGAGGCGGCTGAGCCCCTGATGGGGCGGGTGATGGCCATGGGTGAAGCAGGCCTGCCCTGGAACTTTGGGCCTTCGTCCAAACTCCGGCGGGAACTGCGACGAGCCAGCCCGGGAATGATTGACGTCCGGAAAAACCCCTTG
Cebus_capucinus  ATGGGGCTGGAAGCCCAGAGGCTGCCAGCGACTGAAGAGGCCCCGGTGCGGGTTGCCCTGCGAGTTCGACCCCTGCTTCCCAAGGAGCTGCTGTACGGGCATCAGAGCTGCCTGCAGGTGGAGCCGAGGCTCGGCCGTGTCACCCTGGGCCGGGACCGACACTTCGGCTTCCACGTGGTGCTGGCCGAGGATGCCGGGCAGGAGGCCGTGTACCAAGCCTGTGTCCAGCCCCTCCTTGAGGCCTTCTTTGAGGGCTTCAATGCCACCGTCTTTGCCTATGGTCAGACGGGCTCTGGGAAGACATACACCATGGGGGAAGCCAGTGTGGCCTCCCTGCTCGAGGATGAGCAGGGCATTGTCCCGAGGGCCATGGCCGAGGCCTTCAAGCTCATCGATGAGAACGACCTGCTTGACTGTCTAGTGCATGTGTCCTACCTGGAAGTGTACAAGGAGGAGTTCCGAGACCTGCTTGAGGTGGGCACCGCCAGCCGTGACATCCAGCTCCGGGAAGATGAGCGTGGGAATGTTGTGCTGTGTGGGGTGAAGGAGGTTGACGTGGAGGGCCTGGACGAGGTGCTGAGCCTCCTGGAGATGGGCAACGCGGCGCGGCATACGGGGGCGACACACCTCAACCGGCTGTCCAGCCGCTCGCACACTGTCTTCACCGTCACTCTGGAGCAGCGAGGGCGCACCCCCAGTCGCCTGCCCCACCCCGCCGCCGGCCAGCTGCTTGTCTCCAAGTTCCATTTTGTGGACCTGGCGGGCTCGGAGAGGGTGCTCAAGACTGGCAGCACCGGCGAGCGCCTCAAGGAGAGCATCCAGATCAACAGCAGCCTCCTGGCGCTGGGCAATGTCATCAGCGCCCTGGGGGACCCCCAGCGCCGGGGTAGCCACATCCCCTACCGCGACTCCAAGATCACCCGGATCCTCAAGGACTCCCTGGGCGGGAACGCCAAGACGGTGATGATCGCCTGCGTCAGCCCTTCCTCCTCCGACTTCGACGAGACCCTCAACACCCTCAACTACGCCAGCCGCGCGCAGAACATCCGCAACCGCGCCACCGTCAACTGGCGGCCCGAGGCCGAGCGGCCGTCCGAGGACGCGGCGAGTGGTGCGCGGGGGCCGCCGCGGCATCGCTCCGAGACCCGCATCATCCACCGCGGCCGGCGCGCCCCGGGCCCCGCCTCCTCCTCCGCCGCGGCCGCCCTGCGCCTGGGCGCCGAGTGCGCGCGCTACCGGGCCTGCACCGACGCCGCCTACAGCCTCCTGCGCGAGCTGCACGCCCAGCCCGGGCTGCCAGGTGCTGCGGCCCGCAAGGTGCGCGACTGGCTGTGCGCGGTGGAGGGCGAGCGCAGCAACGTGAGCTCCGCCTCCGGGCCCGACAGCGGCATCGACAGCGCCTCCGTCGAGGACCAGGCGGCGCAGAGGGCCGGCGGGCGAAAGGAGGATGAGGGGGTGCCGCAGCTGCTGACCCTGCAGAACCAGGTGGCGCGGCTGGAAGAGGAGAACCGAGACTTTCTGGCTGCACTGGAGGACGCCATGGAGCAGTACAAGCTGCAGAGCGACCGGCTGCGTGAGCAGCAGGAGGAGATGGTGGAGCTGCGGCTGCGGTTAGAGCTGGTGCGGCCTGGCTGGGGGGCCCCTGGGCTGCTGCCGGGCCTGCCTTCCGGGTCCTTTCTGCCTCGGCCTCATACAGCTCCCCTGGGGGGCGCCCACAGCCATGTGCTGGGCATGGTGCCCCCTGACTGCCTCTGTGGAGATGAAGTTGGCTCTGAGCACAGGAGAGAGCAGGTGACAGATGGCAGGGAGGCTGGAGCTGAGCTGCTGGCTGATGTGAACAGGCTGGGAAGTGGCTCTTCAGCTGCATCAGAGGAGGNNNNNNNNNAGAAGGAGGATTCGCCCAGGCGGACCTTACACCTGCGCAGAAATGGGATCAGTAACTGCATCCAGAGGGCGGGGGCCCAGCCAGGGAGTCCATCAGACAGGAGGGCCCCAGAGCTCTGCCTTGAAGAGTTGGAGGCAGCCATCCCAGGGTCCAGAGCAGTTGGTGGGAGCAAGGCCCGGGTTCAGGCCTGCCAGGTCCCCTCTGCCATGGCCTCGGAGTGGCGGCTGGCCCAGGCCCAGCAGAAGATCCGGGAGCTGGCTATCAACATCCGCATGAAGGAGGAGCTCATTGGCGAGCTGGTCTGCACAGGAAAGGCAGCTCAGGCCCTGAACCGCCAGCACAGCCAGCGTATCCGGGAGCTGGAGCAGGAGGCAGAGCAGGTGCGGGCTGAGCTGAGTGAAGGCCAGAGGCAGCTGCGGGAGCTGGAGGGCAAGGAGCCCCAGGATGCCGGCGAGCGGTCTCGGCTCCAGGAGTTCCGCAGGAGGGTCGCTGCGGCCCAGAGCCAGGTGCAGGTGCTGAAGGAAAAGAAGCAGGCCACGGAGCGGCTGGTGTCACTGTCGGCCCAGAGTGAGAAGCGACTGCAAGAGCTGGAGCGGAATGTGCAGCTCATGCGGCAGCAGCAGGGGCAGCTGCAGAGGCGGCTTCGTGAGGAGACAGAGCAGAAGCGGCGCCTGGAGGCGGAGATGAGCAAGCGGCAGCACCGCGTCAAGGAGCTGGAGCTGAAGCATGAGCAGCAGCAGAAGATCCTGAAGATTAAGACGGAGGAGATTGCAGCCTTCCAGAGGAAGAGGCGCAGTGGCAGCAACGGCTCTGTGGTCAGCCTGGAGCAGCAGCAGAAGATCGAGGAGCAGAAGAAGTGGCTGGACCAGGAGATGGAGAAGGTGCTGCAGCAGCGGCGGGCGCTGGAGGAGCTAGGGGAGGAGCTCCGCAAGCGGGAAGCCATCCTGGCCAAGAAGGAGGCCCTAATGCAAGAGAAGACAGGGCTGGAGAGCAAGCGCCTGCGGTCCAGCCAGGCCCTCAACGAGGACATCGTGCGTGTGTCCAGCCGGCTGGAGCACCTGGAGAAGGAGCTGTCAGAGAAGAGTGGGCAGCTGCGGCAGGGCAGCGCCCAGAGCCAGCAGCAGATCCGAGGGGAGATTGACAGCCTGCGCCAGGAGAAGGACTCGCTGCTCAAGCAGCGCCTGGAGATCGACAGCAAGCTGCGGCAGGGGAGCCTGCTGTCCCCCGAGGAGGAGCGGACGCTGTTCCAGTTGGATGAGGCCATTGAGGCCCTGGATGCTGCCATTGAGTACAAGAATGAGGCCATCACATGCCGCCAGCGAGTGCTTCGGGCCTCAGCCTCTTTGCTGTCCCAGTGCGAGATGAACCTCATGGCCAAGCTCAGCTACCTCTCGTCCTCTGAGACCAGAGCCCTCCTCTGCAAGTATTTTGACAAGGTGGTGACGCTCCGAGAGGAGCAGCACCAGCAGCAGATTGCCTTCTCTGAGCTGGAGATGCAGCTGGAGGAGCAGCAGAGGCTGGTGTACTGGCTGGAGGTGGCCCTGGAGCGGCAACACCTGGAGATGGACCGCCAGCTGACGCTGCAGCAGAAGGAGCACGAGCAGAACTTGCAGCTGCTCCTGCAGCAGAGTCGAGACCACCTTGGTGAAGGGTTAGCAGACAGCAAGAGGCAGTATGAGGCCCGGATTCAAGCTCTGGAGAAGGAACTAGGCCGCTACATGTGGATAAACCAGGAACTGAAACAGAAGCTCGGTGGTGTGAACACTGCAGGCCACAGCAGAGGGGGGGAGAAGAGGAGCCTGGGCTCGGAGGGCAGACAGGCTCCCGGAAATGAGGAGGAGCTGCACCCAGCGCCCGAGCTTCTCCGGCTGTCCCCCCTCACTGAGGGGGCCCCCCGTACCCGGGAAGAGATGCGGGACTTGATCCATGCTCCATTACCCTTGACCTGGAAACGCTCGAGCCTGGCTGGCGAGGAGCAGGGGTCCTCCGAGGAGCTGAGGCAACGGGAGGCGGCTGAGCCCCTGCTGGGGCGGGTGATGCCCATGGGTGAAGCAGGCCTGCCCTGGAACTTTGGGCCTTCGTCCAAGCTCCGGCGGGAACTGCGACGAGCCAGCCCGGGAATTATTGACGTCCGGAAAAACCCCTTG
Aotus_nancymaae  ATGGGGCTGGAAGCCCAGAGGCTGCCAGCGGCTGAAGAGGCCCCGGTGCGGGTTGCCCTGCGAGTTCGACCCCTTCTTCCCAAGGAGCTGCTGTACGGGCATCAGAGCTGCCTGCAGGTGGAGCCGAGGCTCGGCCGCGTCACCCTGGGCCGGGACCGACACTTCGGCTTCCACGTGGTGCTGGCCGAGGATGCCGGGCAGGAGGCCGTGTACCAGGCCTGTGTCCAGCCCCTCCTCGAGGCCTTCTTTGAGGGCTTCAATGCCACTGTCTTTGCCTATGGTCAGACGGGCTCCGGGAAGACGTACACCATGGGGGAAGCCAGTGTGGCCTCCCTCCTCGAGGATGAGCAGGGCATTATCCCGAGGGCTATGGCCGAGGCCTTCAAGCTCATCGATGAGAACGACCTGCTTGACTGTCTGGTGCATGTGTCCTACCTGGAAGTGTACAAGGAGGAGTTCCGAGACCTGCTTGAGGTGGGCACCGCCAGCCGTGACATCCAGCTCCGGGAAGATGAGCGTGGGAATGTTGTGCTGTGTGGGGTGAAGGAGGTTGACGTGGAGGGCCTGGACGAGGTGCTGAGCCTCCTGGAGATGGGAAACGCGGCGCGGCATACGGGGGCCACGCACCTCAACCGCCTGTCCAGCCGCTCGCACACCGTCTTCACTGCGACTCTGGAGCAGCGAGGGCGCACCCCCAGCCGCCTGCCCCGCCCCGCCGCCGGCCAGCTGCTTGTCTCCAAGTTCCATTTTGTGGACCTGGCTGGCTCGGAGAGGGTGCTCAAGACAGGCAGCACCGGCGAGCGCCTCAAGGAGAGCATCCAGATCAACAGCAGCCTCCTGGCGCTGGGCAACGTCATCAGCGCCTTGGGGGACCCCCAGAGCCGGGGTAGCCACATCCCCTACCGCGACTCCAAGATCACCCGGATCCTCAAGGACTCCCTGGGCGGGAACGCCAAGACGGTAATGATCGCCTGCGTCAGCCCTTCCTCCTCCGACTTCGACGAGACCCTCAACACCCTGAACTACGCCAGCCGCGCGCAGAACATCCGCAACCGCGCCACGGTCAACTGGCGGCCCGAGGCCGAGCGGCCGTCGGAGGAGGCAGCGAGTGGTGAGCGGGGGCTGCCGCGGCACCGCTCCGAGACCCGCATCATCCACCGCGGCCGGCGCGCCCCAGGCCCCGCCTCCTCCTCCGCCGCGGCCGCCATGCGCCTGGGCGCCGAGTGTGCGCGCTACCGGGCCTGCACCGACGCCGCCTACAGCCTCCTGCGCGAGCTGCACGCCCAGTCCGGGCTGCCAGGTGCTGCGGCCCGCAAGGTGCGCGACTGGCTGTGCGCGGTGGAAGGCGAGCGCAGCAACATGAGCTCCGCCTCCGGGCCCGACAGCGGCATCGACAGCGCTTCCGTCGAGGACCAGGCGGCGCAGGGGACCGGCGGGCGAAAGGAGGATGAGGGGGTGCCGCAGCTGCTGACCCTGCAGAACCAGGTGGCGCGGCTGGAGGAGGAGAACCGAGACTTTCTGGCTGCACTGGAGGACGCCATGGAGCAGTACAAGCTGCAGAGCGACCGGCTGCGTGAGCAGCAGGAGGAGATGGTGGAGCTGCGGCTGCGGTTAGAGCTGGTGCGGCCTGGCTGGGGGGCCCCTGAGCTGCTGCCGGGCCTGCCTTCTGGGTCCTTTCTGCCTCGGCCTCATACAGCCCCCCTGGGGGGCGCCCACAGCCATGTGCTGGGCATGGTGCCCCCTGCCTGCCTCTGTGGAGATGAAGTTGGCTCTGAACAGAGGGGAGAGCAGGTGACAGATGGCAGGGAGGCTGGAGCTGAGTTGCTGGCTGACGTGAACAGGCTGGGAAGTGGCTCTTCAGCTGCATCAGAGGAGGAAGAAGAGGAGAAGGAGGAGCCACCCAGGCGGACCTTACACCTGCGCAGAAATGGGATCAGCAACTGCATCCAGAGGGCGGGGGCCCAGCCAGGGAGTCCATCAGACAGGAGGGGCCCAGAGCTCTGCCTTGAAGAGTTGGAGGCAGCCATCCCAGGGTCCAGAGCAGTTGGCGGGAGCAAGGCCCGGGTTCAGGCCCGCCAGGTCCCCTCTGCCACGGCCTCGGAGTGGCGGCTGGCCCAGGCCCAGCAGAAGATCCGGGAGCTGGCTATCAACATCCGCATGAAGGAGGAGCTCATTGGCGAGCTGGTCTGCACAGGAAAGGCAGCTCAGGCCCTGAACCGCCAGCACAGCCAGCGTATCCGGGAGCTGGAGCAGGAGGCAGAGCGGGTGCGGGCTGAGCTGAGTGAAGGCCAGAGGCAGCTGCGGGAGCTCGAGGGCAAGGAGCCCCAGGATGCCGGCGAGCGGTCTCGGCTCCAGGAGTTCCGCAGGAGGGTCGCTGCGGCCCAAAGCCAGGTGCAGGTGCTGAAGGAAAAGAAGCAGGCCACGGAGCGGCTGGTGTCACTGTCAGCCCAGAGTGAGAAGCGACTGCAGGAGCTGGAGCGGAATGTGCAGCTCATGCGGCAGCAGCAGGGGCAGCTGCAGAGGCGGCTTCGTGAGGAGACGGAGCAGAAGCGGCGCCTGGAGGCGGAGATGAGCAAGCGGCAGCACCGCGTCAAGGAGCTGGAGCTGAAGCATGAGCAGCAGCAGAAGATCCTGAAGATTAAGACGGAGGAGATCGCGGCCTTCCAGAGGAAGAGGCGCAGTGGCAGCAACGGCTCTGTGGTCAGCCTGGAGCAGCAGCAGAAGATCGAGGAGCAGAAGAAGTGGCTGGACCAGGAGATGGAGAAGGTGCTGCAGCAGCGGCGGGCGCTGGAGGAGCTAGGGGAGGAGCTCCACAAGCGGGAAGCCATCCTGGCCAAGAAGGAGGCCCTAATGCAAGAGAAGACGGGGCTGGAGAGCAAGCGCCTGCGGTCCAGCCAGGCCCTCAACGAGGATATCGTGCGTGTGTCCAGCCGGCTGGAGCACCTGGAGAAGGAGCTGTCAGAGAAGAGTGGGCAGCTGCGGCAGGGCAGCGCCCAGAGCCAGCAGCAGATCCGAGGGGAGATTGACAGCCTGCGCCAGGAGAAGGACTCGCTGCTCAAGCAGCGCCTGGAGATCGACAGCAAGCTGCGGCAGGGGAGCCTGCTGTCCCCCGAGGAGGAGCGGACACTGTTCCAGTTGGATGAAGCCATCGAGGCCCTGGATGCTGCCATTGAGTACAAGAATGAGGCCATCACATGCCGCCAGCGGGTGCTTCGGGCCTCAGCCTCTTTGCTGTCCCAGTGTGAGATGAACCTCATGGCCAAGCTCAGCTACCTCTCGTCCTCCGAGACCAGAGCCCTCCTCTGCAAGTATTTTGACAAGGTGGTGACGCTTCGAGAGGAGCAGCACCAGCAGCAGATTGCCTTCTCGGAGCTGGAGATGCAGCTGGAGGAGCAGCAGAGGCTGGTGTACTGGCTGGAGGTGGCCCTGGAGCGGCAACGCCTGGAGATGGACCGCCAGCTGACGCTGCAGCAGAAGGAGCACGAGCAGAACTTGCAGCTGCTCCTGCAGCAGAGTCGAGACCACCTTGGTGAAGGGTTAGCAGACAGCAAGAGGCAGTATGAGGCCCGGATTCAAGCTCTGGAGAAGGAACTAGGCCGCTACATGTGGATAAACCAGGAACTGAAACAGAAGCTTGGTGGTGTGAACACTGCAGGCCACAGCAGAGGTGGGGAGAAGAGGAGCCTGGGCTCGGAGGGCAGACAGGCTCCCGGAAATGAGGAGGAGCTGCACCCAGCGCCCGAGCTTCTCCAGCTGTCCCCCCTCACTGAGGGGGCCCCCCGTACCCGGGAAGAGATGCGGGACTTGATCCATGCTCCATTACCCTTGACCTGGAAACGCTCGAGCCTGGGTGGCGAGGAGCAGGGGTCCTCCGAGGAGCTGAGGCAGCGGGAGGCAGCTGAGCCCCTGCTGGGGCGAGTGATGCCCATGGGTGAAGCAGGCCTGCCCTGGAACTTTGGGCCTTTGTCCAAACCCCGGCGGGAACTGCGACGAGCCAGCCCGGGAATGATTGACGTCCGGAAAAACCCCTTG
