# Supplementary material for: Equivocal evidence for a link between megalencephaly-related genes and primate brain size evolution
Source: Sci Rep. 2022 Jun 28;12:10902. doi: 10.1038/s41598-022-12953-4 (PMC9239989; doi:10.1038/s41598-022-12953-4)
Supplement: Supplementary file 10 — Supplementary Information 10. [file 41598_2022_12953_MOESM10_ESM.phy]

 23 7647
Tarsius_syrichta  ATGCTTGGAACCGGCCCTGCCGCCGCCACCACAGCTACCACCACATCCAGCAATGTGAGCGTCCTGCAGCAGTTCGCCAGCGGCCTGAAGAGCCGGAGTGAGGAGACCAGGGCCAAGGCTGCCAAGGAGCTCCAGCACTATGTCACCATGGAGCTTCGGGAGATGAGTCAAGAAGAGTCTACTCGCTTCTATGACCAGTTGAACCATCACATTTTTGAGTTGGTTTCCAGCTCAGATGCCAATGAGAGGAAGGGTGGCATCTTGGCCATAGCCAGCCTCATAGGAGTGGAAGGTGGGAATGCCACCCGGATTGGCAGATTTGCCAACTATCTTCGGAACCTCCTCCCCTCCAGTGACCCAGTTGTCATGGAAATGGCATCTAAGGCTATTGGCCGCCTTGCCATGGCAGGGGACACCTTCACTGCTGAGTACGTGGAATTTGAAGTGAAGCGAGCCCTAGAATGGCTGGGTGCTGACCGCAATGAGGGCCGGAGACATGCAGCTGTCCTTGTTCTCCGTGAGCTGGCCATCAGCGTCCCCACCTTCTTCTTCCAGCAAGTACAGCCCTTCTTTGACAACATTTTTGTGGCTGTGTGGGACCCCAAACAAGCCATCCGTGAGGGCGCTGTAGCGGCCCTTCGTGCCTGTCTGATTCTCACCACCCAGCGTGAGCCAAAGGAGATGCAGAAGCCTCAGTGGTACAGGCACACGTTTGAAGAAGCAGAGAAAGGGTTTGACGAGACCTTGGCCAAGGAGAAGGGCATGAATCGGGATGATCGGATCCATGGAGCGCTGCTGATCCTCAATGAGCTGGTCCGAATCAGCAGCATGGAGGGGGAGCGTCTGAGAGAAGAAATGGAAGAAATCACGCAGCAGCAACTGGTACACGACAAGTACTGCAAGGACCTCATGGGTTTCGGCACAAAACCACGGCACATCACTCCCTTCACCAGCTTCCAGGCCGTGCAGCCCCCACAGTCCAATGCCTTGGTGGGGCTGCTGGGGTACAGCTCTCACCAGGGCCTCATGGGATTTGGGGCTTCCCCCAGCCCAGCTAAGTCCACCCTGGTGGAGAGCCGGTGTTGCAGAGACTTGATGGAGGAGAAGTTTGATCAGGTGTGCCAGTGGGTGCTAAAATGCAGGAATAGCAAGAACTCGTTGATCCAAATGACAATCCTTAATTTGTTGCCCCGCTTGGCTGCATTCCGACCTTCTGCCTTCACAGATACCCAGTACCTTCAAGATACCATGAACCATGTCCTGAGCTGTGTCAAGAAGGAGAAGGAGCGTACAGCAGCCTTCCAAGCCCTGGGACTACTTTCCGTGGCTGTGAGATCCGAGTTTAAGGTCTATTTGCCTCGTGTGCTGGACATCATCCGTGCAGCCCTACCCCCTAAGGACTTTGCCCACAAGAGGCAGAAGGCAATGCAGGTAGATGCCACCGTCTTCACTTGCATCAGCATGCTGGCTCGGGCAATGGGGCCTGGCATCCAGCAGGATATCAAGGAGCTACTGGAGCCCATGCTGGCAGTGGGACTGAGCCCTGCCCTCACTGCTGTGCTCTATGACCTGAGCCGTCAGATTCCACAGCTGAAGAAGGACATCCAGGATGGGCTCCTGAAGATGCTGTCCCTGGTCCTTATGCACAAACCCCTCCGACACCCAGGCATGCCCAAGGGCCTGGCACATCAGCTGGCCTCCCCTGGCCTCACAACCCTCCCTGAGGCCAGTGATGTGGGCAGCATCACTCTTGCCCTTCGAACCCTTGGCAGCTTTGAATTTGAAGGCCACTCTCTGACCCAGTTTGTCCGCCACTGCGCGGATCATTTCCTGAATAGTGAGCACAAGGAGATCCGCATGGAAGCTGCTCGCACCTGCTCCCGCCTTCTTACGCCTTCCATCCACCTCATCAGTGGCCATGCTCATGTGGTTAGCCAGACTGCAGTGCAAGTGGTGGCAGATGTGCTTAGCAAACTGCTTGTGGTTGGGATAACAGATCCTGACCCCGACATTCGCTACTGTGTCTTGGCATCCCTGGATGAGCGCTTTGATGCACACCTGGCCCAGGCAGAGAACTTGCAGGCTCTGTTTGTGGCCCTGAATGACCAGGTGTTTGAGATCCGGGAGCTGGCCATCTGCACTGTGGGTCGACTCAGTAGCATGAACCCGGCCTTTGTCATGCCTTTCCTGCGCAAGATGCTTATCCAGATTTTGACAGAACTGGAGCACAGTGGCATTGGAAGAATCAAAGAGCAGAGTGCCCGCATGCTGGGGCACCTGGTCTCCAATGCCCCCCGTCTCATCCGCCCCTACATGGAGCCTATTCTGAAGGCTTTAATTTTGAAACTGAAAGATCCAGACCCTGATCCAAACCCAGGTGTGATCAATAATGTCTTGGCTACGATAGGAGAATTGGCTCAGGTAAGTGGCCTGGAAATGAGAAAATGGGTTGATGAACTTTTTATTATCATCATGGACATGCTCCAGGATTCCTCTCTATTGGCGAAAAGGCAGGTGGCTCTGTGGACACTGGGACAATTGGTGGCCAGCACTGGCTATGTGGTGGAGCCCTACAGAAAGTACCCCACTTTGCTTGAGGTGCTATTGAATTTTCTGAAGACTGAACAGAACCAGGGTACACGGAGAGAGGCCATCCGTGTGTTAGGACTTTTAGGGGCTTTGGATCCCTACAAGCACAAAGTGAACATTGGCATGATCGACCAGTCCCGGGACGCCTCTGCTGTCAGCCTGTCAGAGTCCAAGTCAAGTCAGGATTCCTCTGACTACAGCACCAGTGAGATGCTTGTCAACATGGGAAACCTGCCTCTGGATGAGTTCTACCCAGCTGTGTCCATGGTGGCCCTGATGCGGATCTTCCGAGACCAGTCCCTCTCTCACCATCACACCATGGTTGTTCAGGCCATCACCTTCATCTTCAAGTCTCTGGGACTCAAGTGTGTGCAGTTCCTGCCCCAAGTCATGCCCACATTCCTTAATGTAATTCGGGTCTGTGATGGGGCCATCCGGGAATTCTTGTTCCAGCAGCTGGGAATGTTGGTGTCCTTTGTGAAGAGCCACATCAGACCTTACATGGATGAAATAGTCACCCTTATGAGAGAATTCTGGGTCATGAACACCTCAATCCAGAGCACGATCATCCTTCTCATTGAGCAGATTGTGGTAGCCCTTGGGGGTGAATTTAAGCTCTACCTCCCCCAGCTGATCCCACACATGCTGCGCGTGTTCATGCATGACAATAGCCCAGGCCGCATAGTGTCCATCAAGTTGTTGGCTGCAATCCAGCTGTTTGGTGCTAACTTGGATGACTATCTGCATTTGCTGTTGCCTCCTATTGTGAAGTTGTTTGATGCCCCTGAAGTGCCATTGCCATCACGAAAGGCAGCGCTAGAAACTGTAGACCGCCTGACGGAGTCCTTGGATTTCACTGACTATGCCTCCCGGATCATTCACCCTATTGTTCGAACACTAGATCAGAGCCCAGAGCTGCGCACCACAGCCATGGACACATTGTCTTCACTTGTCTTTCAGTTGGGAAAGAAGTACCAAATTTTCATTCCAATGGTGAATAAAGTTCTGGTACGTCACCGAATCAACCATCAGCGCTATGATGTGCTCATCTGCAGGATTGTTAAGGGATACACCCTTGCTGATGAAGAGGAGGACCCTTTGATTTACCAGCATCGAATGCTTAGGAGTGGCCAAGGGGATGCATTGGCCAGTGGACCAGTAGAAACGGGCCCCATGAAGAAACTGCATGTCAGCACCATCAACCTCCAAAAGGCCTGGGGAGCTGCCAGAAGGGTTTCCAAAGATGACTGGCTGGAATGGCTGAGACGACTGAGCCTAGAGCTGCTGAAGGACTCCTCATCACCCTCCCTACGTTCCTGCTGGGCTCTGGCACAGGCCTACAACCCCATGGCCAGGGATCTCTTCAACGCTGCATTTGTGTCCTGCTGGTCTGAACTGAACGAAGACCAGCAAGATGAGCTTATTAGAAGCATCGAGTTGGCCCTCACCTCACAAGACATCGCTGAAGTTACACAAACGCTCTTAAATTTGGCTGAATTCATGGAACACAGTGACAAGGGTCCCCTGCCACTGAGAGACGACAATGGCATTGTTCTGCTGGGGGAGAGAGCTGCCAAGTGCCGAGCATATGCCAAAGCACTACACTACAAAGAACTGGAGTTCCAGAAAGGTCCCACCCCCGCCATTCTAGAGTCTCTCATCAGCATCAATAATAAGCTACAGCAGCCAGAGGCAGCTGCCGGGGTGTTAGAATATGCAATGAAACACTTTGGAGAGCTGGAAATCCAGGCTACCTGGTATGAGAAACTGCATGAGTGGGAGGATGCTCTTGTGGCCTATGATAAGAAAATGGACACCAACAAGGATGACCCAGAACTGATGCTGGGCCGCATGCGCTGTCTCGAGGCCTTGGGGGAATGGGGGCAGCTCCACCAGCAGTGCTGTGAAAAGTGGACTCTGGTGAATGATGAGACCCAAGCCAAGATGGCCCGGATGGCTGCTGCAGCTGCATGGGGGTTAGGTCAGTGGGACAGCATGGAAGAATATACCTGTATGATCCCTCGGGATACCCACGATGGGGCATTTTATAGAGCCGTGCTGGCACTACATCAGGACCTCTTCTCCTTGGCACAACAGTGCATTGACAAGGCCCGGGACCTGCTAGATGCTGAGTTAACTGCAATGGCAGGAGAGAGCTACAGTCGGGCATATGGGGCCATGGTTTCTTGCCACATGCTGTCCGAGCTGGAGGAGGTTATCCAGTACAAACTGGTGCCTGAGCGGCGAGAGATCATCCGGCAGATCTGGTGGGAGAGACTGCAGGGCTGCCAGCGTATCGTAGAGGACTGGCAGAAAATCCTTATGGTGCGGTCCCTTGTGGTCAACCCTCATGAGGACATGAGAACCTGGCTCAAGTACGCAAGCCTCTGTGGCAAGAGCGGCAGGCTGGCTCTTGCTCATAAAACCTTAGTGTTGCTCCTGGGAGTTGATCCGTCTCGGCAACTTGACCATCCTCTGCCAACAGTTCACCCCCAGGTGACCTATGCCTACATGAAAAACATGTGGAAGAGCGCCCGCAAGATCGATGCTTTCCAGCACATGCAGCACTTTGTCCAAACCATGCAGCAACAGGCCCAGCATGCCATTGCTACTGAGGACCAGCAGCACAAGCAGGAACTACACAAGCTCATGGCCCGGTGCTTCCTGAAACTTGGGGAGTGGCAGCTGAACCTACAGGGCATCAACGAGAGCACAATCCCTAAAGTGCTACAGTACTACAGTGCTGCCACGGAACACGACCGCAGTTGGTACAAGGCCTGGCACGCATGGGCAGTGATGAACTTCGAAGCTGTACTACACTACAAACATCAGAACCAGGCCCGTGACGAGAAGAAGAAACTACGCCACGCCAGCGGAGCCAACATCACCAATACCACCACTGCCGCCACCACAGCTGCCACTGCCACCACCACTGCCAGCACTGAGGGCAGCAACAGCGAGAGCGAGGCTGAGAGCACCGAGAACAGCCCCACTCCATCGCCTCTGCAGAAGAAGGTCACTGAGGATCTATCCAAAACCCTCTTGATGTACACTGTGCCTGCTGTCCAGGGCTTCTTCCGTTCTATCTCCTTGTCACGAGGCAACAACCTCCAGGATACACTCAGAGTTCTCACCTTATGGTTCGATTATGGTCACTGGCCGGATGTCAATGAAGCCTTAGTGGAAGGGGTGAAAGCGATCCAGATTGACACTTGGTTACAGGTTATACCTCAGCTCATTGCAAGGATTGATACGCCCAGACCCTTGGTGGGACGTCTCATCCACCAACTGCTCACAGACATTGGTCGATACCACCCTCAGGCCCTCATTTACCCCCTGACTGTGGCTTCTAAGTCTACCACAACGGCCCGTCACAATGCAGCCAACAAGATCCTGAAGAACATGTGTGAGCACAGTAACACCCTGGTGCAGCAGGCCATGATGGTGAGTGAGGAGCTGATCCGAGTGGCCATACTCTGGCATGAGATGTGGCACGAAGGCCTGGAAGAGGCATCTCGCTTGTACTTTGGGGAGAGGAATGTGAAAGGCATGTTTGAGGTGCTGGAGCCCCTGCATGCTATGATGGAACGGGGCCCCCAGACTCTGAAGGAAACGTCCTTTAATCAGGCATATGGCAGAGATTTAATGGAGGCCCAAGAGTGGTGCAGGAAGTACATGAAGTCAGGGAATGTCAAGGATCTCACCCAAGCCTGGGACCTCTACTACCATGTGTTCAGGCGAATCTCAAAGCAGCTGCCTCAGCTCACATCCTTAGAGCTGCAATATGTTTCCCCAAAACTTCTGATGTGCCGGGACCTTGAGTTGGCTGTGCCAGGAACGTATGACCCCAACCAGCCAATCATTCGCATTCAGTCCATAGCCCCGTCTTTGCAAGTCATCACATCCAAGCAGAGGCCCCGGAAATTGACACTTATGGGCAGCAACGGGCACGAGTTTGTTTTCCTCCTGAAAGGCCATGAAGATTTGCGGCAGGATGAGCGCGTGATGCAGCTCTTTGGCCTGGTTAACACCCTTCTGGCCAATGACCCAACATCTCTCCGGAAAAACCTCAGCATCCAGAGATATGCTGTCATACCTTTATCAACCAACTCAGGCCTCATTGGCTGGGTCCCCCACTGTGATACACTGCACGCCCTCATCCGGGACTACAGGGAGAAGAAGAAGATCCTCCTCAACATTGAGCATCGCATCATGTTGCGGATGGCTCCAGACTATGACCACTTGACTCTAATGCAGAAGGTGGAGGTATTTGAACACGCTGTGAATAACACCGCCGGGGATGACCTGGCCAAGCTGCTGTGGCTGAAAAGTCCCAGCTCCGAGGTCTGGTTTGACCGAAGAACCAATTATACCCGCTCTTTAGCTGTCATGTCAATGGTTGGATATATTTTGGGCCTGGGAGATAGACACCCATCTAACCTGATGCTGGACCGGCTGAGTGGGAAGATCCTGCACATTGACTTTGGGGACTGCTTTGAGGTTGCTATGACCAGAGAGAAGTTTCCAGAGAAGATTCCATTTAGACTAACAAGAATGTTGACCAATGCTATGGAGGTTACTGGCCTGGATGGCAACTACAGAATCACATGCCACACGGTAATGGAAGTCCTTCGGGAACACAAGGATAGTGTCATGGCTGTGCTAGAAGCCTTCGTCTATGACCCCTTGCTGAACTGGAGGCTCATGGACACAAATACCAAAGGCAACAAGCGATCCCGAACGAGGACAGATTCCTACTCTGCTGGCCAGTCAGTAGAAATTTTGGATGGTGTGGAACTTGGGGAACCAGCCCATAAGAAAACGGGGACCACAGTGCCAGAATCTATTCATTCTTTCATTGGAGACGGTTTGGTGAAACCAGAGGCCCTAAATAAGAAAGCTATTCAGATTATTAACAGGGTTCGAGATAAGCTCACTGGTCGAGACTTCTCCCATGATGACACTCTGGATGTTCCAACACAAGTTGAGCTGCTTATCAAACAAGCAACATCCCACGAAAACCTCTGCCAGTGCTACATTGGCTGGTGCCCTTTCTGG
Callithrix_jacchus  ATGCTTGGAACTGGACCTGCCGCCGCCACCACCACTGCCACCATATCTAGCAATGTGAGCGTTCTGCAGCAGTTTGCCAGCGGCTTGAAGAGCCGGAATGAGGAGACCAGGGCCAAAGCTGCCAAGGAGCTCCAGCACTATGTCACCATGGAGCTCCGAGAGATGAGTCAAGAGGAGTCTACTCGCTTCTATGACCAGCTGAACCATCACATTTTTGAATTGGTTTCCAGCTCAGATGCCAATGAGAGGAAAGGTGGCATCTTGGCCATAGCCAGCCTCATAGGAGTGGAAGGTGGGAATGCCACCCGAATTGGCAGATTTGCCAACTATCTTCGGAACCTCCTCCCCTCCAATGACCCAGTTGTCATGGAAATGGCATCCAAGGCCATTGGCCGCCTTGCCATGGCAGGGGACACTTTCACTGCCGAATATGTGGAATTTGAGGTGAAGCGAGCCCTGGAATGGCTGGGTGCTGACCGCAATGAGGGCCGGAGACACGCAGCTGTCCTGGTTCTCCGTGAGCTGGCCATCAGCGTCCCTACCTTCTTCTTCCAGCAAGTGCAGCCCTTCTTTGACAACATTTTTGTGGCCGTGTGGGACCCCAAACAGGCCATCCGTGAGGGAGCTGTAGCCGCCCTTCGTGCCTGTCTGATTCTTACCACCCAGCGTGAGCCAAAGGAGATGCAGAAGCCTCAGTGGTACCGGCACACATTTGAAGAAGCAGAGAAGGGGTTTGATGAGACCTTGGCCAAAGAGAAGGGCATGAATCGGGATGATCGGATCCATGGAGCCTTGCTGATCCTTAACGAGCTGGTCCGAATCAGCAGCATGGAGGGAGAGCGTCTGAGAGAAGAAATGGAAGAAATCACCCAGCAGCAGCTGGTACACGACAAGTACTGCAAAGATCTCATGGGCTTTGGAACAAAGCCTCGTCACATTACCCCCTTCACCAGTTTCCAGGCTGTGCAGCCCCAACAGTCAAATGCCTTGGTGGGGCTGCTGGGGTACAGCTCTCACCAAGGCCTCATGGGATTTGGGACCTCCCCCAGCCCAGCTAAGTCCACCCTGGTGGAGAGCCGGTGTTGCAGAGACTTGATGGAGGAGAAATTTGATCAGGTGTGCCAGTGGGTGCTGAAATGCAGGAATAGCAAGAACTCGCTGATCCAGATGACAATCCTTAATTTGTTGCCCCGCTTGGCTGCATTCCGACCTTCTGCCTTCACAGATACCCAGTATCTCCAAGATACCATGAACCACGTCCTAAGCTGTGTCAAGAAAGAAAAGGAACGTACAGCAGCCTTCCAAGCCCTGGGGCTACTTTCTGTGGCTGTGAGGTCTGAGTTTAAGGTCTATTTGCCTCGTGTGCTGGACATCATCCGAGCAGCCCTGCCCCCTAAGGACTTCGCCCATAAGAGGCAGAAGGCAATGCAAGTGGATGCCACAGTCTTTACTTGCATCAGCATGCTGGCTCGAGCAATGGGGCCAGGCATCCAGCAGGATATCAAGGAACTGCTGGAGCCCATGCTGGCAGTGGGACTAAGCCCTGCCCTCACTGCTGTACTCTATGACCTGAGCCGTCAGATTCCACAGCTAAAGAAGGACATTCAAGACGGGCTACTGAAAATGCTGTCCCTGGTCCTTATGCACAAACCCCTCCGCCACCCAGGCATGCCCAAGGGCCTGGCCCATCAGCTGGCCTCCCCTGGGCTCACGACTCTCCCTGAGGCCAGTGATGTGGGCAGCATCACTCTTGCCCTCCGAACACTTGGCAGCTTTGAATTTGAAGGTCACTCTCTGACCCAATTCGTTCGCCACTGTGCAGATCATTTCCTGAACAGTGAGCACAAGGAGATCCGCATGGAGGCTGCCCGTACCTGCTCCCGCCTGCTCACACCCTCCATCCACCTCATCAGTGGCCATGCTCATGTGGTTAGCCAGACTGCAGTGCAAGTGGTGGCAGATGTGCTCAGCAAACTGCTCGTGGTTGGGATAACAGATCCTGACCCTGACATTCGCTATTGTGTCTTGGCGTCCCTGGATGAGCGCTTTGATGCACACCTGGCCCAGGCGGAGAACTTGCAGGCCTTGTTTGTGGCTCTGAATGACCAGGTGTTTGAGATCCGGGAGCTGGCCATCTGCACTGTGGGCCGACTCAGTAGCATGAACCCCGCCTTTGTCATGCCTTTCCTGCGCAAGATGCTCATCCAGATTTTGACAGAGCTGGAGCACAGTGGGATTGGAAGAATCAAAGAGCAGAGTGCCCGTATGCTGGGGCACCTGGTCTCTAATGCCCCTAGACTCATCCGCCCCTACATGGAGCCTATTCTGAAGGCATTAATTTTGAAACTGAAAGATCCAGACCCTGATCCAAACCCAGGTGTGATCAACAATGTCCTGGCCACAATAGGAGAATTGGCACAGGTTAGTGGCCTGGAAATGAGAAAATGGGTTGATGAACTTTTTATTATCATCATGGACATGCTCCAGGATTCTTCTTTGTTGGCCAAAAGACAGGTGGCTCTGTGGACCCTGGGACAGTTGGTGGCCAGCACTGGCTATGTGGTAGAGCCCTACAGGAAGTACCCTACTTTGCTTGAGGTGCTACTGAATTTTCTGAAGACTGAGCAGAACCAGGGTACACGCAGAGAGGCCATCCGTGTGTTAGGGCTTTTAGGGGCTTTGGATCCCTATAAGCACAAAGTGAACATTGGCATGATAGACCAGTCCCGGGATGCCTCTGCTGTCAGCCTGTCAGAATCCAAGTCAAGTCAGGATTCCTCTGACTATAGCACTAGTGAAATGCTGGTCAACATGGGAAACCTGCCTCTGGATGAGTTCTACCCAGCTGTGTCCATGGTGGCCCTGATGCGGATCTTCCGAGACCAGTCACTCTCTCACCACCACACCATGGTCGTCCAGGCTATCACGTTCATCTTCAAGTCCCTGGGACTCAAATGTGTGCAGTTCCTGCCCCAAGTCATGCCCACGTTCCTTAATGTCATTCGGGTCTGTGATGGGGCCATCCGGGAATTTTTGTTCCAGCAGCTGGGAATGTTGGTGTCCTTTGTGAAGAGCCACATCAGACCTTATATGGATGAAATAGTCACCCTCATGAGAGAATTCTGGGTCATGAACACCTCAATTCAGAGCACGATCATTCTTCTCATTGAGCAAATTGTGGTAGCTCTTGGGGGTGAATTTAAGCTGTACCTGCCCCAGCTGATCCCGCACATGCTGCGTGTTTTCATGCATGACAACAGCCCAGGCCGCATCGTCTCAATCAAGTTATTGGCTGCAATCCAGCTGTTTGGTGCCAACCTGGATGACTACCTGCATTTGCTGCTGCCTCCTATTGTGAAGTTGTTTGATGCCCCTGAAGCTCCCCTGCCGTCTCGAAAGGCAGCGCTGGAGACCGTGGACCGTCTGACGGAGTCCCTGGATTTCACTGACTATGCCTCCCGGATCATTCACCCTATTGTTCGAACACTGGACCAGAGCCCAGAACTGCGCTCCACAGCCATGGACACACTGTCTTCACTTGTTTTTCAACTGGGGAAGAAGTACCAAATTTTCATTCCAATGGTGAATAAAGTTCTGGTGCGACACCGAATCAATCATCAGCGCTATGACGTGCTCATCTGCAGAATTGTCAAGGGATACACACTTGCTGATGAAGAGGAGGATCCTTTGATTTACCAGCATCGAATGCTTAGGAGTGGCCAAGGGGATGCACTGGCTAGTGGACCAGTGGAAACAGGACCCATGAAGAAACTGCACGTCAGCACCATCAACCTCCAAAAGGCATGGGGCGCTGCCAGGAGGGTCTCCAAAGATGACTGGCTGGAATGGCTGAGGCGGCTGAGCCTGGAACTGCTGAAGGACTCATCATCGCCCTCCCTGCGATCCTGCTGGGCCCTGGCACAGGCCTACAACCCGATGGCCAGGGATCTCTTCAATGCTGCATTTGTGTCCTGCTGGTCTGAGCTGAATGAAGATCAACAGGATGAGCTCATCAGAAGCATCGAGTTGGCCCTCACCTCACAAGACATTGCTGAAGTCACACAAACCCTCTTAAACTTGGCTGAGTTCATGGAACACAGTGACAAGGGACCCCTGCCACTGAGAGACGACAATGGCATTGTTCTGCTGGGTGAGAGAGCTGCCAAGTGCCGAGCATATGCCAAAGCACTACACTACAAAGAACTGGAGTTCCAGAAAGGCCCCACCCCTGCCATTCTAGAATCTCTCATCAGCATTAATAATAAGCTACAGCAGCCAGAGGCAGCAGCTGGAGTGTTGGAATATGCCATGAAACACTTTGGAGAGCTGGAGATCCAGGCTACCTGGTATGAGAAACTGCACGAGTGGGAGGATGCTCTTGTGGCCTATGATAAGAAAATGGACACCAACAAGGATGACCCAGAGCTGATGCTGGGCCGCATGCGCTGCCTTGAGGCCCTGGGGGAATGGGGTCAACTCCACCAGCAGTGCTGTGAAAAGTGGACCCTGGTTAATGATGAGACCCAAGCCAAGATGGCCCGGATGGCTGCTGCAGCTGCGTGGGGTTTAGGTCAGTGGGACAGCATGGAAGAATACACCTGTATGATCCCTCGTGACACCCATGATGGGGCATTCTATAGAGCTGTGCTGGCACTGCATCAGGACCTCTTCTCCTTGGCACAGCAGTGCATTGACAAGGCCAGGGACCTGCTGGATGCTGAATTAACTGCGATGGCAGGAGAGAGTTACAGTCGGGCATATGGGGCCATGGTTTCTTGCCACATGCTGTCCGAGCTGGAGGAGGTTATCCAGTACAAACTTGTCCCCGAGCGACGAGAGATCATCCGCCAGATCTGGTGGGAGAGACTGCAGGGCTGCCAGCGTATTGTAGAGGACTGGCAGAAAATCCTTATGGTGCGGTCCCTTGTGGTCAGCCCTCATGAGGACATGAGAACCTGGCTCAAGTATGCAAGCTTGTGCGGCAAGAGTGGCAGGCTGGCTCTTGCTCATAAAACCTTAGTATTGCTCCTGGGAGTTGATCCGTCTCGGCAACTTGACCATCCTCTGCCAACAGTTCACCCTCAGGTGACCTATGCCTACATGAAAAACATGTGGAAGAGTGCTCGAAAGATCGATGCCTTCCAACACATGCAGCATTTTGTCCAGACCATGCAGCAACAGGCCCAGCATGCCATCGCTACTGAGGACCAGCAGCATAAGCAGGAACTGCACAAGCTCATGGCCCGATGCTTCCTGAAACTTGGAGAGTGGCAGCTGAATCTACAGGGCATCAATGAGAGCACAATCCCCAAAGTGCTGCAGTACTACAGCGCTGCCACAGAACACGACCGCAGCTGGTACAAGGCCTGGCACGCATGGGCAGTGATGAACTTCGAAGCCGTGCTACACTACAAACATCAGAACCAAGCCCGCGACGAGAAAAAGAAACTGCGTCATACCAGCGGGGCCAACATCACCAACGCCACCACTGCTGCCACCACGGCTGCCACTGCCACTACCACTGCCAGCACTGAGGGCAGCAACAGTGAGAGCGAGGCTGAGAGCACTGAGAACAGCCCCACCCCTTCGCCGCTGCAGAAGAAGGTCACTGAGGATCTGTCCAAAACCCTCCTGATGTACACAGTGCCTGCCGTCCAGGGCTTCTTCCGTTCTATCTCCTTGTCACGAGGCAACAACCTCCAGGATACACTCAGAGTTCTCACCTTATGGTTTGATTATGGTCACTGGCCAGATGTCAATGAAGCCTTAGTGGAGGGGGTGAAAGCCATCCAGATTGATACCTGGCTACAGGTTATACCTCAGCTCATTGCAAGAATTGATACACCCAGACCCTTGGTGGGACGTCTCATTCACCAGCTTCTCACAGACATTGGTCGATACCACCCCCAGGCCCTCATTTACCCTCTGACAGTGGCTTCTAAGTCTACCACGACAGCCCGGCACAACGCAGCCAACAAGATTCTGAAGAATATGTGTGAGCACAGCAACACTCTGGTCCAGCAGGCCATGATGGTGAGTGAGGAGCTGATCCGAGTGGCCATCCTCTGGCATGAGATGTGGCACGAAGGCCTGGAAGAGGCTTCTCGTTTGTACTTTGGAGAGAGGAATGTGAAAGGCATGTTTGAGGTGCTGGAGCCCTTGCATGCTATGATGGAACGGGGCCCCCAGACTCTGAAGGAAACATCCTTTAACCAGGCCTATGGTCGAGATTTAATGGAGGCCCAAGAATGGTGCAGGAAGTACATGAAATCAGGGAATGTCAAGGACCTCACTCAAGCCTGGGACCTCTATTATCATGTGTTCCGACGAATCTCAAAGCAGCTGCCTCAGCTCACATCCTTAGAGCTGCAGTATGTTTCCCCAAAACTCCTGATGTGCCGAGACCTCGAATTGGCTGTGCCAGGAACATATGACCCCAACCAGCCAATCATTCGCATTCAGTCCATAGCACCGTCTTTGCAAGTCATCACATCCAAGCAGAGGCCCCGGAAATTGACACTTATGGGCAGCAACGGGCATGAGTTTGTTTTCCTTCTAAAAGGCCATGAAGATCTGCGACAGGATGAGCGTGTGATGCAGCTCTTCGGCCTGGTTAACACCCTTCTGGCCAATGACCCAACATCTCTTCGGAAAAACCTCAGCATCCAGAGATATGCCGTCATCCCTTTATCAACCAACTCTGGCCTCATTGGCTGGGTCCCCCACTGTGACACGCTGCACGCCCTCATCCGAGACTACAGGGAGAAGAAGAAGATCCTTCTCAACATTGAACATCGCATCATGTTGCGGATGGCCCCAGACTATGACCACTTGACTCTGATGCAGAAGGTGGAGGTGTTTGAGCATGCCGTCAATAATACAGCTGGAGACGACCTGGCCAAGCTGCTGTGGCTGAAAAGCCCCAGCTCTGAGGTGTGGTTTGACCGAAGAACCAATTATACCCGTTCTTTAGCGGTCATGTCAATGGTTGGGTATATTTTAGGCCTGGGAGATAGACACCCATCCAACCTGATGCTGGACCGTCTGAGTGGGAAGATCCTGCACATTGACTTTGGGGACTGCTTTGAGGTTGCTATGACCCGAGAGAAGTTTCCAGAGAAGATTCCATTTAGACTAACAAGAATGTTGACCAATGCTATGGAGGTTACAGGCCTGGATGGCAACTACAGAATCACATGCCACACGGTGATGGAGGTGCTGCGGGAGCACAAGGACAGTGTCATGGCCGTGCTGGAAGCCTTTGTCTATGACCCCTTGCTGAACTGGAGGCTGATGGACACAAATACCAAAGGCAACAAGCGATCCCGAACGAGGACAGATTCCTACTCTGCTGGCCAGTCAGTAGAAATTTTGGATGGTGTGGAACTTGGGGAACCAGCCCATAAGAAAACGGGGACCACAGTGCCAGAATCTATTCATTCTTTCATTGGAGACGGTTTGGTGAAACCAGAGGCCCTAAATAAGAAAGCTATTCAGATTATTAACAGAGTTCGAGATAAGCTCACTGGTCGGGACTTCTCTCATGATGACACTTTGGATGTTCCAACACAAGTTGAGCTGCTCATCAAACAAGCGACATCCCATGAAAACCTCTGCCAGTGCTACATTGGCTGGTGCCCTTTCTGG
Cebus_capucinus  ATGCTTGGAACTGGACCTGCCGCCGCCACCACCACTGCCACCACATCTAGCAATGTGAGTGTTCTGCAGCAGTTTGCCAGTGGCCTGAAGAGCCGGAATGAGGAGACCAGGGCCAAAGCTGCCAAGGAGCTCCAGCACTATGTCACCATGGAGCTCCGAGAGATGAGTCAAGAGGAGTCTACTCGCTTCTATGACCAGCTGAACCATCACATTTATGAATTGGTTTCCAGCTCAGATGCCAATGAGAGGAAAGGTGGCATCTTGGCCATAGCCAGCCTCATAGGAGTGGAAGGTGGGAATGCCACCCGAATTGGCAGATTTGCCAACTATCTTCGGAACCTCCTCCCCTCCAATGACCCAGTTGTCATGGAAATGGCATCCAAGGCCATTGGCCGCCTTGCCATGGCAGGGGACACTTTCACTGCCGAGTATGTGGAATTTGAGGTGAAGCGAGCCCTGGAATGGCTGGGTGCTGACCGCAATGAGGGCCGGAGACATGCAGCTGTCCTGGTTCTCCGTGAGCTGGCCATCAGCGTCCCTACCTTCTTCTTCCAGCAAGTGCAGCCCTTCTTTGACAACATTTTTGTGGCCGTGTGGGACCCCAAACAGGCCATCCGTGAGGGAGCTGTAGCCGCCCTTCGTGCCTGTCTGATTCTCACCACCCAGCGTGAGCCGAAGGAGATGCAGAAGCCTCAGTGGTACCGGCACACATTTGAAGAAGCAGAGAAGGGGTTTGATGAGACCTTGGCCAAAGAGAAGGGCATGAATCGGGATGATCGGATCCATGGAGCCTTGCTAATCCTTAACGAGCTGGTCCGAATCAGCAGCATGGAGGGAGAGCGTCTGAGAGAAGAAATGGAAGAAATCACACAGCAGCAGCTGGTACACAACAAGTACTGCAAAGATCTCATGGGCTTTGGAACAAAGCCTCGTCACATTACCCCCTTCACCGGTTTCCAGGCTGTGCAGCCCCAGCAGTCAAATGCCTTGGTGGGGCTGCTGGGGTACAGCTCTCACCAAGGCCTCATGGGATTTGGGGCCTCCCCTAGCCCAGCTAAGTCCACCCTGGTGGAGAGCCGGTGTTGCAGAGACTTGATGGAGGAGAAATTTGATCAGGTGTGCCAGTGGGTGCTGAAATGCAGGAATAGCAAGAACTCGCTGATCCAAATGACAATCCTTAATTTGTTGCCCCGCTTGGCTGCATTCCGACCTTCTGCCTTCACAGATACCCAGTATCTCCAAGATACCATGAACCACGTCCTAAGCTGTGTCAAGAAGGAGAAGGAACGTACAGCAGCCTTCCAAGCCCTGGGGCTACTTTCCGTGGCTGTGAGGTCCGAGTTTAAGGTCTATTTGCCTCGTGTGCTGGACATAATCCGAGCAGCCCTGCCCCCTAAGGACTTCGCCCATAAGAGGCAGAAGGCAATGCAGGTGGATGCCACTGTCTTTACTTGCATCAGCATGCTGGCTCGAGCAATGGGGCCAGGCATCCAGCAGGATATCAAGGAGCTGCTGGAGCCCATGCTGGCAGTGGGACTAAGCCCTGCCCTCACTGCGGTACTCTATGACCTGAGCCGTCAGATTCCACAGCTAAAGAAGGACATTCAAGACGGGCTACTGAAAATGCTGTCCCTGGTCCTTATGCACAAACCGCTCCGCCACCCAGGCATGCCCAAAGGCCTGGCCCATCAGCTGGCCTCCCCTGGGCTCACGACTCTCCCTGAGGCCAGTGATGTGGGCAGCATCACTCTTGCCCTCCGAACGCTTGGCAGCTTTGAATTTGAAGGTCACTCTCTGACCCAATTCGTTCGCCACTGTGCAGATCATTTCCTGAACAGTGAGCACAAGGAGATCCGCATGGAGGCTGCCCGTACCTGTTCCCGCCTGCTCACACCCTCCATCCACCTCATCAGTGGCCATGCTCATGTGGTTAGCCAGACTGCAGTGCAAGTGGTGGCAGATGTGCTCAGCAAACTGCTCGTGGTTGGGATAACAGATCCTGACCCTGACATTCGCTATTGTGTCTTGGCGTCCCTGGATGAGCGCTTTGATGCACACCTGGCCCAGGCGGAGAACTTGCAGGCCTTGTTTGTGGCTCTGAATGACCAGGTGTTTGAGATCCGGGAGCTGGCCATCTGCACTGTGGGCCAACTCAGTAGCATGAACCCCGCCTTTGTCATGCCTTTCCTGCGCAAGATGCTCATCCAGATTTTGACAGAGCTGGAGCACAGTGGGATTGGAAGAATCAAAGAGCAGAGTGCCCGCATGCTGGGGCACCTAGTCTCCAATGCCCCTAGACTCATCCGCCCCTACATGGAGCCTATTCTGAAGGCATTAATTTTGAAACTGAAAGATCCAGACCCTGATCCAAACCCAGGTGTGATCAACAATGTCCTGGCCACAATAGGAGAATTGGCACAGGTTAGTGGCCTGGAAATGAGAAAATGGGTTGATGAACTTTTTATTATCATCATGGACATGCTCCAGGATTCTTCTTTGTTGGCCAAAAGGCAGGTGGCTCTGTGGACCCTGGGACAGTTGGTGGCCAGCACTGGCTATGTGGTAGAGCCCTACAGGAAGTACCCTACTTTGCTTGAGGTGCTACTGAATTTTCTGAAGACTGAGCAGAACCAGGGTACACGCAGAGAGGCCATCCGTGTGTTAGGGCTTTTAGGGGCTTTGGATCCCTATAAGCACAAAGTGAACATTGGCATGATAGACCAGTCCCGGGATGCCTCTGCTGTCAGCCTGTCAGAATCCAAGTCAAGTCAGGATTCCTCTGACTATAGCACTAGTGAAATGCTGGTCAACATGGGAAACCTACCTCTGGATGAGTTCTACCCAGCCGTGTCCATGGTGGCCCTGATGCGGATCTTCCGAGACCAGTCACTCTCTCACCATCACACCATGGTTGTCCAGGCTATCACCTTCATCTTCAAGTCCCTGGGACTCAAATGTGTGCAGTTCCTGCCCCAGGTCATGCCCACGTTCCTTAATGTCATTCGGGTCTGTGATGGAGCCATCCGGGAATTTTTGTTCCAGCAGCTGGGAATGTTGGTGTCCTTTGTGAAGAGCCACATCAGACCTTATATGGATGAAATAGTCACCCTCATGAGAGAATTCTGGGTCATGAACACCTCAATTCAGAGCACGATCATTCTTCTCATTGAGCAAATTGTGGTAGCTCTTGGGGGTGAATTTAAGCTGTATCTGCCCCAGCTGATCCCGCACATGCTGCGTGTCTTCATGCATGACAACAGCCCAGGCCGCATCGTCTCGATCAAGTTATTGGCTGCAATCCAGCTGTTTGGTGCCAACCTGGATGACTACCTGCATTTGCTGCTGCCTCCTATTGTGAAGTTGTTTGATGCCCCTGAAGCTCCCCTGCCATCTCGAAAGGCAGCGCTGGAGACCGTGGACCGTCTGACGGAGTCCCTGGATTTCACTGACTATGCCTCCCGGATCATTCACCCTATTGTTCGAACACTGGACCAGAGCCCAGAACTGCGCTCCACAGCCATGGACACACTGTCTTCACTTGTTTTTCAACTGGGGAAGAAGTACCAAATTTTCATTCCAATGGTGAATAAAGTTCTGGTGCGACACCGAATCAATCATCAGCGCTATGACGTGCTTATCTGCAGAATTGTCAAGGGTTACACACTTGCTGATGAAGAGGAGGATCCTTTGATTTACCAGCATCGAATGCTTAGGAGTGGCCAGGGGGATGCATTGGCTAGTGGACCAGTGGAAACAGGACCCATGAAGAAACTGCACGTCAGCACCATCAACCTCCAAAAGGCATGGGGCGCTGCCAGGAGGGTCTCCAAAGACGACTGGCTGGAATGGCTGAGGCGGCTGAGCCTGGAGCTGCTGAAGGACTCATCATCGCCCTCCCTGCGATCCTGCTGGGCCCTGGCACAGGCCTACAACCCGATGGCCAGGTATCTCTTCAATGCTGCATTTGTGTCCTGCTGGTCTGAGCTGAATGAAGATCAACAGGATGAGCTCATCAGAAGCATCGAGTTGGCCCTCACCTCACAAGACATTGCTGAAGTCACACAAACCCTCTTAAACTTGGCTGAGTTCATGGAACACAGTGACAAGGGCCCCCTGCCACTGAGAGACGACAATGGCATTGTTCTGCTGGGTGAGAGAGCTGCCAAGTGCCGAGCATATGCCAAAGCACTACACTACAAAGAACTGGAGTTCCAGAAAGGCCCCACCCCTGCCATTCTAGAATCTCTCATCAGCATTAATAATAAGCTACAGCAGCCAGAGGCAGCAGCCGGAGTGTTGGAATATGCCATGAAACACTTTGGAGAGCTGGAGATCCAGGCTACCTGGTATGAGAAACTGCACGAGTGGGAGGATGCTCTTGTGGCCTATGATAAGAAAATGGACACCAACAAGGATGACCCAGAGCTGATGCTGGGCCGTATGCGCTGCCTTGAGGCCTTGGGGGAATGGGGTCAACTCCACCAGCAGTGCTGTGAAAAGTGGACCCTGGTTAATGATGAGACCCAAGCCAAGATGGCCCGGATGGCTGCTGCAGCTGCGTGGGGTTTAGGTCAGTGGGACAGCATGGAAGAATACACCTGTATGATCCCTCGCGACACCCATGATGGGGCATTCTATAGAGCTGTGCTGGCACTGCATCAAGACCTCTTCTCCTTGGCACAACAGTGCATTGACAAGGCCAGGGACCTGCTGGATACTGAATTAACTGCGATGGCAGGAGAGAGTTACAGTCGGGCATATGGGGCCATGGTTTCTTGCCACATGCTGTCCGAGCTGGAGGAGGTTATCCAGTACAAACTTGTCCCCGAGCGACGAGAGATCATCCGCCAGATCTGGTGGGAGAGACTGCAGGGCTGCCAGCGTATCGTGGAGGACTGGCAGAAAATCCTTATGGTGCGGTCCCTTGTGGTCAGCCCTCATGAGGACATGAGAACCTGGCTCAAGTATGCAAGCCTGTGCGGCAAGAGTGGCAGGCTGGCTCTTGCTCATAAAACCTTAGTGTTGCTCCTGGGAGTTGATCCATCTCGGCAACTTGACCATCCTCTGCCCACAGTTCACCCTCAAGTGACCTATGCCTACATGAAAAACATGTGGAAGAGTGCTCGCAAGATTGATGCCTTCCAGCACATGCAGCATTTTGTCCAGACCATGCAGCAACAGGCCCAGCATGCCATCGCTACCGAGGACCAGCAGCATAAGCAGGAACTGCACAAGCTCATGGCCCGATGCTTCCTGAAACTTGGAGAGTGGCAGCTGAATCTACAGGGCATCAACGAGAGCACAATCCCCAAAGTGCTGCAGTACTACAGTGCTGCCACAGAACACGACCGCAGCTGGTACAAGGCCTGGCATGCGTGGGCAGTGATGAACTTCGAAGCCGTGCTACACTACAAACATCAGAACCAAGCCCGCGATGAGAAGAAGAAACTGCGTCATGCCAGTGGGGCCAACATCACCAACGCCACCACTGCCACCACCACGGCTGCCACTGCCACCACCACTGCCAGCACTGAGGGCAGCAACAGTGAGAGCGATGCCGAGAGCACTGAGAACAGCCCCACCCCATCGCCGCTGCAGAAGAAGGTCACTGAGGATCTGTCCAAAACCCTCCTGATGTACACAGTGCCTGCCGTCCAGGGCTTCTTCCGTTCCATCTCCTTGTCACGAGGCAACAACCTCCAGGATACACTCAGAGTTCTCACCTTATGGTTTGATTATGGTCACTGGCCAGATGTCAATGAAGCCTTAGTGGAGGGGGTGAAAGCCATCCAGATTGATACCTGGCTACAGGTTATACCTCAGCTCATTGCAAGAATTGATACGCCCAGACCCTTGGTGGGACGTCTCATTCACCAGCTTCTCACAGACATTGGTCGATACCACCCTCAGGCCCTCATCTACCCTCTGACAGTGGCTTCTAAGTCTACCACAACAGCCCGGCACAACGCAGCCAACAAGATTCTGAAGAACATGTGTGAGCACAGCAACACTCTGGTCCAGCAGGCCATGATGGTGAGTGAGGAGCTGATCCGAGTGGCCATCCTCTGGCATGAGATGTGGCACGAAGGCCTAGAAGAGGCTTCTCGTTTGTACTTTGGAGAGAGGAATGTGAAAGGCATGTTTGAGGTGCTGGAGCCCTTGCATGCAATGATGGAACGGGGCCCCCAGACTCTGAAGGAAACATCCTTTAATCAGGCCTATGGTCGAGATTTAATGGAGGCCCAAGAATGGTGCAGGAAGTACATGAAATCAGGGAATGTCAAGGACCTCACTCAAGCCTGGGACCTCTATTATCATGTGTTCCGACGAATCTCAAAGCAGCTGCCTCAGCTCACATCCTTAGAGCTGCAGTATGTTTCCCCAAAACTTCTGATGTGCCGGGACCTTGAATTGGCTGTGCCAGGAACATATGACCCCAACCAGCCAATCATTCGCATTCAGTCCATAGCACCGTCTTTGCAAGTCATCACATCCAAGCAGAGGCCCCGGAAATTGACACTTATGGGCAGCAACGGGCATGAGTTTGTTTTCCTTCTAAAAGGCCATGAAGATCTGCGGCAGGATGAGCGTGTGATGCAGCTCTTCGGCCTGGTTAACACCCTTCTGGCCAATGACCCAACATCTCTTCGGAAAAACCTCAGCATCCAGAGATATGCCGTCATCCCTTTATCAACCAACTCTGGCCTCATTGGCTGGGTCCCCCACTGTGACACGCTGCACGCCCTCATCCGAGACTACAGGGAAAAGAAGAAGATCCTTCTCAACATTGAACATCGCATCATGTTGCGGATGGCTCCCGACTATGACCACTTGACTCTGATGCAGAAGGTGGAGGTGTTTGAGCATGCTGTCAATAATACAGCTGGAGACGACCTGGCCAAGCTGCTGTGGCTGAAAAGCCCCAGCTCTGAGGTGTGGTTTGACCGAAGAACCAATTATACCCGTTCTTTAGCGGTCATGTCAATGGTTGGGTATATTTTAGGCCTGGGAGATAGACACCCATCCAACCTGATGCTGGACCGTCTGAGTGGGAAGATCCTGCACATTGACTTTGGGGACTGCTTTGAGGTTGCTATGACCCGAGAGAAGTTTCCAGAGAAGATTCCATTTAGACTAACAAGAATGTTGACCAATGCTATGGAGGTTACAGGCCTGGATGGCAACTACAGAATCACATGCCACACGGTGATGGAGGTGCTACGGGAGCACAAGGACAGTGTCATGGCCGTGCTGGAAGCCTTTGTCTATGACCCCTTGCTGAACTGGAGGCTAATGGACACAAATACCAAAGGCAACAAGCGATCCCGAACGAGGACAGATTCCTACTCTGCTGGCCAGTCAGTAGAAATTTTGGACGGTGTGGAACTTGGGGAACCAGCCCATAAGAAAACGGGGACCACAGTGCCAGAATCTATTCATTCTTTCATTGGAGACGGTTTGGTGAAACCAGAGGCCCTAAATAAGAAAGCTATTCAGATTATTAACAGGGTTCGAGATAAGCTCACTGGTCGGGACTTCTCTCATGATGACACTTTGGATGTTCCAACGCAAGTTGAGCTGCTCATCAAACAAGCGACATCCCATGAAAACCTCTGCCAGTGCTATATTGGGTGGTGCCCTTTCTGG
Aotus_nancymaae  ATGCTTGGAACTGGACCTGCCGCCGCCACCACCACTGCTGCAACATCTAGCAATGTGAGCGTTCTGCAGCAGTTTGCCAGTGGCCTGAAGAGCCGGAATGAGGAGACCAGGGCCAAAGCTGCCAAGGAGCTCCAGCACTATGTCACCATGGAGCTCCGAGAGATGAGTCAAGAGGAGTCTACTCGCTTCTATGACCAGCTGAACCATCACATTTTTGAATTGGTTTCCAGCTCAGATGCCAATGAGAGGAAAGGTGGCATCTTGGCCATAGCCAGCCTCATAGGAGTGGAAGGTGGGAATGCTACCCGAATTGGCAGATTTGCCAACTATCTTCGGAACCTCCTCCCCTCCAATGACCCAGTTGTCATGGAAATGGCATCCAAGGCCATTGGCCGCCTTGCCATGGCAGGGGACACTTTCACTGCCGAGTATGTGGAATTTGAGGTGAAGCGAGCCCTGGAATGGCTGGGTGCTGACCGCAATGAGGGCCGGAGACACGCAGCTGTCCTGGTTCTCCGTGAGCTGGCCATCAGCGTCCCTACCTTCTTCTTCCAGCAAGTGCAACCCTTCTTTGACAACATTTTTGTGGCCGTGTGGGACCCCAAACAGGCCATCCGTGAGGGAGCTGTAGCCGCCCTTCGTGCCTGTCTGATTCTCACCACCCAGCGTGAGCCGAAGGAGATGCAGAAGCCTCAGTGGTACCGGCACACATTTGAAGAAGCAGAGAAGGGGTTTGATGAGACCTTGGCCAAAGAGAAGGGCATGAATCGGGATGATCGGATCCATGGAGCCTTGCTGATCCTTAACGAGCTGGTCCGAATCAGCAGCATGGAGGGAGAGCGTCTGAGAGAAGAAATGGAAGAAATCACACAGCAGCAGCTGGTACACGACAAGTACTGCAAAGATCTCATGGGCTTTGGAACAAAGCCTCGTCACATTACCCCCTTCACCAGTTTCCAGGCTGTGCAGCCCCAGCAGTCAAATGCCTTGGTGGGGCTGCTGGGGTACAGTTCTCACCAAGGCCTCATGGGATTTGGGGCCTCCCCCAGCCCAGCTAAGTCCACCCTGGTGGAGAGCCGGTGTTGCAGAGACTTGATGGAGGAGAAATTTGATCAGGTGTGCCAGTGGGTGCTGAAATGCAGGAATAGCAAGAACTCGCTGATCCAAATGACAATCCTTAATTTGTTGCCCCGCTTGGCTGCATTCCGACCTTCTGCCTTCACAGATACCCAGTATCTCCAAGATACCATGAACCACGTCCTAAGCTGTGTCAAGAAGGAGAAGGAACGTACAGCAGCCTTCCAAGCCCTGGGGCTACTTTCCGTGGCTGTGAGGTCCGAGTTTAAGGTCTATTTGCCTCGTGTCCTGGACATCATCCGAGCAGCTCTGCCCCCTAAGGACTTCGCCCATAAGAGGCAGAAGGCAATGCAGGTAGATGCCACAGTCTTTACTTGCATCAGCATGCTGGCTCGAGCAATGGGGCCAGGCATCCAGCAGGATATCAAGGAGCTGCTGGAGCCCATGCTGGCAGTGGGACTAAGCCCTGCCCTCACTGCGGTACTCTATGACCTGAGCCGTCAGATTCCACAGCTAAAGAAGGACATTCAAGACGGGCTACTGAAAATGCTGTCACTGGTCCTTATGCACAAACCCCTCCGCCACCCAGGCATGCCCAAGGGCCTGGCCCATCAGCTGGCCTCCCCTGGGCTCACGACTCTCCCTGAGGCCAGTGATGTGGGCAGCATCACTCTTGCCCTCCGAACGCTTGGCAGCTTTGAATTTGAAGGTCACTCTCTGACCCAATTCGTTCGCCACTGTGCAGATCATTTCCTGAACAGTGAGCACAAGGAGATCCGCATGGAGGCTGCCCGTACCTGCTCCCGCCTGCTCACACCCTCCATCCACCTCATCAGTGGCCATGCTCATGTGGTTAGCCAGACTGCAGTGCAAGTGGTGGCAGATGTGCTCAGCAAACTGCTCGTGGTTGGGATAACAGATCCTGACCCTGACATTCGCTATTGTGTCTTGGCGTCCCTGGATGAGCGCTTTGATGCACACCTGGCCCAGGCGGAGAACTTGCAGGCCTTGTTTGTGGCTCTGAATGACCAGGTGTTTGAGATCCGGGAGCTGGCCATCTGCACTGTGGGCCGACTCAGTAGCATGAACCCCGCCTTTGTCATGCCTTTCCTGCGCAAGATGCTCATCCAGATTTTGACAGAGCTGGAGCACAGTGGGATTGGAAGAATCAAAGAACAGAGTGCCCGCATGCTGGGGCACCTGGTCTCCAATGCTCCTAGACTCATCCGCCCCTACATGGAGCCTATTCTGAAGGCATTAATTTTGAAACTGAAAGATCCAGACCCTGATCCAAACCCAGGTGTGATCAACAATGTCCTGGCCACGATAGGAGAATTGGCACAGGTTAGTGGCCTGGAAATGAGAAAATGGGTTGATGAACTTTTTATTATCATCATGGACATGCTCCAGGATTCTTCTTTGTTGGCCAAAAGGCAGGTGGCTCTGTGGACCCTGGGACAGTTGGTGGCCAGCACTGGCTATGTGGTAGAGCCCTACAGGAAGTACCCTACTTTGCTTGAGGTGCTACTGAATTTTCTGAAGACTGAGCAGAACCAGGGTACACGCAGAGAGGCCATCCGTGTGTTAGGGCTTTTAGGGGCTTTGGATCCCTATAAGCACAAAGTGAACATTGGCATGATAGACCAGTCCCGGGATGCCTCTGCTGTCAGCCTGTCAGAATCCAAGTCAAGTCAGGATTCCTCCGACTATAGCACTAGTGAAATGCTGGTCAACATGGGAAACCTGCCTCTGGATGAGTTCTATCCAGCCGTGTCCATGGTGGCCCTGATGCGGATCTTCCGAGACCAGTCACTCTCTCACCATCACACCATGGTTGTCCAGGCTATCACCTTCATCTTCAAGTCCCTGGGACTCAAATGTGTGCAGTTCCTGCCCCAGGTCATGCCCACATTCCTTAATGTCATTCGGGTCTGTGATGGGGCCATCCGGGAATTTTTGTTCCAGCAGCTGGGAATGTTGGTGTCCTTTGTGAAGAGCCACATCAGACCTTATATGGATGAAATAGTCACCCTCATGAGAGAATTCTGGGTCATGAACACATCAATTCAGAGCACGATCATTCTTCTCATTGAGCAAATTGTGGTAGCTCTTGGGGGTGAATTTAAGCTGTACCTGCCCCAGCTGATCCCGCACATGCTGCGTGTCTTCATGCATGACAACAGCCCAGGCCGCATCGTCTCAATCAAGTTATTGGCTGCAATCCAGCTGTTTGGTGCCAACCTGGATGACTACCTGCATTTGCTGCTGCCTCCTATTGTGAAGTTGTTTGATGCCCCTGAAGCTCCCCTGCCATCTCGAAAGGCAGCGCTGGAGACCGTGGACCGTCTGACGGAGTCCCTGGATTTCACTGATTATGCCTCCCGGATCATTCACCCTATTGTTCGAACACTAGACCAGAGCCCAGAACTGCGCTCCACAGCCATGGACACACTGTCTTCACTTGTTTTTCAACTGGGGAAGAAGTACCAAATTTTCATTCCAATGGTGAATAAAGTTCTGGTGCGACACCGAATCAATCATCAGCGCTACGACGTGCTCATCTGCAGAATTGTCAAGGGATACACACTTGCTGATGAAGAGGAGGATCCTTTGATTTACCAGCATCGAATGCTTAGGAGTGGCCAAGGGGATGCATTGGCTAGTGGACCAGTAGAAACAGGACCCATGAAGAAACTGCACGTCAGCACTATCAACCTCCAAAAGGCGTGGGGTGCTGCCAGGAGGGTCTCCAAAGACGACTGGCTGGAATGGCTGAGGCGGCTGAGCCTGGAGCTGCTGAAGGACTCATCATCACCCTCCCTGCGATCCTGCTGGGCCCTGGCGCAGGCCTACAACCCAATGGCTAGGGATCTCTTCAATGCTGCATTTGTGTCCTGCTGGTCTGAGCTGAATGAAGATCAACAGGATGAGCTCATCAGAAGCATCGAGTTGGCCCTCACCTCACAAGACATTGCTGAAGTCACACAAACCCTCTTAAACTTGGCTGAGTTCATGGAACACAGTGACAAGGGCCCCCTGCCACTGAGAGACGACAATGGCATTGTTCTGCTGGGTGAGAGAGCTGCCAAGTGCCGAGCATATGCCAAAGCACTACACTACAAAGAACTGGAGTTCCAGAAAGGCCCCACCCCTGCCATTCTAGAATCTCTCATCAGCATTAATAATAAGCTACAGCAGCCGGAGGCAGCAGCCGGAGTGTTGGAATATGCCATGAAACACTTTGGAGAGCTGGAGATCCAGGCTACCTGGTATGAGAAACTGCACGAGTGGGAGGATGCCCTTGTGGCCTATGATAAGAAAATGGACACCAACAAGGATGACCCAGAGCTGATGCTGGGCCGCATGCGCTGCCTTGAGGCCTTGGGGGAATGGGGTCAACTCCACCAGCAGTGCTGTGAAAAGTGGACCCTGGTTAATGATGAGACCCAAGCCAAGATGGCCCGGATGGCTGCTGCAGCTGCGTGGGGTTTAGGTCAGTGGGACAGCATGGAAGAATACACCTGTATGATCCCTCGTGACACCCATGATGGGGCATTCTATAGAGCTGTGCTGGCACTGCATCAGGACCTCTTCTCCTTGGCACAACAGTGCATTGACAAGGCCAGGGACCTGCTGGATGCTGAATTAACTGCAATGGCAGGAGAGAGTTACAGTCGGGCATATGGGGCCATGGTTTCTTGCCACATGCTGTCCGAGCTGGAGGAGGTTATCCAGTACAAACTTGTCCCCGAGCGACGAGAGATCATCCGCCAGATCTGGTGGGAGAGACTGCAGGGCTGCCAGCGTATCGTAGAGGACTGGCAGAAAATCCTTATGGTGCGGTCCCTTGTGGTCAGCCCTCATGAGGACATGAGAACCTGGCTCAAGTATGCAAGCCTGTGCGGCAAGAGTGGCAGGCTGGCTCTTGCTCATAAAACCTTAGTGTTGCTCCTGGGAGTTGATCCATCTCGGCAACTTGACCATCCTCTGCCGACAGTTCACCCTCAGGTGACCTATGCCTACATGAAAAACATGTGGAAGAGTGCTCGCAAGATCGATGCCTTCCAGCACATGCAGCATTTTGTCCAGACCATGCAGCAACAGGCCCAGCATGCCATCGCTACCGAGGACCAGCAGCATAAGCAGGAACTGCACAAGCTCATGGCCCGATGCTTCCTGAAACTTGGAGAGTGGCAGCTGAATCTACAGGGCATCAATGAGAGCACAATACCCAAAGTGCTGCAGTACTACAGCGCTGCCACAGAACACGACCGCAGCTGGTACAAGGCCTGGCACGCGTGGGCAGTGATGAACTTCGAAGCCGTGCTACACTACAAACATCAGAACCAAGCCCGTGACGAGAAGAAGAAACTGCGTCATGCGAGCGGGGCCAACATCACCAATGCCACCACTGCTGCCACCACGGCTGCCACTGCCACCACCACTGCCAGCACTGAGGGCAGCAACAGTGAGAGCGAGGCCGAGAGCACTGAGAACAGCCCCACCCCATCGCCGCTGCAGAAGAAGGTCACTGAGGATCTGTCCAAAACCCTCCTGATGTACACAGTGCCTGCCGTCCAGGGCTTCTTCCGTTCCATCTCCTTGTCACGAGGCAACAACCTCCAGGATACACTCAGAGTTCTCACCTTATGGTTTGATTATGGTCACTGGCCAGATGTCAATGAAGCCTTAGTGGAGGGGGTGAAAGCCATCCAGATTGATACCTGGCTACAGGTTATACCTCAGCTCATTGCAAGAATTGATACGCCCAGACCCTTGGTGGGACGTCTCATTCACCAGCTTCTCACAGACATTGGTCGATACCACCCCCAGGCCCTCATCTACCCTCTGACAGTGGCTTCTAAGTCTACCACGACAGCCCGGCACAACGCAGCCAACAAGATTCTGAAGAACATGTGTGAGCACAGCAACACTCTGGTCCAGCAGGCCATGATGGTGAGTGAGGAGCTGATCCGAGTGGCCATCCTCTGGCATGAGATGTGGCACGAAGGCCTGGAAGAGGCTTCTCGTTTGTACTTTGGAGAGAGAAATGTGAAAGGCATGTTTGAGGTGCTGGAGCCCTTGCATGCTATGATGGAAAGGGGCCCCCAGACTCTGAAGGAAACATCCTTTAATCAGGCCTATGGTCGAGATTTAATGGAGGCCCAAGAATGGTGCAGGAAGTACATGAAATCAGGGAATGTCAAGGACCTCACTCAAGCCTGGGACCTCTATTATCATGTGTTCCGACGAATCTCAAAGCAGCTGCCTCAGCTCACATCCTTAGAGCTGCAGTATGTTTCCCCAAAACTTCTGATGTGCCGGGACCTCGAATTGGCTGTGCCAGGAACATATGACCCCAACCAGCCAATCATTCGCATTCAGTCCATAGCACCGTCTTTGCAAGTCATCACATCCAAGCAGAGGCCCCGGAAATTGACACTTATGGGCAGCAACGGGCATGAGTTTGTTTTCCTTCTAAAAGGCCATGAAGATCTGCGGCAGGATGAGCGTGTGATGCAGCTCTTTGGCCTGGTTAACACCCTTCTGGCCAATGACCCAACATCTCTTCGGAAAAACCTCAGCATCCAGAGATATGCCGTCATCCCTTTATCAACCAACTCTGGCCTCATTGGCTGGGTCCCCCACTGTGACACGCTGCACGCCCTCATCCGAGACTACAGGGAGAAGAAGAAGATCCTTCTCAACATTGAACATCGCATCATGTTGCGGATGGCTCCGGACTATGACCACTTGACTCTGATGCAGAAGGTGGAGGTGTTTGAGCATGCCGTCAATAATACAGCTGGAGATGACCTGGCCAAGCTGCTGTGGCTGAAAAGCCCCAGCTCCGAGGTGTGGTTTGACCGAAGAACCAATTATACCCGTTCTTTAGCGGTCATGTCAATGGTTGGGTATATTTTAGGCCTGGGAGATAGACACCCATCCAACCTGATGCTGGACCGTCTGAGTGGGAAGATCCTGCACATTGACTTTGGAGACTGCTTTGAGGTTGCTATGACCCGAGAGAAGTTTCCAGAGAAGATTCCATTTAGACTAACAAGAATGTTGACCAATGCTATGGAGGTTACAGGCCTGGATGGCAACTACAGAATCACATGCCACACGGTGATGGAGGTGCTGCGGGAGCACAAGGACAGTGTCATGGCTGTGCTGGAAGCCTTTGTCTATGACCCCTTGCTGAACTGGAGACTGATGGACACAAATACCAAAGGCAACAAGCGATCCCGAACGAGGACGGATTCCTACTCTGCTGGCCAGTCAGTAGAAATTCTGGACGGTGTGGAACTTGGGGAACCAGCCCATAAGAAAACGGGGACCACAGTGCCAGAATCTATTCATTCTTTCATTGGAGACGGTTTGGTGAAACCAGAGGCCCTAAATAAGAAAGCTATTCAGATTATTAACAGGGTTCGAGATAAGCTCACTGGTCGGGACTTCTCTCATGATGACACTTTGGATGTTCCAACACAAGTTGAGCTGCTCATCAAACAAGCGACATCCCATGAAAACCTCTGCCAGTGCTACATTGGCTGGTGCCCTTTCTGG
Saimiri_boliviensis  ATGCTTGGGACTGGACCTGCCGCCGCCACCACCACTGCCACCACATCTAGCAATGTGAGCGTTCTGCAGCAGTTTGCCAGTGGCCTGAAGAGCCGGAATGAGGAGACCAGGGCCAAAGCTGCCAAGGAGCTCCAGCACTATGTCACCATGGAGCTCCGAGAGATGAGTCAAGAGGAGTCTACTCGCTTCTATGACCAGCTGAACCATCACATTTTTGAATTGGTTTCCAGCTCAGATGCCAATGAGAGGAAAGGTGGCATCTTGGCCATAGCCAGCCTCATAGGAGTGGAAGGTGGGAATGCCACCCGAATTGGCAGATTTGCCAACTATCTTCGGAACCTCCTCCCCTCCAATGACCCAGTTGTCATGGAAATGGCATCCAAGGCCATTGGCCGCCTTGCCATGGCAGGGGACACTTTCACTGCGGAGTATGTGGAATTTGAGGTGAAGCGAGCCCTGGAATGGCTGGGTGCTGACCGCAATGAGGGCCGGAGACACGCAGCTGTCCTGGTTCTCCGTGAGCTGGCCATCAGCGTCCCTACCTTCTTCTTCCAGCAAGTGCAGCCCTTCTTTGACAACATTTTTGTGGCCGTGTGGGACCCCAAACAGGCCATCCGTGAGGGAGCTGTAGCTGCCCTTCGTGCCTGTCTGATTCTCACCACCCAGCGTGAGCCGAAGGAGATGCAGAAGCCTCAGTGGTACCGGCACACATTTGAAGAAGCAGAGAAGGGGTTTGATGAGACCTTGGCTAAAGAGAAGGGCATGAATCGGGATGATCGGATCCATGGAGCCCTGCTGATCCTTAATGAGCTGGTCCGAATCAGCAGCATGGAGGGAGAGCGTCTGAGAGAAGAAATGGAAGAAATCACACAGCAGCAGCTGGTACACGACAAGTACTGCAAAGATCTCATGGGCTTTGGAACCAAGCCTCGTCACATTACCCCCTTCACCAGTTTCCAGGCTGTGCAGCCCCAGCAGTCAAATGCCTTGGTGGGGCTGCTGGGGTACAGCTCTCACCAAGGCCTCATGGGATTTGGGGCCTCCCCCAGCCCAGCTAAGTCCACCCTGGTGGAGAGCCGGTGTTGCAGAGACTTGATGGAGGAGAAATTTGATCAGGTGTGCCAGTGGGTGCTGAAATGCAGGAATAGCAAGAACTCGCTGATCCAAATGACAATCCTTAATTTGTTGCCCCGCTTGGCTGCATTCCGACCTTCTGCCTTCACAGATACCCAGTATCTCCAAGATACCATGAACCACGTCCTAAGCTGTGTCAAGAAGGAGAAGGAACGTACAGCAGCCTTCCAAGCCCTGGGGCTACTTTCCGTGGCTGTGAGGTCCGAGTTTAAGGTCTATTTGCCTCGTGTGCTGGACATCATCCGAGCAGCCCTGCCCCCTAAGGACTTTGCCCATAAGAGGCAGAAGGCAATGCAGGTGGATGCCACAGTCTTTACTTGCATCAGCATGCTTGCTCGAGCAATGGGGCCAGGCATCCAGCAGGATATCAAGGAGCTGCTGGAGCCCATGCTGGCAGTGGGACTAAGCCCTGCCCTCACTGCGGTACTCTATGACCTGAGCCGTCAGATTCCACAGCTAAAGAAAGACATTCAAGACGGGCTACTGAAAATGCTGTCCCTGGTCCTTATGCACAAACCCCTCCGCCACCCAGGCATGCCCAAGGGCCTGGCCCATCAGCTGGCCTCCCCTGGGCTCACGACTCTCCCTGAGGCCAGTGATGTGGGCAGCATCACTCTTGCCCTCCGAACACTTGGCAGCTTTGAATTTGAAGGTCACTCTCTGACCCAATTCGTTCGCCACTGTGCGGATCATTTCCTGAACAGTGAGCACAAGGAGATCCGCATGGAGGCTGCCCGTACCTGCTCCCGCCTGCTCACACCCTCCATCCACCTCATCAGTGGCCATGCTCATGTGGTTAGCCAGACTGCAGTGCAAGTGGTGGCAGATGTGCTCAGCAAACTGCTCGTGGTTGGGATAACAGATCCTGACCCTGACATTCGCTATTGTGTCTTGGCGTCCCTGGATGAGCGCTTTGATGCACACCTGGCCCAGGCGGAGAACTTGCAGGCCTTGTTTGTGGCTCTGAATGACCAGGTGTTTGAGATCCGGGAGCTGGCCATCTGCACTGTGGGCCGACTCAGTAGCATGAACCCCGCCTTTGTCATGCCTTTCCTGCGCAAGATGCTCATCCAGATTTTGACAGAGCTGGAGCACAGTGGGATTGGAAGAATCAAAGAGCAGAGTGCCCGCATGCTGGGGCACCTGGTCTCCAATGCCCCTAGACTCATCCGCCCCTATATGGAGCCTATTCTGAAGGCATTAATTTTGAAACTGAAAGATCCAGACCCTGATCCAAACCCAGGTGTGATCAACAATGTCCTGGCCACAATAGGAGAATTGGCACAGGTTAGTGGCCTGGAAATGAGAAAATGGGTTGATGAGCTTTTTATTATCATCATGGACATGCTCCAGGATTCCTCTTTGTTGGCCAAAAGGCAGGTGGCTCTGTGGACCCTGGGACAGTTGGTGGCCAGCACTGGCTATGTGGTAGAGCCCTACAGGAAGTACCCTACTTTGCTTGAGGTGCTACTGAATTTTCTGAAGACTGAGCAGAACCAGGGTACACGCAGAGAGGCCATCCGTGTGTTAGGGCTTTTAGGGGCTTTGGATCCCTATAAGCACAAAGTGAACATTGGCATGATAGACCAGTCCCGGGATGCCTCTGCTGTCAGCCTGTCAGAATCCAAGTCAAGTCAGGATTCCTCTGACTATAGCACTAGTGAAATGCTGGTCAACATGGGAAACCTGCCTTTGGATGAGTTCTACCCAGCCGTGTCCATGGTGGCCCTGATGCGGATCTTCCGAGACCAGTCACTGTCTCACCATCACACCATGGTTGTCCAGGCTATCACCTTCATCTTCAAGTCCCTGGGACTCAAATGTGTGCAGTTCCTGCCCCAGGTCATGCCCACGTTCCTTAATGTCATTCGGGTCTGTGATGGGGCCATCCGGGAATTTTTGTTCCAGCAGCTGGGAATGTTGGTGTCCTTTGTGAAGAGCCACATCAGACCTTATATGGATGAAATAGTCACCCTCATGAGAGAATTCTGGGTCATGAACACCTCAATTCAGAGCACGATCATTCTTCTCATTGAGCAAATTGTGGTAGCTCTTGGGGGTGAATTTAAGTTGTACCTGCCCCAGCTGATCCCGCACATGCTGCGTGTCTTCATGCATGACAACAGCCCAGGACGCATTGTCTCGATCAAGTTATTGGCTGCAATCCAGCTGTTTGGTGCCAACCTGGATGACTACCTGCATTTGCTGTTGCCTCCTATTGTGAAGTTGTTTGATGCCCCTGAAGCTCCCCTGCCATCTCGAAAGGCAGCGCTGGAGACCGTGGACCGTTTGACGGAGTCCCTGGATTTCACTGACTATGCCTCCCGGATCATTCACCCTATTGTTCGAACACTGGACCAGAGCCCAGAACTGCGCTCCACAGCCATGGACACACTGTCTTCACTTGTTTTTCAACTGGGGAAGAAGTACCAAATTTTCATTCCAATGGTGAATAAAGTTTTGGTGCGACACCGAATCAATCATCAGCGCTACGATGTGCTCATTTGCAGAATTGTCAAGGGATACACACTTGCTGATGAAGAGGAGGATCCTTTGATTTACCAGCATCGAATGCTTAGGAGTGGCCAGGGGGATGCATTGGCTAGTGGACCAGTGGAAACAGGACCCATGAAGAAACTGCACGTCAGCACCATCAACCTCCAAAAGGCGTGGGGCGCTGCCAGGAGGGTCTCCAAAGACGACTGGCTGGAATGGCTGAGGCGGCTGAGCCTGGAGCTGCTGAAGGACTCATCATCACCCTCCCTGCGATCCTGCTGGGCCCTGGCGCAGGCCTACAACCCGATGGCCAGGGATCTCTTCAATGCTGCATTTGTGTCCTGCTGGTCTGAGCTGAATGAAGATCAACAGGATGAGCTCATCAGAAGCATCGAGTTGGCCCTCACCTCCCAAGACATTGCTGAAGTCACACAAACCCTCTTAAACTTGGCTGAGTTCATGGAACACAGTGACAAGGGCCCCCTGCCACTGAGAGACGACAATGGCATTGTTCTGCTGGGTGAGAGAGCTGCCAAGTGCCGAGCATATGCCAAAGCACTACACTACAAAGAACTGGAGTTCCAGAAAGGCCCCACCCCTGCCATTCTAGAATCTCTCATCAGCATTAATAATAAGCTACAGCAGCCGGAGGCAGCAGCCGGAGTGTTGGAATATGCCATGAAACACTTTGGAGAGCTGGAGATCCAGGCTACCTGGTATGAGAAACTGCACGAGTGGGAGGATGCTCTTGTGGCCTATGATAAGAAAATGGACACCAACAAGGATGACCCAGAGCTGATGCTGGGCCGCATGCGCTGCCTTGAGGCCCTGGGGGAATGGGGTCAACTCCACCAGCAGTGCTGTGAAAAGTGGACCCTGGTTAATGATGAGACCCAAGCCAAGATGGCCCGGATGGCTGCTGCAGCTGCGTGGGGTTTAGGTCAGTGGGACAGCATGGAAGAATACACCTGTATGATCCCTCGTGACACTCATGATGGGGCATTCTATAGAGCTGTGCTGGCACTGCATCAAGACCTCTTCTCCTTGGCACAACAGTGCATTGACAAGGCCAGGGACCTGCTGGATGCTGAATTAACTGCGATGGCAGGAGAGAGTTACAGTCGGGCATATGGGGCCATGGTTTCTTGCCACATGCTGTCCGAGCTGGAGGAGGTTATCCAGTACAAACTTGTCCCCGAGCGACGAGAGATCATCCGCCAGATCTGGTGGGAGAGACTGCAGGGCTGCCAGCGTATCGTAGAGGACTGGCAGAAAATCCTTATGGTGCGGTCCCTTGTGGTCAGCCCTCATGAGGACATGAGAACCTGGCTCAAGTATGCAAGCCTGTGCGGCAAGAGTGGCAGGCTGGCTCTTGCTCATAAAACCTTAGTGTTGCTCCTGGGAGTTGATCCGTCTCGGCAACTTGACCATCCTCTGCCGACAGTTCACCCTCAGGTGACCTATGCCTACATGAAAAACATGTGGAAGAGTGCTCGCAAGATCGATGCCTTCCAGCACATGCAGCATTTTGTCCAGACCATGCAGCAACAGGCCCAGCATGCCATCGCTACTGAGGACCAGCAGCATAAGCAGGAACTGCACAAGCTCATGGCCCGATGCTTCCTGAAACTTGGAGAGTGGCAGCTGAATCTACAGGGCATCAACGAGAGCACAATCCCCAAAGTGCTGCAGTACTACAGCGCTGCCACAGAACACGACCGCAGCTGGTACAAGGCCTGGCATGCGTGGGCAGTGATGAACTTCGAAGCCGTGCTACACTACAAACATCAGAACCAAGCCCGCGACGAGAAGAAGAAACTGCGTCATGCCAGCGGGGCCAACATCACCAATGCCACCACTGCCGCCACCACGGCTGCCCCTGCCACCACCACTGCCAGCACCGAGGGCAGCAACAGTGAGAGTGAAGCCGAGAGCACTGAGAACAGCCCCACCCCATCGCCGCTGCAGAAGAAGGTCACTGAGGATCTGTCCAAAACCCTCCTGATGTACACAGTGCCTGCCGTCCAGGGCTTCTTCCGTTCCATCTCCTTGTCACGAGGCAACAACCTCCAGGATACACTCAGAGTTCTCACCTTATGGTTTGATTATGGTCACTGGCCAGATGTCAATGAAGCCTTAGTGGAGGGGGTGAAAGCCATCCAGATTGATACCTGGCTACAGGTTATACCTCAGCTCATTGCAAGAATTGATACGCCCAGACCCTTGGTGGGACGTCTCATTCACCAGCTTCTCACAGACATTGGTCGATACCACCCACAGGCCCTCATCTACCCTCTGACAGTGGCTTCTAAGTCTACCACGACAGCCCGGCACAACGCAGCCAACAAGATTCTGAAGAACATGTGTGAGCACAGCAACACTCTGGTCCAGCAGGCCATGATGGTGAGTGAGGAGCTGATCCGAGTGGCCATCCTCTGGCATGAGATGTGGCACGAAGGCCTGGAAGAGGCTTCTCGTTTGTACTTTGGAGAGAGGAATGTGAAAGGCATGTTTGAGGTGCTGGAGCCCTTGCATGCTATGATGGAACGGGGCCCCCAGACTCTGAAGGAAACATCTTTTAATCAGGCCTATGGTCGAGATTTAATGGAGGCCCAAGAATGGTGCAGGAAGTACATGAAATCAGGGAATGTCAAGGACCTCACTCAAGCCTGGGACCTCTATTATCATGTGTTCCGACGAATCTCAAAGCAGCTGCCCCAGCTCACATCCTTAGAGCTGCAGTATGTCTCCCCAAAACTTCTGATGTGCCGGGACCTCGAATTGGCTGTGCCAGGAACATATGACCCCAACCAGCCAATCATTCGCATTCAGTCCATAGCACCGTCTTTGCAAGTCATCACGTCCAAGCAGAGGCCCCGGAAATTGACGCTTATGGGCAGCAACGGGCATGAGTTTGTTTTCCTTCTAAAAGGCCATGAAGATCTGCGGCAGGATGAGCGTGTGATGCAACTCTTTGGCCTGGTTAACACCCTTCTGGCCAATGACCCAACATCTCTTCGGAAAAACCTCAGCATCCAGAGATATGCCGTCATTCCTTTATCAACCAACTCTGGCCTCATTGGCTGGGTCCCCCACTGTGACACGCTGCACGCCCTCATCCGGGACTACAGGGAGAAGAAGAAGATCCTTCTCAACATTGAACATCGCATCATGTTGAGGATGGCTCCGGACTATGATCACTTGACTCTGATGCAGAAGGTGGAGGTGTTTGAGCATGCCGTCAATAATACAGCTGGAGACGACCTGGCCAAGCTGCTGTGGCTGAAAAGCCCCAGCTCCGAGGTGTGGTTTGACCGAAGAACCAATTATACCCGTTCTTTAGCGGTCATGTCAATGGTTGGGTATATTTTAGGCCTGGGAGATAGACACCCATCCAACCTGATGCTGGACCGTCTGAGTGGGAAGATCCTGCACATTGACTTTGGGGACTGCTTTGAGGTTGCTATGACCCGAGAGAAGTTTCCAGAGAAGATTCCATTTAGACTAACAAGAATGTTGACCAATGCTATGGAGGTTACAGGCCTGGATGGCAACTACAGAATCACATGCCACACGGTGATGGAGGTGCTGCGAGAGCACAAGGACAGTGTCATGGCTGTGCTGGAAGCCTTTGTCTATGACCCCTTGCTGAACTGGAGGCTGATGGACACAAATACCAAAGGCAACAAGCGATCCCGAACGAGGACGGACTCCTACTCTGCTGGCCAGTCAGTAGAAATTTTGGATGGTGTGGAACTTGGGGAACCAGCCCATAAGAAAACGGGGACCACAGTGCCAGAATCTATTCATTCTTTCATTGGAGACGGTTTGGTGAAACCAGAGGCCCTAAATAAGAAAGCTATTCAGATTATTAACAGGGTTCGAGATAAGCTCACTGGTCGGGACTTCTCTCATGATGACACTTTGGATGTTCCAACACAAGTTGAGCTGCTCATCAAACAAGCGACATCCCATGAAAACCTCTGCCAGTGCTACATTGGCTGGTGCCCTTTCTGG
Chlorocebus_sabaeus  ATGCTTGGAACCGGACCTGCCGCCGCCACCACCGCTGCCACCACATCTAGCAATGTGAGTGTTCTACAGCAGTTTGCCAGTGGCCTGAAGAGCCGGAATGAGGAGACCAGGGCCAAAGCTGCTAAGGAGCTCCAGCACTATGTCACCATGGAACTCCGAGAGATGAGTCAAGAGGAGTCTACTCGCTTCTATGACCAGCTGAACCATCACATTTTTGAATTGGTTTCCAGCTCAGATGCCAATGAGAGGAAAGGTGGCATCTTGGCCATAGCCAGCCTCATAGGAGTGGAAGGTGGGAATGCCACCCGAATTGGCAGATTTGCCAACTATCTTCGGAACCTCCTCCCCTCCAATGACCCAGTTGTCATGGAAATGGCATCCAAGGCCATCGGCCGCCTTGCCATGGCAGGAGACACTTTCACCGCTGAGTATGTGGAATTTGAGGTGAAGCGAGCCCTGGAATGGCTGGGTGCTGACCGCAATGAGGGCCGGAGACACGCAGCTGTCCTGGTTCTCCGTGAGCTGGCCATCAGCGTCCCTACCTTCTTCTTCCAGCAAGTGCAGCCCTTCTTTGACAACATTTTTGTGGCCGTGTGGGACCCCAAACAGGCCATCCGTGAGGGAGCTGTGGCCGCCCTTCGAGCCTGTTTGATTCTCACCACCCAGCGTGAGCCGAAGGAGATGCAGAAGCCTCAGTGGTACAGGCACACATTTGAAGAAGCAGAGAAAGGGTTTGATGAGACCTTGGCCAAAGAGAAGGGCATGAATCGGGATGATCGGATCCATGGAGCCTTGCTGATCCTTAACGAGCTGGTCCGAATCAGCAGCATGGAGGGAGAGCGTCTGAGAGAAGAAATGGAAGAAATCACACAGCAGCAACTGGTACACGACAAGTACTGCAAAGATCTCATGGGCTTCGGAACAAAACCTCGTCACATTACCCCCTTCACCAGCTTCCAGGCTGTACAGCCCCAGCAGTCAAATGCCTTGGTGGGGCTGCTGGGGTACAGCTCTCACCAAGGCCTCATGGGATTTGGGGCCTCCCCCAGCCCAGCTAAGTCCACCCTGGTGGAGAGCCGGTGTTGCAGAGACTTGATGGAGGAGAAATTTGATCAGGTATGCCAGTGGGTGCTGAAATGCAGGAATAGCAAGAACTCGCTGATCCAAATGACAATCCTTAATTTGTTGCCCCGCTTGGCTGCATTCCGACCTTCTGCCTTCACAGATACTCAGTACCTCCAAGATACTATGAACCATGTCCTAAGCTGTGTCAAGAAGGAGAAGGAACGTACAGCAGCCTTCCAAGCCCTGGGGCTGCTTTCTGTGGCTGTGAGGTCTGAGTTTAAGGTCTATTTGCCTCGCGTGCTGGACATCATCCGAGCGGCCCTGCCCCCAAAGGACTTCGCCCATAAGAGGCAGAAGGCAATGCAGGTGGACGCCACAGTCTTCACTTGCATCAGCATGCTGGCTCGAGCAATGGGGCCAAGCATCCAGCAGGATATCAAGGAGCTGCTGGAGCCCATGCTGGCAGTAGGACTAAGCCCTGCCCTCACTGCAGTGCTCTATGACCTGAGCCGTCAGATTCCACAGCTAAAGAAGGACATTCAAGATGGGCTACTGAAAATGCTGTCCCTGGTCCTTATGCACAAACCACTCCGCCACCCAGGCATGCCCAAGGGCCTGGCCCATCAGCTGGCCTCTCCTGGCCTCACAACCCTCCCTGAGGCCAGCGATGTGGGCAGCATCACTCTTGCCCTCCGAACGCTTGGCAGCTTTGAATTTGAAGGCCACTCTCTGACCCAATTTGTTCGCCACTGTGCGGATCATTTTCTAAACAGTGAGCACAAGGAGATCCGCATGGAGGCTGCCCGCACCTGTTCCCGCCTGCTCACGCCCTCCATCCACCTCATCAGTGGCCATGCTCATGTGGTTAGCCAGACTGCAGTGCAAGTGGTGGCAGATGTGCTTAGCAAACTGCTCGTGGTTGGGATAACAGATCCTGACCCTGACATTCGCTATTGCGTCTTGGCATCCCTGGACGAGCGCTTTGATGCACACCTGGCCCAGGCGGAGAACTTGCAGGCCTTGTTTGTGGCTCTGAATGACCAGGTGTTTGAGATCCGGGAGCTAGCCATCTGCACTGTGGGCCGACTCAGTAGCATGAACCCTGCGTTTGTGATGCCTTTCCTGCGCAAGATGCTCATCCAGATTTTGACAGAGCTGGAGCACAGCGGGATTGGAAGAATCAAAGAGCAGAGTGCCCGCATGCTGGGGCACCTGGTCTCCAATGCGCCCCGACTCATCCGTCCCTACATGGAGCCTATTCTGAAGGCATTAATTTTGAAACTGAAAGATCCAGACCCTGATCCAAACCCAGGTGTGATCAATAATGTCCTAGCAACAATAGGAGAATTGGCACAGGTTAGTGGCCTGGAAATGAGGAAATGGGTTGATGAACTTTTTATTATCATTATGGACATGCTCCAGGATTCCTCTTTGTTGGCCAAAAGGCAGGTGGCTCTGTGGACCCTGGGACAGTTGGTGGCCAGCACTGGCTATGTAGTAGAGCCCTACAGGAAGTACCCTACTTTGCTTGAGGTGCTACTGAATTTTCTGAAGACTGAGCAGAACCAGGGTACACGCAGAGAGGCCATCCGTGTGTTAGGGCTTTTAGGGGCTTTGGATCCCTACAAGCACAAAGTGAACATTGGCATGATAGACCAGTCCCGGGATGCCTCTGCTGTCAGCCTGTCAGAATCCAAGTCAAGTCAGGATTCCTCTGACTACAGCACTAGTGAAATGCTGGTTAACATGGGAAACTTGCCTCTGGATGAGTTCTACCCAGCTGTGTCCATGGTGGCCCTGATGCGGATCTTCCGAGACCAGTCACTCTCTCACCATCACACCATGGTTGTCCAGGCCATCACCTTCATCTTCAAGTCCCTGGGACTCAAATGTGTGCAGTTCCTGCCCCAGGTCATGCCCACGTTCCTTAATGTCATTCGAGTCTGTGATGGGGCCATCCGGGAATTTTTGTTCCAGCAGCTGGGAATGTTGGTGTCCTTTGTGAAGAGCCACATCAGACCTTATATGGATGAAATAGTCACCCTCATGAGAGAATTCTGGGTCATGAATACCTCAATTCAGAGCACGATCATTCTTCTCATTGAGCAAATTGTGGTAGCTCTTGGGGGTGAATTTAAGCTTTACCTGCCCCAGCTGATCCCACACATGTTGCGTGTCTTCATGCATGACAACAGCCCAGGCCGCATCGTCTCTATCAAGTTATTGGCTGCAATCCAGCTGTTTGGCGCCAACCTGGATGACTACCTACATTTACTGCTGCCTCCTATTGTGAAGTTGTTTGATGCCCCTGAAGCTCCACTGCCATCTCGAAAGGCAGCGCTAGAGACTGTGGACCGCCTGACGGAGTCCCTGGATTTCACTGACTATGCCTCCCGGATCATTCACCCTATTGTTCGAACACTGGACCAGAGCCCAGAACTGCGCTCCACAGCCATGGACACGCTGTCTTCACTTGTTTTTCAACTGGGGAAGAAGTACCAAATTTTCATTCCAATGGTGAATAAAGTTCTGGTGCGACACCGAATCAATCATCAGCGCTATGATGTGCTCATCTGCAGAATTGTCAAGGGATACACACTTGCTGATGAAGAGGAGGATCCTTTGATTTACCAGCATCGAATGCTTAGGAGTGGCCAAGGGGATGCATTGGCTAGTGGACCAGTGGAAACAGGACCCATGAAGAAACTGCACGTCAGCACCATCAACCTCCAAAAGGCCTGGGGTGCTGCCAGAAGGGTCTCCAAAGATGACTGGCTGGAATGGCTGAGACGGCTGAGCCTGGAGCTGCTGAAGGACTCATCATCGCCCTCCCTGCGCTCCTGCTGGGCCCTGGCACAGGCCTACAACCCGATGGCCAGGGATCTCTTCAATGCTGCATTTGTGTCCTGCTGGTCTGAATTGAATGAAGATCAACAGGATGAGCTCATCAGAAGCATCGAGTTGGCCCTCACCTCACAAGACATCGCTGAAGTCACACAAACCCTCTTAAACTTGGCTGAATTCATGGAACACAGTGACAAGGGCCCCCTGCCACTGAGAGATGACAACGGCATTGTTCTGCTGGGTGAAAGAGCTGCCAAGTGCCGAGCATATGCCAAAGCACTACACTACAAAGAACTGGAGTTCCAGAAAGGCCCCACCCCTGCCATTCTAGAATCTCTCATCAGCATTAATAATAAGCTACAGCAGCCGGAGGCAGCGGCCGGAGTGTTAGAATATGCCATGAAACACTTTGGAGAACTGGAGATCCAGGCTACCTGGTATGAGAAACTGCATGAGTGGGAGGATGCCCTGGTGGCCTATGACAAGAAAATGGACACCAACAAGGATGACCCAGAGCTGATGCTGGGCCGCATGCGCTGCCTCGAGGCCCTGGGGGAATGGGGTCAACTCCACCAGCAGTGCTGTGAAAAGTGGACCCTGGTTAATGATGAGACCCAAGCCAAGATGGCCCGGATGGCTGCTGCAGCTGCATGGGGTTTAGGTCAGTGGGACAGCATGGAAGAATACACCTGTATGATCCCTCGGGACACCCATGATGGAGCATTTTATAGAGCTGTGCTGGCACTGCATCAGGACCTCTTCTCCTTGGCACAACAGTGCATTGACAAGGCCAGGGACCTGCTGGATGCTGAATTAACTGCGATGGCAGGAGAGAGTTACAGTCGGGCATATGGGGCCATGGTTTCTTGCCACATGCTGTCCGAGCTGGAGGAGGTTATCCAGTACAAACTTGTCCCCGAGCGACGAGAGATCATCCGCCAGATCTGGTGGGAGAGACTGCAGGGCTGCCAGCGTATCGTAGAGGACTGGCAGAAAATCCTTATGGTGCGGTCCCTTGTGGTCAGCCCTCATGAAGACATGAGAACCTGGCTCAAGTACGCAAGCCTGTGTGGCAAGAGTGGCAGACTGGCTCTTGCTCATAAAACCTTAGTGTTGCTCCTGGGAGTTGATCCGTCTCGGCAACTTGACCATCCCCTGCCGACAGTTCACCCTCAGGTGACCTATGCTTACATGAAAAACATGTGGAAGAGCGCCCGCAAGATCGATGCCTTCCAGCACATGCAGCATTTTGTCCAGACCATGCAGCAACAGGCCCAGCATGCCATCGCTACTGAGGACCAGCAGCATAAGCAGGAACTGCACAAGCTCATGGCCCGATGCTTCCTGAAACTTGGAGAGTGGCAGCTGAATCTACAGGGCATCAACGAGAGCACAATCCCCAAAGTGCTGCAGTACTACAGCGCTGCCACCGAGCACGACCGCAGCTGGTACAAGGCCTGGCACGCGTGGGCAGTGATGAACTTCGAAGCTGTGCTACACTACAAACATCAGAACCAAGCCCGCGACGAGAAGAAGAAACTGCGTCATGCCAGCGGGGCTAACATCACCAACACCACCACTGCCGCCACCACGGCCGCTACTGCCACCACCACCACCAGCACCGAGGGCAGCAACAGTGAGAGCGAGGCTGAGAGCACCGAGAACAGCCCCACCCCATCGCCGCTGCAGAAGAAGGTCACTGAGGATCTGTCCAAAACCCTCCTGATGTACACGGTGCCTGCCGTCCAGGGCTTCTTCCGTTCCATCTCCTTGTCACGAGGCAACAACCTCCAGGATACACTCAGAGTTCTCACCTTATGGTTTGATTATGGTCACTGGCCAGATGTCAATGAGGCCTTAGTGGAGGGGGTGAAAGCCATCCAGATTGATACCTGGCTACAGGTTATACCTCAGCTCATTGCAAGAATTGATACTCCCAGACCCTTGGTGGGACGTCTCATTCACCAGCTTCTCACAGACATTGGTCGGTACCACCCCCAGGCCCTCATCTACCCCCTGACAGTGGCTTCTAAGTCTACCACGACAGCCCGGCACAACGCAGCCAACAAGATTCTGAAGAACATGTGTGAGCACAGCAACACCCTGGTCCAGCAGGCCATGATGGTGAGTGAGGAGCTGATCCGAGTGGCCATCCTGTGGCATGAGATGTGGCACGAAGGCCTGGAAGAGGCATCTCGTTTGTACTTTGGGGAGAGGAACGTGAAAGGCATGTTTGAGGTGCTGGAGCCCTTGCATGCTATGATGGAACGGGGCCCCCAGACTCTGAAGGAGACATCCTTTAATCAGGCCTATGGTCGAGATTTAATGGAGGCCCAAGAGTGGTGCAGGAAGTACATGAAATCAGGGAATGTCAAGGACCTCACTCAAGCCTGGGACCTCTATTATCATGTGTTCCGACGAATCTCAAAGCAGCTGCCTCAGCTCACATCCTTAGAGCTGCAATATGTTTCCCCAAAACTTCTGATGTGCCGGGACCTTGAATTGGCTGTGCCAGGAACATATGACCCCAACCAGCCAATCATTCGCATTCAGTCCATAGCACCGTCTTTGCAAGTCATCACATCCAAGCAGAGGCCCCGGAAATTGACACTTATGGGCAGCAACGGGCATGAGTTTGTTTTCCTTCTAAAAGGCCATGAAGATCTGCGCCAGGATGAGCGTGTGATGCAGCTCTTCGGCCTGGTTAACACCCTTCTGGCCAATGACCCAACATCTCTTCGGAAAAACCTCAGCATCCAGAGATATGCCGTCATCCCTTTATCGACCAACTCGGGCCTCATTGGCTGGGTGCCCCATTGTGACACACTGCACGCCCTCATCCGGGACTACAGGGAGAAGAAGAAGATCCTTCTCAACATCGAGCATCGCATCATGTTGCGGATGGCTCCAGACTATGACCACTTGACTCTGATGCAGAAGGTGGAGGTGTTTGAGCATGCCGTCAATAATACAGCTGGGGACGACCTGGCCAAGCTGCTGTGGCTGAAAAGCCCCAGCTCTGAGGTGTGGTTTGACCGAAGAACCAATTATACCCGTTCTTTAGCGGTCATGTCAATGGTTGGGTATATTTTAGGCCTGGGAGATAGACACCCATCCAACCTGATGCTGGACCGTCTGAGTGGGAAGATCCTGCACATTGACTTTGGGGACTGCTTTGAGGTTGCTATGACCCGAGAGAAGTTTCCAGAGAAAATTCCATTTAGACTAACAAGAATGTTGACCAATGCTATGGAGGTTACAGGCCTGGATGGCAACTACAGAATCACATGCCACACAGTGATGGAGGTGCTGCGGGAGCACAAGGACAGTGTCATGGCTGTGCTGGAAGCCTTTGTCTATGACCCCTTGCTGAACTGGAGGCTGATGGACACAAATACCAAAGGCAACAAGCGATCCCGAACGAGGACGGATTCCTACTCTGCCGGCCAGTCAGTCGAAATTTTGGACGGTGTGGAACTTGGGGAGCCAGCCCATAAGAAAACGGGGACCACAGTGCCAGAATCTATTCATTCTTTCATTGGAGACGGTTTGGTGAAACCAGAGGCCCTAAATAAGAAAGCTATTCAGATTATTAACAGGGTTCGAGATAAGCTCACTGGTCGGGACTTCTCTCATGATGACACTTTGGATGTTCCAACGCAAGTTGAGCTGCTCATCAAACAAGCGACATCCCATGAAAACCTCTGCCAGTGCTATATTGGCTGGTGCCCTTTCTGG
Macaca_nemestrina  ATGCTTGGAACCGGACCTGCCGCCGCCACCACCGCTGCCACCACATCTAGCAATGTGAGTGTTCTACAGCAGTTTGCCAGTGGCCTGAAGAGCCGGAATGAAGAGACCAGGGCCAAAGCTGCCAAGGAGCTCCAGCACTATGTCACCATGGAACTCCGAGAGATGAGTCAAGAGGAGTCTACTCGCTTCTATGACCAGCTGAACCATCACATTTTTGAATTGGTTTCCAGCTCAGATGCCAATGAGAGGAAAGGTGGCATCTTGGCCATAGCCAGCCTCATAGGAGTGGAAGGTGGGAATGCCACCCGAATTGGCAGATTTGCCAACTATCTTCGGAACCTCCTCCCCTCCAATGACCCAGTTGTCATGGAAATGGCATCCAAGGCCATCGGCCGCCTTGCCATGGCAGGAGACACTTTCACCGCTGAGTATGTGGAATTTGAGGTGAAGCGAGCCCTGGAATGGCTGGGTGCTGACCGCAATGAGGGCCGGAGACACGCAGCTGTCCTGGTTCTCCGTGAGCTGGCCATCAGCGTCCCTACCTTCTTCTTCCAGCAAGTGCAGCCCTTCTTTGACAACATTTTTGTGGCCGTGTGGGACCCCAAACAAGCCATCCGTGAGGGAGCTGTGGCCGCCCTTCGTGCCTGTTTGATTCTCACCACCCAGCGTGAGCCGAAGGAGATGCAGAAGCCTCAGTGGTACAGGCACACATTTGAAGAAGCAGAGAAAGGGTTTGATGAGACCTTGGCCAAAGAGAAGGGCATGAATCGGGATGATCGGATCCATGGAGCCTTGCTGATCCTTAACGAGCTGGTCCGAATCAGCAGCATGGAGGGAGAGCGTCTGAGAGAAGAAATGGAAGAAATCACACAGCAGCAGCTGGTACATGACAAGTACTGCAAAGACCTCATGGGCTTCGGAACAAAACCTCGTCACATTACCCCCTTCACCAGCTTCCAGGCTGTACAGCCCCAGCAGTCAAATGCCTTGGTGGGGCTGCTGGGGTACAGCTCTCACCAAGGCCTCATGGGATTTGGGGCCTCCCCCAGCCCAGCTAAGTCCACCCTGGTGGAGAGCCGGTGTTGCAGAGACTTGATGGAGGAGAAATTTGATCAGGTATGCCAGTGGGTGCTGAAATGCAGGAATAGCAAGAACTCGCTGATCCAAATGACAATCCTTAATTTGTTGCCCCGCTTGGCTGCATTCCGACCTTCTGCCTTCACAGATACTCAGTACCCTCAAGATACTATGAACCATGTCCTAAGCTGTGTCAAGAAGGAGAAGGAACGTACAGCAGCCTTCCAAGCCCTGGGGCTGCTTTCTGTGGCTGTGAGGTCTGAGTTTAAGGTCTATTTGCCTCGTGTGCTGGACATCATCCGAGCGGCCCTGCCCCCAAAGGACTTCGCCCATAAGAGGCAGAAGGCAATGCAGGTGGACGCCACAGTCTTCACTTGCATCAGCATGCTGGCTCGAGCAATGGGGCCAAGCATCCAGCAGGATATCAAGGAGCTGCTGGAGCCCATGCTGGCAGTAGGACTAAGCCCTGCCCTCACTGCAGTGCTCTACGACCTGAGTCGTCAGATTCCACAGCTAAAGAAGGACATTCAAGATGGGCTACTGAAAATGCTGTCCCTGGTCCTTATGCACAAACCACTCCGCCACCCAGGCATGCCCAAGGGCCTGGCCCATCAGCTGGCCTCTCCTGGCCTCACAACCCTCCCTGAGGCCAGCGATGTGGGCAGCATCACTCTTGCCCTCCGAACGCTTGGCAGCTTTGAATTTGAAGGCCACTCTCTGACCCAATTTGTTCGCCACTGTGCGGATCATTTTCTAAACAGTGAGCACAAGGAGATCCGCATGGAGGCTGCCCGTACCTGTTCCCGCCTGCTCACGCCCTCCATCCACCTCATCAGTGGCCATGCTCATGTGGTTAGCCAGACTGCAGTGCAAGTGGTGGCAGACGTGCTTAGCAAACTGCTCGTGGTTGGGATAACAGATCCTGACCCTGACATTCGCTATTGTGTCTTGGCATCCCTGGACGAGCGCTTTGATGCACACCTGGCCCAGGCGGAGAACTTGCAGGCCTTGTTTGTGGCTCTGAATGACCAGGTGTTTGAGATTCGGGAGCTGGCCATCTGCACTGTGGGCCGACTCAGTAGCATGAACCCTGCGTTTGTCATGCCTTTCCTGCGCAAGATGCTCATCCAGATTTTGACAGAGCTGGAGCACAGTGGGATTGGAAGAATCAAAGAGCAGAGTGCCCGCATGCTGGGGCACCTGGTCTCCAATGCGCCCCGACTCATCCGTCCCTACATGGAGCCTATTCTGAAGGCATTAATTTTGAAACTGAAAGATCCAGACCCTGATCCAAACCCAGGTGTGATCAATAATGTCCTGGCAACAATAGGAGAATTGGCACAGGTTAGTGGCCTGGAAATGAGGAAATGGGTTGATGAACTTTTTATTATCATTATGGACATGCTCCAGGATTCCTCTTTGTTGGCCAAAAGGCAGGTGGCTCTGTGGACCCTGGGACAGTTGGTGGCCAGCACTGGCTATGTAGTAGAGCCCTACAGGAAGTACCCTACTTTGCTTGAGGTGCTACTGAATTTTCTGAAGACTGAGCAGAACCAGGGTACACGCAGAGAGGCCATCCGTGTGTTAGGGCTTTTAGGGGCTTTGGATCCCTACAAGCACAAAGTGAACATTGGCATGATAGACCAGTCCCGGGATGCCTCTGCTGTCAGCCTGTCAGAATCCAAGTCAAGTCAGGATTCCTCTGACTATAGCACTAGTGAAATGCTGGTTAACATGGGAAACCTGCCTCTGGATGAGTTCTACCCAGCTGTGTCCATGGTGGCCCTGATGCGGATCTTCCGAGACCAGTCACTCTCTCACCATCACACCATGGTTGTCCAGGCCATCACCTTCATCTTCAAGTCCCTGGGACTCAAATGTGTGCAGTTCCTGCCCCAGGTCATGCCCACGTTCCTTAATGTCATTCGAGTCTGTGATGGGGCCATCCGGGAATTTTTGTTCCAGCAGCTGGGAATGTTGGTGTCCTTTGTGAAGAGCCACATCAGACCTTATATGGATGAAATAGTCACCCTCATGAGAGAATTCTGGGTCATGAATACCTCAATTCAGAGCACGATCATTCTTCTCATTGAGCAAATTGTGGTAGCTCTTGGGGGTGAATTTAAGCTTTACCTGCCCCAGCTGATCCCACACATGTTGCGTGTCTTCATGCATGACAACAGCCCAGGCCGCATCGTCTCTATCAAGTTATTGGCTGCAATCCAGCTGTTTGGCGCCAACCTGGATGACTACCTACATTTACTGCTGCCTCCTATTGTGAAGTTGTTTGATGCCCCTGAAGCTCCACTGCCATCTCGAAAGGCAGCGCTAGAGACTGTGGACCGCCTGACGGAGTCCCTGGATTTCACTGACTATGCCTCCCGGATCATTCACCCTATTGTTCGAACACTGGACCAGAGCCCAGAACTGCGCTCCACAGCCATGGACACGCTGTCTTCACTTGTTTTTCAACTGGGGAAGAAGTACCAAATTTTCATTCCAATGGTGAATAAAGTTCTGGTGCGACACCGAATCAATCATCAGCGCTATGATGTGCTCATCTGCAGAATTGTCAAGGGATACACACTTGCTGATGAAGAGGAGGATCCTTTGATTTACCAGCATCGAATGCTTAGGAGTGGCCAAGGGGATGCATTGGCTAGTGGACCAGTGGAAACAGGACCCATGAAGAAACTGCACGTCAGCACCATCAACCTCCAAAAGGCCTGGGGTGCTGCCAGGAGGGTCTCCAAAGATGACTGGCTGGAATGGCTGAGACGGCTGAGCCTGGAGCTGCTGAAGGACTCATCATCGCCCTCCCTGCGCTCCTGCTGGGCCCTGGCACAGGCCTACAACCCGATGGCCAGGGATCTCTTCAATGCTGCGTTTGTGTCCTGCTGGTCTGAATTGAATGAAGATCAACAGGATGAGCTCATCAGAAGCATCGAGTTGGCCCTCACCTCACAAGACATCGCTGAAGTCACACAAACCCTCTTAAACTTGGCTGAATTCATGGAACACAGTGACAAGGGCCCCCTGCCACTGAGAGATGACAATGGCATTGTTCTGCTGGGTGAAAGAGCAGCCAAGTGCCGAGCATATGCCAAAGCACTACACTACAAAGAACTGGAGTTCCAGAAAGGCCCCACCCCTGCCATTCTAGAATCTCTCATCAGCATTAATAATAAGCTACAGCAGCCGGAGGCAGCGGCCGGAGTGTTAGAATATGCCATGAAACACTTTGGAGAGCTGGAGATCCAGGCTACCTGGTATGAGAAACTGCATGAGTGGGAGGATGCCCTGGTGGCCTATGACAAGAAAATGGACACCAACAAGGATGACCCAGAGCTGATGCTGGGCCGCATGCGCTGCCTCGAGGCCCTGGGGGAATGGGGTCAACTCCACCAGCAGTGCTGTGAAAAGTGGACCCTGGTTAATGATGAGACCCAAGCCAAGATGGCCCGGATGGCTGCTGCAGCTGCATGGGGTTTAGGTCAGTGGGACAGCATGGAAGAATACACCTGTATGATCCCTCGGGACACCCATGATGGGGCATTTTATAGAGCTGTGCTGGCACTGCATCAGGACCTCTTCTCCTTGGCACAACAGTGCATTGACAAGGCCAGGGACCTGCTGGATGCTGAATTAACTGCGATGGCAGGAGAGAGTTACAGTCGGGCATATGGGGCCATGGTTTCTTGCCACATGCTGTCCGAGCTGGAGGAGGTTATCCAGTACAAACTTGTCCCTGAGCGACGAGAGATCATCCGCCAGATCTGGTGGGAGAGACTGCAGGGCTGCCAGCGTATCGTAGAGGACTGGCAGAAAATCCTTATGGTGCGGTCCCTTGTGGTCAGCCCTCATGAAGACATGAGAACCTGGCTCAAGTACGCAAGCCTGTGTGGCAAGAGTGGCAGACTGGCTCTTGCTCATAAAACCTTAGTGTTGCTCCTGGGAGTTGATCCATCTCGGCAACTTGACCATCCCCTGCCGACAGTTCACCCTCAGGTGACCTATGCCTACATGAAAAACATGTGGAAGAGCGCCCGCAAGATCGATGCCTTCCAGCACATGCAGCATTTTGTCCAGACCATGCAGCAACAGGCCCAGCATGCCATCGCTACTGAGGACCAGCAGCATAAGCAGGAACTGCACAAGCTCATGGCCCGATGCTTCCTGAAACTTGGAGAGTGGCAGCTGAATCTACAGGGCATCAACGAGAGCACAATCCCCAAAGTGCTGCAGTACTACAGCGCTGCCACCGAGCACGACCGCAGCTGGTACAAGGCCTGGCACGCGTGGGCAGTGATGAACTTCGAAGCTGTGCTACACTACAAACATCAGAACCAAGCCCGTGACGAGAAGAAGAAACTGCGTCATGCCAGCGGGGCTAATATCACCAACACCACCACTGCCGCCACCACGGCCGCTACTGCCACCACCACCGCCAGCACCGAGGGCAGCAACAGTGAGAGCGAGGCCGAGAGCACCGAGAACAGCCCCACCCCATCGCCGCTGCAGAAGAAGGTCACTGAGGATCTGTCCAAAACCCTCCTGATGTACACGGTGCCTGCCGTCCAGGGCTTCTTCCGTTCCATCTCGTTGTCACGAGGCAACAACCTCCAGGATACACTCAGAGTTCTCACCTTATGGTTTGATTATGGTCACTGGCCAGATGTCAATGAGGCCTTAGTGGAGGGAGTGAAAGCCATCCAGATTGATACCTGGCTACAGGTTATACCTCAGCTCATTGCAAGAATTGATACTCCCAGACCCTTGGTGGGACGTCTCATTCACCAGCTTCTCACAGACATTGGTCGGTACCACCCCCAGGCCCTCATCTACCCCCTAACAGTGGCTTCTAAGTCTACCACGACAGCCCGGCACAACGCAGCCAACAAGATTCTGAAGAACATGTGTGAGCACAGCAACACCCTGGTCCAGCAGGCCATGATGGTGAGCGAGGAGCTGATCCGAGTGGCCATCCTGTGGCATGAGATGTGGCACGAAGGCCTGGAAGAGGCATCTCGTTTGTACTTTGGGGAGAGGAACGTGAAAGGCATGTTTGAGGTGCTGGAGCCCTTGCATGCTATGATGGAACGGGGCCCCCAGACTCTGAAGGAGACATCCTTTAATCAGGCCTATGGTCGAGATTTAATGGAGGCCCAAGAGTGGTGCAGGAAGTACATGAAATCAGGGAATGTCAAGGACCTCACTCAAGCCTGGGACCTCTATTATCATGTGTTCCGACGAATCTCAAAGCAGCTGCCTCAGCTCACATCCTTAGAGCTGCAATATGTTTCCCCAAAACTTCTGATGTGCCGGGACCTTGAATTGGCTGTGCCAGGAACATATGACCCCAACCAGCCAATCATTCGCATTCAGTCCATAGCACCGTCTTTGCAAGTCATCACATCCAAGCAGAGGCCCCGGAAATTGACACTTATGGGCAGCAACGGGCATGAGTTTGTTTTCCTTCTAAAAGGCCATGAAGATCTGCGCCAGGATGAGCGTGTGATGCAGCTCTTCGGCCTGGTTAACACCCTTCTGGCCAATGACCCAACATCTCTTCGGAAAAACCTCAGCATCCAGAGATATGCCGTCATCCCTTTATCGACCAACTCGGGCCTCATTGGCTGGGTGCCCCATTGTGACACACTGCACGCCCTCATCCGGGACTACAGGGAGAAGAAGAAGATCCTTCTCAACATCGAGCATCGCATCATGTTGCGGATGGCTCCAGACTATGACCACTTGACTCTGATGCAGAAGGTGGAGGTGTTTGAGCATGCCGTCAATAATACAGCTGGGGACGACCTGGCCAAGCTGCTGTGGCTGAAAAGCCCCAGCTCTGAGGTGTGGTTTGACCGAAGAACCAATTATACCCGTTCTTTAGCGGTCATGTCAATGGTTGGGTATATTTTAGGCCTGGGAGATAGACACCCATCCAACCTGATGCTGGACCGTCTGAGTGGGAAGATCCTGCACATTGACTTTGGGGACTGCTTTGAGGTTGCTATGACCCGAGAGAAGTTTCCAGAGAAGATTCCATTTAGACTAACAAGAATGTTGACCAATGCTATGGAGGTTACAGGCCTGGATGGCAACTACAGAATCACATGCCACACAGTGATGGAGGTGCTGCGGGAGCACAAGGACAGTGTCATGGCTGTGCTGGAAGCCTTTGTCTATGACCCCTTGCTGAACTGGAGGCTGATGGACACAAATACCAAAGGCAACAAGCGATCCCGAACGAGGACGGATTCCTACTCTGCCGGCCAGTCAGTCGAAATTTTGGACGGTGTGGAACTTGGGGAGCCAGCCCATAAGAAAACGGGGACCACAGTGCCAGAATCTATTCATTCTTTCATTGGAGACGGTTTGGTGAAACCAGAGGCCCTAAATAAGAAAGCTATTCAGATTATTAACAGGGTTCGAGATAAGCTCACTGGTCGGGACTTCTCTCATGATGACACTTTGGATGTTCCAACGCAAGTTGAGCTGCTCATCAAACAAGCGACATCCCATGAAAACCTCTGCCAGTGCTATATTGGCTGGTGCCCTTTCTGG
Macaca_fascicularis  ATGCTTGGAACCGGACCTGCCGCCGCCACCACCGCTGCCACCACATCTAGCAATGTGAGTGTTCTACAGCAGTTTGCCAGTGGCCTGAAGAGCCGGAATGAAGAGACCAGGGCCAAAGCTGCCAAGGAGCTCCAGCACTATGTCACCATGGAACTCCGAGAGATGAGTCAAGAGGAGTCTACTCGCTTCTATGACCAGCTGAACCATCACATTTTTGAATTGGTTTCCAGCTCAGATGCCAATGAGAGGAAAGGTGGCATCTTGGCCATAGCCAGCCTCATAGGAGTGGAAGGTGGGAATGCCACCCGAATTGGCAGATTTGCCAACTATCTTCGGAACCTCCTCCCCTCCAATGACCCAGTTGTCATGGAAATGGCATCCAAGGCCATCGGCCGCCTTGCCATGGCAGGAGACACTTTCACCGCTGAGTATGTGGAATTTGAGGTGAAGCGAGCCCTGGAATGGCTGGGTGCTGACCGCAATGAGGGCCGGAGACACGCAGCTGTCCTGGTTCTCCGTGAGCTGGCCATCAGCGTCCCTACCTTCTTCTTCCAGCAAGTGCAGCCCTTCTTTGACAACATTTTTGTGGCTGTGTGGGACCCCAAACAAGCCATCCGTGAGGGAGCTGTGGCCGCCCTTCGTGCCTGTTTGATTCTCACCACCCAGCGTGAGCCGAAGGAGATGCAGAAGCCTCAGTGGTACAGGCACACATTTGAAGAAGCAGAGAAAGGGTTTGATGAGACCTTGGCCAAAGAGAAGGGCATGAATCGGGATGATCGGATCCATGGAGCCTTGCTGATCCTTAACGAGCTGGTCCGAATCAGCAGCATGGAGGGAGAGCGTCTGAGAGAAGAAATGGAAGAAATCACACAGCAGCAGCTGGTACATGACAAGTACTGCAAAGACCTCATGGGCTTCGGAACAAAACCTCGTCACATTACCCCCTTCACCAGCTTCCAGGCTGTACAGCCCCAGCAGTCAAATGCCTTGGTGGGGCTGCTGGGGTACAGCTCTCACCAAGGCCTTATGGGATTTGGGGCCTCCCCCAGCCCAGCTAAGTCCACCCTGGTGGAGAGCCGGTGTTGCAGAGACTTGATGGAGGAGAAATTTGATCAGGTATGCCAGTGGGTGCTGAAATGCAGGAATAGCAAGAACTCGCTGATCCAAATGACAATCCTTAATTTGTTGCCCCGCTTGGCTGCATTCCGACCTTCTGCCTTCACAGATACTCAGTACCTCCAAGATACTATGAACCATGTCCTAAGCTGTGTCAAGAAGGAGAAGGAACGTACAGCAGCCTTCCAAGCCCTGGGGCTGCTTTCTGTGGCTGTGAGGTCTGAGTTTAAGGTCTATTTGCCTCGCGTGCTGGACATCATCCGAGCGGCCCTGCCCCCAAAGGACTTCGCCCATAAGAGGCAGAAGGCAATGCAGGTGGACGCCACAGTCTTCACTTGCATCAGCATGCTGGCTCGAGCAATGGGGCCAAGCATCCAGCAGGATATCAAGGAGCTGCTGGAGCCCATGCTGGCAGTAGGACTAAGCCCTGCCCTCACTGCAGTGCTCTACGACCTGAGTCGTCAGATTCCACAGCTAAAGAAGGACATTCAAGATGGGCTACTGAAAATGCTGTCCCTGGTCCTTATGCACAAACCACTCCGCCACCCAGGCATGCCCAAGGGCCTGGCCCATCAGCTGGCCTCTCCTGGCCTCACAACCCTCCCTGAGGCCAGCGATGTGGGCAGCATCACTCTTGCCCTCCGAACGCTTGGCAGCTTTGAATTTGAAGGCCACTCTCTGACCCAATTTGTTCGCCACTGTGCGGATCATTTTCTAAACAGTGAGCACAAGGAGATCCGCATGGAGGCTGCCCGTACCTGTTCCCGCCTGCTCACGCCCTCCATCCACCTCATCAGTGGCCATGCTCATGTGGTTAGCCAGACTGCAGTGCAAGTGGTGGCAGACGTGCTTAGCAAACTGCTCGTGGTTGGGATAACAGATCCTGACCCTGACATTCGCTATTGTGTCTTGGCATCCCTGGACGAGCGCTTTGATGCACACCTGGCCCAGGCGGAGAACTTGCAGGCCTTGTTTGTGGCTCTGAATGACCAGGTGTTTGAGATCCGGGAGCTGGCCATCTGCACTGTGGGCCGACTCAGTAGCATGAACCCGGCGTTTGTCATGCCTTTCCTGCGCAAGATGCTCATCCAGATTTTGACAGAGCTGGAGCACAGTGGGATTGGAAGAATCAAAGAGCAGAGTGCCCGCATGCTGGGGCACCTGGTCTCCAATGCGCCTCGACTCATCCGTCCCTACATGGAGCCTATTCTGAAGGCATTAATTTTGAAACTGAAAGATCCAGACCCTGATCCAAACCCAGGTGTGATCAATAATGTCCTGGCAACAATAGGAGAATTGGCACAGGTTAGTGGCCTGGAAATGAGGAAATGGGTTGATGAACTTTTTATTATCATTATGGACATGCTCCAGGATTCCTCTTTGTTGGCCAAAAGGCAGGTGGCTCTGTGGACCCTGGGACAGTTGGTGGCCAGCACTGGCTATGTAGTAGAGCCCTACAGGAAGTACCCTACTTTGCTTGAGGTGCTACTGAATTTTCTGAAGACTGAGCAGAACCAGGGTACACGCAGAGAGGCCATCCGTGTGTTAGGGCTTTTAGGGGCTTTGGATCCCTACAAGCACAAAGTGAACATTGGCATGATAGACCAGTCCCGGGATGCCTCTGCTGTCAGCCTGTCAGAATCTAAGTCAAGTCAGGATTCCTCTGACTATAGCACTAGTGAAATGCTGGTTAACATGGGAAACCTGCCTCTGGATGAGTTCTACCCAGCTGTGTCCATGGTGGCCCTGATGCGGATCTTCCGAGACCAGTCACTCTCTCACCATCACACCATGGTTGTCCAGGCCATCACCTTCATCTTCAAGTCCCTGGGACTCAAATGTGTGCAGTTCCTGCCCCAGGTCATGCCCACGTTCCTTAATGTCATTCGAGTCTGTGATGGGGCCATCCGGGAATTTTTGTTCCAGCAGCTGGGAATGTTGGTGTCCTTTGTGAAGAGCCACATCAGACCTTATATGGATGAAATAGTCACCCTCATGAGAGAATTCTGGGTCATGAATACCTCAATTCAGAGCACGATCATTCTTCTCATTGAGCAAATTGTGGTAGCTCTTGGGGGTGAATTTAAGCTTTACCTGCCCCAGCTGATCCCACACATGTTGCGTGTCTTCATGCATGACAACAGCCCAGGCCGCATCGTCTCTATCAAGTTATTGGCTGCAATCCAGCTGTTTGGCGCCAACCTGGATGACTACCTACATTTACTGCTGCCTCCTATTGTGAAGTTGTTTGATGCCCCTGAAGCTCCACTGCCATCTCGAAAGGCAGCGCTAGAGACTGTGGACCGCCTGACGGAGTCCCTGGATTTCACTGACTATGCCTCCCGGATCATTCACCCTATTGTTCGAACACTGGACCAGAGCCCAGAACTGCGCTCCACAGCCATGGACACGCTGTCTTCACTTGTTTTTCAACTGGGGAAGAAGTACCAAATTTTCATTCCAATGGTGAATAAAGTTCTGGTGCGACACCGAATCAATCATCAGCGCTATGATGTGCTCATCTGCAGAATTGTCAAGGGATACACACTTGCTGATGAAGAGGAGGATCCTTTGATTTACCAGCATCGAATGCTTAGGAGTGGCCAAGGGGATGCATTGGCTAGTGGACCAGTGGAAACAGGACCCATGAAGAAACTGCACGTCAGCACCATCAACCTCCAAAAGGCCTGGGGTGCTGCCAGGAGGGTCTCCAAAGATGACTGGCTGGAATGGCTGAGACGGCTGAGCCTGGAGCTGCTGAAGGACTCATCATCGCCCTCCCTGCGCTCCTGCTGGGCCCTGGCACAGGCCTACAACCCGATGGCCAGGGATCTCTTCAATGCTGCATTTGTGTCCTGCTGGTCTGAATTGAATGAAGATCAACAGGATGAGCTCATCAGAAGCATCGAGTTGGCCCTCACCTCACAAGACATCGCTGAAGTCACACAAACCCTCTTAAACTTGGCTGAATTCATGGAACACAGTGACAAGGGCCCCCTGCCACTGAGAGATGACAATGGCATTGTTCTGCTGGGTGAAAGAGCTGCCAAGTGCCGAGCATATGCCAAAGCACTACACTACAAAGAACTGGAGTTCCAGAAAGGCCCCACCCCTGCCATTCTAGAATCTCTCATCAGCATTAATAATAAGCTACAGCAGCCGGAGGCAGCGGCCGGAGTGTTAGAATATGCCATGAAACACTTTGGAGAGCTGGAGATCCAGGCTACCTGGTATGAGAAACTGCATGAGTGGGAGGATGCCCTGGTGGCCTATGACAAGAAAATGGACACCAACAAGGATGACCCAGAGCTGATGCTGGGCCGCATGCGCTGCCTCGAGGCCCTGGGGGAATGGGGTCAACTCCACCAGCAGTGCTGTGAAAAGTGGACCCTGGTTAATGATGAGACCCAAGCCAAGATGGCCCGGATGGCTGCTGCAGCTGCATGGGGTTTAGGTCAGTGGGACAGCATGGAAGAATACACCTGTATGATCCCTCGGGACACCCATGATGGGGCATTTTATAGAGCTGTGCTGGCACTGCATCAGGACCTCTTCTCCTTGGCACAACAGTGCATTGACAAGGCCAGGGACCTGCTGGATGCTGAATTAACTGCGATGGCAGGAGAGAGTTACAGTCGGGCATATGGGGCCATGGTTTCTTGCCACATGCTGTCCGAGCTGGAGGAGGTTATCCAGTACAAACTTGTCCCCGAGCGACGAGAGATCATCCGCCAGATCTGGTGGGAGAGACTGCAGGGCTGCCAGCGTATCGTAGAGGACTGGCAGAAAATCCTTATGGTGCGGTCCCTTGTGGTCAGCCCTCATGAAGACATGAGAACCTGGCTCAAGTACGCAAGCCTGTGTGGCAAGAGTGGCAGACTGGCTCTTGCTCATAAAACCTTAGTGTTGCTCCTGGGAGTTGATCCATCTCGGCAACTTGACCATCCCCTGCCGACAGTTCACCCTCAGGTGACCTATGCCTACATGAAAAACATGTGGAAGAGCGCCCGCAAGATCGATGCCTTCCAGCACATGCAGCATTTTGTCCAGACCATGCAGCAACAGGCCCAGCATGCCATCGCTACTGAGGACCAGCAGCATAAGCAGGAACTGCACAAGCTCATGGCCCGATGCTTCCTGAAACTTGGAGAGTGGCAGCTGAATCTACAGGGCATCAACGAGAGCACAATCCCCAAAGTGCTGCAGTACTACAGCGCTGCCACCGAGCACGACCGCAGCTGGTACAAGGCCTGGCACGCGTGGGCAGTGATGAACTTCGAAGCTGTGCTACACTACAAACATCAGAACCAAGCCCGTGACGAGAAGAAGAAACTGCGTCATGCCAGCGGGGCTAATATCACCAACACCACCACTGCCGCCACCACGGCCGCTACTGCCACCACCACCGCCAGCACCGAGGGCAGCAACAGTGAGAGCGAGGCCGAGAGCACCGAGAACAGCCCCACCCCATCGCCGCTGCAGAAGAAGGTCACTGAGGATCTGTCCAAAACCCTCCTGATGTACACGGTGCCTGCCGTCCAGGGCTTCTTCCGTTCCATCTCGTTGTCACGAGGCAACAACCTCCAGGATACACTCAGAGTTCTCACCTTATGGTTTGATTATGGTCACTGGCCAGATGTCAATGAGGCCTTAGTGGAGGGAGTGAAAGCCATCCAGATTGATACCTGGCTACAGGTTATACCTCAGCTCATTGCAAGAATTGATACTCCCAGACCCTTGGTGGGACGTCTCATTCACCAGCTTCTCACAGACATTGGTCGGTACCACCCCCAGGCCCTCATCTACCCCCTAACAGTGGCTTCTAAGTCTACCACGACAGCCCGGCACAACGCAGCCAACAAGATTCTGAAGAACATGTGTGAGCACAGCAACACCCTGGTCCAGCAGGCCATGATGGTGAGCGAGGAGCTGATCCGAGTGGCCATCCTGTGGCATGAGATGTGGCACGAAGGCCTGGAAGAGGCATCTCGTTTGTACTTTGGGGAGAGGAACGTGAAAGGCATGTTTGAGGTGCTGGAGCCCTTGCATGCTATGATGGAACGGGGCCCCCAGACTCTGAAGGAGACATCCTTTAATCAGGCCTATGGTCGAGATTTAATGGAGGCCCAAGAGTGGTGCAGGAAGTACATGAAATCAGGGAATGTCAAGGACCTCACTCAAGCCTGGGACCTCTATTATCATGTGTTCCGACGAATCTCAAAGCAGCTGCCTCAGCTCACATCCTTAGAGCTGCAATATGTTTCCCCAAAACTTCTGATGTGCCGGGACCTTGAATTGGCTGTGCCAGGAACATATGACCCCAACCAGCCAATCATTCGCATTCAGTCCATAGCACCGTCTTTGCAAGTCATCACATCCAAGCAGAGGCCCCGGAAATTGACACTTATGGGCAGCAACGGGCATGAGTTTGTTTTCCTTCTAAAAGGCCATGAAGATCTGCGCCAGGATGAGCGTGTGATGCAGCTCTTCGGCCTGGTTAACACCCTTCTGGCCAATGACCCAACATCTCTTCGGAAAAACCTCAGCATCCAGAGATATGCCGTCATCCCTTTATCGACCAACTCGGGCCTCATTGGCTGGGTGCCCCATTGTGACACACTGCACGCCCTCATCCGGGACTACAGGGAGAAGAAGAAGATCCTTCTCAACATCGAGCATCGCATCATGTTGCGGATGGCTCCAGACTATGACCACTTGACTCTGATGCAGAAGGTGGAGGTGTTTGAGCATGCCGTCAATAATACAGCTGGGGACGACCTGGCCAAGCTGCTGTGGCTGAAAAGCCCCAGCTCTGAGGTGTGGTTTGACCGAAGAACCAATTATACCCGTTCTTTAGCGGTCATGTCAATGGTTGGGTATATTTTAGGCCTGGGAGATAGACACCCATCCAACCTGATGCTGGACCGTCTGAGTGGGAAGATCCTGCACATTGACTTTGGGGACTGCTTTGAGGTTGCTATGACCCGAGAGAAGTTTCCAGAGAAGATTCCATTTAGACTAACAAGAATGTTGACCAATGCTATGGAGGTTACAGGCCTGGATGGCAACTACAGAATCACATGCCACACAGTGATGGAGGTGCTGCGGGAGCACAAGGACAGTGTCATGGCTGTGCTGGAAGCCTTTGTCTATGACCCCTTGCTGAACTGGAGGCTGATGGACACAAATACCAAAGGCAACAAGCGATCCCGAACGAGGACGGATTCCTACTCTGCCGGCCAGTCAGTCGAAATTTTGGACGGTGTGGAACTTGGGGAGCCAGCCCATAAGAAAACGGGGACCACAGTGCCAGAATCTATTCATTCTTTCATTGGAGACGGTTTGGTGAAACCAGAGGCCCTAAATAAGAAAGCTATTCAGATTATTAACAGGGTTCGAGATAAGCTCACTGGTCGGGACTTCTCTCATGATGACACTTTGGATGTTCCAACGCAAGTTGAGCTGCTCATCAAACAAGCGACATCCCATGAAAACCTCTGCCAGTGCTATATTGGCTGGTGCCCTTTCTGG
Macaca_mulatta  ATGCTTGGAACCGGACCTGCCGCCGCCACCACCGCTGCCACCACATCTAGCAATGTGAGTGTTCTACAGCAGTTTGCCAGTGGCCTGAAGAGCCGGAATGAAGAGACCAGGGCCAAAGCTGCCAAGGAGCTCCAGCACTATGTCACCATGGAACTCCGAGAGATGAGTCAAGAGGAGTCTACTCGCTTCTATGACCAGCTGAACCATCACATTTTTGAATTGGTTTCCAGCTCAGATGCCAATGAGAGGAAAGGTGGCATCTTGGCCATAGCCAGCCTCATAGGAGTGGAAGGTGGGAATGCCACCCGAATTGGCAGATTTGCCAACTATCTTCGGAACCTCCTCCCCTCCAATGACCCAGTTGTCATGGAAATGGCATCCAAGGCCATCGGCCGCCTTGCCATGGCAGGAGACACTTTCACCGCTGAGTATGTGGAATTTGAGGTGAAGCGAGCCCTGGAATGGCTGGGTGCTGACCGCAATGAGGGCCGGAGACACGCAGCTGTCCTGGTTCTCCGTGAGCTGGCCATCAGCGTCCCTACCTTCTTCTTCCAGCAAGTGCAGCCCTTCTTTGACAACATTTTTGTGGCTGTGTGGGACCCCAAACAAGCCATCCGTGAGGGAGCTGTGGCCGCCCTTCGTGCCTGTTTGATTCTCACCACCCAGCGTGAGCCGAAGGAGATGCAGAAGCCTCAGTGGTACAGGCACACATTTGAAGAAGCAGAGAAAGGGTTTGATGAGACCTTGGCCAAAGAGAAGGGCATGAATCGGGATGATCGGATCCATGGAGCCTTGCTGATCCTTAACGAGCTGGTCCGAATCAGCAGCATGGAGGGAGAGCGTCTGAGAGAAGAAATGGAAGAAATCACACAGCAGCAGCTGGTACATGACAAGTACTGCAAAGACCTCATGGGCTTCGGAACAAAACCTCGTCACATTACCCCCTTCACCAGCTTCCAGGCTGTACAGCCCCAGCAGTCAAATGCCTTGGTGGGGCTGCTGGGGTACAGCTCTCACCAAGGCCTCATGGGATTTGGGGCCTCCCCCAGCCCAGCTAAGTCCACCCTGGTGGAGAGCCGGTGTTGCAGAGACTTGATGGAGGAGAAATTTGATCAGGTATGCCAGTGGGTGCTGAAATGCAGGAATAGCAAGAACTCGCTGATCCAAATGACAATCCTTAATTTGTTGCCCCGCTTGGCTGCATTCCGACCTTCTGCCTTCACAGATACTCAGTACCTCCAAGATACTATGAACCATGTCCTAAGCTGTGTCAAGAAGGAGAAGGAACGTACAGCAGCCTTCCAAGCCCTGGGGCTGCTTTCTGTGGCTGTGAGGTCTGAGTTTAAGGTCTATTTGCCTCGCGTGCTGGACATCATCCGAGCGGCCCTGCCCCCAAAGGACTTCGCCCATAAGAGGCAGAAGGCAATGCAGGTGGACGCCACAGTCTTCACTTGCATCAGCATGCTGGCTCGAGCAATGGGGCCAAGCATCCAGCAGGATATCAAGGAGCTGCTGGAGCCCATGCTGGCAGTAGGACTAAGCCCTGCCCTCACTGCAGTGCTCTACGACCTGAGTCGTCAGATTCCACAGCTAAAGAAGGACATTCAAGATGGGCTACTGAAAATGCTGTCCCTGGTCCTTATGCACAAACCACTCCGCCACCCAGGCATGCCCAAGGGCCTGGCCCATCAGCTGGCCTCTCCTGGCCTCACAACCCTCCCTGAGGCCAGCGATGTGGGCAGCATCACTCTTGCCCTCCGAACGCTTGGCAGCTTTGAATTTGAAGGCCACTCTCTGACCCAATTTGTTCGCCACTGTGCGGATCATTTTCTAAACAGTGAGCACAAGGAGATCCGCATGGAGGCTGCCCGTACCTGTTCCCGCCTGCTCACGCCCTCCATCCACCTCATCAGTGGCCATGCTCATGTGGTTAGCCAGACTGCAGTGCAAGTGGTGGCAGACGTGCTTAGCAAACTGCTCGTGGTTGGGATAACAGATCCTGACCCTGACATTCGCTATTGTGTCTTGGCATCCCTGGACGAGCGCTTTGATGCACACCTGGCCCAGGCGGAGAACTTGCAGGCCTTGTTTGTGGCTCTGAATGACCAGGTGTTTGAGATCCGGGAGCTGGCCATCTGCACTGTGGGCCGACTCAGTAGCATGAACCCGGCGTTTGTCATGCCTTTCCTGCGCAAGATGCTCATCCAGATTTTGACAGAGCTGGAGCACAGTGGGATTGGAAGAATCAAAGAGCAGAGTGCCCGCATGCTGGGGCACCTGGTCTCCAATGCGCCCCGACTCATCCGTCCCTACATGGAGCCTATTCTGAAGGCATTAATTTTGAAACTGAAAGATCCAGACCCTGATCCAAACCCAGGTGTGATCAATAATGTCCTGGCAACAATAGGAGAATTGGCACAGGTTAGTGGCCTGGAAATGAGGAAATGGGTTGATGAACTTTTTATTATCATTATGGACATGCTCCAGGATTCCTCTTTGTTGGCCAAAAGGCAGGTGGCTCTATGGACCCTGGGACAGTTGGTGGCCAGCACTGGCTATGTAGTAGAGCCCTACAGGAAGTACCCTACTTTGCTTGAGGTGCTACTGAATTTTCTGAAGACTGAGCAGAACCAGGGTACACGCAGAGAGGCCATCCGTGTGTTAGGGCTTTTAGGGGCTTTGGATCCCTACAAGCACAAAGTGAACATTGGCATGATAGACCAGTCCCGGGATGCCTCTGCTGTCAGCCTGTCAGAATCCAAGTCAAGTCAGGATTCCTCTGACTATAGCACTAGTGAAATGCTGGTTAACATGGGAAACCTGCCTCTGGATGAGTTCTACCCAGCTGTGTCCATGGTGGCCCTGATGCGGATCTTCCGAGACCAGTCACTCTCTCACCATCACACCATGGTTGTCCAGGCCATCACCTTCATCTTCAAGTCCCTGGGACTCAAATGTGTGCAGTTCCTGCCCCAGGTCATGCCCACGTTCCTTAATGTCATTCGAGTCTGTGATGGGGCCATCCGGGAATTTTTGTTCCAGCAGCTGGGAATGTTGGTGTCCTTTGTGAAGAGCCACATCAGACCTTATATGGATGAAATAGTCACCCTCATGAGAGAATTCTGGGTCATGAATACCTCAATTCAGAGCACGATCATTCTTCTCATTGAGCAAATTGTGGTAGCTCTTGGGGGTGAATTTAAGCTTTACCTGCCCCAGCTGATCCCACACATGTTGCGTGTCTTCATGCATGACAACAGCCCAGGCCGCATCGTCTCTATCAAGTTATTGGCTGCAATCCAGCTGTTTGGCGCCAACCTGGATGACTACCTACATTTACTGCTGCCTCCTATTGTGAAGTTGTTTGATGCCCCTGAAGCTCCACTGCCATCTCGAAAGGCAGCGCTAGAGACTGTGGACCGCCTGACGGAGTCCCTGGATTTCACTGACTATGCCTCCCGGATCATTCACCCTATTGTTCGAACACTGGACCAGAGCCCAGAACTGCGCTCCACAGCCATGGACACGCTGTCTTCACTTGTTTTTCAACTGGGGAAGAAGTACCAAATTTTCATTCCAATGGTGAATAAAGTTCTGGTGCGACACCGAATCAATCATCAGCGCTATGATGTGCTCATCTGCAGAATTGTCAAGGGATACACACTTGCTGATGAAGAGGAGGATCCTTTGATTTACCAGCATCGAATGCTTAGGAGTGGCCAAGGGGATGCATTGGCTAGTGGACCAGTGGAAACAGGACCCATGAAGAAACTGCACGTCAGCACCATCAACCTCCAAAAGGCCTGGGGTGCTGCCAGGAGGGTCTCCAAAGATGACTGGCTGGAATGGCTGAGACGGCTGAGCCTGGAGCTGCTGAAGGACTCATCATCGCCCTCCCTGCGCTCCTGCTGGGCCCTGGCACAGGCCTACAACCCGATGGCCAGGGATCTCTTCAATGCTGCGTTTGTGTCCTGCTGGTCTGAATTGAATGAAGATCAACAGGATGAGCTCATCAGAAGCATCGAGTTGGCCCTCACCTCACAAGACATCGCTGAAGTCACACAAACCCTCTTAAACTTGGCTGAATTCATGGAACACAGTGACAAGGGCCCCCTGCCACTGAGAGATGACAATGGCATTGTTCTGCTGGGTGAAAGAGCTGCCAAGTGCCGAGCATATGCCAAAGCACTACACTACAAAGAACTGGAGTTCCAGAAAGGCCCCACCCCTGCCATTCTAGAATCTCTCATCAGCATTAATAATAAGCTACAGCAGCCGGAGGCAGCGGCCGGAGTGTTAGAATATGCCATGAAACACTTTGGAGAGCTGGAGATCCAGGCTACCTGGTATGAGAAACTGCATGAGTGGGAGGATGCCCTGGTGGCCTATGACAAGAAAATGGACACCAACAAGGATGACCCAGAGCTGATGCTGGGCCGCATGCGCTGCCTCGAGGCCCTGGGGGAATGGGGTCAACTCCACCAACAGTGCTGTGAAAAGTGGACCCTGGTTAATGATGAGACCCAAGCCAAGATGGCCCGGATGGCTGCTGCAGCTGCATGGGGTTTAGGTCAGTGGGACAGCATGGAAGAATACACCTGTATGATCCCTCGGGACACCCATGATGGGGCATTTTATAGAGCTGTGCTGGCACTGCATCAGGACCTCTTCTCCTTGGCACAACAGTGCATTGACAAGGCCAGGGACCTGCTGGATGCTGAATTAACTGCGATGGCAGGAGAGAGTTACAGTCGGGCATATGGGGCCATGGTTTCTTGCCACATGCTGTCCGAGCTGGAGGAGGTTATCCAGTACAAACTTGTCCCCGAGCGACGAGAGATCATCCGCCAGATCTGGTGGGAGAGACTGCAGGGCTGCCAGCGTATCGTAGAGGACTGGCAGAAAATCCTTATGGTGCGGTCCCTTGTGGTCAGCCCTCATGAAGACATGAGAACCTGGCTCAAGTACGCAAGCCTGTGTGGCAAGAGTGGCAGACTGGCTCTTGCTCATAAAACCTTAGTGTTGCTCCTGGGAGTTGATCCATCTCGGCAACTTGACCATCCCCTGCCGACAGTTCACCCTCAGGTGACCTATGCCTACATGAAAAACATGTGGAAGAGCGCCCGCAAGATCGATGCCTTCCAGCACATGCAGCATTTTGTCCAGACCATGCAGCAACAGGCCCAGCATGCCATCGCTACTGAGGACCAGCAGCATAAGCAGGAACTGCACAAGCTCATGGCCCGATGCTTCCTGAAACTTGGAGAGTGGCAGCTGAATCTACAGGGCATCAACGAGAGCACAATCCCCAAAGTGCTGCAGTACTACAGCGCTGCCACCGAGCACGACCGCAGCTGGTACAAGGCCTGGCACGCGTGGGCAGTGATGAACTTCGAAGCTGTGCTACACTACAAACATCAGAACCAAGCCCGCGACGAGAAGAAGAAACTGCGTCATGCCAGCGGGGCTAATATCACCAACACCACCACTGCCGCCACCACAGCCGCTACTGCCACCACCACCGCCAGCACCGAGGGCAGCAACAGTGAGAGCGAGGCCGAGAGCACCGAGAACAGCCCCACCCCATCGCCGCTGCAGAAGAAGGTCACTGAGGATCTGTCCAAAACCCTCCTGATGTACACGGTGCCTGCCGTCCAGGGCTTCTTCCGTTCCATCTCGTTGTCACGAGGCAACAACCTCCAGGATACACTCAGAGTTCTCACCTTATGGTTTGATTATGGTCACTGGCCAGATGTCAATGAGGCCTTAGTGGAAGGAGTGAAAGCCATCCAGATTGATACCTGGCTACAGGTTATACCTCAGCTCATTGCAAGAATTGATACTCCCAGACCCTTGGTGGGACGTCTCATTCACCAGCTTCTCACAGACATTGGTCGGTACCACCCCCAGGCCCTCATCTACCCCCTAACAGTGGCTTCTAAGTCCACCACGACAGCCCGGCACAACGCAGCCAACAAGATTCTGAAGAACATGTGTGAGCACAGCAACACCCTGGTCCAGCAGGCCATGATGGTGAGCGAGGAGCTGATCCGAGTGGCCATCCTGTGGCATGAGATGTGGCACGAAGGCCTGGAAGAGGCATCTCGTTTGTACTTTGGGGAGAGGAACGTGAAAGGCATGTTTGAGGTGCTGGAGCCCTTGCATGCTATGATGGAACGGGGCCCCCAGACTCTGAAGGAGACATCCTTTAATCAGGCCTATGGTCGAGATTTAATGGAGGCCCAAGAGTGGTGCAGGAAGTACATGAAATCAGGGAATGTCAAGGACCTCACTCAAGCCTGGGACCTCTATTATCATGTGTTCCGACGAATCTCAAAGCAGCTGCCTCAGCTCACATCCTTAGAGCTGCAATATGTTTCCCCAAAACTTCTGATGTGCCGGGACCTTGAATTGGCTGTGCCAGGAACATATGACCCCAACCAGCCAATCATTCGCATTCAGTCCATAGCACCGTCTTTGCAAGTCATCACATCCAAGCAGAGGCCCCGGAAATTGACACTTATGGGCAGCAACGGGCATGAATTTGTTTTCCTTCTAAAAGGCCATGAAGATCTGCGCCAGGATGAGCGTGTGATGCAGCTCTTCGGCCTGGTTAACACCCTTCTGGCCAATGACCCAACATCTCTTCGGAAAAACCTCAGCATCCAGAGATATGCCGTCATCCCTTTATCGACCAACTCGGGCCTCATTGGCTGGGTGCCCCATTGTGACACACTGCACGCCCTCATCCGGGACTACAGGGAGAAGAAGAAGATCCTTCTCAACATCGAGCATCGCATCATGTTGCGGATGGCTCCAGACTATGACCACTTGACTCTGATGCAGAAGGTGGAGGTGTTTGAGCATGCCGTCAATAATACAGCTGGGGACGACCTGGCCAAGCTGCTGTGGCTGAAAAGCCCCAGCTCTGAGGTGTGGTTTGACCGAAGAACCAATTATACCCGTTCTTTAGCGGTCATGTCAATGGTTGGGTATATTTTAGGCCTGGGAGATAGACACCCATCCAACCTGATGCTGGACCGTCTGAGTGGGAAGATCCTGCACATTGACTTTGGGGACTGCTTTGAGGTTGCTATGACCCGAGAGAAGTTTCCAGAGAAGATTCCATTTAGACTAACAAGAATGTTGACCAATGCTATGGAGGTTACAGGCCTGGATGGCAACTACAGAATCACATGCCACACAGTGATGGAGGTGCTGCGGGAGCACAAGGACAGTGTCATGGCTGTGCTGGAAGCCTTTGTCTATGACCCCTTGCTGAACTGGAGGCTGATGGACACAAATACCAAAGGCAACAAGCGATCCCGAACGAGGACGGATTCCTACTCTGCCGGCCAGTCAGTCGAAATTTTGGACGGTGTGGAACTTGGGGAGCCAGCCCATAAGAAAACGGGGACCACAGTGCCAGAATCTATTCATTCTTTCATTGGAGACGGTTTGGTGAAACCAGAGGCCCTAAATAAGAAAGCTATTCAGATTATTAACAGGGTTCGAGATAAGCTCACTGGTCGGGACTTCTCTCATGATGACACTTTGGATGTTCCAACGCAAGTTGAGCTGCTCATCAAACAAGCGACATCCCATGAAAACCTCTGCCAGTGCTATATTGGCTGGTGCCCTTTCTGG
Papio_anubis  ATGCTTGGAACCGGACCTGCCGCCGCCACCACCGCTGCCACCACATCTAGCAATGTGAGTGTTCTACAGCAGTTTGCCAGTGGCCTGAAGAGCCGGAATGAAGAGACCAGGGCCAAAGCTGCCAAGGAGCTCCAGCACTATGTCACCATGGAACTCCGAGAGATGAGTCAAGAGGAGTCTACTCGCTTCTATGACCAGCTGAACCATCACATTTTTGAATTGGTTTCCAGCTCAGATGCCAATGAGAGGAAAGGTGGCATCTTGGCCATAGCCAGCCTCATAGGAGTGGAAGGTGGGAATGCCACCCGAATTGGCAGATTTGCCAACTATCTTCGGAACCTCCTCCCCTCCAATGACCCAGTTGTCATGGAAATGGCATCCAAGGCCATCGGCCGCCTTGCCATGGCAGGAGACACTTTCACCGCTGAGTATGTGGAATTTGAGGTGAAGCGAGCCCTGGAATGGCTGGGTGCTGACCGCAATGAGGGCCGGAGACACGCAGCTGTCCTGGTTCTCCGTGAGCTGGCCATCAGCGTCCCTACCTTCTTCTTCCAGCAAGTGCAGCCCTTCTTTGACAACATTTTTGTGGCCGTGTGGGACCCCAAACAAGCCATCCGTGAGGGAGCTGTGGCCGCCCTTCGTGCCTGTTTGATTCTCACCACCCAGCGTGAGCCGAAGGAGATGCAGAAGCCTCAGTGGTACAGGCACACATTTGAAGAAGCAGAGAAAGGGTTTGATGAGACCTTGGCCAAAGAGAAGGGCATGAATCGGGATGATCGGATCCATGGAGCCTTGCTGATCCTTAACGAGCTGGTCCGAATCAGCAGCATGGAGGGAGAGCGTCTGAGAGAAGAAATGGAAGAAATCACACAGCAGCAGCTGGTACACGACAAGTACTGCAAAGACCTCATGGGCTTCGGAACAAAACCTCGTCACATTACCCCCTTCACCAGCTTCCAGGCTGTACAGCCCCAGCAGTCAAATGCCTTGGTGGGGCTGCTGGGGTACAGCTCTCACCAAGGCCTCATGGGATTTGGGGCCTCCCCCAGCCCAGCTAAGTCCACCCTGGTGGAGAGCCGGTGTTGCAGAGACTTGATGGAGGAGAAATTTGATCAGGTATGCCAGTGGGTGCTGAAATGCAGGAATAGCAAGAACTCGCTGATCCAAATGACAATCCTTAATTTGTTGCCCCGCTTGGCTGCATTCCGACCTTCTGCCTTCACAGATACTCAGTACCTCCAAGATACTATGAACCATGTCCTAAGCTGTGTCAAGAAGGAGAAGGAACGTACAGCAGCCTTCCAAGCCCTGGGGCTGCTTTCTGTGGCTGTGAGGTCTGAGTTTAAGGTCTATTTGCCTCGCGTGCTGGACATCATCCGAGCGGCCCTGCCCCCAAAGGACTTCGCCCATAAGAGGCAGAAGGCAATGCAGGTGGATGCCACAGTCTTCACTTGCATCAGCATGCTGGCTCGAGCAATGGGGCCAAGCATCCAGCAGGATATCAAGGAGCTGCTGGAGCCCATGCTGGCAGTAGGACTAAGCCCTGCCCTCACTGCAGTGCTCTACGACCTGAGCCGTCAGATTCCACAGCTAAAGAAGGACATTCAAGATGGGCTGCTGAAAATGCTGTCCCTGGTCCTTATGCACAAACCACTCCGCCACCCAGGCATGCCCAAGGGCCTGGCCCATCAGCTGGCCTCTCCTGGCCTCACAACCCTCCCTGAGGCCAGCGATGTGGGCAGCATCACTCTTGCTCTCCGAACACTTGGCAGCTTTGAATTTGAAGGCCACTCTCTGACCCAATTTGTTCGCCACTGTGCGGATCATTTTCTAAACAGTGAGCACAAGGAGATCCGCATGGAGGCTGCCCGCACCTGTTCCCGCCTGCTCACGCCCTCCATCCACCTCATCAGTGGCCATGCTCATGTGGTTAGCCAGACTGCAGTGCAAGTGGTGGCAGACGTGCTTAGCAAACTGCTCGTGGTTGGGATAACAGATCCTGACCCTGACATTCGCTATTGTGTCTTGGCATCCCTGGACGAGCGCTTTGATGCACACCTGGCCCAGGCGGAGAACTTGCAGGCCTTGTTTGTGGCTCTGAATGACCAGGTGTTTGAGATCCGGGAGCTGGCCATCTGCACTGTGGGCCGACTCAGTAGCATGAACCCTGCGTTTGTCATGCCTTTCCTGCGCAAGATGCTCATCCAGATTTTGACAGAGCTGGAGCACAGTGGGATTGGAAGAATCAAAGAGCAGAGTGCCCGCATGCTGGGGCACCTGGTCTCCAATGCGCCCCGACTCATCCGTCCCTACATGGAGCCTATTCTGAAGGCATTAATTTTGAAACTGAAAGATCCAGACCCTGATCCAAACCCAGGTGTGATCAATAATGTCCTGGCAACAATAGGAGAATTGGCACAGGTTAGTGGCCTGGAAATGAGGAAATGGGTTGATGAACTTTTTATTATCATTATGGACATGCTCCAGGATTCCTCTTTGTTGGCCAAAAGGCAGGTGGCTCTGTGGACCCTGGGACAGTTGGTGGCCAGCACTGGCTATGTAGTAGAGCCCTACAGGAAGTACCCTACTTTGCTTGAGGTGCTACTGAATTTTCTGAAGACTGAGCAGAACCAGGGTACACGCAGAGAGGCCATCCGTGTGTTAGGGCTTTTAGGGGCTTTGGATCCCTACAAGCACAAAGTGAACATTGGCATGATAGACCAGTCCCGGGATGCCTCTGCTGTCAGCCTGTCAGAATCCAAGTCAAGTCAGGATTCCTCTGACTATAGCACTAGTGAAATGCTGGTTAACATGGGAAACTTGCCTCTGGATGAGTTCTACCCAGCTGTGTCCATGGTGGCCCTGATGCGGATCTTCCGAGACCAGTCACTCTCTCACCATCACACCATGGTTGTCCAGGCCATCACCTTCATCTTCAAGTCCCTGGGACTCAAATGTGTGCAGTTCCTGCCCCAGGTCATGCCCACGTTCCTTAATGTCATTCGAGTCTGTGATGGGGCCATCCGGGAATTTTTGTTCCAGCAGCTGGGAATGTTGGTGTCCTTTGTGAAGAGCCACATCAGACCTTATATGGATGAAATAGTCACCCTCATGAGAGAATTCTGGGTCATGAATACCTCAATTCAGAGCACGATCATTCTTCTCATTGAGCAAATTGTGGTAGCTCTTGGGGGTGAATTTAAGCTTTACCTGCCCCAGCTGATCCCACACATGTTGCGTGTCTTCATGCATGACAACAGCCCAGGCCGCATCGTCTCTATCAAGTTATTGGCTGCAATCCAGCTGTTTGGCGCCAACCTGGATGACTACCTACATTTACTGCTGCCTCCTATTGTGAAGTTGTTTGATGCCCCTGAAGCTCCACTGCCATCTCGAAAGGCAGCGCTAGAGACTGTGGACCGCCTGACGGAGTCCCTGGATTTCACTGACTATGCCTCCCGGATCATTCACCCTATTGTTCGAACACTGGACCAGAGCCCAGAACTGCGCTCCACAGCCATGGACACGCTGTCTTCACTTGTTTTTCAACTGGGGAAGAAGTACCAAATTTTCATTCCAATGGTGAATAAAGTTCTGGTGCGACACCGAATCAATCATCAGCGCTATGATGTGCTCATCTGCAGAATTGTCAAGGGATACACACTTGCTGATGAAGAGGAGGATCCTTTGATTTACCAGCATCGAATGCTTAGGAGTGGCCAAGGGGATGCATTGGCTAGTGGACCAGTGGAAACAGGACCCATGAAGAAACTGCACGTCAGCACCATCAACCTCCAAAAGGCCTGGGGTGCTGCCAGGAGGGTCTCCAAAGATGACTGGCTGGAATGGCTGAGACGGCTGAGCCTGGAGCTGCTGAAGGACTCATCGTCACCCTCCCTGCGCTCCTGCTGGGCCCTGGCACAGGCCTACAACCCGATGGCCAGGGATCTCTTCAATGCTGCGTTTGTGTCCTGCTGGTCTGAATTGAATGAAGATCAACAGGATGAGCTCATCAGAAGCATCGAGTTGGCCCTCACCTCACAAGACATCGCTGAAGTCACACAAACCCTCTTAAACTTGGCTGAATTCATGGAACACAGTGACAAGGGCCCCCTACCACTGAGAGATGACAATGGCATTGTTCTGCTGGGTGAAAGAGCTGCCAAGTGCCGAGCATATGCCAAAGCACTACACTACAAAGAACTGGAGTTCCAGAAAGGCCCCACCCCTGCCATTCTAGAATCTCTCATCAGCATTAATAATAAGCTACAGCAGCCGGAGGCAGCGGCCGGAGTGTTAGAATATGCCATGAAACACTTTGGAGAGCTGGAGATCCAAGCTACCTGGTATGAGAAACTGCATGAGTGGGAGGATGCCCTGGTGGCCTATGACAAGAAAATGGACACCAACAAGGATGACCCAGAGCTGATGCTGGGCCGCATGCGCTGTCTCGAGGCCCTGGGGGAATGGGGTCAACTCCACCAGCAGTGCTGTGAAAAGTGGACCCTGGTTAATGATGAGACCCAAGCCAAGATGGCCCGGATGGCTGCTGCAGCTGCATGGGGTTTAGGTCAGTGGGACAGCATGGAAGAATACACCTGTATGATCCCTCGGGACACCCATGATGGGGCATTTTATAGAGCTGTGCTGGCACTGCATCAGGACCTCTTCTCCTTGGCACAACAGTGCATTGACAAGGCCAGGGACCTGCTGGATGCTGAATTAACTGCGATGGCAGGAGAGAGTTACAGTCGGGCATATGGGGCCATGGTTTCTTGCCACATGCTGTCCGAGCTGGAGGAGGTTATCCAGTACAAACTTGTCCCCGAGCGACGAGAGATCATCCGCCAGATCTGGTGGGAGAGACTGCAGGGCTGCCAGCGTATCGTAGAGGACTGGCAGAAAATCCTTATGGTGCGGTCCCTTGTGGTCAGCCCTCATGAAGACATGAGAACCTGGCTCAAGTACGCAAGCCTGTGTGGCAAGAGTGGCAGACTGGCTCTTGCTCATAAAACCTTAGTGTTGCTCCTGGGAGTTGATCCGTCTCGGCAACTTGACCATCCCCTGCCGACAGTTCACCCTCAGGTGACCTATGCCTACATGAAAAACATGTGGAAGAGCGCCCGCAAGATTGATGCCTTCCAGCACATGCAGCATTTTGTCCAGACCATGCAGCAACAGGCCCAGCATGCCATCGCTACTGAGGACCAGCAGCATAAGCAGGAACTGCACAAGCTCATGGCCCGATGCTTCCTGAAACTTGGAGAGTGGCAGCTGAATCTACAGGGCATCAACGAGAGCACAATCCCCAAAGTGCTGCAGTACTACAGCGCTGCCACCGAGCACGACCGCAGCTGGTACAAGGCCTGGCACGCGTGGGCAGTGATGAACTTCGAAGCTGTGCTACACTACAAACATCAGAACCAAGCCCGCGACGAGAAGAAGAAACTGCGTCATGCCAGCGGGGCTAATATCACCAACACCACCACTGCTGCCACCACGGCCGCTACTGCCACCACCACCGCCAGCACCGAGGGCAGCAACAGTGAGAGCGAGGCCGAGAGCACCGAGAACAGCCCCACCCCATCGCCGCTGCAGAAGAAGGTCACTGAGGATCTGTCCAAAACCCTCCTGATGTACACGGTGCCTGCCGTCCAGGGCTTCTTCCGTTCCATCTCGTTGTCACGAGGCAACAACCTCCAGGATACACTCAGAGTTCTCACCTTATGGTTTGATTATGGTCACTGGCCAGATGTCAATGAGGCCTTAGTGGAGGGAGTGAAAGCCATCCAGATTGATACCTGGCTACAGGTTATACCTCAGCTCATTGCAAGAATTGATACTCCCAGACCCTTGGTGGGACGTCTCATTCACCAGCTTCTCACAGACATTGGTCGGTACCACCCCCAGGCCCTCATCTACCCCCTGACAGTGGCTTCTAAGTCTACCACGACAGCCCGGCACAACGCAGCCAACAAGATTCTGAAGAACATGTGTGAGCACAGCAACACCCTGGTCCAGCAGGCCATGATGGTGAGCGAGGAGCTGATCCGAGTGGCCATCCTGTGGCATGAGATGTGGCACGAAGGCCTGGAAGAGGCATCTCGTTTGTACTTTGGGGAGAGGAACGTGAAAGGCATGTTTGAGGTGCTGGAGCCCTTGCATGCTATGATGGAACGGGGCCCCCAGACTCTGAAGGAGACATCCTTTAATCAGGCCTATGGTCGAGATTTAATGGAGGCCCAAGAGTGGTGCAGGAAGTACATGAAATCAGGGAATGTCAAGGACCTCACTCAAGCCTGGGACCTCTATTATCATGTGTTCCGACGAATCTCAAAGCAGCTGCCTCAGCTCACATCCTTAGAGCTGCAATATGTTTCCCCAAAACTTCTGATGTGCCGGGACCTTGAATTGGCTGTGCCAGGAACATATGACCCCAACCAGCCAATCATTCGCATTCAGTCCATAGCACCGTCTTTGCAAGTCATCACATCCAAGCAGAGGCCCCGGAAATTGACACTTATGGGCAGCAACGGGCATGAGTTTGTTTTCCTTCTAAAAGGCCATGAAGATCTGCGCCAGGATGAGCGTGTGATGCAGCTCTTCGGCCTGGTTAACACCCTTCTGGCCAATGACCCAACATCTCTTCGGAAAAACCTCAGCATCCAGAGATATGCCGTCATCCCTTTATCGACCAACTCGGGCCTCATTGGCTGGGTGCCCCATTGTGACACACTGCACGCCCTCATCCGGGACTACAGGGAGAAGAAGAAGATCCTTCTCAACATCGAGCATCGCATCATGTTGCGGATGGCTCCAGACTATGACCACTTGACTCTGATGCAGAAGGTGGAGGTGTTTGAGCATGCCGTCAATAATACAGCTGGGGACGACCTGGCCAAGCTGCTGTGGCTGAAAAGCCCCAGCTCTGAGGTATGGTTTGACCGAAGAACCAATTATACCCGTTCTTTAGCGGTCATGTCAATGGTTGGGTATATTTTAGGCCTGGGAGATAGACACCCATCCAACCTGATGCTGGACCGTCTGAGTGGGAAGATCCTGCACATTGACTTTGGGGACTGCTTTGAGGTTGCTATGACCCGAGAGAAGTTTCCAGAGAAAATTCCATTTAGACTAACAAGAATGTTGACCAATGCTATGGAGGTTACAGGCCTGGATGGCAACTACAGAATCACATGCCACACAGTGATGGAGGTGCTGCGGGAGCACAAGGACAGTGTCATGGCTGTGCTGGAAGCCTTTGTCTATGACCCCTTGCTGAACTGGAGGCTGATGGACACAAATACCAAAGGCAACAAGCGATCCCGAACGAGGACGGATTCCTACTCTGCCGGCCAGTCAGTCGAAATTTTGGACGGTGTGGAACTTGGGGAGCCAGCCCATAAGAAAACGGGGACCACAGTGCCAGAATCTATTCATTCTTTCATTGGAGACGGTTTGGTGAAACCAGAGGCCCTAAATAAGAAAGCTATTCAGATTATTAACAGGGTTCGAGATAAGCTCACTGGTCGGGACTTCTCTCATGATGACACTTTGGATGTTCCAACGCAAGTTGAGCTGCTCATCAAACAAGCGACATCCCATGAAAACCTCTGCCAGTGCTATATTGGCTGGTGCCCTTTCTGG
Cercocebus_torquatus_atys  ATGCTTGGAACCGGACCTGCTGCCGCCACCACCGCTGCCACCACATCTAGCAATGTGAGTGTTCTACAGCAGTTTGCCAGTGGCCTGAAGAGCCGGAATGAAGAGACCAGGGCCAAAGCTGCCAAGGAGCTCCAGCACTATGTCACCATGGAACTCCGAGAGATGAGTCAAGAGGAGTCTACTCGCTTCTATGACCAGCTGAACCATCACATTTTTGAATTGGTTTCCAGCTCAGATGCCAATGAGAGGAAAGGTGGCATCTTGGCCATAGCCAGCCTCATAGGAGTGGAAGGTGGGAATGCCACCCGAATTGGCAGATTTGCCAACTATCTTCGGAACCTCCTCCCCTCCAATGACCCAGTTGTCATGGAAATGGCATCCAAGGCCATCGGCCGCCTTGCCATGGCAGGAGACACTTTCACCGCTGAGTATGTGGAATTTGAGGTGAAGCGAGCCCTGGAATGGCTGGGTGCTGACCGCAATGAGGGCCGGAGACACGCAGCTGTCCTGGTTCTCCGTGAGCTGGCCATCAGCGTCCCTACCTTCTTCTTCCAGCAAGTGCAGCCCTTCTTTGACAACATTTTTGTGGCCGTGTGGGACCCCAAACAAGCCATCCGTGAGGGAGCTGTGGCCGCCCTTCGTGCCTGTTTGATTCTCACCACCCAGCGTGAGCCGAAGGAGATGCAGAAGCCTCAGTGGTACAGGCACACATTTGAAGAAGCAGAGAAAGGGTTTGATGAGACCTTGGCCAAAGAGAAGGGCATGAATCGGGATGATCGGATCCATGGAGCCTTGCTGATCCTTAACGAGCTGGTCCGAATCAGCAGCATGGAGGGAGAGCGTCTGAGAGAAGAAATGGAAGAAATCACACAGCAGCAGCTGGTACACGACAAGTACTGCAAAGACCTCATGGGCTTCGGAACAAAACCTCGTCACATTACCCCCTTCACCAGCTTCCAGGCTGTACAGCCCCAGCAGTCAAATGCCTTGGTGGGGCTGCTGGGGTACAGCTCTCACCAAGGCCTCATGGGATTTGGAGCCTCCCCCAGCCCAGCTAAGTCCACCCTGGTGGAGAGCCGGTGTTGCAGAGACTTGATGGAGGAGAAATTTGATCAGGTATGCCAGTGGGTGCTGAAATGCAGGAATAGCAAGAACTCGCTGATCCAAATGACAATCCTTAATTTGTTGCCCCGCTTGGCTGCATTCCGACCTTCTGCCTTCACAGATACTCAGTACCTCCAAGATACTATGAACCATGTCCTAAGCTGTGTCAAGAAGGAGAAGGAACGTACAGCAGCCTTCCAAGCCCTGGGGCTGCTTTCTGTGGCTGTGAGGTCTGAGTTTAAGGTCTATTTGCCTCGCGTGCTGGACATCATCCGAGCGGCCCTGCCCCCAAAGGACTTCGCCCATAAGAGGCAGAAGGCAATGCAGGTGGACGCCACAGTCTTCACTTGCATCAGCATGCTGGCTCGAGCAATGGGGCCAAGCATCCAGCAGGATATCAAGGAGCTGCTGGAGCCCATGCTGGCAGTAGGACTAAGCCCTGCCCTCACTGCAGTGCTCTACGACCTGAGCCGTCAGATTCCACAGCTAAAGAAGGACATTCAAGATGGGCTACTGAAAATGCTGTCCCTGGTCCTTATGCACAAACCACTCCGCCACCCAGGCATGCCCAAGGGCCTGGCCCATCAGCTGGCCTCTCCTGGCCTCACAACCCTCCCTGAGGCCAGCGATGTGGGCAGCATCACTCTTGCCCTCCGAACGCTTGGCAGCTTTGAATTTGAAGGCCACTCTCTGACCCAATTTGTTCGCCACTGTGCGGATCATTTTCTAAACAGTGAGCACAAGGAGATCCGCATGGAGGCTGCCCGCACCTGTTCCCGCCTGCTCACGCCCTCCATCCACCTCATCAGTGGCCATGCTCATGTGGTCAGCCAGACTGCAGTGCAAGTGGTGGCAGACGTGCTTAGCAAACTGCTCGTGGTTGGGATAACAGATCCTGACCCTGACATTCGCTATTGTGTCTTGGCATCCCTGGACGAGCGCTTTGATGCACACCTGGCCCAGGCGGAGAACTTGCAGGCCTTGTTTGTGGCTCTGAATGACCAGGTGTTTGAGATCCGGGAGCTGGCCATCTGCACTGTGGGCCGACTCAGTAGCATGAACCCTGCGTTCGTCATGCCTTTCCTGCGCAAGATGCTCATCCAGATTTTGACAGAGCTGGAGCACAGTGGGATTGGAAGAATCAAAGAGCAGAGTGCCCGCATGCTGGGGCACCTGGTCTCCAATGCGCCCCGACTCATCCGTCCCTACATGGAGCCTATTCTGAAGGCATTAATTTTGAAACTGAAAGATCCAGACCCTGATCCAAACCCAGGTGTGATCAATAATGTCCTGGCAACAATAGGAGAATTGGCACAGGTTAGTGGCCTGGAAATGAGGAAATGGGTTGATGAACTTTTTATTATCATTATGGACATGCTCCAGGATTCCTCTTTGTTGGCCAAAAGGCAGGTGGCTCTGTGGACCCTGGGACAGTTGGTGGCCAGCACTGGCTATGTAGTAGAGCCCTACAGGAAGTACCCTACTTTGCTTGAGGTGCTACTGAATTTTCTGAAGACTGAGCAGAACCAGGGTACACGCAGAGAGGCCATCCGTGTGTTAGGGCTTTTAGGGGCTTTGGATCCCTATAAGCACAAAGTGAACATTGGCATGATAGACCAGTCCCGGGATGCCTCTGCTGTCAGCCTGTCAGAATCCAAGTCAAGTCAGGATTCCTCTGACTATAGCACTAGTGAAATGCTGGTTAACATGGGAAACTTGCCTCTGGATGAGTTCTACCCAGCTGTGTCCATGGTGGCCCTGATGCGGATCTTCCGAGACCAGTCACTCTCTCACCATCACACCATGGTTGTCCAGGCCATCACCTTCATCTTCAAGTCCCTGGGACTCAAATGTGTGCAGTTCCTGCCCCAGGTCATGCCCACGTTCCTTAATGTCATTCGAGTCTGTGATGGGGCCATCCGGGAATTTTTGTTCCAGCAGCTGGGAATGTTGGTGTCCTTTGTGAAGAGCCACATCAGACCTTATATGGATGAAATAGTCACCCTCATGAGAGAATTCTGGGTCATGAATACCTCAATTCAGAGCACGATCATTCTTCTCATTGAGCAAATTGTGGTAGCTCTTGGGGGTGAATTTAAGCTTTACCTGCCCCAGCTGATCCCACACATGTTGCGTGTCTTCATGCATGACAACAGCCCAGGCCGCATCGTCTCTATCAAGTTATTGGCTGCAATCCAGCTGTTTGGCGCCAACCTGGATGACTACCTACATTTACTGCTGCCTCCTATTGTGAAGTTGTTTGATGCCCCTGAAGCTCCACTGCCATCTCGAAAGGCAGCGCTAGAGACTGTGGACCGCCTGACGGAGTCCCTGGATTTCACTGACTATGCCTCCCGGATCATTCACCCTATTGTTCGAACACTGGACCAGAGCCCAGAACTGCGCTCCACAGCCATGGACACGCTGTCTTCACTTGTTTTTCAACTGGGGAAGAAGTACCAAATTTTCATTCCAATGGTGAATAAAGTTCTGGTGCGACACCGAATCAATCATCAGCGCTATGATGTGCTCATCTGCAGAATTGTCAAGGGGTACACACTTGCTGATGAAGAGGAGGATCCTTTGATTTACCAGCATCGAATGCTTAGGAGTGGCCAAGGGGATGCATTGGCTAGTGGACCAGTGGAAACAGGACCCATGAAGAAACTGCACGTCAGCACCATCAACCTCCAAAAGGCCTGGGGTGCTGCCAGGAGGGTCTCCAAAGATGACTGGCTGGAATGGCTGAGACGGCTGAGCCTGGAGCTGCTGAAGGACTCATCATCGCCCTCCCTGCGCTCCTGCTGGGCCCTGGCACAGGCCTACAACCCGATGGCCAGGGATCTCTTCAATGCTGCGTTTGTGTCCTGCTGGTCTGAATTGAATGAAGATCAACAGGATGAGCTCATCAGAAGCATCGAGTTGGCCCTCACCTCACAAGACATCGCTGAAGTCACACAAACCCTCTTAAACTTGGCTGAATTCATGGAACACAGTGACAAGGGCCCCCTGCCACTGAGAGATGACAATGGCATTGTTCTGCTGGGTGAAAGAGCTGCCAAGTGCCGAGCATATGCCAAAGCACTACACTACAAAGAACTGGAGTTCCAGAAAGGCCCCACCCCTGCCATTCTAGAATCTCTCATCAGCATTAATAATAAGCTACAGCAGCCGGAGGCAGCGGCCGGAGTGTTAGAATATGCCATGAAACACTTTGGAGAGCTGGAGATCCAGGCTACCTGGTATGAGAAACTGCATGAGTGGGAGGATGCCCTGGTGGCCTATGACAAGAAAATGGACACCAACAAGGATGACCCAGAGCTGATGCTGGGCCGCATGCGCTGCCTCGAGGCCCTGGGGGAATGGGGTCAACTCCACCAGCAGTGCTGTGAAAAGTGGACCCTGGTTAATGATGAGACCCAAGCCAAGATGGCCCGGATGGCTGCTGCAGCTGCATGGGGTTTAGGTCAGTGGGACAGCATGGAAGAATACACCTGTATGATCCCTCGGGACACCCATGATGGGGCATTTTATAGAGCTGTGCTGGCACTGCATCAGGACCTCTTCTCCTTGGCACAACAGTGCATTGACAAGGCCAGGGACCTGCTGGATGCTGAATTAACTGCGATGGCAGGAGAGAGTTACAGTCGGGCATATGGGGCCATGGTTTCTTGCCACATGCTGTCCGAGCTGGAGGAGGTTATCCAGTACAAACTTGTCCCCGAGCGACGAGAGATCATCCGCCAGATCTGGTGGGAGAGACTGCAGGGCTGCCAGCGTATCGTAGAGGACTGGCAGAAAATCCTTATGGTGCGGTCCCTTGTGGTCAGCCCTCATGAAGACATGAGAACCTGGCTCAAGTACGCAAGCCTGTGTGGCAAGAGTGGCAGACTGGCTCTTGCTCATAAAACCTTAGTGTTGCTCCTGGGAGTTGATCCGTCTCGGCAACTTGACCATCCCCTGCCGACAGTTCACCCTCAGGTGACCTATGCCTACATGAAAAACATGTGGAAGAGCGCCCGCAAGATCGATGCCTTCCAGCACATGCAGCATTTTGTCCAGACCATGCAGCAACAGGCCCAGCATGCCATCGCTACTGAGGACCAGCAGCATAAGCAGGAACTGCACAAGCTCATGGCCCGATGCTTCCTGAAACTTGGAGAGTGGCAGCTGAATCTACAGGGCATCAACGAGAGCACAATCCCCAAAGTGCTGCAGTACTACAGCGCTGCCACCGAGCACGACCGCAGCTGGTACAAGGCCTGGCACGCGTGGGCAGTGATGAACTTCGAAGCTGTGCTACACTACAAACATCAGAACCAAGCCCGCGACGAGAAGAAGAAACTGCGTCATGCCAGCGGGGCTAATATCACCAACACCACCACTGCCGCCACCACGGCCGCTACTGCCACCACCACCGCCAGCACCGAGGGCAGCAACAGTGAGAGCGAGGCCGAGAGCACCGAGAACAGCCCCACCCCATCGCCGCTGCAGAAGAAGGTCACTGAGGATCTGTCCAAAACCCTCCTGATGTACACGGTGCCTGCCGTCCAGGGCTTCTTCCGTTCCATCTCGTTGTCACGAGGCAACAACCTCCAGGATACACTCAGAGTTCTCACCTTATGGTTTGATTATGGTCACTGGCCAGATGTCAATGAGGCCTTAGTGGAGGGAGTGAAAGCCATCCAGATTGATACCTGGCTACAGGTTATACCTCAGCTCATTGCAAGAATTGATACTCCCAGACCCTTGGTGGGACGTCTCATTCACCAGCTTCTCACAGACATTGGTCGGTACCACCCCCAGGCCCTCATCTACCCCCTGACAGTGGCTTCTAAGTCTACCACGACAGCCCGGCACAACGCAGCCAACAAGATTCTGAAGAACATGTGTGAGCACAGCAACACCCTGGTCCAGCAGGCCATGATGGTGAGCGAGGAGCTGATCCGAGTGGCCATCCTGTGGCATGAGATGTGGCACGAAGGCCTGGAAGAGGCATCTCGTTTGTACTTTGGGGAGAGGAACGTGAAAGGCATGTTTGAGGTGCTGGAGCCCTTGCATGCTATGATGGAACGGGGCCCCCAGACTCTGAAGGAGACATCCTTTAATCAGGCCTATGGTCGAGATTTAATGGAGGCCCAAGAGTGGTGCAGGAAGTACATGAAATCAGGGAATGTCAAGGACCTCACTCAAGCCTGGGACCTCTATTATCATGTGTTCCGACGAATCTCAAAGCAGCTGCCTCAGCTCACATCCTTAGAGCTGCAATATGTTTCCCCAAAACTTCTGATGTGCCGGGACCTTGAATTGGCTGTGCCAGGAACATATGACCCCAACCAGCCAATCATTCGCATTCAGTCCATAGCACCGTCTTTGCAAGTCATCACATCCAAGCAGAGGCCCCGGAAATTGACACTTATGGGCAGCAACGGGCATGAGTTTGTTTTCCTTCTAAAAGGCCATGAAGATCTGCGCCAGGATGAGCGTGTGATGCAGCTCTTCGGCCTGGTTAACACCCTTCTGGCCAATGACCCAACATCTCTTCGGAAAAACCTCAGCATCCAGAGATATGCCGTCATCCCTTTATCGACCAACTCGGGCCTCATTGGCTGGGTGCCCCATTGTGACACACTGCACGCCCTCATCCGGGACTACAGGGAGAAGAAGAAGATCCTTCTCAACATCGAGCATCGCATCATGTTGCGGATGGCTCCAGACTATGACCACTTGACTCTGATGCAGAAGGTGGAGGTGTTTGAGCATGCCGTCAATAATACAGCTGGGGACGACTTGGCCAAGCTGCTGTGGCTGAAAAGCCCCAGCTCTGAGGTGTGGTTTGACCGAAGAACCAATTATACCCGTTCTTTAGCGGTCATGTCAATGGTTGGGTATATTTTAGGCCTGGGAGATAGACACCCATCCAACCTGATGCTGGACCGTCTGAGTGGGAAGATCCTGCACATTGACTTTGGGGACTGCTTTGAGGTTGCTATGACCCGAGAGAAGTTTCCAGAGAAAATTCCATTTAGACTAACAAGAATGTTGACCAATGCTATGGAGGTTACAGGCCTGGATGGCAACTACAGAATCACATGCCACACAGTGATGGAGGTGCTGCGGGAGCACAAGGACAGTGTCATGGCTGTGCTGGAAGCCTTTGTCTATGACCCCTTGCTGAACTGGAGGCTGATGGACACAAATACCAAAGGCAACAAGCGATCCCGAACGAGGACGGATTCCTACTCTGCCGGCCAGTCAGTCGAAATTTTGGACGGTGTGGAACTTGGGGAGCCAGCCCATAAGAAAACGGGGACCACAGTGCCAGAATCTATTCATTCTTTCATTGGAGACGGTTTGGTGAAACCAGAGGCCCTAAATAAGAAAGCTATTCAGATTATTAACAGGGTTCGAGATAAGCTCACTGGTCGGGACTTCTCTCATGATGACACTTTGGATGTTCCAACGCAAGTTGAGCTGCTCATCAAACAAGCGACATCCCATGAAAACCTCTGCCAGTGCTATATTGGCTGGTGCCCTTTCTGG
Mandrillus_leucophaeus  ATGCTTGGAACCGGACCTGCCGCCGCCACCACCGCTGCCACCACATCTAGCAATGTGAGTGTTCTACAGCAGTTTGCCAGTGGCCTGAAGAGCCGGAATGAAGAGACCAGGGCCAAAGCTGCCAAGGAGCTCCAGCACTATGTCACCATGGAACTCCGAGAGATGAGTCAAGAGGAGTCTACTCGCTTCTATGACCAGCTGAACCATCACATTTTTGAATTGGTTTCCAGCTCAGATGCCAATGAGAGGAAAGGTGGCATCTTGGCCATAGCCAGCCTCATAGGAGTGGAAGGTGGGAATGCCACCCGAATTGGCAGATTTGCCAACTATCTTCGGAACCTCCTCCCCTCCAATGACCCAGTTGTCATGGAAATGGCATCCAAGGCCATCGGCCGCCTTGCCATGGCAGGAGACACTTTCACCGCTGAGTATGTGGAATTTGAGGTGAAGCGAGCCCTGGAATGGCTGGGTGCTGACCGCAATGAGGGCCGGAGACACGCAGCTGTCCTGGTTCTCCGTGAGCTGGCCATCAGCGTCCCTACCTTCTTCTTCCAGCAAGTGCAGCCCTTCTTTGACAACATTTTTGTGGCCGTGTGGGACCCCAAACAAGCCATCCGTGAGGGAGCTGTGGCCGCCCTTCGTGCCTGTTTGATTCTCACCACCCAGCGTGAGCCGAAGGAGATGCAGAAGCCTCAGTGGTACAGGCACACATTTGAAGAAGCAGAGAAAGGGTTTGATGAGACCTTGGCCAAAGAGAAGGGCATGAATCGGGATGATCGGATCCATGGAGCCTTGCTGATCCTTAACGAGCTGGTCCGAATCAGCAGCATGGAGGGAGAGCGTCTGAGAGAAGAAATGGAAGAAATCACACAGCAGCAGCTGGTACACGACAAGTACTGCAAAGACCTCATGGGCTTCGGAACAAAACCTCGTCACATTACCCCCTTCACCAGCTTCCAGGCTGTACAGCCCCAGCAGTCAAATGCCTTGGTGGGGCTGCTGGGGTACAGCTCTCACCAAGGCCTCATGGGATTTGGGGCCTCCCCCAGCCCAGCTAAGTCCACCCTGGTGGAGAGCCGGTGTTGCAGAGACTTGATGGAGGAGAAATTTGATCAGGTATGCCAGTGGGTGCTGAAATGCAGGAATAGCAAGAACTCGCTGATCCAAATGACAATCCTTAATTTGTTGCCCCGCTTGGCTGCATTCCGACCTTCTGCCTTCACAGATACTCAGTACCTCCAAGATACTATGAACCATGTCCTAAGCTGTGTCAAGAAGGAGAAGGAACGTACAGCAGCCTTCCAAGCCCTGGGGCTGCTTTCTGTGGCTGTGAGGTCTGAGTTTAAGGTCTATTTGCCTCGCGTGCTGGACATCATCCGAGCGGCCCTGCCCCCAAAGGACTTCGCCCATAAGAGGCAGAAGGCAATGCAGGTGGACGCCACAGTCTTCACTTGCATCAGCATGCTGGCTCGAGCAATGGGGCCAAGCATCCAGCAGGATATCAAGGAGCTGCTGGAGCCCATGCTGGCAGTAGGACTAAGCCCTGCCCTCACTGCAGTGCTCTACGACCTGAGCCGTCAGATTCCACAGCTGAAGAAGGACATTCAAGATGGGCTACTGAAAATGCTGTCCCTGGTCCTTATGCACAAACCACTCCGCCACCCAGGCATGCCCAAGGGCCTGGCCCATCAGCTGGCCTCTCCTGGCCTCACAACCCTCCCTGAGGCCAGCGATGTGGGCAGCATCACTCTTGCCCTCCGAACGCTTGGCAGCTTTGAATTTGAAGGCCACTCTCTGACCCAATTTGTTCGCCACTGTGCGGATCATTTTCTAAACAGTGAGCACAAGGAGATCCGCATGGAGGCTGCCCGCACCTGTTCCCGCCTGCTCACGCCCTCCATCCACCTCATCAGTGGCCATGCTCATGTGGTTAGCCAGACTGCAGTGCAAGTGGTGGCAGACGTGCTTAGCAAACTGCTCGTGGTTGGGATAACAGATCCTGACCCTGACATTCGCTATTGTGTCTTGGCATCCCTGGACGAGCGCTTTGATGCACACCTGGCCCAGGCGGAGAACTTGCAGGCCTTGTTTGTGGCTCTGAATGACCAGGTGTTTGAGATCCGGGAGCTGGCCATCTGCACTGTGGGCCGACTCAGTAGCATGAACCCTGCGTTTGTCATGCCTTTCCTGCGCAAGATGCTCATCCAGATTTTGACAGAGCTGGAGCACAGTGGGATTGGAAGAATCAAAGAGCAGAGTGCCCGCATGCTGGGGCACCTGGTCTCCAATGCACCCCGACTCATCCGTCCCTACATGGAGCCTATTCTGAAGGCATTAATTTTGAAGCTGAAAGATCCAGACCCTGATCCAAACCCAGGTGTGATCAATAATGTCCTGGCAACAATAGGAGAATTGGCACAGGTTAGTGGCCTGGAAATGAGGAAATGGGTTGATGAACTTTTTATTATCATTATGGACATGCTCCAGGATTCCTCTTTGTTGGCCAAAAGGCAGGTGGCTCTGTGGACCCTGGGACAGTTGGTGGCCAGCACCGGCTATGTAGTAGAGCCCTACAGGAAGTACCCTACTTTGCTTGAGGTGCTACTGAATTTTCTGAAGACTGAGCAGAACCAGGGTACACGCAGAGAGGCCATCCGTGTGTTAGGGCTTTTAGGGGCTTTGGATCCCTACAAGCACAAAGTGAACATTGGCATGATAGACCAGTCCCGGGATGCCTCTGCTGTCAGCCTGTCAGAATCCAAGTCAAGTCAGGATTCCTCTGACTATAGCACTAGTGAAATGCTGGTTAACATGGGAAACTTGCCTCTGGATGAGTTCTACCCAGCTGTGTCCATGGTGGCCCTGATGCGAATCTTCCGAGACCAGTCACTCTCTCACCATCACACCATGGTTGTCCAGGCCATCACCTTCATCTTCAAGTCCCTGGGACTCAAATGTGTGCAGTTCCTGCCCCAGGTCATGCCCACGTTCCTTAATGTCATTCGAGTCTGTGATGGGGCCATCCGGGAATTTTTGTTCCAGCAGCTGGGAATGTTGGTGTCCTTTGTGAAGAGCCACATCAGACCTTATATGGATGAAATAGTCACCCTCATGAGAGAATTCTGGGTCATGAATACCTCAATTCAGAGCACGATCATTCTTCTCATTGAGCAAATTGTGGTAGCTCTTGGGGGTGAATTTAAGCTTTACCTGCCCCAGCTGATCCCACACATGTTGCGTGTCTTCATGCATGACAACAGCCCAGGCCGCATCGTCTCTATCAAGTTATTGGCTGCAATCCAGCTGTTTGGCGCCAACCTGGATGACTACCTACATTTACTGCTGCCTCCTATTGTGAAGTTGTTTGATGCCCCTGAAGCTCCACTGCCATCTCGAAAGGCAGCGCTAGAGACTGTGGACCGCCTGACGGAGTCCCTGGATTTCACTGACTATGCCTCCCGGATCATCCACCCTATTGTTCGAACACTGGACCAGAGCCCAGAACTGCGCTCCACAGCCATGGACACGCTGTCTTCACTTGTTTTTCAACTGGGGAAGAAGTACCAAATTTTCATTCCAATGGTGAATAAAGTTCTGGTGCGACACCGAATCAATCATCAGCGCTATGATGTGCTCATCTGCAGAATTGTCAAGGGATACACACTTGCTGATGAAGAGGAGGATCCTTTGATTTACCAGCATCGAATGCTTAGGAGTGGCCAAGGGGATGCATTGGCTAGTGGACCAGTGGAAACAGGACCCATGAAGAAACTGCACGTCAGCACCATCAACCTCCAAAAGGCCTGGGGTGCTGCCAGGAGGGTCTCCAAAGATGACTGGCTGGAATGGCTGAGACGGCTGAGCCTGGAGCTGCTGAAGGACTCATCATCACCCTCCCTGCGCTCCTGCTGGGCCCTGGCACAGGCCTACAACCCGATGGCCAGGGATCTCTTCAATGCTGCGTTTGTGTCCTGCTGGTCTGAATTGAATGAAGATCAACAGGATGAGCTCATCAGAAGCATCGAGTTGGCCCTCACCTCACAAGACATCGCTGAAGTCACACAAACCCTCTTAAACTTGGCTGAATTCATGGAACACAGTGACAAGGGCCCCCTGCCACTGAGAGATGACAATGGCATTGTTCTGCTGGGTGAAAGAGCTGCCAAGTGCCGAGCATATGCCAAAGCACTACACTACAAAGAACTGGAGTTCCAGAAAGGCCCCACCCCTGCCATTCTAGAATCTCTCATCAGCATTAATAATAAGCTGCAGCAGCCGGAGGCAGCGGCCGGAGTGTTAGAATATGCCATGAAACACTTTGGAGAGCTGGAGATCCAGGCTACCTGGTATGAGAAACTGCATGAGTGGGAGGATGCCCTGGTGGCCTATGACAAGAAAATGGACACCAACAAGGATGACCCAGAGCTGATGCTGGGCCGCATGCGCTGCCTCGAGGCCCTGGGGGAATGGGGTCAACTCCACCAGCAGTGCTGTGAAAAGTGGACCCTGGTTAATGATGAGACCCAAGCCAAGATGGCCCGGATGGCTGCTGCAGCTGCATGGGGTTTAGGTCAGTGGGACAGCATGGAAGAATACACCTGTATGATCCCTCGGGACACCCATGATGGGGCATTTTATAGAGCTGTGCTGGCACTGCATCAGGACCTCTTCTCCTTGGCACAACAGTGCATTGACAAGGCCAGGGACCTGCTGGATGCTGAATTAACTGCGATGGCAGGAGAGAGTTACAGTCGGGCATATGGGGCCATGGTTTCTTGCCACATGCTGTCCGAGCTGGAGGAGGTTATCCAGTACAAACTTGTCCCCGAGCGACGAGAGATCATCCGCCAGATCTGGTGGGAGAGACTGCAGGGCTGCCAGCGTATCGTAGAGGACTGGCAGAAAATCCTTATGGTGCGGTCCCTTGTGGTCAGCCCTCATGAAGACATGAGAACCTGGCTCAAGTACGCAAGCCTGTGTGGCAAGAGTGGCAGACTGGCTCTTGCTCATAAAACCTTAGTGTTGCTCCTGGGAGTTGATCCGTCTCGGCAACTTGACCATCCCCTGCCGACAGTTCACCCTCAGGTGACCTATGCCTACATGAAAAACATGTGGAAGAGCGCCCGCAAGATCGATGCCTTCCAGCACATGCAGCATTTTGTCCAGACCATGCAGCAACAGGCCCAGCATGCCATCGCTACTGAGGACCAGCAGCATAAGCAGGAACTGCACAAGCTCATGGCCCGATGCTTCCTGAAACTTGGAGAGTGGCAGCTGAATCTACAGGGCATCAACGAGAGCACAATCCCCAAAGTGCTGCAGTACTACAGCGCTGCCACCGAGCACGACCGCAGCTGGTACAAGGCCTGGCACGCGTGGGCAGTGATGAACTTCGAAGCTGTGCTACACTACAAACATCAGAACCAAGCCCGCGACGAGAAGAAGAAACTGCGTCATGCCAGCGGGGCTAATATCACCAACACCACCACTGCCGCCACCACGGCCGCTACTGCCACCACCACCGCCAGCACCGAGGGCAGCAACAGTGAGAGCGAGGCCGAGAGCACCGAGAACAGCCCCACCCCATCGCCACTGCAGAAGAAGGTCACTGAGGATCTGTCCAAAACCCTCCTGATGTACACGGTGCCTGCCGTCCAGGGCTTCTTCCGTTCCATCTCGTTGTCAAGAGGCAACAACCTCCAGGATACACTCAGAGTTCTCACCTTATGGTTTGATTATGGTCACTGGCCAGATGTCAATGAGGCCTTAGTGGAGGGAGTGAAAGCCATCCAGATTGATACCTGGCTACAGGTTATACCTCAGCTCATTGCAAGAATTGATACTCCCAGACCCTTGGTGGGACGTCTCATTCACCAGCTTCTCACAGACATTGGTCGGTACCACCCCCAGGCCCTCATCTACCCCCTGACAGTGGCTTCTAAGTCTACCACGACAGCCCGGCACAACGCAGCCAACAAGATTCTGAAGAACATGTGTGAGCACAGCAACACCCTGGTCCAGCAGGCCATGATGGTGAGCGAGGAGCTGATCCGAGTGGCCATCCTGTGGCATGAGATGTGGCACGAAGGCCTGGAAGAGGCATCTCGTTTGTACTTTGGGGAGAGGAACGTGAAAGGCATGTTTGAGGTGCTGGAGCCCTTGCATGCTATGATGGAACGGGGCCCCCAGACTCTGAAGGAGACATCCTTTAATCAGGCCTATGGTCGAGATTTAATGGAGGCCCAAGAGTGGTGCAGGAAGTACATGAAATCAGGGAATGTCAAGGACCTCACTCAAGCCTGGGACCTCTATTATCATGTGTTCCGACGAATCTCAAAGCAGCTGCCTCAGCTCACATCCTTAGAGCTGCAATATGTTTCCCCAAAACTTCTGATGTGCCGGGACCTTGAATTGGCTGTGCCAGGAACATATGACCCCAACCAGCCAATCATTCGCATTCAGTCCATAGCACCGTCTTTGCAAGTCATCACATCCAAGCAGAGGCCCCGGAAATTGACACTTATGGGCAGCAACGGGCATGAGTTTGTTTTCCTTCTAAAAGGCCATGAAGATCTGCGCCAGGATGAGCGTGTGATGCAGCTCTTCGGCCTGGTTAACACCCTTCTGGCCAATGACCCAACATCTCTTCGGAAAAACCTCAGCATCCAGAGATATGCCGTCATCCCTTTATCGACCAACTCGGGCCTCATTGGCTGGGTGCCCCATTGTGACACACTGCACGCCCTCATCCGGGACTACAGGGAGAAGAAGAAGATCCTTCTCAACATCGAGCATCGCATCATGTTGCGGATGGCTCCAGACTATGACCACTTGACTCTGATGCAGAAGGTGGAGGTGTTTGAGCATGCCGTCAATAATACAGCTGGGGACGACTTGGCCAAGCTGCTGTGGCTGAAAAGCCCCAGCTCTGAGGTGTGGTTTGACCGAAGAACCAATTATACCCGTTCTTTAGCGGTCATGTCAATGGTTGGGTATATTTTAGGCCTGGGAGATAGACACCCATCCAACCTGATGCTGGACCGTCTGAGTGGGAAGATCCTGCACATTGACTTTGGGGACTGCTTTGAGGTTGCTATGACCCGAGAGAAGTTTCCAGAGAAAATTCCATTTAGACTAACAAGAATGTTGACCAATGCTATGGAGGTTACAGGCCTGGATGGCAACTACAGAATCACATGCCACACAGTGATGGAGGTGCTGCGGGAGCACAAGGACAGTGTCATGGCTGTGCTGGAAGCCTTTGTCTATGACCCCTTGCTGAACTGGAGGCTGATGGACACAAATACCAAAGGCAACAAGCGATCCCGAACGAGGACGGATTCCTACTCTGCCGGCCAGTCAGTCGAAATTTTGGACGGTGTGGAACTTGGGGAGCCAGCCCATAAGAAAACGGGGACCACAGTGCCAGAATCTATTCATTCTTTCATTGGAGACGGTTTGGTGAAACCAGAGGCCCTAAATAAGAAAGCTATTCAGATTATTAACAGGGTTCGAGATAAGCTCACTGGTCGGGACTTCTCTCATGATGACACTTTGGATGTTCCAACGCAAGTTGAGCTGCTCATCAAACAAGCGACATCCCATGAAAACCTCTGCCAGTGCTATATTGGCTGGTGCCCTTTCTGG
Colobus_angolensis  ATGCTTGGAACCGGACCTGCCGCCGCCACCACCGCTGCCACCACATCTAGCAATGTGAGTGTTCTACAGCAGTTTGCCAGTGGCCTGAAGAGCCGGAATGAGGAGACCAGGGCCAAAGCCGCCAAGGAGCTCCAGCACTATGTCACCATGGAACTCCGAGAGATGAGTCAAGAGGAGTCTACTCGCTTCTATGACCAGCTGAACCATCACATTTTTGAATTGGTTTCCAGCTCAGATGCCAATGAGAGGAAAGGTGGCATCTTGGCCATAGCCAGCCTCATAGGAGTGGAAGGTGGGAATGCCACCCGAATTGGCAGATTTGCCAACTATCTTCGGAACCTCCTCCCCTCCAATGACCCAGTTGTCATGGAAATGGCATCCAAGGCCATCGGCCGCCTTGCCATGGCAGGAGACACTTTCACCGCTGAGTATGTGGAATTTGAGGTGAAACGAGCCCTGGAATGGCTGGGTGCTGACCGCAATGAGGGCCGGAGACATGCAGCTGTCCTGGTTCTCCGTGAGCTGGCCATCAGCGTCCCTACCTTCTTCTTCCAGCAAGTGCAGCCCTTCTTTGACAACATTTTTGTGGCTGTGTGGGACCCCAAACAGGCCATCCGTGAGGGAGCTGTGGCCGCCCTTCGTGCCTGTTTGATTCTCACCACCCAGCGTGAGCCGAAGGAGATGCAGAAGCCTCAGTGGTACAGGCACACATTTGAAGAAGCAGAGAAGGGGTTTGATGAGACCTTGGCCAAAGAGAAGGGCATGAATCGGGATGATCGGATCCATGGAGCCTTGCTGATCCTTAACGAGCTGGTCCGAATCAGCAGCATGGAGGGAGAGCGTCTAAGGGAAGAAATGGAAGAAATCACACAGCAGCAGCTGGTACACGACAAGTACTGCAAAGATCTCATGGGCTTCGGAACAAAACCTCGTCACATTACCCCCTTCACCAGCTTCCAGGCTGTACAGCCCCAGCAGTCAAATGCCTTGGTGGGGCTGCTGGGGTACAGCTCTCACCAAGGCCTCATGGGATTTGGGGCCTCCCCCAGCCCAGCTAAGTCCACCCTGGTGGAGAGCCGGTGTTGCAGAGACTTGATGGAGGAGAAATTTGATCAGGTATGCCAGTGGGTGCTGAAATGCAGGAATAGCAAGAACTCGCTGATCCAAATGACAATCCTTAATTTGTTGCCCCGCTTGGCTGCATTCCGACCTTCTGCCTTCACAGATACTCAGTACCTCCAAGATACTATGAACCATGTCCTAAGCTGTGTCAAGAAGGAGAAGGAACGTACAGCAGCCTTCCAAGCCCTGGGGCTACTTTCTGTGGCTGTGAGGTCTGAGTTTAAGGTCTATTTGCCTCGAGTGCTGGACATCATCCGAGCAGCCCTGCCCCCAAAGGACTTCGCCCATAAGAGGCAGAAGGCAATGCAGGTGGACGCCACAGTCTTCACTTGCATCAGCATGCTGGCTCGAGCAATGGGGCCAAGCATCCAGCAGGATATCAAAGAGCTGCTGGAGCCCATGCTGGCAGTAGGACTAAGCCCTGCCCTCACTGCAGTGCTCTACGACCTGAGCCGTCAGATTCCACAGCTAAAGAAGGACATTCAAGATGGGCTACTGAAAATGCTGTCCCTGGTCCTTATGCACAAACCGCTCCGTCACCCAGGCATGCCCAAGGGCCTGGCCCATCAGCTGGCCTCTCCTGGCCTCACAACCCTCCCTGAGGCCAGCGATGTGGGCAGCATCACTCTTGCCCTCCGAACGCTTGGCAGCTTTGAATTTGAAGGCCACTCTCTGACCCAATTTGTTCGCCACTGTGCGGATCATTTTCTAAACAGTGAGCACAAGGAGATCCGCATGGAGGCTGCCCGCACCTGCTCCCGCCTGCTCACGCCCTCCATCCACCTCATCAGTGGCCATGCTCATGTGGTTAGCCAGACTGCAGTGCAAGTGGTGGCAGATGTGCTTAGCAAACTACTCGTGGTTGGGATAACAGATCCTGACCCTGACATTCGCTATTGTGTCTTGGCATCCCTGGACGAGCGCTTTGATGCACACCTGGCCCAGGCGGAGAACTTGCAGGCCTTGTTTGTGGCTCTGAATGACCAGGTGTTTGAGATCCGGGAGCTGGCCATCTGCACTGTGGGCCGACTCAGTAGCATGAACCCTGCGTTTGTCATGCCTTTCCTGCGCAAGATGCTCATCCAGATTTTGACAGAGCTGGAGCACAGTGGGATTGGAAGAATCAAAGAGCAGAGTGCCCGCATGCTGGGGCACCTGGTCTCCAATGCGCCCCGACTCATCCGTCCCTACATGGAGCCTATTCTGAAGGCATTAATTTTGAAACTGAAAGATCCAGACCCTGATCCAAACCCAGGTGTGATCAATAATGTCCTGGCAACAATAGGAGAATTGGCACAGGTTAGTGGCCTGGAAATGAGGAAATGGGTTGATGAACTTTTTATTATCATTATGGACATGCTCCAGGATTCCTCTTTGTTGGCCAAAAGGCAGGTGGCTCTGTGGACCCTGGGACAGTTGGTGGCCAGCACTGGCTATGTAGTAGAGCCCTACAGGAAGTACCCTACTTTGCTTGAGGTGCTACTGAATTTTCTGAAGACTGAACAGAACCAGGGTACACGCAGAGAGGCCATCCGTGTGTTAGGGCTCTTAGGGGCTTTGGATCCCTACAAGCACAAAGTGAACATTGGCATGATAGACCAGTCCCGGGATGCCTCTGCTGTCAGCCTGTCAGAATCCAAGTCAAGTCAGGATTCCTCTGACTATAGCACTAGTGAAATGCTGGTTAACATGGGAAACTTGCCTCTGGATGAGTTCTACCCAGCTGTGTCCATGGTGGCCCTGATGCGGATCTTCCGAGACCAGTCACTCTCTCACCATCACACCATGGTTGTCCAGGCCATCACCTTCATCTTCAAGTCCCTGGGACTCAAGTGTGTGCAGTTTCTGCCCCAGGTCATGCCCACGTTCCTTAACGTCATTCGAGTCTGTGATGGGGCCATCCGGGAATTTTTGTTCCAGCAGCTGGGAATGTTGGTGTCCTTTGTGAAGAGCCACATCAGACCTTATATGGATGAAATAGTCACCCTCATGAGAGAATTCTGGGTCATGAACACCTCAATTCAGAGCACGATCATTCTTCTCATTGAGCAAATTGTGGTAGCTCTTGGGGGTGAATTTAAGCTCTACCTGCCCCAGCTGATCCCACACATGTTGCGTGTCTTCATGCATGACAACAGCCCAGGCCGCATCGTCTCTATCAAGTTATTGGCTGCAATCCAGCTGTTTGGCGCCAACCTGGATGACTACCTACATTTACTGCTGCCTCCTATTGTGAAGTTGTTTGATGCCCCTGAAGCTCCACTGCCATCTCGAAAGGCAGCGCTAGAGACTGTGGACCGCCTGACGGAGTCCCTGGATTTCACTGACTATGCCTCCCGGATCATTCACCCTATTGTTCGAACACTGGACCAGAGCCCAGAACTGCGCTCCACAGCCATGGACACGCTGTCTTCACTTGTTTTTCAACTAGGGAAGAAGTACCAAATTTTCATTCCAATGGTGAATAAAGTTCTGGTGCGACACCGAATCAATCATCAGCGCTATGATGTGCTCATCTGCAGAATTGTCAAGGGATACACACTTGCTGATGAAGAGGAGGATCCTTTGATTTACCAGCATCGAATGCTTAGGAGTGGCCAAGGGGATGCATTGGCTAGTGGACCAGTGGAAACAGGACCCATGAAGAAACTGCACGTCAGCACCATCAATCTCCAAAAGGCCTGGGGTGCTGCCAGGAGGGTCTCCAAAGATGACTGGCTGGAATGGCTGAGACGGCTGAGCCTGGAGCTGCTGAAGGACTCATCATCGCCCTCCCTGCGCTCCTGCTGGGCCCTGGCACAGGCCTACAACCCAATGGCCAGGGATCTCTTCAATGCTGCGTTTGTGTCCTGCTGGTCTGAATTGAATGAAGATCAACAGGATGAGCTCATCAGAAGCATCGAGTTGGCCCTCACCTCACAAGACATCGCTGAAGTCACACAAACCCTCTTAAACTTGGCTGAATTCATGGAACACAGTGACAAGGGCCCCCTGCCACTGAGAGATGACAATGGCATTGTTCTGCTGGGTGAAAGAGCTGCCAAGTGCCGAGCATATGCCAAAGCACTACACTACAAAGAACTGGAGTTCCAGAAAGGCCCCACCCCTGCCATTCTAGAATCTCTCATCAGCATTAATAATAAGCTACAGCAGCCGGAGGCAGCAGCCGGAGTGTTAGAATATGCCATGAAACACTTTGGAGAGCTGGAGATCCAGGCTACCTGGTATGAGAAACTGCATGAGTGGGAGGATGCCCTGGTGGCCTATGACAAGAAAATGGACACCAACAAGGATGACCCAGAGCTGATGCTGGGCCGCATGCGCTGCCTTGAGGCCCTGGGGGAATGGGGTCAACTCCACCAGCAGTGCTGTGAAAAGTGGACCCTGGTTAATGATGAGACCCAAGCCAAGATGGCCCGGATGGCTGCTGCAGCTGCATGGGGTTTAGGTCAGTGGGACAGCATGGAAGAATACACCTGTATGATCCCTCGGGACACCCATGATGGGGCATTTTATAGAGCTGTGCTGGCACTGCATCAGGACCTCTTCTCCTTGGCACAACAGTGCATTGACAAGGCCAGGGACCTGCTGGATGCTGAATTAACTGCAATGGCAGGAGAGAGTTACAGTCGGGCATATGGGGCCATGGTTTCTTGCCACATGCTGTCCGAGCTGGAGGAGGTTATCCAGTACAAACTTGTCCCCGAGCGACGAGAGATCATCCGCCAGATCTGGTGGGAGAGACTGCAGGGCTGCCAGCGTATCGTAGAGGACTGGCAGAAAATCCTTATGGTGCGATCCCTTGTGGTCAGCCCTCATGAAGACATGAGAACCTGGCTCAAGTACGCAAGCCTGTGTGGCAAGAGTGGCAGACTGGCTCTTGCTCATAAAACCTTAGTGTTGCTCCTGGGAGTTGATCCGTCTCGGCAACTTGACCATCCCCTGCCGACAGTTCACCCTCAGGTGACCTATGCCTACATGAAAAACATGTGGAAGAGCGCCCGCAAGATCGATGCCTTCCAGCACATGCAGCATTTTGTCCAGACCATGCAGCAGCAGGCCCAGCATGCCATCGCTACTGAGGACCAGCAGCATAAGCAGGAACTGCACAAGCTCATGGCCCGATGCTTCCTGAAACTTGGAGAGTGGCAGCTGAATCTACAGGGCATCAACGAGAGCACAATCCCCAAAGTGCTGCAGTACTACAGCGCTGCCACCGAGCACGACCGCAGCTGGTACAAGGCCTGGCATGCTTGGGCAGTGATGAACTTCGAAGCTGTGCTACACTACAAACATCAGAACCAAGCCCGCGACGAGAAGAAGAAACTGCGTCATGCCAGCGGGGCTAACATCACCAACACCACCACTGCCGCCACCACGGCCACTACTGCCACCACCACTGCCAGCACCGAGGGCAGCAACAGTGAGAGCGAGGCCGAGAGCACTGAGAACAGCCCCACCCCATCGCCGCTGCAGAAGAAGGTCACTGAGGATCTGTCCAAAACCCTCCTGATGTACACGGTGCCTGCCGTCCAGGGCTTCTTCCGTTCCATCTCCTTGTCACGAGGCAACAACCTCCAGGATACGCTCAGAGTTCTCACCTTATGGTTTGATTATGGTCACTGGCCAGATGTCAATGAGGCCTTAGTGGAGGGGGTGAAAGCCATCCAGATTGATACCTGGCTACAGGTTATACCTCAGCTCATTGCAAGAATTGATACTCCCAGACCCTTGGTGGGACGTCTCATTCACCAGCTTCTCACAGACATTGGTCGGTACCACCCCCAGGCCCTCATCTACCCCTTGACAGTGGCTTCTAAGTCTACCACGACAGCCCGGCACAACGCAGCCAACAAGATTCTGAAGAACATGTGTGAGCACAGCAACACCCTGGTCCAGCAGGCCATGATGGTGAGTGAGGAGCTGATCCGAGTGGCCATCCTGTGGCATGAGATGTGGCACGAAGGCCTGGAAGAGGCATCTCGTTTGTACTTTGGGGAGAGGAACGTGAAAGGCATGTTTGAGGTGCTGGAGCCCTTGCATGCTATGATGGAACGGGGCCCCCAGACTCTGAAGGAGACATCCTTTAATCAGGCCTATGGTCGAGATTTAATGGAGGCCCAAGAGTGGTGCAGGAAGTACATGAAATCAGGGAATGTCAAGGACCTCACTCAAGCCTGGGACCTCTATTATCATGTGTTCCGACGAATCTCAAAGCAGCTGCCTCAGCTCACATCCTTAGAGCTGCAATATGTTTCCCCAAAACTTCTGATGTGCCGGGACCTTGAATTGGCTGTGCCAGGAACATATGACCCCAACCAGCCAATCATTCGCATTCAGTCCATAGCACCGTCTTTGCAAGTCATCACATCCAAGCAGAGGCCCCGGAAATTGACACTTATGGGCAGCAACGGGCATGAGTTTGTTTTCCTTCTAAAAGGCCATGAAGATCTGCGCCAGGATGAGCGTGTGATGCAGCTCTTCGGCCTGGTTAACACCCTTCTGGCCAATGACCCAACATCTCTTCGGAAAAACCTCAGCATCCAGAGATATGCCGTCATCCCTTTATCGACCAACTCGGGCCTCATTGGCTGGGTGCCCCATTGTGACACACTGCATGCCCTCATCCGGGACTACAGGGAGAAGAAGAAGATCCTTCTCAACATCGAGCATCGCATCATGTTGCGGATGGCTCCGGACTATGACCACTTGACTCTGATGCAGAAGGTGGAGGTGTTTGAGCATGCCGTCAATAATACAGCTGGGGACGACCTGGCCAAGCTGCTGTGGCTGAAAAGCCCCAGCTCTGAGGTGTGGTTTGACCGAAGAACCAATTATACCCGTTCTTTAGCGGTCATGTCAATGGTTGGGTATATTTTAGGCCTGGGAGATAGACACCCATCCAACCTGATGCTGGACCGTCTGAGTGGGAAGATCCTGCACATTGACTTTGGGGACTGCTTTGAGGTTGCTATGACCCGAGAGAAGTTTCCAGAGAAGATTCCATTTAGACTAACAAGAATGTTGACCAATGCTATGGAGGTTACAGGCCTGGATGGCAACTACAGAATCACATGCCACACAGTGATGGAGGTGCTGCGGGAGCACAAGGACAGTGTCATGGCTGTGCTGGAAGCCTTTGTCTATGACCCCTTGCTGAACTGGAGGCTGATGGACACAAATACCAAAGGCAACAAGCGATCCCGAACGAGGACGGATTCCTACTCTGCCGGCCAGTCAGTCGAAATTTTGGACGGTGTGGAACTTGGGGAGCCAGCCCATAAGAAAACGGGGACCACAGTGCCAGAATCTATTCATTCTTTCATTGGAGACGGTTTGGTGAAACCAGAGGCCCTAAATAAGAAAGCTATTCAGATTATTAACAGGGTTCGAGATAAGCTCACTGGTCGGGACTTCTCTCATGATGACACTTTGGATGTTCCAACGCAAGTTGAGTTGCTCATCAAACAAGCGACATCCCATGAAAACCTCTGCCAGTGCTATATTGGCTGGTGCCCTTTCTGG
Rhinopithecus_bieti  ATGCTTGGAACCGGACCTGCCGCCGCCACCACCGCTGCCACCACATCTAGCAATGTGAGTGTTCTACAGCAGTTTGCCAGTGGCCTGAAGAGCCGGAATGAGGAGACCAGGGCCAAAGCCGCCAAGGAGCTCCAACACTATGTCACCATGGAACTCCGAGAGATGAGTCAAGAGGAGTCTACTCGCTTCTATGACCAGCTGAACCATCACATTTTTGAATTGGTTTCCAGCTCAGATGCCAATGAGAGGAAAGGTGGCATCTTGGCCATAGCCAGCCTCATAGGAGTGGAAGGTGGGAATGCCACCCGAATTGGCAGATTTGCCAACTATCTTCGGAACCTCCTCCCCTCCAATGACCCAGTTGTCATGGAAATGGCATCCAAGGCCATCGGCCGCCTTGCCATGGCAGGAGACACTTTCACCGCTGAGTATGTGGAATTTGAGGTGAAGCGAGCCCTGGAATGGCTGGGTGCTGACCGCAATGAGGGCCGGAGACACGCAGCTGTCCTGGTTCTCCGTGAGCTGGCCATCAGCGTCCCTACCTTCTTCTTCCAGCAAGTGCAGCCCTTCTTTGACAACATTTTTGTGGCCGTGTGGGACCCCAAACAGGCCATCCGTGAGGGAGCTGTGGCCGCCCTTCGTGCCTGTTTGATTCTCACCACCCAGCGTGAGCCGAAGGAGATGCAGAAGCCTCAGTGGTACAGGCACACATTTGAAGAAGCAGAGAAGGGGTTTGATGAGACCTTGGCCAAAGAGAAGGGCATGAATCGGGATGATCGGATCCATGGAGCCTTGCTGATCCTTAATGAGCTGGTCCGAATCAGCAGCATGGAGGGAGAGCGTCTGAGGGAAGAAATGGAAGAAATCACACAGCAGCAGCTGGTACACGACAAGTACTGCAAAGATCTCATGGGCTTCGGAACAAAACCTCGTCACATTACCCCCTTCACCAGCTTCCAGGCTGTACAGCCCCAGCAGTCAAATGCCTTGGTGGGGCTGCTGGGGTACAGCTCTCACCAAGGCCTCATGGGATTTGGGGCCTCCCCCAGCCCAGCTAAGTCCACCCTGGTGGAGAGCCGGTGTTGCAGAGACTTGATGGAGGAGAAATTTGATCAGGTATGCCAGTGGGTGCTGAAATGCAGGAATAGCAAGAACTCGCTGATCCAAATGACAATCCTTAATTTGTTGCCCCGCTTGGCTGCATTCCGACCTTCTGCCTTCACAGATACGCAGTACCTCCAAGATACTATGAACCATGTCCTAAGCTGTGTCAAGAAGGAGAAGGAACGTACAGCAGCCTTCCAAGCCCTGGGGCTACTTTCTGTGGCTGTGAGGTCTGAGTTTAAGGTCTATTTGCCTCGAGTGCTGGACATCATCCGAGCAGCCCTGCCTCCAAAGGACTTCGCCCATAAGAGGCAGAAGGCAATGCAGGTGGACGCCACAGTCTTCACTTGCATCAGCATGCTGGCTCGAGCAATGGGGCCAAGCATCCAGCAGGATATCAAGGAGCTGCTGGAGCCCATGCTGGCAGTAGGACTAAGTCCTGCCCTCACTGCAGTGCTCTACGACCTGAGCCGTCAGATTCCACAGCTAAAGAAGGACATTCAAGATGGGCTACTGAAAATGCTGTCTCTGGTCCTTATGCACAAACCGCTCCGCCACCCAGGCATGCCCAAGGGCCTGGCCCATCAGCTGGCCTCTCCTGGCCTCACAACCCTCCCTGAGGCCAGCGATGTGGGCAGCATCACTCTTGCCCTCCGAACGCTTGGCAGCTTTGAATTTGAAGGCCACTCTCTGACCCAATTTGTTCGCCACTGTGCGGATCATTTTCTAAACAGTGAGCACAAGGAGATCCGCATGGAGGCTGCCCGCACCTGCTCCCGCCTGCTCACGCCCTCCATCCACCTCATCAGTGGCCATGCTCATGTGGTTAGCCAGACTGCAGTGCAAGTGGTGGCAGATGTGCTTAGCAAGCTGCTCGTGGTTGGGATAACAGATCCTGACCCTGACATTCGCTATTGTGTCTTGGCATCCCTGGACGAGCGCTTTGATGCACACCTGGCCCAGGCGGAGAACTTGCAGGCCTTGTTTGTGGCTCTGAATGACCAGGTGTTTGAGATCCGGGAGCTGGCCATCTGCACTGTGGGCCGACTCAGTAGCATGAACCCTGCGTTTGTCATGCCTTTCCTGCGCAAGATGCTCATCCAGATTTTGACAGAGCTGGAGCACAGTGGGATTGGAAGAATCAAAGAGCAGAGTGCCCGCATGCTGGGGCACCTGGTCTCCAATGCGCCCCGACTCATCCGTCCCTACATGGAGCCTATTCTGAAGGCATTAATTTTGAAACTGAAAGATCCAGACCCTGATCCAAACCCAGGTGTGATCAATAATGTCCTGGCAACAATAGGAGAATTGGCACAGGTTAGTGGCCTGGAAATGAGGAAATGGGTTGATGAACTTTTTATTATCATTATGGACATGCTCCAGGATTCCTCTTTGTTGGCCAAAAGGCAGGTGGCTCTGTGGACCCTGGGACAGTTGGTGGCCAGCACTGGCTATGTAGTAGAGCCCTACAGGAAGTACCCTACTTTGCTTGAGGTGCTACTGAATTTTCTGAAGACTGAGCAGAACCAGGGTACACGCAGAGAGGCCATCCGTGTGTTAGGGCTTTTAGGGGCTTTGGATCCCTACAAGCACAAAGTGAACATTGGCATGATAGACCAGTCCCGGGATGCCTCTGCTGTCAGCCTGTCAGAATCCAAGTCAAGTCAGGATTCCTCTGACTATAGCACTAGTGAAATGCTGGTTAACATGGGAAACTTGCCTCTGGATGAGTTCTACCCAGCTGTGTCCATGGTGGCCCTGATGCGGATCTTCCGAGACCAGTCACTCTCTCACCATCACACCATGGTTGTCCAGGCCATCACCTTCATCTTCAAGTCCCTGGGACTCAAGTGTGTGCAGTTTCTGCCCCAGGTCATGCCCACGTTCCTTAATGTCATTCGAGTCTGTGATGGGGCCATCCGGGAATTTTTGTTCCAGCAGCTGGGAATGTTGGTGTCCTTTGTGAAGAGCCACATCAGACCTTATATGGATGAAATAGTCACCCTCATGAGAGAATTCTGGGTCATGAACACGTCAATTCAGAGCACGATCATTCTTCTCATTGAGCAAATTGTGGTAGCTCTTGGGGGTGAATTTAAGCTCTACCTGCCCCAGCTGATCCCACACATGTTGCGTGTCTTCATGCATGACAACAGCCCAGGCCGCATCGTCTCTATCAAGTTATTGGCTGCAATCCAGCTGTTTGGCGCCAACCTGGATGACTACCTACATTTACTGCTGCCTCCTATTGTGAAGTTGTTTGATGCCCCTGAAGCTCCACTGCCATCTCGAAAGGCAGCGCTAGAGACTGTGGACCGCCTGACGGAGTCCCTGGATTTCACTGATTATGCCTCCCGGATCATTCACCCTATTGTTCGAACACTGGACCAGAGCCCAGAACTGCGCTCCACAGCCATGGACACGCTATCTTCACTTGTTTTTCAACTAGGGAAGAAGTACCAAATTTTCATTCCAATGGTGAATAAAGTTCTGGTGCGACACCGAATCAATCATCAGCGCTATGATGTGCTCATCTGCAGAATTGTCAAGGGATACACACTTGCTGATGAAGAGGAGGATCCTTTGATTTACCAGCATCGAATGCTTAGGAGTGGCCAAGGGGATGCATTGGCTAGTGGACCAGTGGAAACAGGACCCATGAAGAAACTGCACGTCAGCACCATCAATCTCCAAAAGGCCTGGGGTGCTGCCCGGAGGGTCTCCAAAGATGACTGGCTGGAATGGCTGAGACGGCTGAGCCTGGAGCTGCTGAAGGACTCATCATCGCCCTCCCTGCGCTCCTGCTGGGCCCTGGCACAGGCCTACAACCCAATGGCCAGGGATCTCTTCAATGCTGCATTTGTGTCCTGCTGGTCTGAATTGAATGAAGATCAACAGGATGAGCTCATCAGAAGCATCGAGTTGGCCCTCACCTCACAAGACATCGCTGAAGTCACACAAACCCTCTTAAACTTGGCTGAATTCATGGAACACAGTGACAAGGGCCCCCTGCCACTGAGAGATGACAATGGCATTGTTCTGCTGGGTGAAAGAGCTGCCAAGTGCCGAGCATATGCCAAAGCACTACACTACAAAGAACTGGAGTTCCAGAAAGGCCCCACCCCTGCCATTCTAGAATCTCTCATCAGCATTAATAATAAGCTACAGCAGCCGGAGGCAGCGGCCGGAGTGTTAGAATATGCCATGAAACACTTTGGAGAGCTGGAGATCCAGGCTACCTGGTATGAGAAACTGCATGAGTGGGAGGATGCCCTGGTGGCCTATGACAAGAAAATGGACACCAACAAGGATGACCCAGAGCTGATGCTGGGCCGCATGCGCTGCCTTGAGGCCCTGGGGGAATGGGGTCAACTCCACCAGCAGTGCTGTGAAAAGTGGACCCTGGTTAATGATGAGACCCAAGCCAAGATGGCCCGGATGGCTGCTGCAGCTGCATGGGGTTTAGGTCAGTGGGACAGCATGGAAGAATACACCTGTATGATCCCTCGGGACACCCATGATGGGGCATTTTATAGAGCTGTGCTGGCACTGCATCAGGACCTCTTCTCCTTGGCACAACAGTGCATTGACAAGGCCAGGGACCTGCTGGATGCTGAATTAACTGCGATGGCAGGAGAGAGTTACAGTCGGGCATATGGGGCCATGGTTTCTTGCCACATGCTGTCCGAGCTGGAGGAGGTTATCCAGTACAAACTTGTCCCCGAGCGACGAGAGATCATCCGCCAGATCTGGTGGGAGAGACTGCAGGGCTGCCAGCGTATCGTAGAGGACTGGCAGAAAATCCTTATGGTGCGGTCCCTTGTGGTCAGCCCTCATGAAGACATGAGAACCTGGCTCAAGTACGCAAGCCTGTGTGGCAAGAGTGGCAGACTGGCTCTTGCTCATAAAACCTTAGTGTTGCTCCTGGGAGTTGATCCGTCTCGGCAACTTGACCATCCCCTGCCGACAGTTCACCCTCAGGTGACCTATGCCTACATGAAAAACATGTGGAAGAGCGCCCGCAAGATCGATGCCTTCCAGCACATGCAGCATTTTGTCCAGACCATGCAGCAACAGGCCCAGCATGCCATCGCTACTGAGGACCAGCAGCATAAGCAGGAACTGCACAAGCTCATGGCCCGATGCTTCCTGAAACTTGGAGAGTGGCAGCTGAATCTACAGGGCATCAACGAGAGCACAATCCCCAAAGTGCTGCAGTACTACAGCGCTGCCACCGAGCACGACCGCAGCTGGTACAAGGCCTGGCATGCGTGGGCAGTGATGAACTTCGAAGCTGTGCTACACTACAAACATCAGAACCAAGCCCGCGACGAGAAGAAGAAACTGCGTCATGCCAGCGGGGCTAACATCACCAACACCACCACTGCCGCCACCACGGCCACTACTGCCACCACCACTGCCAGCACCGAGGGCAGCAACAGTGAGAGCGAGGCCGAGAGCACTGAGAACAGCCCCACCCCATCGCCGCTGCAGAAGAAGGTCACTGAGGATCTGTCCAAAACCCTCCTGATGTACACGGTGCCTGCCGTCCAGGGCTTCTTCCGTTCCATCTCCTTGTCACGAGGCAACAACCTCCAGGATACACTCAGAGTTCTCACCTTATGGTTTGATTATGGTCACTGGCCAGATGTTAATGAGGCCTTAGTGGAGGGGGTGAAAGCCATCCAGATTGATACCTGGCTACAGGTTATACCTCAGCTCATTGCAAGAATTGATACTCCCAGACCCTTGGTGGGACGTCTCATTCACCAGCTTCTCACAGACATTGGTCGGTACCACCCCCAGGCCCTCATCTACCCCCTGACAGTGGCTTCTAAGTCTACCACGACAGCCCGGCACAACGCAGCCAACAAGATTCTGAAGAACATGTGTGAGCACAGCAACACCCTGGTCCAGCAGGCCATGATGGTGAGCGAGGAGCTGATCCGAGTGGCCATCCTGTGGCATGAGATGTGGCACGAAGGCCTGGAAGAGGCCTCTCGTTTGTACTTTGGGGAGAGGAACGTGAAAGGCATGTTTGAGGTGCTGGAGCCCTTGCATGCTATGATGGAACGGGGCCCCCAGACTCTGAAGGAGACATCCTTTAATCAGGCCTATGGTCGAGATTTAATGGAGGCCCAAGAGTGGTGCAGGAAGTACATGAAATCAGGGAATGTCAAGGACCTCACTCAAGCCTGGGACCTCTATTATCATGTGTTCCGACGAATCTCAAAGCAGCTGCCTCAGCTCACATCCTTAGAGCTGCAATATGTTTCCCCAAAACTTCTGATGTGCCGGGACCTTGAATTGGCTGTGCCAGGAACATATGACCCCAACCAGCCAATCATTCGCATTCAGTCCATAGCACCGTCTTTGCAAGTCATCACATCCAAGCAGAGGCCCCGGAAATTGACACTTATGGGCAGCAACGGGCATGAGTTTGTTTTCCTTCTAAAAGGCCATGAAGATCTGCGCCAGGATGAGCGTGTGATGCAGCTCTTCGGCCTGGTTAACACCCTTCTGGCCAATGACCCAACATCTCTTCGGAAAAACCTCAGCATCCAGAGATATGCCGTCATCCCTTTATCGACCAACTCAGGCCTCATTGGCTGGGTGCCCCATTGTGACACACTGCACGCCCTCATCCGGGACTACAGGGAGAAGAAGAAGATCCTTCTCAACATCGAGCATCGCATCATGTTGCGGATGGCTCCGGACTATGACCACTTGACTCTGATGCAGAAGGTGGAGGTGTTTGAGCATGCCGTCAATAATACAGCTGGGGACGACCTGGCCAAGCTGCTGTGGCTGAAAAGCCCCAGCTCTGAGGTGTGGTTTGACCGAAGAACCAATTATACCCGTTCTTTAGCGGTCATGTCAATGGTTGGGTATATTTTAGGCCTGGGAGATAGACACCCATCCAACCTGATGCTGGACCGTCTGAGTGGGAAGATCCTGCACATTGACTTTGGGGACTGCTTTGAGGTTGCTATGACCCGAGAGAAGTTTCCAGAGAAGATTCCATTTAGACTAACAAGAATGTTGACCAATGCTATGGAGGTTACAGGCCTGGATGGCAACTACAGAATCACATGCCACACAGTGATGGAGGTGCTACGGGAGCACAAGGACAGTGTCATGGCTGTGCTGGAAGCCTTTGTCTATGACCCCTTGCTGAACTGGAGGCTGATGGACACAAATACCAAAGGCAACAAGCGATCCCGAACGAGAACGGATTCCTACTCTGCCGGCCAGTCAGTCGAAATTTTGGACGGTGTGGAACTTGGGGAGCCAGCCCATAAGAAAACGGGGACCACAGTGCCAGAATCGATTCATTCTTTCATTGGAGACGGTTTGGTGAAACCAGAGGCCCTAAATAAGAAAGCTATTCAGATTATTAACAGGGTTCGAGATAAGCTCACTGGTCGGGACTTCTCTCATGATGACACTTTGGATGTTCCAACACAAGTTGAGCTGCTCATCAAACAAGCGACATCCCATGAAAACCTCTGCCAGTGCTATATTGGCTGGTGCCCTTTCTGG
Rhinopithecus_roxellana  ATGCTTGGAACCGGACCTGCCGCCGCCACCACCGCTGCCACCACATCTAGCAATGTGAGTGTTCTACAGCAGTTTGCCAGTGGCCTGAAGAGCCGGAATGAGGAGACCAGGGCCAAAGCCGCCAAGGAGCTCCAACACTATGTCACCATGGAACTCCGAGAGATGAGTCAAGAGGAGTCTACTCGCTTCTATGACCAGCTGAACCATCACATTTTTGAATTGGTTTCCAGCTCAGATGCCAATGAGAGGAAAGGTGGCATCTTGGCCATAGCCAGCCTCATAGGAGTGGAAGGTGGGAATGCCACCCGAATTGGCAGATTTGCCAACTATCTTCGGAACCTCCTCCCCTCCAATGACCCAGTTGTCATGGAAATGGCATCCAAGGCCATCGGCCGCCTTGCCATGGCAGGAGACACTTTCACCGCTGAGTATGTGGAATTTGAGGTGAAGCGAGCCCTGGAATGGCTGGGTGCTGACCGCAATGAGGGCCGGAGACACGCAGCTGTCCTGGTTCTCCGTGAGCTGGCCATCAGCGTCCCTACCTTCTTCTTCCAGCAAGTGCAGCCCTTCTTTGACAACATTTTTGTGGCCGTGTGGGACCCCAAACAGGCCATCCGTGAGGGAGCTGTGGCCGCCCTTCGTGCCTGTTTGATTCTCACCACCCAGCGTGAGCCGAAGGAGATGCAGAAGCCTCAGTGGTACAGGCACACATTTGAAGAAGCAGAGAAGGGGTTTGATGAGACCTTGGCCAAAGAGAAGGGCATGAATCGGGATGATCGGATCCATGGAGCCTTGCTGATCCTTAATGAGCTGGTCCGAATCAGCAGCATGGAGGGAGAGCGTCTGAGGGAAGAAATGGAAGAAATCACACAGCAGCAGCTGGTACACGACAAGTACTGCAAAGATCTCATGGGCTTCGGAACAAAACCTCGTCACATTACCCCCTTCACCAGCTTCCAGGCTGTACAGCCCCAGCAGTCAAATGCCTTGGTGGGGCTGCTGGGGTACAGCTCTCACCAAGGCCTCATGGGATTTGGGGCCTCCCCCAGCCCAGCTAAGTCCACCCTGGTGGAGAGCCGGTGTTGCAGAGACTTGATGGAGGAGAAATTTGATCAGGTATGCCAGTGGGTGCTGAAATGCAGGAATAGCAAGAACTCGCTGATCCAAATGACAATCCTTAATTTGTTGCCCCGCTTGGCTGCATTCCGACCTTCTGCCTTCACAGATACGCAGTACCTCCAAGATACTATGAACCATGTCCTAAGCTGTGTCAAGAAGGAGAAGGAACGTACAGCAGCCTTCCAAGCCCTGGGGCTACTTTCTGTGGCTGTGAGGTCTGAGTTTAAGGTCTATTTGCCTCGAGTGCTGGACATCATCCGAGCAGCCCTGCCTCCAAAGGACTTCGCCCATAAGAGGCAGAAGGCAATGCAGGTGGACGCCACAGTCTTCACTTGCATCAGCATGCTGGCTCGAGCAATGGGGCCAAGCATCCAGCAGGATATCAAGGAGCTGCTGGAGCCCATGCTGGCAGTAGGACTAAGTCCTGCCCTCACTGCAGTGCTCTACGACCTGAGCCGTCAGATTCCACAGCTAAAGAAGGACATTCAAGATGGGCTACTGAAAATGCTGTCCCTGGTCCTTATGCACAAACCGCTCCGCCACCCAGGCATGCCCAAGGGCCTGGCCCATCAGCTGGCCTCTCCTGGCCTCACAACCCTCCCTGAGGCCAGCGATGTGGGCAGCATCACTCTTGCCCTCCGAACGCTTGGCAGCTTTGAATTTGAAGGCCACTCTCTGACCCAATTTGTTCGCCACTGTGCGGATCATTTTCTAAACAGTGAGCACAAGGAGATCCGCATGGAGGCTGCCCGCACCTGCTCCCGCCTGCTCACGCCCTCCATCCACCTCATCAGTGGCCATGCTCATGTGGTTAGCCAGACTGCAGTGCAAGTGGTGGCAGATGTGCTTAGCAAGCTGCTCGTGGTTGGGATAACAGATCCTGACCCTGACATTCGCTATTGTGTCTTGGCATCCCTGGACGAGCGCTTTGATGCACACCTGGCCCAGGCGGAGAACTTGCAGGCCTTGTTTGTGGCTCTGAATGACCAGGTGTTTGAGATCCGGGAGCTGGCCATCTGCACTGTGGGCCGACTCAGTAGCATGAACCCTGCGTTTGTCATGCCTTTCCTGCGCAAGATGCTCATCCAGATTTTGACAGAGCTGGAGCACAGTGGGATTGGAAGAATCAAAGAGCAGAGTGCCCGCATGCTGGGGCACCTGGTCTCCAATGCGCCCCGACTCATCCGTCCCTACATGGAGCCTATTCTGAAGGCATTAATTTTGAAACTGAAAGATCCAGACCCTGATCCAAACCCAGGTGTGATCAATAATGTCCTGGCAACAATAGGAGAATTGGCACAGGTTAGTGGCCTGGAAATGAGGAAATGGGTTGATGAACTTTTTATTATCATTATGGACATGCTCCAGGATTCCTCTTTGTTGGCCAAAAGGCAGGTGGCTCTGTGGACCCTGGGACAGTTGGTGGCCAGCACTGGCTATGTAGTAGAGCCCTACAGGAAGTACCCTACTTTGCTTGAGGTGCTACTGAATTTTCTGAAGACTGAGCAGAACCAGGGTACACGCAGAGAGGCCATCCGTGTGTTAGGGCTTTTAGGGGCTTTGGATCCCTACAAGCACAAAGTGAACATTGGCATGATAGACCAGTCCCGGGATGCCTCTGCTGTCAGCCTGTCAGAATCCAAGTCAAGTCAGGATTCCTCTGACTATAGCACTAGTGAAATGCTGGTTAACATGGGAAACTTGCCTCTGGATGAGTTCTACCCAGCTGTGTCCATGGTGGCCCTGATGCGGATCTTCCGAGACCAGTCACTCTCTCACCATCACACCATGGTTGTCCAGGCCATCACCTTCATCTTCAAGTCCCTGGGACTCAAGTGTGTGCAGTTTCTGCCCCAGGTCATGCCCACGTTCCTTAATGTCATTCGAGTCTGTGATGGGGCCATCCGGGAATTTTTGTTCCAGCAGCTGGGAATGTTGGTGTCCTTTGTGAAGAGCCACATCAGACCTTATATGGATGAAATAGTCACCCTCATGAGAGAATTCTGGGTCATGAACACGTCAATTCAGAGCACGATCATTCTTCTCATTGAGCAAATTGTGGTAGCTCTTGGGGGTGAATTTAAGCTCTACCTGCCCCAGCTGATCCCACACATGTTGCGTGTCTTCATGCATGACAACAGCCCAGGCCGCATCGTCTCTATCAAGTTATTGGCTGCAATCCAGCTGTTTGGCGCCAACCTGGATGACTACCTACATTTACTGCTGCCTCCTATTGTGAAGTTGTTTGATGCCCCTGAAGCTCCACTGCCATCTCGAAAGGCAGCGCTAGAGACTGTGGACCGCCTGACGGAGTCCCTGGATTTCACTGATTATGCCTCCCGGATCATTCACCCTATTGTTCGAACACTGGACCAGAGCCCAGAACTGCGCTCCACAGCCATGGACACGCTGTCTTCACTTGTTTTTCAACTAGGGAAGAAGTACCAAATTTTCATTCCAATGGTGAATAAAGTTCTGGTGCGACACCGAATCAATCATCAGCGCTATGATGTGCTCATCTGCAGAATTGTCAAGGGATACACACTTGCTGATGAAGAGGAGGATCCTTTGATTTACCAGCATCGAATGCTTAGGAGTGGCCAAGGGGATGCATTGGCTAGTGGACCAGTGGAAACAGGACCCATGAAGAAACTGCACGTCAGCACCATCAATCTCCAAAAGGCCTGGGGTGCTGCCCGGAGGGTCTCCAAAGATGACTGGCTGGAATGGCTGAGACGGCTGAGCCTGGAGCTGCTGAAGGACTCATCATCGCCCTCCCTGCGCTCCTGCTGGGCCCTGGCACAGGCCTACAACCCAATGGCCAGGGATCTCTTCAATGCTGCGTTTGTGTCCTGCTGGTCTGAATTGAATGAAGATCAACAGGATGAGCTCATCAGAAGCATCGAGTTGGCCCTCACCTCACAAGACATCGCTGAAGTCACACAAACCCTCTTAAACTTGGCTGAATTCATGGAACACAGTGACAAGGGCCCCCTGCCACTGAGAGATGACAATGGCATTGTTCTGCTGGGTGAAAGAGCTGCCAAGTGCCGAGCATATGCCAAAGCACTACACTACAAAGAACTGGAGTTCCAGAAAGGCCCCACCCCTGCCATTCTAGAATCTCTCATCAGCATTAATAATAAGCTACAGCAGCCGGAGGCAGCGGCCGGAGTGTTAGAATATGCCATGAAACACTTTGGAGAGCTGGAGATCCAGGCTACCTGGTATGAGAAACTGCATGAGTGGGAGGATGCCCTGGTGGCCTATGACAAGAAAATGGACACCAACAAGGATGACCCAGAGCTGATGCTGGGCCGCATGCGCTGCCTTGAGGCCCTGGGGGAATGGGGTCAACTCCACCAGCAGTGCTGTGAAAAGTGGACCCTGGTTAATGATGAGACCCAAGCCAAGATGGCCCGGATGGCTGCTGCAGCTGCATGGGGTTTAGGTCAGTGGGACAGCATGGAAGAATACACCTGTATGATCCCTCGGGACACCCATGATGGGGCATTTTATAGAGCTGTGCTGGCACTGCATCAGGACCTCTTCTCCTTGGCACAACAGTGCATTGACAAGGCCAGGGACCTGCTGGATGCTGAATTAACTGCGATGGCAGGAGAGAGTTACAGTCGGGCATATGGGGCCATGGTTTCTTGCCACATGCTGTCCGAGCTGGAGGAGGTTATCCAGTACAAACTTGTCCCCGAGCGACGAGAGATCATCCGCCAGATCTGGTGGGAGAGACTGCAGGGCTGCCAGCGTATCGTAGAGGACTGGCAGAAAATCCTTATGGTGCGGTCCCTTGTGGTCAGCCCTCATGAAGACATGAGAACCTGGCTCAAGTACGCGAGCCTGTGTGGCAAGAGTGGCAGACTGGCTCTTGCTCATAAAACCTTAGTGTTGCTCCTGGGAGTTGATCCGTCTCGGCAACTTGACCATCCCCTGCCGACAGTTCACCCTCAGGTGACCTATGCCTACATGAAAAACATGTGGAAGAGCGCCCGCAAGATCGATGCCTTCCAGCACATGCAGCATTTTGTCCAGACCATGCAGCAACAGGCCCAGCATGCCATCGCTACTGAGGACCAGCAGCATAAGCAGGAACTGCACAAGCTCATGGCCCGATGCTTCCTGAAACTTGGAGAGTGGCAGCTGAATCTACAGGGCATCAACGAGAGCACAATCCCCAAAGTGCTGCAGTACTACAGCGCTGCCACCGAGCACGACCGCAGCTGGTACAAGGCCTGGCATGCGTGGGCAGTGATGAACTTCGAAGCTGTGCTACACTACAAACATCAGAACCAAGCCCGCGACGAGAAGAAGAAACTGCGTCATGCCAGCGGGGCTAACATCACCAACACCACCACTGCCGCCACCACGGCCACTACTGCCACCACCACTGCCAGCACCGAGGGCAGCAACAGTGAGAGTGAGGCCGAGAGCACTGAGAACAGCCCCACCCCATCGCCGCTGCAGAAGAAGGTCACTGAGGATCTGTCCAAAACCCTCCTGATGTACACGGTGCCTGCCGTCCAGGGCTTCTTCCGTTCCATCTCCTTGTCACGAGGCAACAACCTCCAGGATACACTCAGAGTTCTCACCTTATGGTTTGATTATGGTCACTGGCCAGATGTTAATGAGGCCTTAGTGGAGGGGGTGAAAGCCATCCAGATTGATACCTGGCTACAGGTTATACCTCAGCTCATTGCAAGAATTGATACTCCCAGACCCTTGGTGGGACGTCTCATTCACCAGCTTCTCACAGACATTGGTCGGTACCACCCCCAGGCCCTCATCTACCCCCTGACAGTGGCTTCTAAGTCTACCACGACAGCCCGGCACAACGCAGCCAACAAGATTCTGAAGAACATGTGTGAGCACAGCAACACCCTGGTCCAGCAGGCCATGATGGTGAGCGAGGAGCTGATCCGAGTGGCCATCCTGTGGCATGAGATGTGGCACGAAGGCCTGGAAGAGGCCTCTCGTTTGTACTTTGGGGAGAGGAACGTGAAAGGCATGTTTGAGGTGCTGGAGCCCTTGCATGCTATGATGGAACGGGGCCCCCAGACTCTGAAGGAGACATCCTTTAATCAGGCCTATGGTCGAGATTTAATGGAGGCCCAAGAGTGGTGCAGGAAGTACATGAAATCAGGGAATGTCAAGGACCTCACTCAAGCCTGGGACCTCTATTATCATGTGTTCCGACGAATCTCAAAGCAGCTGCCTCAGCTCACATCCTTAGAGCTGCAATATGTTTCCCCAAAACTTCTGATGTGCCGGGACCTTGAATTGGCTGTGCCAGGAACATATGACCCCAACCAGCCAATCATTCGCATTCAGTCCATAGCACCGTCTTTGCAAGTCATCACATCCAAGCAGAGGCCCCGGAAATTGACACTTATGGGCAGCAACGGGCATGAGTTTGTTTTCCTTCTAAAAGGCCATGAAGATCTGCGCCAGGATGAGCGTGTGATGCAGCTCTTCGGCCTGGTTAACACCCTTCTGGCCAATGACCCAACATCTCTTCGGAAAAACCTCAGCATCCAGAGATATGCCGTCATCCCTTTATCGACCAACTCGGGCCTCATTGGCTGGGTGCCCCATTGTGACACACTGCACGCCCTCATCCGGGACTACAGGGAGAAGAAGAAGATCCTTCTCAACATCGAGCATCGCATCATGTTGCGGATGGCTCCGGACTATGACCACTTGACTCTGATGCAGAAGGTGGAGGTGTTTGAGCATGCCGTCAATAATACAGCTGGGGACGACCTGGCCAAGCTGCTGTGGCTGAAAAGCCCCAGCTCTGAGGTGTGGTTTGACCGAAGAACCAATTATACCCGTTCTTTAGCGGTCATGTCAATGGTTGGGTATATTTTAGGCCTGGGAGATAGACACCCATCCAACCTGATGCTGGACCGTCTGAGTGGGAAGATCCTGCACATTGACTTTGGGGACTGCTTTGAGGTTGCTATGACCCGAGAGAAGTTTCCAGAGAAGATTCCATTTAGACTAACAAGAATGTTGACCAATGCTATGGAGGTTACAGGCCTGGATGGCAACTACAGAATCACATGCCACACAGTGATGGAGGTGCTACGGGAGCACAAGGACAGTGTCATGGCTGTGCTGGAAGCCTTTGTCTATGACCCCTTGCTGAACTGGAGGCTGATGGACACAAATACCAAAGGCAACAAGCGATCCCGAACGAGAACGGATTCCTACTCTGCCGGCCAGTCAGTCGAAATTTTGGACGGTGTGGAACTTGGGGAGCCAGCCCATAAGAAAACAGGGACCACAGTGCCAGAATCGATTCATTCTTTCATTGGAGACGGTTTGGTGAAACCAGAGGCCCTAAATAAGAAAGCTATTCAGATTATTAACAGGGTTCGAGATAAGCTCACTGGTCGGGACTTCTCTCATGATGACACTTTGGATGTTCCAACACAAGTTGAGCTGCTCATCAAACAAGCGACATCCCATGAAAACCTCTGCCAGTGCTATATTGGCTGGTGCCCTTTCTGG
Pongo_abelii  ATGCTTGGAACCGGACCTGCCGCCGCCACCACCGCTGCCACCACATCTAGCAATGTGAGCGTCCTGCAGCAGTTTGCCAGTGGCCTAAAGAGCCGGAATGAGGAGACCAGGGCCAAAGCCGCCAAGGAGCTCCAGCACTATGTCACCATGGAACTCCGAGAGATGAGTCAAGAGGAGTCTACTCTCTTCTATGACCAACTGAACCATCACATTTTTGAATTGGTTTCCAGCTCAGATGCCAATGAGAGGAAAGGTGGCATCTTGGCCATAGCTAGCCTCATAGGAGTGGAAGGTGGGAATGCCACCCGAATTGGCAGATTTGCCAACTATCTTCGGAACCTCCTTCCCTCCAATGACCCAGTTGTCATGGAAATGGCATCCAAGGCCATTGGCCGTCTTGCCATGGCAGGGGACACTTTTACTGCTGAGTACGTGGAATTTGAGGTGAAGCGAGCCCTGGAATGGCTGGGTGCTGACCGCAATGAGGGCCGGAGACATGCAGCTGTCCTGGTTCTCCGTGAGCTGGCCATCAGCGTCCCTACCTTCTTCTTCCAGCAAGTGCAGCCCTTCTTTGACAACATTTTTGTGGCCGTGTGGGACCCCAAACAGGCCATCCGTGAGGGAGCTGTAGCCGCTCTTCGTGCCTGTCTGATTCTCACCACCCAGCGTGAGCCGAAGGAGATGCAGAAGCCTCAGTGGTACAGGCACACATTTGAAGAAGCAGAGAAGGGGTTTGATGAGACCTTGGCCAAAGAGAAGGGCATGAATCGGGATGATCGGATCCATGGAGCCTTGCTGATACTTAACGAGCTGGTCCGAATCAGCAGCATGGAGGGAGAGCGTCTGAGAGAAGAAATGGAAGAAATCACACAGCAGCAGCTGGTACACGACAAGTACTGCAAAGATCTCATGGGCTTCGGAACAAAACCTCGTCACATTACCCCCTTCCCCAGTTTCCAGGCTGTACAGCCCCAGCAGTCAAATGCCTTGGTGGGGCTGCTGGGGTACAGCTCTCACCAAGGCCTCATGGGATTTGGGGTCTCCCCCAGTCCAGCTAAGTCCACCCTGGTGGAGAGCCGGTGTTGCAGAGACTTGATGGAGGAGAAATTTGATCAGGTGTGCCAGTGGGTGCTGAAATGCAGGAATAGCAAGAACTCGCTGATCCAAATGACAATCCTTAATTTGTTGCCCCGCTTGGCTGCATTCCGACCTTCTGCCTTCACAGATACCCAGTACCTCCAAGATACCATGAACCATGTCCTAAGCTGTGTCAAGAAGGAGAAGGAACGTACAGCAGCCTTCCAAGCCCTGGGGCTACTTTCCGTGGCTGTGAGGTCTGAATTTAAGGTCTATTTGCCTCGCGTGCTGGACATCATCCGAGCGGCCCTGCCCCCAAAGGACTTCGCCCATAAGAGGCAGAAAGCTATGCAGGTGGACGCCACAGTCTTCACTTGCATCAGCATGCTGGCTCGAGCAATGGGGCCAGGCATCCAGCAGGATATCAAGGAGCTGCTGGAGCCCATGCTGGCAGTGGGACTAAGCCCTGCCCTCACTGCAGTGCTCTACGACCTGAGCCGTCAGATTCCACAGCTAAAGAAGGACATTCAAGATGGCTTACTGAAAATGCTGTCCCTGGTTCTTATGCACAAACCCCTCCGCCACCCAGGCATGCCCAAGGGCCTGGCCCATCAGCTGGCCTCTCCTGGCCTCACGACCCTCCCTGAGGCCAGCGATGTGGGCAGCATCACTCTTGCCCTCCGAACGCTTGGCAGCTTTGAATTTGAAGGCCACTCTCTGACCCAATTTGTTCGCCACTGTGCGGATCATTTCCTGAACAGTGAGCACAATGAGATCCGCATGGAGGCTGCCCGCACCTGCTCCCGCCTGCTCACACCCTCCATCCACCTCATCAGTGGCCATGCTCATGTGGTTAGCCAGACCGCGGTGCAAGTGGTGGCAGATGTGCTTAGCAAACTGCTCGTGGTTGGGATAACAGATCCTGACCCTGACATTCGCTATTGTGTCTTGGCGTCCCTGGACGAGCGCTTTGATGCACACCTGGCCCAGGCGGAGAACTTGCAGGCCTTGTTTGTGGCTCTGAATGACCAGGTGTTTGAGATCCGGGAGCTGGCCATCTGCACTGTGGGCCGACTCAGTAGCATGAACCCTGCCTTTGTCATGCCTTTCCTGCGCAAGATGCTCATCCAGATTTTGACAGAGTTGGAGCACAGTGGGATTGGAAGAATCAAAGAGCAGAGTGCCCGCATGCTGGGGCACCTGGTCTCCAATGCCCCCCGACTCATCCGCCCCTACATGGAGCCTATTCTGAAGGCATTAATTTTGAAACTGAAAGATCCAGACCCTGATCCAAACCCAGGTGTGATCAATAATGTCCTGGCAACAATAGGAGAATTGGCACAGGTTAGTGGCCTGGAAATGAGGAAATGGGTTGATGAACTTTTTATTATCATCATGGACATGCTCCAGGATTCCTCTTTGTTGGCCAAAAGGCAGGTGGCTCTGTGGACCCTGGGACAGTTGGTGGCCAGCACTGGCTATGTAGTAGAGCCCTACAGGAAGTACCCTACTTTGCTTGAAGTGCTACTGAATTTTCTGAAGACTGAGCAGAACCAGGGTACACGCAGAGAGGCCATCCGTGTGTTAGGGCTTTTAGGGGCTTTGGATCCTTACAAGCACAAAGTGAACATTGGCATGATAGACCAGTCCCGGGATGCCTCTGCTGTCAGCCTGTCAGAATCCAAGTCAAGTCAGGATTCCTCTGACTATAGCACTAGTGAAATGCTGGTCAACATGGGAAACTTGCCTCTGGATGAGTTCTACCCAGCTGTGTCCATGGTGGCCCTGATGCGGATCTTCCGAGACCAGTCACTCTCTCATCATCACACCATGGTTGTCCAGGCCATCACCTTCATCTTCAAGTCCCTGGGACTCAAATGTGTGCAGTTCCTGCCCCAGGTCATGCCCACGTTCCTTAATGTCATTCGAGTCTGTGATGGGGCCATCCGGGAATTTTTGTTCCAGCAGCTGGGAATGTTGGTGTCCTTTGTGAAGAGCCACATCAGACCTTATATGGATGAAATAGTCACCCTCATGAGAGAATTCTGGGTCATGAACACCTCAATTCAGAGCACGATCATTCTTCTCATTGAGCAAATTGTGGTAGCTCTTGGGGGTGAATTTAAGCTCTACCTGCCCCAGCTGATCCCACACATGCTGCGTGTCTTCATGCATGACAACAGCCCAGGCCGCATTGTCTCTATCAAGTTACTGGCTGCAATCCAGCTGTTTGGCGCCAACCTGGATGACTACCTGCATTTACTGCTGCCTCCTATTGTTAAGTTGTTTGATGCCCCTGAAGCTCCACTGCCATCTCGAAAGGCAGCGCTAGAGACTGTGGACCGCCTGACGGAGTCCCTGGATTTCACTGACTATGCCTCCCGGATCATTCACCCTATTGTTCGAACACTGGACCAGAGCCCAGAACTGCGCTCCACAGCCATGGACACGCTGTCTTCACTTGTTTTTCAGCTGGGGAAGAAGTACCAAATTTTCATTCCAATGGTGAATAAAGTTCTGGTGCGACACCGAATCAATCATCAGCGCTATGATGTGCTCATCTGCAGAATTGTCAAGGGATACACACTTGCTGATGAAGAGGAGGATCCTTTGATTTACCAGCATCGGATGCTTAGGAGTGGCCAAGGGGATGCATTGGCTAGTGGACCCGTGGAAACAGGACCCATGAAAAAACTGCACGTCAGCACCATCAACCTCCAAAAGGCCTGGGGCGCTGCCAGGAGGGTCTCCAAAGATGACTGGCTGGAATGGCTGAGACGACTGAGCCTGGAGCTGCTGAAGGACTCATCATCGCCCTCCCTGCGCTCCTGCTGGGCCCTGGCACAGGCCTACAACCCGATGGCCAGGGATCTTTTCAATGCTGCATTTGTGTCCTGCTGGTCTGAACTGAATGAAGATCAACAGGATGAGCTCATCAGAAGCATCGAGTTGGCCCTCACCTCACAAGACATCGCTGAAGTCACACAGACCCTCTTAAACTTGGCTGAATTCATGGAACACAGTGACAAGGGCCCCCTGCCACTGAGAGATGACAATGGCATTGTTCTGCTGGGTGAGAGAGCTGCCAAGTGCCGAGCATATGCCAAAGCACTACACTACAAAGAACTGGAGTTCCAGAAAGGCCCCACCCCTGCCATTCTAGAATCTCTCATCAGCATTAATAATAAGCTACAGCAGCCGGAGGCAGCGGCCGGAGTGTTAGAATATGCCATGAAACACTTTGGAGAGCTGGAGATCCAGGCTACCTGGTATGAGAAACTGCATGAGTGGGAGGATGCCCTTGTGGCCTATGACAAGAAAATGGACACGAACAAGGATGATCCAGAGCTGATGCTCGGCCGCATGCGCTGCCTCGAGGCCCTGGGGGAATGGGGTCAACTCCACCAGCAGTGCTGTGAAAAGTGGACCCTGGTTAATGATGAGACCCAAGCCAAGATGGCCCGGATGGCTGCTGCAGCTGCATGGGGTTTAGGTCAGTGGGACAGCATGGAAGAATACACCTGTATGATCCCTCGGGACACCCATGATGGGGCATTTTATAGAGCTGTGCTGGCACTGCATCAGGACCTCTTCTCCTTGGCACAACAGTGCATTGACAAGGCCAGGGACCTGCTGGATGCTGAATTAACTGCGATGGCAGGAGAGAGTTACAGTCGGGCATATGGGGCCATGGTTTCTTGCCACATGCTGTCCGAGCTGGAGGAGGTTATCCAGTACAAACTTGTCCCCGAGCGACGAGAGATCATCCGCCAGATCTGGTGGGAGAGACTGCAGGGCTGCCAGCGTATCGTAGAGGACTGGCAGAAAATCCTTATGGTGCGGTCCCTTGTGGTCAGCCCTCACGAAGACATGAGAACCTGGCTCAAGTATGCAAGCCTGTGCGGCAAGAGTGGCAGGCTGGCTCTTGCTCATAAAACCTTAGTGTTGCTCCTGGGAGTTGATCCATCTCGGCAACTTGACCATCCTCTGCCAACAGTTCACCCTCAGGTGACCTATGCCTACATGAAAAACATGTGGAAGAGTGCCCGCAAGATCGATGCCTTCCAGCACATGCAGCATTTTGTCCAGACCATGCAGCAACAGGCCCAGCATGCCATCGCTACTGAGGACCAGCAGCATAAGCAGGAACTGCACAAGCTCATGGCCCGATGCTTCTTGAAACTTGGAGAGTGGCAGCTGAATCTACAGGGCATCAATGAGAGCACAATCCCCAAAGTGCTGCAGTACTACAGCGCCGCCACAGAGCACGACCGCAGCTGGTACAAGGCCTGGCATGCGTGGGCAGTGATGAACTTCGAAGCTGTGCTACATTACAAACATCAGAACCAAGCCCGCGACGAGAAGAAGAAACTGCGTCATGCCAGCGGGGCCAACATCACCAATGCCACCACTGCCGCTACCACAGCCGCCACTGCCACCACCACCGCCAGCACCGAGGGCAGCAACAGTGAGAGCGAGGCCGAGAGCACCGAAAACAGCCCCACCCCATCACCGCTGCAGAAGAAGGTCACTGAGGATCTGTCCAAAACCCTCCTGATGTATACGGTGCCTGCTGTCCAGGGCTTCTTCCGTTCCATCTCCTTGTCACGAGGCAACAACCTCCAGGATACACTCAGAGTTCTCACCTTATGGTTTGATTATGGTCACTGGCCAGATGTCAACGAGGCCTTAGTGGAGGGGGTGAAAGCCATCCAGATTGATACCTGGCTACAGGTTATACCTCAGCTCATTGCAAGAATTGATACGCCCAGACCCTTGGTGGGACGTCTCATTCACCAGCTTCTCACAGACATTGGTCGGTACCACCCCCAGGCCCTCATCTACCCCCTGACAGTGGCTTCTAAGTCTACCACGACAGCCCGGCACAATGCAGCCAACAAGATTCTGAAGAACATGTGTGAGCACAGCAACACCCTGGTCCAGCAGGCCATGATGGTGAGCGAGGAGCTGATCCGAGTGGCCATCCTCTGGCATGAGATGTGGCACGAAGGCCTGGAGGAGGCGTCTCGTTTGTACTTTGGGGAAAGGAACGTGAAAGGCATGTTTGAGGTGCTGGAGCCCTTGCATGCTATGATGGAACGGGGTCCCCAGACTCTGAAGGAAACATCCTTTAATCAGGCCTATGGTCGAGATTTAATGGAGGCCCAAGAGTGGTGCAGGAAGTACATGAAATCAGGGAATGTCAAGGACCTCACCCAAGCCTGGGACCTCTATTATCATGTGTTCCGACGAATCTCAAAGCAGCTGCCTCAGCTCACATCCTTAGAGCTGCAATATGTTTCCCCAAAACTTCTGATGTGCCGGGACCTTGAATTGGCTGTGCCAGGAACATATGACCCCAACCAGCCAATCATTCGCATTCAGTCCATAGCACCGTCTTTGCAAGTCATCACATCTAAGCAGAGGCCCCGGAAATTGACACTTATGGGCAGCAACGGGCATGAGTTTGTTTTCCTTCTAAAAGGCCATGAAGATCTGCGCCAGGATGAGCGTGTGATGCAGCTCTTCGGCCTGGTTAATACCCTTCTGGCCAATGACCCAACATCTCTTCGGAAAAATCTCAGCATCCAGAGATATGCTGTCATCCCTTTATCGACCAACTCGGGCCTCATTGGCTGGGTCCCCCACTGTGACACACTGCACGCCCTCATCCGGGACTACAGGGAGAAGAAGAAGATCCTTCTCAACATAGAGCATCGCATCATGTTGCGGATGGCTCCGGACTATGACCACTTAACTCTGATGCAGAAGGTGGAGGTGTTTGAGCATGCCGTCAATAATACAGCTGGGGACGACCTGGCCAAGCTGCTGTGGCTGAAAAGCCCCAGCTCTGAGGTGTGGTTTGACCGAAGAACCAATTATACCCGTTCTTTAGCGGTCATGTCAATGGTTGGGTATATTTTAGGCCTGGGAGATAGACACCCATCCAACCTGATGCTGGACCGTCTGAGTGGGAAGATCCTGCACATTGACTTTGGGGACTGCTTTGAGGTTGCTATGACCCGAGAGAAGTTTCCAGAGAAGATTCCATTTAGACTAACAAGAATGTTGACCAATGCTATGGAGGTTACAGGCCTGGATGGCAACTACAGAATCACATGCCACACAGTGATGGAGGTGCTGCGAGAGCACAAGGACAGTGTCATGGCCGTGCTGGAAGCCTTTGTCTATGACCCCTTGCTGAACTGGAGGCTGATGGACACAAATACCAAAGGCAACAAGCGATCCAGAACGAGGACGGATTCCTACTCTGCTGGCCAGTCAGTCGAAATTTTGGACGGTGTGGAACTTGGAGAGCCAGCCCATAAGAAAACGGGGACCACAGTGCCAGAATCTATTCATTCTTTCATTGGAGATGGTTTGGTGAAACCAGAGGCCCTAAATAAGAAAGCTATCCAGATTATTAACAGGGTTCGAGATAAGCTCACTGGTCGGGACTTCTCTCATGATGACACTTTGGATGTTCCAACGCAAGTTGAGCTGCTCATCAAACAAGCGACATCCCATGAAAACCTCTGCCAGTGCTATATTGGCTGGTGCCCTTTCTGG
Nomascus_leucogenys  ATGCTTGGAACCGGACCTGCCGCCGCCACCACCGCTGCCACCACATCTAGCAATGTGAGCGTCCTGCAGCAGTTTGCCAGTGGCCTAAAGAGCCGGAATGAGGAAACCAGGGCCAAAGCCGCCAAGGAGCTCCAGCACTATGTCACCATGGAACTCCGAGAGATGAGTCAAGAGGAGTCTACTCGCTTCTATGACCAACTGAACCATCACATTTTTGAATTGGTTTCCAGCTCAGATGCCAATGAGAGGAAAGGTGGCATCTTGGCCATAGCTAGCCTCATAGGAGTGGAAGGTGGGAATGCCACCCGAATTGGCAGATTTGCCAACTATCTTCGGAACCTCCTCCCCTCCAATGACCCAGTTGTCATGGAAATGGCATCCAAGGCCATTGGCCGTCTTGCCATGGCAGGGGACACTTTTACCGCTGAGTACGTGGAATTTGAGGTGAAGCGAGCCCTGGAATGGCTGGGTGCTGACCGCAATGAGGGCCGGAGACATGCAGCTGTCCTGGTTCTCCGTGAGCTGGCCATCAGTGTCCCTACCTTCTTCTTCCAGCAAGTGCAACCCTTCTTTGACAACATTTTTGTGGCCGTGTGGGACCCCAAACAGGCCATCCGTGAGGGAGCTGTAGCCGCTCTTCGTGCCTGTCTGATTCTCACCACCCAGCGTGAGCCGAAGGAGATGCAGAAGCCTCAGTGGTACAGGCACACATTTGAAGAAGCAGAGAAGGGGTTTGATGAGACCTTGGCCAAAGAGAAGGGCATGAATCGGGATGATCGGATCCATGGAGCCTTGCTGATACTTAACGAGCTGGTCCGAATCAGCAGCATGGAGGGAGAGCGTCTGAGAGAAGAAATGGAAGAAATCACACAGCAGCAGCTGGTACACGACAAGTACTGCAAAGATCTCATGGGCTTTGGAACAAAACCTCGTCACATTACCCCCTTCACCAGTTTCCAGGCTGTACAGCCCCAGCAGTCAAATGCCTTGGTGGGGCTGCTGGGGTACAGCTCTCACCAAGGCCTCATGGGATTTGGGGCCTCCCCCAGTCCAGCTAAGTCCACCCTGGTGGAGAGCCGGTGTTGCAGAGACTTGATGGAGGAGAAATTTGATCAGGTGTGCCAGTGGGTGCTGAAATGCAGGAATAGCAAGAATTCGCTGATCCAAATGACAATCCTTAATTTGTTGCCCCGCTTGGCTGCATTCCGACCTTCTGCCTTCACAGATACCCAGTACCTCCAAGATACTATGAACCATGTCCTAAGCTGTGTCAAGAAGGAGAAGGAACGTACAGCGGCCTTCCAAGCCCTGGGGCTACTTTCCGTGGCTGTGAGGTCTGAGTTTAAGGTCTATTTGCCTCGCGTGCTGGACATCATCCGAGCGGCCCTGCCCCCAAAGGACTTCGCCCATAAGAGGCAGAAAGCTATGCAGGTGGACGCCACAGTCTTCACTTGCATCAGCATGCTGGCTCGAGCAATGGGGCCAGGCATCCAGCAGGATATCAAGGAGCTGCTGGAGCCCATGCTGGCAGTGGGACTAAGCCCTGCCCTCACTGCAGTACTCTACGACCTGAGCCGTCAGATTCCACAGTTAAAGAAGGACATTCAAGATGGGCTACTGAAAATGCTGTCCCTGGTCCTTATGCACAAACCCCTCCGCCACCCAGGCATGCCCAAGGGCCTGGCCCATCAGCTGGCCTCTCCTGGCCTCACGACCCTCCCTGAGGCCAGCGATGTGGGCAGCATCACTCTTGCCCTCCGAACGCTTGGCAGCTTTGAATTTGAAGGCCACTCTCTGACCCAATTTGTTCGTCACTGTGCGGATCATTTCCTGAACAGTGAGCACAAGGAGATCCGCATGGAGGCTGCCCGCACCTGCTCCCGCCTGCTCACACCCTCCATCCACCTCATCAGTGGCCATGCTCATGTGGTTAGCCAGACCGCGGTGCAAGTGGTGGCAGATGTGCTTAGCAAACTGCTCGTGGTTGGGATAACAGATCCTGACCCTGACATTCGCTATTGTGTCTTGGCGTCCCTGGACGAGCGCTTTGATGCACACCTGGCCCAGGCGGAGAACTTGCAGGCTTTGTTTGTGGCTCTGAATGACCAGGTGTTTGAGATCCGGGAGCTGGCCATCTGCACTGTGGGCCGACTCAGTAGCATGAACCCTGCCTTTGTCATGCCTTTCCTGCGCAAGATGCTCATCCAGATTTTGACAGAGTTGGAGCACAGTGGGATTGGAAGAATCAAAGAGCAGAGTGCCCGCATGCTGGGGCACCTGGTCTCCAATGCCCCCCGACTCATCCGCCCCTACATGGAGCCTATTCTGAAGGCATTAATTTTGAAACTGAAAGATCCAGACCCTGATCCAAACCCAGGTGTGATCAATAATGTCCTGGCAACAATAGGAGAATTGGCACAGGTTAGTGGCCTGGAAATGAGGAAATGGGTTGATGAACTTTTTATTATCATCATGGACATGCTCCAGGATTCCTCTTTGTTGGCCAAAAGGCAGGTGGCTCTGTGGACCCTGGGACAGTTGGTGGCCAGCACTGGCTATGTAGTAGAGCCCTACAGGAAGTACCCTACTTTGCTTGAGGTGCTACTGAATTTTCTGAAGACTGAGCAGAACCAGGGTACACGCAGAGAGGCCATCCGTGTGTTAGGGCTTTTAGGGGCTTTGGATCCTTACAAGCACAAAGTGAACATTGGCATGATAGACCAGTCCCGGGATGCCTCTGCTGTCAGCCTGTCAGAATCCAAGTCAAGTCAGGATTCCTCTGACTATAGCACTAGTGAAATGCTGGTCAACATGGGAAACTTGCCTCTGGATGAGTTCTACCCAGCTGTGTCCATGGTGGCCCTGATGAGGATCTTCCGAGACCAGTCACTCTCTCATCATCACACCATGGTTGTCCAGGCCATCACCTTCATCTTCAAGTCCCTGGGACTCAAATGTGTGCAGTTCCTGCCCCAGGTCATGCCCACGTTCCTTAATGTCATTCGAGTCTGTGATGGGGCCATCCGGGAATTTTTGTTCCAGCAGCTGGGAATGTTGGTGTCCTTTGTGAAAAGCCACATCAGACCTTATATGGATGAAATAGTCACCCTCATGAGAGAATTCTGGGTCATGAACACCTCAATTCAGAGCACGATCATTCTTCTCATTGAGCAAATTGTGGTGGCTCTTGGGGGTGAATTTAAGCTCTACCTGCCCCAGCTGATCCCACACATGCTGCGTGTCTTCATGCATGACAACAGTCCAGGCCGCATTGTCTCTATCAAGTTACTGGCTGCAATCCAGCTGTTTGGCGCCAACCTGGATGACTACCTGCATTTACTGCTGCCTCCTATTGTTAAGTTATTTGATGCCCCTGAAGCTCCACTGCCATCTCGAAAGGCAGCGCTAGAGACTGTGGACCGCCTGACGGAGTCCCTGGATTTCACTGACTATGCGTCCCGGATCATTCACCCTATTGTTCGAACACTGGACCAGAGCCCAGAACTGCGCTCCACAGCCATGGACACGCTGTCTTCACTTGTTTTTCAACTGGGGAAGAAGTACCAAATTTTCATTCCAATGGTGAATAAAGTTCTGGTGCGACACCGAATCAATCATCAGCGCTATGATGTGCTCATCTGCAGAATTGTCAAGGGATACACACTTGCTGATGAAGAGGAAGATCCTTTGATTTACCAGCATCGGATGCTTAGGAGTGGCCAAGGGGATGCATTGGCTAGTGGACCAGTGGAAACAGGACCCATGAAGAAACTGCACGTCAGCACCATCAACCTCCAAAAGGCCTGGGGCGCTGCCAGGAGGGTCTCCAAAGATGACTGGCTGGAATGGCTGAGACGGCTGAGCCTGGAGCTGCTGAAGGACTCATCGTCGCCCTCCCTGCGCTCCTGCTGGGCCCTGGCACAGGCCTACAACCCAATGGCCAGGGATCTCTTCAATGCTGCATTTGTGTCCTGCTGGTCTGAACTGAATGAAGATCAACAGGATGAGCTCATCAGAAGCATCGAGTTGGCCCTCACCTCACAAGACATCGCTGAAGTCACACAGACCCTCTTAAACTTGGCTGAATTCATGGAACACAGTGACAAGGGCCCTCTGCCACTGAGAGATGACAATGGCATTGTTCTGCTGGGTGAGAGAGCTGCCAAGTGCCGAGCATATGCCAAAGCACTACACTACAAAGAACTGGAGTTCCAGAAAGGCCCCACCCCTGCCATTCTAGAATCTCTTATCAGCATTAATAATAAGCTACAGCAGCCGGAGGCAGCGGCCGGAGTGTTAGAATATGCCATGAAACACTTTGGAGAGCTGGAGATCCAGGCTACCTGGTATGAGAAACTGCACGAGTGGGAGGATGCCCTTGTGGCCTATGACAAGAAAATGGACACCAACAAGGACGACCCAGAGCTGATGCTGGGCCGCATGCGCTGCCTCGAGGCCCTGGGGGAATGGGGTCAACTCCACCAGCAGTGCTGTGAAAAGTGGACCCTGGTTAATGATGAGACCCAAGCCAAGATGGCCCGGATGGCTGCTGCAGCTGCATGGGGTTTAGGTCAGTGGGACAGCATGGAAGAATACACCTGTATGATCCCTCGGGACACCCATGATGGGGCATTTTATAGAGCTGTGCTGGCACTGCATCAGGACCTCTTCTCCTTGGCACAACAGTGCATTGACAAGGCCAGGGACCTGCTGGATGCTGAATTAACTGCGATGGCAGGAGAGAGTTACAGTCGGGCATATGGGGCCATGGTTTCTTGCCACATGCTGTCCGAGCTGGAGGAGGTTATCCAGTACAAACTTGTCCCCGAGCGACGAGAGATCATCCGCCAGATCTGGTGGGAGAGACTGCAGGGCTGCCAGCGTATCGTAGAGGACTGGCAGAAAATCCTTATGGTGCGGTCCCTTGTGGTCAGCCCTCATGAAGACATGAGAACCTGGCTCAAGTATGCAAGCCTGTGCGGCAAGAGTGGCAGGCTGGCTCTTGCTCATAAAACCTTAGTGTTGCTCCTGGGAGTTGATCCGTCTCGGCAACTTGACCATCCTCTGCCAACAGTTCACCCTCAGGTGACCTATGCCTACATGAAAAACATGTGGAAGAGTGCCCGCAAGATTGATGCCTTCCAGCACATGCAGCATTTTGTCCAGACCATGCAGCAACAGGCCCAGCATGCCATCGCTACTGAGGACCAGCAGCATAAGCAGGAACTGCACAAGCTCATGGCCCGATGCTTCCTGAAACTTGGAGAATGGCAGCTGAATCTACAGGGCATCAATGAGAGCACAATCCCCAAAGTGCTGCAGTACTACAGCGCTGCCACAGAGCATGACCGCAGCTGGTACAAGGCCTGGCATGCGTGGGCAGTGATGAACTTCGAAGCTGTGCTACACTACAAACATCAGAACCAAGCCCGCGACGAGAAGAAGAAACTGCGTCATGCCAGTGGGGCCAACATCACCAATGCCACCACTGCTGCCACCACGGCCGCCACTGCCACCACCACTGCCAGCACTGAGGGAAGCAACAGTGAGAGCGAGGCCGAGAGCACCGAGAACAGCCCCACCCCATCACCGCTGCAGAAGAAGGTCACTGAGGATCTGTCCAAAACCCTCCTGATGTACACAGTGCCTGCCGTCCAGGGCTTCTTCCGTTCCATCTCCTTGTCACGAGGCAACAACCTCCAGGATACACTCAGAGTTCTCACCTTATGGTTTGATTATGGTCACTGGCCAGATGTCAACGAGGCCTTAGTGGAGGGGGTGAAAGCCATCCAGATTGATACCTGGCTACAGGTTATACCTCAGCTCATTGCACGAATTGATACACCCAGACCCTTGGTGGGACGTCTCATTCACCAGCTTCTCACAGACATTGGTCGGTACCACCCCCAGGCCCTCATCTACCCCCTGACAGTGGCTTCTAAGTCTACCACGACAGCCCGGCACAATGCAGCCAACAAGATTCTGAAGAACATGTGTGAACACAGCAACACCCTGGTCCAGCAGGCCATGATGGTGAGCGAGGAGCTGATCCGAGTGGCCATCCTCTGGCATGAGATGTGGCACGAAGGCCTGGAAGAGGCGTCTCGTTTGTACTTTGGGGAAAGGAACGTGAAAGGCATGTTTGAGGTGCTGGAGCCCTTGCATGCTATGATGGAACGGGGCCCCCAGACTCTGAAGGAAACATCCTTTAATCAGGCCTATGGTCGAGATTTAATGGAGGCCCAGGAGTGGTGCAGGAAGTACATGAAATCAGGGAATGTCAAAGACCTCACCCAAGCTTGGGACCTCTATTATCATGTGTTCCGACGAATCTCAAAGCAGCTGCCTCAGCTCACATCCTTAGAGCTGCAATATGTTTCCCCAAAACTTCTGATGTGCCGGGACCTTGAATTGGCTGTGCCAGGAACATATGACCCCAACCAGCCAATCATTCGCATTCAGTCCATAGCACCGTCTTTGCAAGTCATCACATCCAAGCAGAGGCCCCGGAAATTGACACTTATGGGCAGCAACGGGCATGAGTTTGTTTTCCTTCTAAAAGGCCATGAAGATCTGCGCCAGGATGAGCGTGGGATGCACCTCTTCGGCTTGGTTAACACTCTTCTGGCCAATGACCCAACATCTCTTCGGAAAAACCTCAGCATCCAGAGATATGCTGTCATCCCTTTATCGACCAACTCGGGCCTCATTGGCTGGGTCCCCCACTGTGACACACTGCACGCCCTCATCCGGGACTACAGGGAGAAGAAGAAGATCCTTCTCAACATCGAGCATCGCATCATGTTGCGGATGGCTCCGGACTATGACCACTTGACTCTGATGCAGAAGGTGGAGGTGTTTGAGCATGCCGTCAATAATACAGCTGGGGACGACCTGGCCAAGCTGCTGTGGCTGAAAAGCCCCAGCTCTGAGGTGTGGTTTGACCGAAGAACCAATTATACCCGTTCTTTAGCGGTCATGTCAATGGTTGGGTATATTTTAGGCCTGGGAGATAGACACCCATCCAACCTGATGCTGGACCGTCTGAGTGGGAAGATCCTGCACATTGACTTTGGGGACTGCTTTGAGGTTGCTATGACCCGAGAGAAGTTTCCAGAGAAGATTCCATTTAGACTAACAAGAATGTTGACCAATGCTATGGAGGTTACAGGCCTGGATGGCAACTACAGAATCACATGCCACACAGTGATGGAGGTGCTGCGAGAGCACAAGGACAGTGTCATGGCCGTGCTGGAAGCCTTTGTCTATGACCCCTTGCTGAACTGGAGGCTGATGGACACAAATACCAAAGGCAACAAGCGATCCCGAACAAGGACGGATTCCTACTCTGCTGGCCAGTCAGTCGAAATTTTGGACGGTGTGGAACTTGGAGAGCCAGCCCATAAGAAAACGGGGACCACAGTGCCAGAATCTATTCATTCTTTCATTGGAGACGGTTTGGTGAAACCAGAGGCCCTAAATAAGAAAGCTATCCAGATTATTAACAGGGTTCGAGATAAGCTCACTGGTCGGGACTTCTCTCATGATGACACTTTGGATGTTCCAACGCAAGTTGAGCTGCTCATCAAACAAGCGACATCCCATGAAAACCTCTGCCAGTGCTATATTGGGTGGTGCCCTTTCTGG
Gorilla_gorilla_gorilla  ATGCTTGGAACCGGACCTGCCGCCGCCACCACCGCTGCCACCACATCTAGCAATGTGAGCGTCCTGCAGCAGTTTGCCAGTGGCCTAAAGAGCCGGAATGAGGAAACCAGGGCCAAAGCCGCCAAGGAGCTCCAGCACTATGTCACCATGGAACTCCGAGAGATGAGTCAAGAGGAGTCTACTCGCTTCTATGACCAACTGAACCATCACATTTTTGAATTGGTTTCCAGCTCAGATGCCAATGAGAGGAAAGGTGGCATCTTGGCCATAGCTAGCCTCATAGGAGTGGAAGGTGGGAATGCCACCCGAATTGGCAGATTTGCCAACTATCTTCGGAACCTCCTCCCCTCCAATGACCCAGTTGTCATGGAAATGGCATCCAAGGCCATTGGCCGTCTTGCCATGGCAGGGGACACTTTTACTGCTGAGTACGTGGAATTTGAGGTGAAGCGAGCCCTGGAATGGCTGGGTGCTGACCGCAATGAGGGCCGGAGACATGCAGCTGTCCTGGTTCTCCGTGAGCTGGCCATCAGCGTCCCTACCTTCTTCTTCCAGCAAGTGCAACCCTTCTTTGACAACATTTTTGTGGCCGTGTGGGACCCCAAACAGGCCATCCGTGAGGGAGCTGTAGCCGCCCTTCGTGCCTGTCTGATTCTCACAACCCAGCGTGAGCCGAAGGAGATGCAGAAGCCTCAGTGGTACAGGCACACATTTGAAGAAGCAGAGAAGGGATTTGATGAGACCTTGGCCAAAGAGAAGGGCATGAATCGGGATGATCGGATCCATGGAGCCTTGCTGATCCTTAACGAGCTGGTCCGAATCAGCAGCATGGAGGGAGAGCGTCTGAGAGAAGAAATGGAAGAAATCACACAGCAGCAGCTGGTACACGACAAGTACTGCAAAGATCTCATGGGCTTCGGAACAAAACCTCGTCACATTACCCCCTTCACCAGTTTCCAGGCTGTACAGCCCCAGCAGTCAAATGCCTTGGTGGGGCTGCTGGGGTACAGCTCTCACCAAGGCCTCATGGGATTTGGGGCCTCCCCCAGTCCAGCTAAGTCTACCCTGGTGGAGAGCCGGTGTTGCAGAGACTTGATGGAGGAGAAATTTGATCAGGTGTGCCAGTGGGTGCTGAAATGCAGGAATAGCAAGAACTCGCTGATCCAAATGACAATCCTTAATTTGTTGCCCCGCTTGGCTGCATTCCGACCTTCTGCCTTCACAGATACCCAGTATCTCCAAGATACCATGAACCATGTCCTAAGCTGTGTCAAGAAGGAGAAGGAACGTACAGCGGCCTTCCAAGCCCTGGGGCTACTTTCCGTGGCTGTGAGATCTGAGTTTAAGGTCTATTTGCCTCGCGTGCTGGACATCATCCGAGCGGCCCTGCCCCCAAAGGACTTCGCCCATAAGAGGCAGAAGGCAATGCAGGTGGACGCCACAGTCTTCACTTGCATCAGCATGCTGGCTCGAGCAATGGGGCCAGGCATCCAGCAGGATATCAAGGAGCTGCTGGAGCCCATGCTGGCAGTGGGACTAAGCCCTGCCCTCACTGCAGTGCTCTACGACCTGAGCCGTCAGATTCCACAGCTAAAGAAGGACATTCAAGATGGGCTACTGAAAATGCTGTCCCTGGTCCTTATGCACAAACCCCTCCGCCACCCAGGCATGCCCAAGGGCCTGGCCCATCAGCTGGCCTCTCCTGGCCTCACGACCCTCCCTGAGGCTAGCGATGTGGGCAGCATCACTCTTGCCCTCCGAACGCTTGGCAGCTTTGAATTTGAAGGCCACTCTCTGACCCAATTTGTTCGCCACTGTGCGGATCATTTCCTGAACAGTGAGCACAAGGAGATCCGCATGGAGGCTGCCCGCACCTGCTCCCGCCTGCTCACACCCTCCATCCACCTCATCAGTGGCCATGCTCATGTGGTTAGCCAGACCGCAGTGCAAGTGGTGGCAGATGTGCTTAGCAAACTGCTCGTAGTTGGGATAACAGATCCTGACCCTGACATTCGCTATTGTGTCTTGGCGTCCCTGGACGAGCGCTTTGATGCACACCTGGCCCAGGCGGAGAACTTGCAGGCCTTGTTTGTGGCTCTGAATGACCAGGTGTTTGAGATCCGGGAGCTGGCCATCTGCACTGTGGGCCGACTCAGTAGCATGAACCCTGCCTTTGTCATGCCTTTCCTGCGCAAGATGCTCATCCAGATTTTGACAGAGTTGGAGCACAGTGGGATTGGAAGAATCAAAGAGCAGAGTGCCCGCATGCTGGGGCACCTGGTCTCCAATGCCCCCCGACTCATCCGCCCCTACATGGAGCCTATTCTGAAGGCATTAATTTTGAAACTGAAAGACCCAGACCCTGATCCAAACCCAGGTGTGATCAATAATGTCCTGGCAACAATAGGAGAATTGGCACAGGTTAGTGGCCTGGAAATGAGGAAATGGGTTGATGAACTTTTTATTATCATCATGGACATGCTCCAGGATTCCTCTTTGTTGGCCAAAAGGCAGGTGGCTCTGTGGACCCTGGGACAGTTGGTGGCCAGCACTGGCTATGTAGTAGAGCCCTACAGGAAGTACCCTACTTTGCTTGAGGTGCTACTGAATTTTCTGAAGACTGAGCAGAACCAGGGTACACGCAGAGAGGCCATCCGTGTGTTAGGGCTTTTAGGGGCTTTGGATCCTTACAAGCACAAAGTGAACATTGGCATGATAGACCAGTCCCGGGATGCCTCTGCTGTCAGCCTGTCAGAATCCAAGTCAAGTCAGGATTCCTCTGACTATAGCACTAGTGAGATGCTGGTCAACATGGGAAACTTGCCTCTGGATGAGTTCTACCCAGCTGTGTCCATGGTGGCCCTGATGCGGATCTTCCGAGACCAGTCACTCTCTCATCATCACACCATGGTTGTCCAGGCCATCACCTTCATCTTCAAGTCCCTGGGACTCAAATGTGTGCAGTTCCTGCCCCAGGTCATGCCCACGTTCCTTAATGTCATTCGAGTCTGTGATGGGGCCATCCGGGAATTTTTGTTCCAGCAGCTGGGAATGTTGGTGTCCTTTGTGAAGAGCCACATCAGACCTTATATGGATGAAATAGTCACCCTCATGAGAGAATTCTGGGTCATGAACACCTCAATTCAGAGCACGATCATTCTTCTCATTGAGCAAATTGTGGTAGCTCTTGGGGGTGAATTTAAGCTCTACCTGCCCCAGCTGATCCCACACATGCTGCGTGTCTTCATGCATGACAACAGCCCAGGCCGCATTGTCTCTATCAAGTTACTGGCTGCAATCCAGCTGTTTGGCGCCAACCTGGATGACTACCTGCATTTACTGCTGCCTCCTATTGTTAAGTTGTTTGATGCCCCTGAAGCTCCACTGCCATCTCGAAAGGCAGCGCTAGAGACTGTGGACCGCCTGACGGAGTCCTTGGATTTCACTGACTATGCCTCCCGGATCATTCACCCTATTGTTCGAACACTGGACCAGAGCCCAGAACTGCGCTCCACAGCCATGGACACGCTGTCTTCACTTGTTTTTCAGCTGGGGAAGAAGTACCAAATTTTCATTCCAATGGTGAATAAAGTTCTGGTGCGACACCGAATCAATCATCAGCGCTACGATGTGCTCATCTGCAGAATTGTCAAGGGATACACACTTGCTGATGAAGAGGAGGATCCTTTGATTTACCAGCATCGGATGCTTAGGAGTGGCCAAGGGGATGCATTGGCTAGTGGACCAGTGGAAACAGGACCCATGAAGAAACTGCACGTCAGCACCATCAACCTCCAAAAGGCCTGGGGCGCTGCCAGGAGGGTCTCCAAAGATGACTGGCTGGAATGGCTGAGACGGCTGAGCCTGGAGCTGCTGAAGGACTCATCATCGCCCTCCCTGCGCTCCTGCTGGGCCCTGGCACAGGCCTACAACCCGATGGCCAGGGATCTCTTCAATGCTGCATTTGTGTCCTGCTGGTCTGAACTGAATGAAGATCAACAGGATGAGCTCATCAGAAGCATCGAGTTGGCCCTCACCTCACAAGACATCGCTGAAGTCACACAGACCCTCTTAAACTTGGCTGAATTCATGGAACACAGTGACAAGGGCCCCCTGCCACTGAGAGATGACAATGGCATTGTTCTGCTGGGTGAGAGAGCTGCCAAGTGCCGAGCATATGCCAAAGCACTACACTACAAAGAACTGGAGTTCCAGAAAGGCCCCACCCCTGCCATTCTAGAATCTCTCATCAGCATTAATAATAAGCTACAGCAGCCGGAGGCAGCGGCCGGAGTGTTAGAATATGCCATGAAACACTTTGGAGAGCTGGAGATCCAGGCTACCTGGTATGAGAAACTGCACGAGTGGGAGGATGCCCTTGTGGCCTATGACAAGAAAATGGACACCAACAAGGACGACCCAGAGCTGATGCTGGGCCGCATGCGCTGCCTCGAGGCCTTGGGGGAATGGGGTCAACTCCACCAGCAGTGCTGTGAAAAGTGGACCCTGGTTAATGATGAGACCCAAGCCAAGATGGCCCGGATGGCTGCTGCAGCTGCATGGGGTTTAGGTCAGTGGGACAGCATGGAAGAATACACCTGTATGATCCCTCGGGACACCCATGATGGGGCATTTTATAGAGCTGTGCTGGCACTGCATCAGGACCTCTTCTCCTTGGCACAACAGTGCATTGACAAGGCCAGGGACCTGCTGGATGCTGAATTAACTGCGATGGCAGGAGAGAGTTACAGTCGGGCATATGGGGCCATGGTTTCTTGCCACATGCTGTCCGAGCTGGAGGAGGTTATCCAGTACAAACTTGTCCCCGAGCGACGAGAGATCATCCGCCAGATCTGGTGGGAGAGACTGCAGGGCTGCCAGCGTATCGTAGAGGACTGGCAGAAAATCCTTATGGTGCGGTCCCTTGTGGTCAGCCCTCATGAAGACATGAGAACCTGGCTCAAGTATGCAAGCCTGTGTGGCAAGAGTGGCAGGCTGGCTCTTGCTCATAAAACTTTAGTGTTGCTCCTGGGAGTTGATCCGTCTCGGCAACTTGACCATCCTCTGCCAACAGTTCACCCTCAGGTGACCTATGCCTACATGAAAAACATGTGGAAGAGTGCCCGCAAGATCGATGCCTTCCAGCACATGCAGCATTTTGTCCAGACCATGCAGCAACAGGCCCAGCATGCCATCGCTACTGAGGACCAGCAGCATAAGCAGGAACTGCACAAGCTCATGGCCCGATGCTTCCTGAAACTTGGAGAGTGGCAGCTGAATCTACAGGGCATCAATGAGAGCACAATCCCCAAAGTGCTGCAGTACTACAGCGCCGCCACAGAGCACGACCGCAGCTGGTACAAGGCCTGGCATGCGTGGGCAGTGATGAACTTCGAAGCTGTGCTACACTACAAACATCAGAACCAAGCCCGCGATGAGAAGAAGAAACTGCGTCATGCCAGCGGGGCCAACATCACCAACGCCACCACTGCCGCTACCACGGCCGCCACTGCCACCACCACTGCCAGCACCGAGGGCAGCAACAGTGAGAGCGAGGCCGAGAGCACCGAGAACAGCCCCACCCCATCGCCGCTGCAGAAGAAGGTCACTGAGGATCTGTCCAAAACCCTCCTGATGTACACGGTGCCTGCCGTCCAGGGCTTCTTCCGTTCCATCTCCTTGTCACGAGGCAACAACCTCCAGGATACACTCAGAGTTCTCACCTTATGGTTTGATTATGGTCACTGGCCAGATGTCAATGAGGCCTTAGTGGAGGGGGTGAAAGCCATCCAGATTGATACCTGGCTACAGGTTATACCTCAGCTCATTGCAAGAATTGATACGCCCAGACCCTTGGTGGGACGTCTCATTCACCAGCTTCTCACAGACATTGGTCGGTACCACCCCCAGGCCCTCATCTACCCGCTGACAGTGGCTTCTAAGTCTACCACGACAGCCCGGCACAATGCAGCCAACAAGATTCTGAAGAACATGTGTGAGCACAGCAACACCCTGGTCCAGCAGGCCATGATGGTGAGTGAGGAGCTGATCCGAGTGGCCATCCTCTGGCATGAGATGTGGCATGAAGGCCTGGAAGAGGCATCTCGTTTGTACTTTGGGGAAAGGAACGTGAAAGGCATGTTTGAGGTGCTGGAGCCCTTGCATGCTATGATGGAACGGGGCCCCCAGACTCTGAAGGAAACATCCTTTAATCAGGCCTATGGTCGAGATTTAATGGAGGCCCAAGAGTGGTGCAGGAAGTACATGAAATCAGGGAATGTCAAGGACCTCACCCAAGCCTGGGACCTCTATTATCATGTGTTCCGACGAATCTCAAAGCAGCTGCCTCAGCTCACATCCTTAGAGCTGCAATATGTTTCCCCAAAACTTCTGATGTGCCGGGACCTTGAATTGGCTGTGCCAGGAACATATGACCCCAACCAGCCAATCATTCGCATTCAGTCCATAGCACCGTCTTTGCAAGTCATCACATCCAAGCAGAGGCCCCGGAAATTGACACTTATGGGCAGCAACGGGCATGAGTTTGTTTTCCTTCTAAAAGGCCATGAAGATCTGCGCCAGGATGAGCGTGTGATGCAGCTCTTCGGCCTGGTTAACACCCTTCTGGCCAATGACCCAACATCTCTTCGGAAAAACCTCAGCATCCAGAGATATGCTGTCATCCCTTTATCGACCAACTCGGGCCTCATTGGCTGGGTTCCCCACTGTGACACACTGCACGCCCTCATCCGGGACTACAGGGAGAAGAAGAAGATCCTTCTCAACATCGAGCATCGCATCATGTTGCGGATGGCTCCGGACTATGACCACTTGACTCTGATGCAGAAGGTGGAGGTGTTTGAGCATGCCGTCAATAATACAGCTGGGGACGACCTGGCCAAGCTGTTGTGGCTGAAAAGCCCCAGCTCTGAGGTGTGGTTTGACCGAAGAACCAATTATACCCGTTCTTTAGCGGTCATGTCAATGGTTGGGTATATTTTAGGCCTGGGAGATAGACACCCATCCAACCTGATGCTGGACCGTCTGAGTGGGAAGATCCTGCACATTGACTTTGGGGACTGCTTTGAGGTTGCTATGACCCGAGAGAAGTTTCCAGAGAAGATTCCATTTAGACTAACAAGAATGTTGACCAATGCTATGGAGGTTACAGGCCTGGATGGCAACTACAGAATCACATGCCACACAGTGATGGAGGTGCTGCGAGAGCACAAGGACAGTGTCATGGCCGTGCTGGAAGCCTTTGTCTATGACCCCTTGCTGAACTGGAGGCTGATGGACACAAATACCAAAGGCAACAAGCGATCCCGAACGAGGACGGATTCCTACTCTGCTGGCCAGTCAGTCGAAATTTTGGACGGTGTGGAACTTGGAGAGCCAGCCCATAAGAAAACGGGGACCACAGTGCCAGAATCTATTCATTCTTTCATTGGAGACGGTTTGGTGAAACCAGAGGCCCTAAATAAGAAAGCTATCCAGATTATTAACAGGGTTCGAGATAAGCTCACTGGTCGGGACTTCTCTCATGATGACACTTTGGATGTTCCAACACAAGTTGAGCTGCTCATCAAACAAGCGACATCCCATGAAAACCTCTGCCAGTGCTATATTGGCTGGTGCCCTTTCTGG
Homo_sapiens  ATGCTTGGAACCGGACCTGCCGCCGCCACCACCGCTGCCACCACATCTAGCAATGTGAGCGTCCTGCAGCAGTTTGCCAGTGGCCTAAAGAGCCGGAATGAGGAAACCAGGGCCAAAGCCGCCAAGGAGCTCCAGCACTATGTCACCATGGAACTCCGAGAGATGAGTCAAGAGGAGTCTACTCGCTTCTATGACCAACTGAACCATCACATTTTTGAATTGGTTTCCAGCTCAGATGCCAATGAGAGGAAAGGTGGCATCTTGGCCATAGCTAGCCTCATAGGAGTGGAAGGTGGGAATGCCACCCGAATTGGCAGATTTGCCAACTATCTTCGGAACCTCCTCCCCTCCAATGACCCAGTTGTCATGGAAATGGCATCCAAGGCCATTGGCCGTCTTGCCATGGCAGGGGACACTTTTACCGCTGAGTACGTGGAATTTGAGGTGAAGCGAGCCCTGGAATGGCTGGGTGCTGACCGCAATGAGGGCCGGAGACATGCAGCTGTCCTGGTTCTCCGTGAGCTGGCCATCAGCGTCCCTACCTTCTTCTTCCAGCAAGTGCAACCCTTCTTTGACAACATTTTTGTGGCCGTGTGGGACCCCAAACAGGCCATCCGTGAGGGAGCTGTAGCCGCCCTTCGTGCCTGTCTGATTCTCACAACCCAGCGTGAGCCGAAGGAGATGCAGAAGCCTCAGTGGTACAGGCACACATTTGAAGAAGCAGAGAAGGGATTTGATGAGACCTTGGCCAAAGAGAAGGGCATGAATCGGGATGATCGGATCCATGGAGCCTTGTTGATCCTTAACGAGCTGGTCCGAATCAGCAGCATGGAGGGAGAGCGTCTGAGAGAAGAAATGGAAGAAATCACACAGCAGCAGCTGGTACACGACAAGTACTGCAAAGATCTCATGGGCTTCGGAACAAAACCTCGTCACATTACCCCCTTCACCAGTTTCCAGGCTGTACAGCCCCAGCAGTCAAATGCCTTGGTGGGGCTGCTGGGGTACAGCTCTCACCAAGGCCTCATGGGATTTGGGACCTCCCCCAGTCCAGCTAAGTCCACCCTGGTGGAGAGCCGGTGTTGCAGAGACTTGATGGAGGAGAAATTTGATCAGGTGTGCCAGTGGGTGCTGAAATGCAGGAATAGCAAGAACTCGCTGATCCAAATGACAATCCTTAATTTGTTGCCCCGCTTGGCTGCATTCCGACCTTCTGCCTTCACAGATACCCAGTATCTCCAAGATACCATGAACCATGTCCTAAGCTGTGTCAAGAAGGAGAAGGAACGTACAGCGGCCTTCCAAGCCCTGGGGCTACTTTCTGTGGCTGTGAGGTCTGAGTTTAAGGTCTATTTGCCTCGCGTGCTGGACATCATCCGAGCGGCCCTGCCCCCAAAGGACTTCGCCCATAAGAGGCAGAAGGCAATGCAGGTGGATGCCACAGTCTTCACTTGCATCAGCATGCTGGCTCGAGCAATGGGGCCAGGCATCCAGCAGGATATCAAGGAGCTGCTGGAGCCCATGCTGGCAGTGGGACTAAGCCCTGCCCTCACTGCAGTGCTCTACGACCTGAGCCGTCAGATTCCACAGCTAAAGAAGGACATTCAAGATGGGCTACTGAAAATGCTGTCCCTGGTCCTTATGCACAAACCCCTTCGCCACCCAGGCATGCCCAAGGGCCTGGCCCATCAGCTGGCCTCTCCTGGCCTCACGACCCTCCCTGAGGCCAGCGATGTGGGCAGCATCACTCTTGCCCTCCGAACGCTTGGCAGCTTTGAATTTGAAGGCCACTCTCTGACCCAATTTGTTCGCCACTGTGCGGATCATTTCCTGAACAGTGAGCACAAGGAGATCCGCATGGAGGCTGCCCGCACCTGCTCCCGCCTGCTCACACCCTCCATCCACCTCATCAGTGGCCATGCTCATGTGGTTAGCCAGACCGCAGTGCAAGTGGTGGCAGATGTGCTTAGCAAACTGCTCGTAGTTGGGATAACAGATCCTGACCCTGACATTCGCTACTGTGTCTTGGCGTCCCTGGACGAGCGCTTTGATGCACACCTGGCCCAGGCGGAGAACTTGCAGGCCTTGTTTGTGGCTCTGAATGACCAGGTGTTTGAGATCCGGGAGCTGGCCATCTGCACTGTGGGCCGACTCAGTAGCATGAACCCTGCCTTTGTCATGCCTTTCCTGCGCAAGATGCTCATCCAGATTTTGACAGAGTTGGAGCACAGTGGGATTGGAAGAATCAAAGAGCAGAGTGCCCGCATGCTGGGGCACCTGGTCTCCAATGCCCCCCGACTCATCCGCCCCTACATGGAGCCTATTCTGAAGGCATTAATTTTGAAACTGAAAGATCCAGACCCTGATCCAAACCCAGGTGTGATCAATAATGTCCTGGCAACAATAGGAGAATTGGCACAGGTTAGTGGCCTGGAAATGAGGAAATGGGTTGATGAACTTTTTATTATCATCATGGACATGCTCCAGGATTCCTCTTTGTTGGCCAAAAGGCAGGTGGCTCTGTGGACCCTGGGACAGTTGGTGGCCAGCACTGGCTATGTAGTAGAGCCCTACAGGAAGTACCCTACTTTGCTTGAGGTGCTACTGAATTTTCTGAAGACTGAGCAGAACCAGGGTACACGCAGAGAGGCCATCCGTGTGTTAGGGCTTTTAGGGGCTTTGGATCCTTACAAGCACAAAGTGAACATTGGCATGATAGACCAGTCCCGGGATGCCTCTGCTGTCAGCCTGTCAGAATCCAAGTCAAGTCAGGATTCCTCTGACTATAGCACTAGTGAAATGCTGGTCAACATGGGAAACTTGCCTCTGGATGAGTTCTACCCAGCTGTGTCCATGGTGGCCCTGATGCGGATCTTCCGAGACCAGTCACTCTCTCATCATCACACCATGGTTGTCCAGGCCATCACCTTCATCTTCAAGTCCCTGGGACTCAAATGTGTGCAGTTCCTGCCCCAGGTCATGCCCACGTTCCTTAACGTCATTCGAGTCTGTGATGGGGCCATCCGGGAATTTTTGTTCCAGCAGCTGGGAATGTTGGTGTCCTTTGTGAAGAGCCACATCAGACCTTATATGGATGAAATAGTCACCCTCATGAGAGAATTCTGGGTCATGAACACCTCAATTCAGAGCACGATCATTCTTCTCATTGAGCAAATTGTGGTAGCTCTTGGGGGTGAATTTAAGCTCTACCTGCCCCAGCTGATCCCACACATGCTGCGTGTCTTCATGCATGACAACAGCCCAGGCCGCATTGTCTCTATCAAGTTACTGGCTGCAATCCAGCTGTTTGGCGCCAACCTGGATGACTACCTGCATTTACTGCTGCCTCCTATTGTTAAGTTGTTTGATGCCCCTGAAGCTCCACTGCCATCTCGAAAGGCAGCGCTAGAGACTGTGGACCGCCTGACGGAGTCCCTGGATTTCACTGACTATGCCTCCCGGATCATTCACCCTATTGTTCGAACACTGGACCAGAGCCCAGAACTGCGCTCCACAGCCATGGACACGCTGTCTTCACTTGTTTTTCAGCTGGGGAAGAAGTACCAAATTTTCATTCCAATGGTGAATAAAGTTCTGGTGCGACACCGAATCAATCATCAGCGCTATGATGTGCTCATCTGCAGAATTGTCAAGGGATACACACTTGCTGATGAAGAGGAGGATCCTTTGATTTACCAGCATCGGATGCTTAGGAGTGGCCAAGGGGATGCATTGGCTAGTGGACCAGTGGAAACAGGACCCATGAAGAAACTGCACGTCAGCACCATCAACCTCCAAAAGGCCTGGGGCGCTGCCAGGAGGGTCTCCAAAGATGACTGGCTGGAATGGCTGAGACGGCTGAGCCTGGAGCTGCTGAAGGACTCATCATCGCCCTCCCTGCGCTCCTGCTGGGCCCTGGCACAGGCCTACAACCCGATGGCCAGGGATCTCTTCAATGCTGCATTTGTGTCCTGCTGGTCTGAACTGAATGAAGATCAACAGGATGAGCTCATCAGAAGCATCGAGTTGGCCCTCACCTCACAAGACATCGCTGAAGTCACACAGACCCTCTTAAACTTGGCTGAATTCATGGAACACAGTGACAAGGGCCCCCTGCCACTGAGAGATGACAATGGCATTGTTCTGCTGGGTGAGAGAGCTGCCAAGTGCCGAGCATATGCCAAAGCACTACACTACAAAGAACTGGAGTTCCAGAAAGGCCCCACCCCTGCCATTCTAGAATCTCTCATCAGCATTAATAATAAGCTACAGCAGCCGGAGGCAGCGGCCGGAGTGTTAGAATATGCCATGAAACACTTTGGAGAGCTGGAGATCCAGGCTACCTGGTATGAGAAACTGCACGAGTGGGAGGATGCCCTTGTGGCCTATGACAAGAAAATGGACACCAACAAGGACGACCCAGAGCTGATGCTGGGCCGCATGCGCTGCCTCGAGGCCTTGGGGGAATGGGGTCAACTCCACCAGCAGTGCTGTGAAAAGTGGACCCTGGTTAATGATGAGACCCAAGCCAAGATGGCCCGGATGGCTGCTGCAGCTGCATGGGGTTTAGGTCAGTGGGACAGCATGGAAGAATACACCTGTATGATCCCTCGGGACACCCATGATGGGGCATTTTATAGAGCTGTGCTGGCACTGCATCAGGACCTCTTCTCCTTGGCACAACAGTGCATTGACAAGGCCAGGGACCTGCTGGATGCTGAATTAACTGCGATGGCAGGAGAGAGTTACAGTCGGGCATATGGGGCCATGGTTTCTTGCCACATGCTGTCCGAGCTGGAGGAGGTTATCCAGTACAAACTTGTCCCCGAGCGACGAGAGATCATCCGCCAGATCTGGTGGGAGAGACTGCAGGGCTGCCAGCGTATCGTAGAGGACTGGCAGAAAATCCTTATGGTGCGGTCCCTTGTGGTCAGCCCTCATGAAGACATGAGAACCTGGCTCAAGTATGCAAGCCTGTGCGGCAAGAGTGGCAGGCTGGCTCTTGCTCATAAAACTTTAGTGTTGCTCCTGGGAGTTGATCCGTCTCGGCAACTTGACCATCCTCTGCCAACAGTTCACCCTCAGGTGACCTATGCCTACATGAAAAACATGTGGAAGAGTGCCCGCAAGATCGATGCCTTCCAGCACATGCAGCATTTTGTCCAGACCATGCAGCAACAGGCCCAGCATGCCATCGCTACTGAGGACCAGCAGCATAAGCAGGAACTGCACAAGCTCATGGCCCGATGCTTCCTGAAACTTGGAGAGTGGCAGCTGAATCTACAGGGCATCAATGAGAGCACAATCCCCAAAGTGCTGCAGTACTACAGCGCCGCCACAGAGCACGACCGCAGCTGGTACAAGGCCTGGCATGCGTGGGCAGTGATGAACTTCGAAGCTGTGCTACACTACAAACATCAGAACCAAGCCCGCGATGAGAAGAAGAAACTGCGTCATGCCAGCGGGGCCAACATCACCAACGCCACCACTGCCGCCACCACGGCCGCCACTGCCACCACCACTGCCAGCACCGAGGGCAGCAACAGTGAGAGCGAGGCCGAGAGCACCGAGAACAGCCCCACCCCATCGCCGCTGCAGAAGAAGGTCACTGAGGATCTGTCCAAAACCCTCCTGATGTACACGGTGCCTGCCGTCCAGGGCTTCTTCCGTTCCATCTCCTTGTCACGAGGCAACAACCTCCAGGATACACTCAGAGTTCTCACCTTATGGTTTGATTATGGTCACTGGCCAGATGTCAATGAGGCCTTAGTGGAGGGGGTGAAAGCCATCCAGATTGATACCTGGCTACAGGTTATACCTCAGCTCATTGCAAGAATTGATACGCCCAGACCCTTGGTGGGACGTCTCATTCACCAGCTTCTCACAGACATTGGTCGGTACCACCCCCAGGCCCTCATCTACCCACTGACAGTGGCTTCTAAGTCTACCACGACAGCCCGGCACAATGCAGCCAACAAGATTCTGAAGAACATGTGTGAGCACAGCAACACCCTGGTCCAGCAGGCCATGATGGTGAGCGAGGAGCTGATCCGAGTGGCCATCCTCTGGCATGAGATGTGGCATGAAGGCCTGGAAGAGGCATCTCGTTTGTACTTTGGGGAAAGGAACGTGAAAGGCATGTTTGAGGTGCTGGAGCCCTTGCATGCTATGATGGAACGGGGCCCCCAGACTCTGAAGGAAACATCCTTTAATCAGGCCTATGGTCGAGATTTAATGGAGGCCCAAGAGTGGTGCAGGAAGTACATGAAATCAGGGAATGTCAAGGACCTCACCCAAGCCTGGGACCTCTATTATCATGTGTTCCGACGAATCTCAAAGCAGCTGCCTCAGCTCACATCCTTAGAGCTGCAATATGTTTCCCCAAAACTTCTGATGTGCCGGGACCTTGAATTGGCTGTGCCAGGAACATATGACCCCAACCAGCCAATCATTCGCATTCAGTCCATAGCACCGTCTTTGCAAGTCATCACATCCAAGCAGAGGCCCCGGAAATTGACACTTATGGGCAGCAACGGACATGAGTTTGTTTTCCTTCTAAAAGGCCATGAAGATCTGCGCCAGGATGAGCGTGTGATGCAGCTCTTCGGCCTGGTTAACACCCTTCTGGCCAATGACCCAACATCTCTTCGGAAAAACCTCAGCATCCAGAGATACGCTGTCATCCCTTTATCGACCAACTCGGGCCTCATTGGCTGGGTTCCCCACTGTGACACACTGCACGCCCTCATCCGGGACTACAGGGAGAAGAAGAAGATCCTTCTCAACATCGAGCATCGCATCATGTTGCGGATGGCTCCGGACTATGACCACTTGACTCTGATGCAGAAGGTGGAGGTGTTTGAGCATGCCGTCAATAATACAGCTGGGGACGACCTGGCCAAGCTGCTGTGGCTGAAAAGCCCCAGCTCCGAGGTGTGGTTTGACCGAAGAACCAATTATACCCGTTCTTTAGCGGTCATGTCAATGGTTGGGTATATTTTAGGCCTGGGAGATAGACACCCATCCAACCTGATGCTGGACCGTCTGAGTGGGAAGATCCTGCACATTGACTTTGGGGACTGCTTTGAGGTTGCTATGACCCGAGAGAAGTTTCCAGAGAAGATTCCATTTAGACTAACAAGAATGTTGACCAATGCTATGGAGGTTACAGGCCTGGATGGCAACTACAGAATCACATGCCACACAGTGATGGAGGTGCTGCGAGAGCACAAGGACAGTGTCATGGCCGTGCTGGAAGCCTTTGTCTATGACCCCTTGCTGAACTGGAGGCTGATGGACACAAATACCAAAGGCAACAAGCGATCCCGAACGAGGACGGATTCCTACTCTGCTGGCCAGTCAGTCGAAATTTTGGACGGTGTGGAACTTGGAGAGCCAGCCCATAAGAAAACGGGGACCACAGTGCCAGAATCTATTCATTCTTTCATTGGAGACGGTTTGGTGAAACCAGAGGCCCTAAATAAGAAAGCTATCCAGATTATTAACAGGGTTCGAGATAAGCTCACTGGTCGGGACTTCTCTCATGATGACACTTTGGATGTTCCAACGCAAGTTGAGCTGCTCATCAAACAAGCGACATCCCATGAAAACCTCTGCCAGTGCTATATTGGCTGGTGCCCTTTCTGG
Pan_paniscus  ATGCTTGGAACCGGACCTGCCGCCGCCACCACCGCTGCCACCACATCTAGCAATGTGAGCGTCCTGCAGCAGTTTGCCAGTGGCCTAAAGAGCCGGAATGAGGAAACCAGGGCCAAAGCCGCCAAGGAGCTCCAGCACTATGTCACTATGGAACTCCGAGAGATGAGTCAAGAGGAGTCTACTCGCTTCTATGACCAACTGAACCATCACATTTTTGAATTGGTTTCCAGCTCAGATGCCAATGAGAGGAAAGGTGGCATCTTGGCCATAGCTAGCCTCATAGGAGTGGAAGGTGGGAATGCCACCCGAATTGGCAGATTTGCCAACTATCTTCGGAACCTCCTCCCCTCCAGTGACCCAGTTGTCATGGAAATGGCATCCAAGGCCATTGGCCGTCTTGCCATGGCAGGGGACACTTTTACCGCTGAGTACGTGGAATTTGAGGTGAAGCGAGCCCTGGAATGGCTGGGTGCTGACCGCAATGAGGGCCGGAGACATGCAGCTGTCCTGGTTCTCCGTGAGCTGGCCATCAGCGTCCCTACCTTCTTCTTCCAGCAAGTGCAACCCTTCTTTGACAACATTTTTGTGGCCGTGTGGGACCCCAAACAGGCCATCCGTGAGGGAGCTGTAGCCGCCCTTCGTGCCTGTCTGATTCTCACAACCCAGCGTGAGCCGAAGGAGATGCAGAAGCCTCAGTGGTACAGGCACACATTTGAAGAAGCAGAGAAGGGATTTGATGAGACCTTGGCCAAAGAGAAGGGCATGAATCGGGATGATCGGATCCATGGAGCCTTGCTGATCCTTAACGAGCTGGTCCGAATCAGCAGCATGGAGGGAGAGCGTCTGAGAGAAGAAATGGAAGAAATCACACAGCAGCAGCTGGTACACGACAAGTACTGCAAAGATCTCATGGGCTTCGGAACAAAACCTCGTCACATTACCCCCTTCACCAGTTTCCAGGCTGTACAGCCCCAGCAGTCAAATGCCTTGGTGGGGCTGCTGGGGTACAGCTCTCACCAAGGCCTCATGGGATTTGGGACCTCCCCCAGTCCAGCTAAGTCCACCCTGGTGGAGAGCCGGTGTTGCAGAGACTTGATGGAGGAGAAATTTGATCAGGTGTGCCAGTGGGTGCTGAAATGCAGGAATAGCAAGAACTCGCTGATCCAAATGACAATCCTTAATTTGTTGCCCCGCTTGGCTGCATTCCGACCTTCTGCCTTCACAGATACCCAGTATCTCCAAGATACCATGAACCATGTCCTAAGCTGTGTCAAGAAGGAGAAGGAACGTACAGCGGCCTTCCAAGCCCTGGGGTTACTTTCCGTGGCTGTGAGGTCTGAGTTTAAGGTCTATTTGCCTCGCGTGCTGGACATCATCCGAGCGGCCCTGCCCCCAAAGGACTTCGCCCATAAGAGGCAGAAGGCAATGCAGGTGGACGCCACAGTCTTCACTTGCATCAGCATGCTGGCTCGAGCAATGGGGCCAGGCATCCAGCAGGATATCAAGGAGCTGCTGGAGCCCATGCTGGCAGTGGGACTAAGCCCTGCCCTCACTGCAGTGCTCTACGACCTGAGCCGTCAGATTCCACAGCTAAAGAAGGACATTCAAGATGGGCTACTGAAAATGCTGTCCCTGGTCCTTATGCACAAACCCCTCCGCCACCCAGGCATGCCCAAGGGCCTGGCCCATCAGCTGGCCTCTCCTGGCCTCACGACCCTCCCTGAGGCCAGCGATGTGGGCAGCATCACTCTTGCCCTCCGAACGCTTGGCAGCTTTGAATTTGAAGGCCACTCTCTGACCCAATTTGTTCGCCACTGTGCGGATCATTTCCTGAACAGTGAGCACAAGGAGATCCGCATGGAGGCTGCCCGCACCTGCTCCCGCCTGCTCACACCCTCCATCCACCTCATCAGTGGCCATGCTCATGTGGTTAGCCAGACCGCAGTGCAAGTGGTGGCAGATGTGCTTAGCAAACTGCTCGTAGTTGGGATAACAGATCCTGACCCTGACATTCGCTATTGTGTCTTGGCGTCCCTGGACGAGCGCTTTGATGCACACCTGGCCCAGGCGGAGAACTTGCAGGCCTTGTTTGTGGCTCTGAATGACCAGGTGTTTGAGATCCGGGAGCTGGCCATCTGCACTGTGGGCCGACTCAGTAGCATGAACCCTGCCTTTGTCATGCCTTTCCTGCGCAAGATGCTCATCCAGATTTTGACAGAGTTGGAGCACAGTGGGATTGGAAGAATCAAAGAGCAGAGTGCCCGCATGCTGGGGCACCTGGTCTCCAATGCCCCCCGACTCATCCGCCCCTACATGGAGCCTATTCTGAAGGCATTAATTTTGAAACTGAAAGATCCAGACCCTGATCCAAACCCAGGTGTGATCAATAATGTCCTAGCAACAATAGGAGAATTGGCACAGGTTAGTGGCCTGGAAATGAGGAAATGGGTTGATGAACTTTTTATTATCATCATGGACATGCTCCAGGATTCCTCTTTGTTGGCCAAAAGGCAGGTGGCTCTGTGGACCCTGGGACAGTTGGTGGCCAGCACTGGCTATGTAGTAGAGCCCTACAGGAAGTACCCTACTTTGCTTGAGGTGCTACTGAATTTTCTGAAGACTGAGCAGAACCAGGGTACACGCAGAGAGGCCATCCGTGTGTTAGGGCTTTTAGGGGCTTTGGATCCTTACAAGCACAAAGTGAACATTGGCATGATAGACCAGTCCCGGGATGCCTCTGCTGTCAGCCTGTCAGAATCCAAGTCAAGTCAGGATTCCTCTGACTATAGCACTAGTGAAATGCTGGTCAACATGGGAAACTTGCCTCTGGATGAGTTCTACCCAGCTGTGTCCATGGTGGCCCTGATGCGGATCTTCCGAGACCAGTCACTCTCTCATCATCACACCATGGTTGTCCAGGCCATCACCTTCATCTTCAAGTCCCTGGGACTCAAATGTGTGCAGTTCCTGCCCCAGGTCATGCCCACGTTCCTTAATGTCATTCGAGTCTGTGATGGGGCCATCCGGGAATTTTTGTTCCAGCAGCTGGGAATGTTGGTGTCCTTTGTGAAGAGCCACATCAGACCTTATATGGATGAAATAGTCACCCTCATGAGAGAATTCTGGGTCATGAACACCTCAATTCAGAGCACGATCATTCTTCTCATTGAGCAAATTGTGGTAGCTCTTGGGGGTGAATTTAAGCTCTACCTGCCCCAGCTGATCCCACACATGCTGCGTGTCTTCATGCATGACAACAGCCCAGGCCGCATTGTCTCTATCAAGTTACTGGCTGCAATCCAGCTGTTTGGCGCCAACCTGGATGACTACCTGCATTTACTGCTGCCTCCTATTGTTAAGTTGTTTGATGCCCCTGAAGCTCCACTGCCATCTCGAAAGGCAGCGCTAGAGACTGTGGACCGCCTGACGGAGTCCCTGGATTTCACTGACTATGCCTCCCGGATCATTCACCCTATTGTTCGAACACTGGACCAGAGCCCAGAACTGCGCTCCACAGCCATGGACACGCTGTCTTCACTTGTTTTTCAGCTGGGGAAGAAGTACCAAATTTTCATTCCAATGGTGAATAAAGTTCTGGTGCGACACCGAATCAATCATCAGCGCTATGATGTGCTCATCTGCAGAATTGTCAAGGGATACACACTTGCTGATGAAGAGGAGGATCCTTTGATTTACCAGCATCGGATGCTTAGGAGTGGCCAAGGGGATGCATTGGCTAGTGGACCAGTGGAAACAGGACCCATGAAGAAACTGCACGTCAGCACCATCAACCTCCAAAAGGCCTGGGGCGCTGCCAGGAGGGTCTCCAAAGATGACTGGCTGGAATGGCTGAGACGGCTGAGCCTGGAGCTGCTGAAGGACTCATCATCGCCCTCCCTGCGCTCCTGCTGGGCCCTGGCACAGGCCTACAACCCGATGGCCAGGGATCTCTTCAATGCTGCATTTGTGTCCTGCTGGTCTGAACTGAATGAAGATCAACAGGATGAGCTCATCAGAAGCATCGAGTTGGCCCTCACCTCACAAGACATCGCTGAAGTCACACAGACCCTCTTAAACTTGGCTGAATTCATGGAACACAGTGACAAGGGCCCCCTGCCACTGAGAGATGACAATGGCATTGTTCTGCTGGGTGAGAGAGCTGCCAAGTGCCGAGCATATGCCAAAGCACTACACTACAAAGAACTGGAGTTCCAGAAAGGCCCCACCCCTGCCATTCTAGAATCTCTCATCAGCATTAATAATAAGCTACAGCAGCCGGAGGCAGCGGCCGGAGTGTTAGAATACGCCATGAAACACTTTGGAGAGCTGGAGATCCAGGCTACCTGGTATGAGAAACTGCACGAGTGGGAGGATGCCCTTGTGGCCTATGACAAGAAAATGGACACCAACAAGGACGACCCAGAGCTGATGCTGGGCCGCATGCGCTGCCTCGAGGCCTTGGGGGAATGGGGTCAACTCCACCAGCAGTGCTGTGAAAAGTGGACCCTGGTTAATGATGAGACCCAAGCCAAGATGGCCCGGATGGCTGCTGCAGCTGCATGGGGTTTAGGTCAGTGGGACAGCATGGAAGAATACACCTGTATGATCCCTCGGGACACCCATGATGGGGCATTTTATAGAGCTGTGCTGGCACTGCATCAGGACCTCTTCTCCTTGGCACAACAGTGCATTGACAAGGCCAGGGACCTGCTGGATGCTGAATTAACTGCGATGGCAGGAGAGAGTTACAGTCGGGCATATGGGGCCATGGTTTCTTGCCACATGCTGTCCGAGCTGGAGGAGGTTATCCAGTACAAACTTGTCCCCGAGCGACGAGAGATCATCCGCCAGATCTGGTGGGAGAGACTGCAGGGCTGCCAGCGTATCGTAGAGGACTGGCAGAAAATCCTTATGGTGCGGTCCCTTGTGGTCAGTCCTCATGAAGACATGAGAACCTGGCTCAAGTATGCAAGCCTGTGCGGCAAGAGTGGCAGGCTGGCTCTTGCTCATAAAACTTTAGTGTTGCTCCTGGGAGTTGATCCGTCTCGGCAACTTGACCATCCTCTGCCAACAGTTCACCCTCAGGTGACCTATGCCTACATGAAAAACATGTGGAAGAGTGCCCGCAAGATCGATGCCTTCCAGCACATGCAGCATTTTGTCCAGACCATGCAGCAACAGGCCCAGCATGCCATCGCTACTGAGGACCAGCAGCATAAGCAGGAACTGCACAAGCTCATGGCCCGATGCTTCCTGAAACTTGGAGAGTGGCAGCTGAATCTACAGGGCATCAATGAGAGCACAATCCCCAAAGTGCTGCAGTACTACAGCGCCGCCACAGAGCACGACCGCAGCTGGTACAAGGCCTGGCATGCGTGGGCAGTGATGAACTTCGAAGCTGTGCTACACTACAAACATCAGAACCAAGCCCGCGATGAGAAGAAGAAACTGCGTCATGCCAGCGGGGCCAACATCACCAACGCCACCACTGCCGCCACCACGGCCGCCACTGCCACCACCACTGCCAGCACCGAGGGCAGCAACAGTGAGAGCGAGGCCGAGAGCACCGAGAACAGCCCCACCCCATCGCCGCTGCAGAAGAAGGTCACTGAGGATCTGTCCAAAACCCTCCTGATGTACACGGTGCCTGCCGTCCAGGGCTTCTTCCGTTCCATCTCCTTGTCACGAGGCAACAACCTCCAGGATACACTCAGAGTTCTCACCTTATGGTTTGATTATGGTCACTGGCCAGATGTCAATGAGGCCTTAGTGGAGGGGGTGAAAGCCATCCAGATTGATACCTGGCTACAGGTTATACCTCAGCTCATTGCAAGAATTGATACGCCCAGACCCTTGGTGGGACGTCTCATTCACCAGCTTCTCACAGACATTGGTCGGTACCACCCCCAGGCCCTCATCTACCCGCTGACAGTGGCTTCTAAGTCTACCACGACAGCCCGGCACAATGCAGCCAACAAGATTCTGAAGAACATGTGTGAGCACAGCAACACCCTGGTCCAGCAGGCCATGATGGTGAGCGAGGAGCTGATCCGAGTGGCCATCCTCTGGCATGAGATGTGGCATGAAGGCCTGGAAGAGGCATCTCGTTTGTACTTTGGGGAAAGGAACGTGAAAGGCATGTTTGAGGTGCTGGAGCCCTTGCATGCTATGATGGAACGGGGCCCCCAGACTCTGAAGGAAACATCCTTTAATCAGGCCTATGGTCGAGATTTAATGGAGGCCCAAGAGTGGTGCAGGAAGTACATGAAATCAGGGAATGTCAAGGACCTCACCCAAGCCTGGGACCTCTATTATCATGTGTTCCGACGAATCTCAAAGCAGCTGCCTCAGCTCACATCCTTAGAGCTGCAATATGTTTCCCCAAAACTTCTGATGTGCCGGGACCTTGAATTGGCTGTGCCAGGAACATATGACCCCAACCAGCCAATCATTCGCATTCAGTCCATAGCACCGTCTTTGCAAGTCATCACATCCAAGCAGAGGCCCCGGAAATTGACACTTATGGGCAGCAACGGGCATGAGTTTGTTTTCCTTCTAAAAGGCCATGAAGATCTGCGCCAGGATGAGCGTGTGATGCAGCTCTTCGGCCTGGTTAACACCCTTCTGGCCAATGACCCAACATCTCTTCGGAAAAACCTCAGCATCCAGAGATATGCTGTCATCCCTTTATCGACCAACTCGGGCCTCATTGGCTGGGTTCCCCACTGTGACACACTGCACGCTCTCATCCGGGACTACAGGGAGAAGAAGAAGATCCTTCTCAACATCGAGCATCGCATCATGTTGCGGATGGCTCCGGACTATGACCACTTGACTCTGATGCAGAAGGTGGAGGTGTTTGAGCATGCCGTCAATAATACAGCTGGGGACGACCTGGCCAAGCTGCTGTGGCTGAAAAGCCCCAGCTCTGAGGTGTGGTTTGACCGAAGAACCAATTATACCCGTTCTTTAGCGGTCATGTCAATGGTTGGGTATATTTTAGGCCTGGGAGATAGACACCCATCCAACCTGATGCTGGACCGTCTGAGTGGGAAGATCCTGCACATTGACTTTGGGGACTGCTTTGAGGTTGCTATGACCCGAGAGAAGTTTCCAGAGAAGATTCCATTTAGACTAACAAGAATGTTGACCAATGCTATGGAGGTTACAGGCCTGGATGGCAACTACAGAATCACATGCCACACAGTGATGGAGGTGCTGCGAGAGCACAAGGACAGTGTCATGGCCGTGCTGGAAGCCTTTGTCTATGACCCCTTGCTGAACTGGAGGCTGATGGACACAAATACGAAAGGCAACAAGCGATCCCGAACGAGGACGGATTCCTACTCTGCTGGCCAGTCAGTCGAAATTTTGGACGGTGTGGAACTTGGAGAGCCAGCCCATAAGAAAACGGGGACCACAGTGCCAGAATCTATTCATTCTTTCATTGGAGACGGTTTGGTGAAACCAGAGGCCCTAAATAAGAAAGCTATCCAGATTATTAACAGGGTTCGAGATAAGCTCACTGGTCGGGACTTCTCTCATGATGACACTTTGGATGTTCCAACGCAAGTTGAGCTGCTCATCAAACAAGCGACATCCCATGAAAACCTCTGCCAGTGCTATATTGGCTGGTGCCCTTTCTGG
Pan_troglodytes_troglodytes  ATGCTTGGAACCGGACCTGCCGCCGCCACCACCGCTGCCACCACATCTAGCAATGTGAGCGTCCTGCAGCAGTTTGCCAGTGGCCTAAAGAGCCGGAATGAGGAAACCAGGGCCAAAGCCGCCAAGGAGCTCCAGCACTATGTCACTATGGAACTCCGAGAGATGAGTCAAGAGGAGTCTACTCGCTTCTATGACCAACTGAACCATCACATTTTTGAATTGGTTTCCAGCTCAGATGCCAATGAGAGGAAAGGTGGCATCTTGGCCATAGCTAGCCTCATAGGAGTGGAAGGTGGGAATGCCACCCGAATTGGCAGATTTGCCAACTATCTTCGGAACCTCCTCCCCTCCAATGACCCAGTTGTCATGGAAATGGCATCCAAGGCCATTGGCCGTCTTGCCATGGCAGGGGACACTTTTACCGCTGAGTACGTGGAATTTGAGGTGAAGCGAGCCCTGGAATGGCTGGGTGCTGACCGCAATGAGGGCCGGAGACATGCAGCTGTCCTGGTTCTCCGTGAGCTGGCCATCAGCGTCCCTACCTTCTTCTTCCAGCAAGTGCAACCCTTCTTTGACAACATTTTTGTGGCCGTGTGGGACCCCAAACAGGCCATCCGTGAGGGAGCTGTAGCCGCCCTTCGTGCCTGTCTGATTCTCACAACCCAGCGTGAGCCGAAGGAGATGCAGAAGCCTCAGTGGTACAGGCACACATTTGAAGAAGCAGAGAAGGGATTTGATGAGACCTTGGCCAAAGAGAAGGGCATGAATCGGGATGATCGGATCCATGGAGCCTTGCTGATCCTTAACGAGCTGGTCCGAATCAGCAGCATGGAGGGAGAGCGTCTGAGAGAAGAAATGGAAGAAATCACACAGCAGCAGCTGGTACACGACAAGTACTGCAAAGATCTCATGGGCTTCGGAACAAAACCTCGTCACATTACCCCCTTCACCAGTTTCCAGGCTGTACAGCCCCAGCAGTCAAATGCCTTGGTGGGGCTGCTGGGGTACAGCTCTCACCAAGGCCTCATGGGATTTGGGACCTCCCCCAGTCCAGCTAAGTCCACCCTGGTGGAGAGCCGGTGTTGCAGAGACTTGATGGAGGAGAAATTTGATCAGGTGTGCCAGTGGGTGCTGAAATGCAGGAATAGCAAGAACTCGCTGATCCAAATGACAATCCTTAATTTGTTGCCCCGCTTGGCTGCATTCCGACCTTCTGCCTTCACAGATACCCAGTATCTCCAAGATACCATGAACCATGTCCTAAGCTGTGTCAAGAAGGAGAAGGAACGTACAGCGGCCTTCCAAGCCCTGGGGCTACTTTCCGTGGCTGTGAGGTCTGAGTTTAAGGTCTATTTGCCTCGCGTGCTGGACATCATCCGAGCGGCCCTGCCCCCAAAGGACTTCGCCCATAAGAGGCAGAAGGCAATGCAGGTGGACGCCACAGTCTTCACTTGCATCAGCATGCTGGCTCGAGCAATGGGGCCAGGCATCCAGCAGGATATCAAGGAGCTGCTGGAGCCCATGCTGGCAGTGGGACTAAGCCCTGCCCTCACTGCAGTGCTCTACGACCTGAGCCGTCAGATTCCACAGCTAAAGAAGGACATTCAAGATGGGCTACTGAAAATGCTGTCCCTGGTCCTTATGCACAAACCCCTCCGCCACCCAGGCATGCCCAAGGGCCTGGCCCATCAGCTGGCCTCTCCTGGCCTCACGACCCTCCCTGAGGCCAGCGATGTGGGCAGCATCACTCTTGCCCTCCGAACGCTTGGCAGCTTTGAATTTGAAGGCCACTCTCTGACCCAATTTGTTCGCCACTGTGCGGATCATTTCCTGAACAGTGAGCACAAGGAGATCCGCATGGAGGCTGCCCGCACCTGCTCCCGCCTGCTCACACCCTCCATCCACCTCATCAGTGGCCATGCTCATGTGGTTAGCCAGACTGCAGTGCAAGTGGTGGCAGATGTGCTTAGCAAACTGCTCGTAGTTGGGATAACAGATCCTGACCCTGACATTCGCTATTGTGTCTTGGCGTCCCTGGACGAGCGCTTTGATGCACACCTGGCCCAGGCGGAGAACTTGCAGGCCTTGTTTGTGGCTCTGAATGACCAGGTGTTTGAGATCCGGGAGCTGGCCATCTGCACTGTGGGCCGACTCAGTAGCATGAACCCTGCCTTTGTCATGCCTTTCCTGCGCAAGATGCTCATCCAGATTTTGACAGAGTTGGAGCACAGTGGGATTGGAAGAATCAAAGAGCAGAGTGCCCGCATGCTGGGGCACCTGGTCTCCAATGCCCCCCGACTCATCCGCCCCTACATGGAGCCTATTCTGAAGGCATTAATTTTGAAACTGAAAGATCCAGACCCTGATCCAAACCCAGGTGTGATCAATAATGTCCTAGCAACAATAGGAGAATTGGCACAGGTTAGTGGCCTGGAAATGAGGAAATGGGTTGATGAACTTTTTATTATCATCATGGACATGCTCCAGGATTCCTCTTTGTTGGCCAAAAGGCAGGTGGCTCTGTGGACCCTGGGACAGTTGGTGGCCAGCACTGGCTATGTAGTAGAGCCCTACAGGAAGTACCCTACTTTGCTTGAGGTGCTACTGAATTTTCTGAAGACTGAGCAGAACCAGGGTACACGCAGAGAGGCCATCCGTGTGTTAGGGCTTTTAGGGGCTTTGGATCCTTACAAGCACAAAGTGAACATTGGCATGATAGACCAGTCCCGGGATGCCTCTGCTGTCAGCCTGTCAGAATCCAAGTCAAGTCAGGATTCCTCTGACTATAGCACTAGTGAAATGCTGGTCAACATGGGAAACTTGCCTCTGGATGAGTTCTACCCAGCTGTGTCCATGGTGGCCCTGATGCGGATCTTCCGAGACCAGTCACTCTCTCATCATCACACCATGGTTGTCCAGGCCATCACCTTCATCTTCAAGTCCCTGGGACTCAAATGTGTGCAGTTCCTGCCCCAGGTCATGCCCACGTTCCTTAATGTCATTCGAGTCTGTGATGGGGCCATCCGGGAATTTTTGTTCCAGCAGCTGGGAATGTTGGTGTCCTTTGTGAAGAGCCACATCAGACCTTATATGGATGAAATAGTCACCCTCATGAGAGAATTCTGGGTCATGAACACCTCAATTCAGAGCACGATCATTCTTCTCATTGAGCAAATTGTGGTAGCTCTTGGGGGTGAATTTAAGCTCTACCTGCCCCAGCTGATCCCACACATGCTGCGTGTCTTCATGCATGACAACAGCCCAGGCCGCATTGTCTCTATCAAGTTACTGGCTGCAATCCAGCTGTTTGGCGCCAACCTGGATGACTACCTGCATTTACTGCTGCCTCCTATTGTTAAGTTGTTTGATGCCCCTGAAGCTCCACTGCCATCTCGAAAGGCAGCGCTAGAGACTGTGGACCGCCTGACGGAGTCCCTGGATTTCACTGACTATGCCTCCCGGATCATTCACCCTATTGTTCGAACACTGGACCAGAGCCCAGAACTGCGCTCCACAGCCATGGACACGCTGTCTTCACTTGTTTTTCAGCTGGGGAAGAAGTACCAAATTTTCATTCCAATGGTGAATAAAGTTCTGGTGCGACACCGAATCAATCATCAGCGCTATGATGTGCTCATCTGCAGAATTGTCAAGGGATACACACTTGCTGATGAAGAGGAGGATCCTTTGATTTACCAGCATCGGATGCTTAGGAGTGGCCAAGGGGATGCATTGGCTAGTGGACCAGTGGAAACAGGACCCATGAAGAAACTGCACGTCAGCACCATCAACCTCCAAAAGGCCTGGGGCGCTGCCAGGAGGGTCTCCAAAGATGACTGGCTGGAATGGCTGAGACGGCTGAGCCTGGAGCTGCTGAAGGACTCATCATCGCCCTCCCTGCGCTCCTGCTGGGCCCTGGCACAGGCCTACAACCCGATGGCCAGGGATCTCTTCAATGCTGCATTTGTGTCCTGCTGGTCTGAACTGAATGAAGATCAACAGGATGAGCTCATCAGAAGCATCGAGTTGGCCCTCACCTCACAAGACATCGCTGAAGTCACACAGACCCTCTTAAACTTGGCTGAATTCATGGAACACAGTGACAAGGGCCCCCTGCCACTGAGAGATGACAATGGCATTGTTCTGCTGGGTGAGAGAGCTGCCAAGTGCCGAGCATATGCCAAAGCACTACACTACAAAGAACTGGAGTTCCAGAAAGGCCCCACCCCTGCCATTCTAGAATCTCTCATCAGCATTAATAATAAGCTACAGCAGCCGGAGGCAGCGGCCGGAGTGTTAGAATATGCCATGAAACACTTTGGAGAGCTGGAGATCCAGGCTACCTGGTATGAGAAACTGCACGAGTGGGAGGATGCCCTTGTGGCCTATGACAAGAAAATGGACACCAACAAGGACGACCCAGAGCTGATGCTGGGCCGCATGCGCTGCCTCGAGGCCTTGGGGGAATGGGGTCAACTCCACCAGCAGTGCTGCGAAAAGTGGACCCTGGTTAATGATGAGACCCAAGCCAAGATGGCCCGGATGGCTGCTGCAGCTGCATGGGGTTTAGGTCAGTGGGACAGCATGGAAGAATACACCTGTATGATCCCTCGGGACACCCATGATGGGGCATTTTATAGAGCTGTGCTGGCACTGCATCAGGACCTCTTCTCCTTGGCACAACAGTGCATTGACAAGGCCAGGGACCTGCTGGATGCTGAATTAACTGCGATGGCAGGAGAGAGTTACAGTCGGGCATATGGGGCCATGGTTTCTTGCCACATGCTGTCCGAGCTGGAGGAGGTTATCCAGTACAAACTTGTCCCCGAGCGACGAGAGATCATCCGCCAGATCTGGTGGGAGAGACTGCAGGGCTGCCAGCGTATCGTAGAGGACTGGCAGAAAATCCTTATGGTGCGGTCCCTTGTGGTCAGTCCTCATGAAGACATGAGAACCTGGCTCAAGTATGCAAGCCTGTGCGGCAAGAGTGGCAGGCTGGCTCTTGCTCATAAAACTTTAGTGTTGCTCCTGGGAGTTGATCCGTCTCGGCAACTTGACCATCCTCTGCCAACAGTTCACCCTCAGGTGACCTATGCCTACATGAAAAACATGTGGAAGAGTGCCCGCAAGATCGATGCCTTCCAGCACATGCAGCATTTTGTCCAGACCATGCAGCAACAGGCCCAGCATGCCATCGCTACTGAGGACCAGCAGCATAAGCAGGAACTGCACAAGCTCATGGCCCGATGCTTCCTGAAACTTGGAGAGTGGCAGCTGAATCTACAGGGCATCAATGAGAGCACAATCCCCAAAGTGCTGCAGTACTACAGCGCCGCCACAGAGCACGACCGCAGCTGGTACAAGGCCTGGCATGCGTGGGCAGTGATGAACTTCGAAGCTGTGCTACACTACAAACATCAGAACCAAGCCCGCGATGAGAAGAAGAAACTGCGTCATGCCAGCGGGGCCAACATCACCAACGCCACCACTGCCGCCACCACGGCCGCCACTGCCACCACCACTGCCAGCACCGAGGGCAGCAACAGTGAGAGCGAGGCCGAGAGCACCGAGAACAGCCCCACCCCATCGCCGCTGCAGAAGAAGGTCACTGAGGATCTGTCCAAAACCCTCCTGATGTACACGGTGCCTGCCGTCCAGGGCTTCTTCCGTTCCATCTCCTTGTCACGAGGCAACAACCTCCAGGATACACTCAGAGTTCTCACCTTATGGTTTGATTATGGTCACTGGCCAGATGTCAATGAGGCCTTAGTGGAGGGGGTGAAAGCCATCCAGATTGATACCTGGCTACAGGTTATACCTCAGCTCATTGCAAGAATTGATACGCCCAGACCCTTGGTGGGACGTCTCATTCACCAGCTTCTCACAGACATTGGTCGGTACCACCCCCAGGCCCTCATCTACCCGCTGACAGTGGCTTCTAAGTCTACCACGACAGCCCGGCACAATGCAGCCAACAAGATTCTGAAGAACATGTGTGAGCACAGCAACACCCTGGTCCAGCAGGCCATGATGGTGAGCGAGGAGCTGATCCGAGTGGCCATCCTCTGGCATGAGATGTGGCATGAAGGCCTGGAAGAGGCATCTCGTTTGTACTTTGGGGAAAGGAACGTGAAAGGCATGTTTGAGGTGCTGGAGCCCTTGCATGCTATGATGGAACGGGGCCCCCAGACTCTGAAGGAAACATCCTTTAATCAGGCCTATGGTCGAGATTTAATGGAGGCCCAAGAGTGGTGCAGGAAGTACATGAAATCAGGGAATGTCAAGGACCTCACCCAAGCCTGGGACCTCTATTATCATGTGTTCCGACGAATCTCAAAGCAGCTGCCTCAGCTCACATCCTTAGAGCTGCAATATGTTTCCCCAAAACTTCTGATGTGCCGGGACCTTGAATTGGCTGTGCCAGGAACATATGACCCCAACCAGCCAATCATTCGCATTCAGTCCATAGCACCGTCTTTGCAAGTCATCACATCCAAGCAGAGGCCCCGGAAATTGACACTTATGGGCAGCAACGGGCATGAGTTTGTTTTCCTTCTAAAAGGCCATGAAGATCTGCGCCAGGATGAGCGTGTGATGCAGCTCTTCGGCCTGGTTAACACCCTTCTGGCCAATGACCCAACATCTCTTCGGAAAAACCTCAGCATCCAGAGATATGCTGTCATCCCTTTATCGACCAACTCGGGCCTCATTGGCTGGGTTCCCCACTGTGACACACTGCACGCTCTCATCCGGGACTACAGGGAGAAGAAGAAGATCCTTCTCAACATCGAGCATCGCATCATGTTGCGGATGGCTCCGGACTATGACCACTTGACTCTGATGCAGAAGGTGGAGGTGTTTGAGCATGCCGTCAATAATACAGCTGGGGACGACCTGGCCAAGCTGCTGTGGCTGAAAAGCCCCAGCTCTGAGGTGTGGTTTGACCGAAGAACCAATTATACCCGTTCTTTAGCGGTCATGTCAATGGTTGGGTATATTTTAGGCCTGGGAGATAGACACCCATCCAACCTGATGCTGGACCGTCTGAGTGGGAAGATCCTGCACATTGACTTTGGGGACTGCTTTGAGGTTGCTATGACCCGAGAGAAGTTTCCAGAGAAGATTCCATTTAGACTAACAAGAATGTTGACCAATGCTATGGAGGTTACAGGCCTGGATGGCAACTACAGAATCACATGCCACACAGTGATGGAGGTGCTGCGAGAGCACAAGGACAGTGTCATGGCCGTGCTGGAAGCCTTTGTCTATGACCCCTTGCTGAACTGGAGGCTGATGGACACAAATACGAAAGGCAACAAGCGATCCCGAACGAGGACGGATTCCTACTCTGCTGGCCAGTCAGTCGAAATTTTGGACGGTGTGGAACTTGGAGAGCCAGCCCATAAGAAAACGGGGACCACAGTGCCAGAATCTATTCATTCTTTCATTGGAGACGGTTTGGTGAAACCAGAGGCCCTAAATAAGAAAGCTATCCAGATTATTAACAGGGTTCGAGATAAGCTCACTGGTCGGGACTTCTCTCATGATGACACTTTGGATGTTCCAACGCAAGTTGAGCTGCTCATCAAACAAGCGACATCCCATGAAAACCTCTGCCAGTGCTATATTGGCTGGTGCCCTTTCTGG
Microcebus_murinus  ATGCTTGGAACTGGACCTGCCGCCGCCACCACAGCTACCACCACGTCTAGCAATGTGAGTGTTCTGCAGCAGTTCGCCAGTGGCCTGAAGAGCCGGAATGAGGAGACCAGGGCCAAAGCTGCCAAGGAGCTCCAGCACTATGTCACCATGGAGCTTCGAGAGATGAGCCAAGAGGAATCTACTCGCTTCTATGATCAGCTCAACCATCACATTTTTGAATTGGTTTCCAGCTCAGATGCTAATGAGAGGAAAGGTGGCATCTTGGCCATAGCCAGCCTCATAGGAGTAGAAGGTGGGAATGCCACCCGAATTGGCAGATTTGCCAACTATCTTCGGAACCTCCTCCCCTCCAATGATCCAGTTGTCATGGAAATGGCATCCAAGGCCATTGGGCGCCTTGCCATGGCCGGGGACACTTTCACTGCCGAATACGTGGAGTTTGAGGTGAAGCGAGCCCTGGAATGGCTGGGTGCTGACCGCAACGAGGGCCGGAGACATGCAGCTGTCCTGGTTCTCCGTGAGCTGGCCATCAGCGTCCCCACGTTCTTCTTCCAGCAAGTGCAACCCTTCTTTGACAACATTTTCGTGGCTGTGTGGGACCCCAAACAGGCCATCCGAGAGGGAGCTGTAGCTGCCCTTCGCGCCTGTCTGATTCTCACCACCCAGCGTGAGCCGAAGGAGATGCAGAAGCCCCAGTGGTACAGGCACACATTTGAAGAAGCAGAGAAAGGGTTTGATGAGACCTTGGCTAAAGAGAAGGGCATGAATCGGGATGATCGGATCCATGGAGCCTTGCTGATCCTCAATGAGCTGGTCCGAATCAGCAGCATGGAGGGAGAGCGTTTGAGAGAAGAAATGGAAGAAATCACACAGCAGCAGCTGGTACATGACAAGTACTGCAAAGATCTCATGGGCTTCGGAACAAAACCTCGTCACATCACCCCCTTCACCAGTTTCCAGGCTGTCCAGCCCCAGCAGTCAAATGCCTTGGTGGGGCTGCTGGGGTACAGCTCTCACCAAGGTCTCATGGGATTTGGGGCTTCCCCCAGCCCAGCAAAGTGCACCCTGGTGGAGAGCCGGTGTTGCAGAGACTTGATGGAGGAGAAATTTGATCAGGTGTGCCAGTGGGTGCTGAAGTGCAGAAATAGCAAGAATTCGCTGATCCAAATGACAATCCTTAATTTGTTGCCCCGCTTGGCTGCATTCCGACCTTCCGCCTTCACAGATACCCAGTACCTCCAAGATACCATGAACCATGTCCTAAGTTGTGTCAAGAAGGAGAAGGAACGTACTGCAGCCTTCCAAGCCCTAGGGCTACTTTCTGTGGCTGTGAGGTCTGAGTTTAAGGTCTACTTGCCTCGTGTGCTGGAAATCATCCGAGCCGCCCTACCCGCTAAGGACTTTGCCCATAAAAGGCAGAAGGCAATGCAGGTGGATGCCACAGTGTTCACTTGCATCAGCATGCTGGCTCGTGCGATGGGCCCAGGCATCCAGCAGGATATCAAGGAGCTGCTAGAGCCCATGCTGGCGGTGGGGCTGAGCCCTGCCCTCACTGCTGTGCTCTACGACTTGAGCCGCCAGATTCCACAGCTGAAGAAGGATATCCAAGATGGGCTACTGAAAATGCTATCCCTGGTCCTCATGCACAAACCCCTCCGGCACCCAGGCATGCCCAAGGGCCTGGCCCATCAGCTGGCCTCCCCTGGCCTCACAACCCTCCCTGAGGCCAGCGATGTGGGCAGCATCACTCTTGCCCTCCGAACCCTTGGCAGCTTTGAATTTGAAGGCCACTCTCTGACCCAGTTTGTCCGCCACTGTGCGGATCATTTCCTGAATAGCGAGCACAAGGAGATCCGCATGGAAGCTGCGCGCACCTGCTCCCGCCTGCTCACACCCTCCATCCACCTCATCAGTGGCCACGCTCACGTGGTTAGCCAGACTGCAGTGCAAGTGGTGGCAGATGTGCTCAGCAAACTGCTCGTGGTTGGGATAACAGACCCTGACCCCGACATTCGCTACTGTGTCTTGGCATCCCTGGATGAGCGCTTTGATGCACACCTGGCCCAGGCAGAGAACTTGCAGGCACTGTTTGTGGCCCTGAATGACCAAGTGTTTGAGATCCGGGAGCTGGCCATCTGCACTGTAGGGCGACTCAGTAGCATGAACCCAGCCTTTGTCATGCCTTTCCTGCGCAAGATGCTTATCCAGATTTTGACAGAGCTGGAACACAGTGGGATTGGAAGAATCAAAGAGCAGAGTGCCCGCATGCTGGGGCACCTGGTCTCTAATGCCCCCCGACTCATCCGCCCCTACATGGAGCCTATTCTGAAGGCTTTAATTTTGAAACTGAAAGATCCAGACCCTGATCCAAACCCAGGTGTGATCAATAATGTCTTAGCTACAATAGGAGAACTGGCTCAGGTGAGTGGCCTGGAAATGAGGAAATGGGTTGATGAACTTTTTATTATCATCATGGACATGCTCCAGGATTCCTCTCTGTTGGCCAAAAGGCAGGTGGCTCTGTGGACCCTGGGACAGTTGGTGGCCAGCACTGGCTATGTGGTAGAGCCCTACAGGAAGTACCCCACTTTGCTTGAGGTGCTACTAAATTTCCTGAAGACTGAGCAGAACCAGGGTACACGGAGAGAGGCCATCCGTGTATTAGGGCTTTTAGGGGCTTTGGATCCCTACAAGCACAAGGTGAACATCGGCATGATTGACCAGTCCCGGGACGCCTCTGCGGTCAGCCTGTCAGAATCCAAGTCAAGTCAGGATTCCTCTGACTACAGCACCAGTGAGATGCTGGTCAACATGGGAAACCTACCTCTGGATGAGTTCTACCCAGCTGTGTCCATGGTGGCCCTGATGCGGATCTTCCGAGACCAGTCCCTCTCTCACCATCACACGATGGTTGTCCAGGCCATCACCTTTATCTTCAAGTCACTGGGACTCAAGTGCGTGCAGTTCCTGCCCCAGGTCATGCCCACATTCCTTAATGTCATTCGGGTCTGTGACGGGGCCATCCGGGAATTTTTGTTCCAGCAGCTGGGAATGCTGGTGTCCTTTGTGAAGAGCCACATCAGACCTTATATGGATGAAATAGTCACCCTCATGAGAGAATTCTGGGTTATGAACACCTCAATCCAGAGCACGATCATTCTCCTCATTGAGCAAATCGTGGTAGCTCTTGGGGGTGAATTTAAACTCTACCTGCCCCAGCTGATCCCGCATATGCTGCGCGTCTTCATGCATGACAACAGCCCAGGCCGCATTGTTTCCATCAAGTTGTTGGCTGCAATCCAGCTGTTTGGTGCCAACCTGGATGACTATTTGCATTTGTTGTTGCCTCCTATTGTGAAGTTGTTTGATGCCCCTGAAGTTCCACTGCCTTCCCGAAAGGCAGCATTAGAGACAGTGGACCGCCTGACAGAGTCCCTGGACTTCACTGACTACGCCTCCCGCATCATTCACCCTATTGTTCGAACTCTGGATCAGAGCCCAGAACTGCGTTCCACAGCCATGGACACTTTGTCTTCACTTGTCTTTCAGCTGGGGAAGAAGTACCAAATTTTCATTCCAATGGTGAATAAAGTTCTGGTGCGACACCGAATCAACCATCAGCGCTATGATGTGCTCATCTGCAGAATTGTCAAGGGATACACCCTTGCTGATGAAGAGGAGGACCCTTTGATTTACCAGCATCGAATGCTTAGGAGTGGCCAAGGGGATGCGTTGGCTAGTGGACCAGTAGAAACGGGACCCATGAAGAAACTGCACGTCAGCACCATCAACCTCCAAAAGGCCTGGGGAGCAGCCAGGAGGGTCTCCAAAGACGACTGGCTCGAGTGGCTGAGACGGCTGAGCCTGGAGCTGCTGAAAGACTCCTCGTCGCCCTCCCTGCGCTCCTGCTGGGCCCTGGCACAGGCCTACAACCCGATGGCCAGGGATCTCTTCAACGCTGCATTTGTGTCCTGCTGGTCTGAACTGAATGAAGACCAGCAGGACGAGCTCATCAGAAGCATCGAGTTGGCCCTCACCTCACAAGACATTGCCGAAGTCACACAAACCCTCTTAAACTTGGCTGAATTCATGGAACACAGTGACAAGGGCCCCCTGCCACTGAGAGACGACAATGGCATTGTTCTACTGGGTGAAAGAGCTGCCAAGTGCCGAGCTTATGCCAAAGCACTACACTACAAAGAACTGGAGTTCCAGAAAGGTCCCACCCCTGCCATTCTAGAATCTCTCATCAGCATTAATAATAAGCTACAGCAGCCGGAGGCAGCTGCCGGGGTGTTAGAATATGCCATGAAACACTTTGGAGAGCTGGAGATCCAGGCTACCTGGTATGAGAAACTGCACGAGTGGGAGGATGCTCTCGTAGCCTACGATAAGAAGATGGACACCAACAAGGACGACCCAGAGCTGATGCTGGGCCGCATGCGCTGCCTCGAGGCCTTGGGGGAATGGGGACAGCTCCACCAGCAGTGCTGTGAAAAGTGGACTCTGGTTAATGATGAGACTCAAGCCAAGATGGCCCGGATGGCTGCGGCAGCTGCCTGGGGTTTAGGTCAGTGGGACAGCATGGAAGAGTACACCTGTATGATCCCTCGGGACACCCACGATGGGGCATTTTATAGAGCAGTGCTGGCGCTACATCAGGACCTCTTCTCCTTGGCACAACAGTGCATCGACAAGGCCAGGGACCTGCTGGATGCTGAGCTAACTGCCATGGCAGGGGAGAGCTATAGTCGGGCATATGGGGCCATGGTTTCTTGCCACATGCTGTCTGAGCTGGAGGAGGTTATCCAGTACAAACTTGTCCCTGAGCGACGAGAGATCATCCGCCAGATCTGGTGGGAGAGATTGCAGGGCTGCCAGCGTATCGTAGAGGACTGGCAGAAAATCCTCATGGTGCGATCCCTTGTGGTCAACCCTCATGAGGACATGAGAACGTGGCTCAAGTACGCAAGTCTGTGTGGCAAGAGCGGCAGGCTGGCTCTTGCTCATAAGACCTTAGTATTGCTCCTGGGAGTTGATCCATCTCGGCAACTTGACCATCCTCTGCCAACAGTGCACCCTCAGGTGACCTATGCCTACATGAAAAACATGTGGAAGAGCGCTCGCAAGATCGACGCCTTCCAGCACATGCAGCACTTTGTCCAGACCATGCAGCAGCAGGCCCAGCATGCCATCGCTACTGAGGACCAGCAGCACAAACAGGAACTGCACAAGCTCATGGCCCGATGCTTCCTGAAACTTGGGGAGTGGCAGCTGAACCTACAGGGCATCAACGAGAGCACAATCCCCAAAGTGCTGCAGTACTACAGTGCCGCCACGGAGCACGACCGCAGCTGGTACAAGGCCTGGCATGCATGGGCAGTGATGAACTTCGAAGCTGTACTACACTACAAACATCAGAACCAAGCCCGTGACGAGAAGAAGAAACTGCGTCATACCAGTGGAGCCAACATCACCAACGCCACCACTGCTGCCACCACAGCCGCCACTGCCGCGGCGGCGGCCAGCACCGAGGGCAGCAACAGTGAGAGTGAGGCCGAAAGTGCAGAGAATAGCCCCACACCTTCTCCTCTGCAGAAGAAGGTCACTGAGGATCTGTCCAAAACCCTCTTGATGTACACTGTTCCCGCCGTTCAGGGCTTCTTCCGTTCTATCTCCTTGTCCCGAGGCAACAACCTCCAGGATACACTCAGAGTCCTTACCTTATGGTTTGACTATGGTCACTGGCCAGATGTCAATGAAGCCTTAGTGGAAGGTGTGAAAGCCATCCAGATAGATACGTGGTTACAGGTTATACCTCAGCTCATTGCAAGAATTGATACACCCAGACCCTTGGTGGGACGTCTCATTCACCAGCTTCTCACAGACATTGGCCGGTACCACCCCCAGGCCCTCATCTACCCCCTGACTGTGGCTTCTAAGTCCACCACGACAGCCCGTCACAATGCAGCCAACAAGATTCTGAAGAACATGTGTGAGCACAGTAACACGCTGGTGCAGCAGGCCATGATGGTGAGTGAGGAGCTGATCCGAGTGGCCATCTTGTGGCATGAGATGTGGCACGAAGGCCTGGAAGAGGCTTCTCGCTTGTACTTCGGGGAGAGAAATGTGAAAGGCATGTTTGAGGTGCTGGAGCCCCTGCATGCTATGATGGAACGGGGCCCCCAGACTCTGAAGGAAACATCCTTTAATCAGGCATATGGTCGAGATTTAATGGAGGCCCAAGAATGGTGCAGAAAGTACATGAAATCAGGGAACGTCAAGGACCTCACGCAAGCCTGGGATCTCTACTACCATGTGTTCAGACGGATCTCAAAGCAGCTGCCTCAGCTCACATCCTTAGAACTGCAATATGTTTCCCCAAAACTTCTGATGTGCCGGGACCTTGAATTGGCTGTGCCTGGAACCTATGACCCCAACCAGCCAATCATTCGCATTCAGTCCATAGCACCGTCTTTACAAGTCATCACATCCAAGCAGAGGCCCCGGAAGTTGACGCTGATGGGCAGCAACGGGCATGAGTTTGTTTTTCTCCTGAAAGGCCATGAGGATCTGAGACAGGACGAGCGGGTGATGCAGCTCTTTGGCCTGGTTAACACCCTTCTGGCCAATGATCCAACATCTCTTCGGAAAAACCTCAGCATCCAGAGATATGCCGTCATCCCCTTGTCGACCAACTCAGGCCTCATCGGCTGGGTCCCCCACTGTGACACGCTGCACGCCCTTATCCGGGACTACAGGGAGAAAAAGAAGATCCTCCTCAACATTGAGCATCGCATCATGTTGCGGATGGCTCCAGACTACGACCACCTGACTCTGATGCAGAAGGTGGAGGTGTTTGAGCATGCCGTCAATAACACAGCTGGGGATGACCTGGCCAAGCTGCTGTGGCTGAAAAGCCCCAGCTCAGAGGTATGGTTTGACCGAAGAACCAATTATACACGCTCTTTAGCGGTCATGTCAATGGTTGGGTATATTTTGGGCCTAGGAGATAGACACCCATCCAACCTGATGTTGGACCGACTGAGTGGGAAGATCCTGCACATTGACTTTGGGGACTGCTTTGAGGTTGCTATGACCAGAGAGAAGTTTCCAGAGAAGATTCCATTTAGACTAACAAGAATGTTGACCAATGCCATGGAGGTGACCGGCCTGGATGGCAACTACAGAATCACATGCCACACGGTGATGGAAGTACTTCGGGAACACAAGGACAGTGTCATGGCTGTGCTAGAAGCCTTCGTCTACGACCCCTTGCTGAACTGGAGGCTGATGGACACCAATACCAAAGGCAACAAGCGATCCCGAACAAGGACAGATTCCTACTCTGCTGGCCAGTCAGTAGAAATTTTGGATGGTGTGGAACTTGGGGAACCAGCCCATAAGAAAACGGGGACCACAGTGCCAGAATCTATTCATTCTTTCATTGGAGACGGTTTGGTGAAACCAGAGGCCCTAAATAAGAAAGCTATTCAGATTATTAACAGGGTTCGAGATAAGCTCACTGGTCGAGACTTCTCTCATGATGATACTTTGGATGTTCCCACACAAGTTGAGCTGCTCATCAAACAAGCAACATCCCATGAAAACCTCTGCCAGTGTTATATCGGCTGGTGCCCTTTCTGG
Otolemur_garnettii  ATGCTTGGGACCGGGCCTGCCGCCGCCACCACCACTACCGTCACATCTAGCAATGTGAGTGTTCTGCAGCAGTTCGCCAGTGGCCTGAAGAGTCGGAATGAGGAGACCAGAGCCAAAGCTGCCAAGGAGCTCCAGCACTATGTCACCATGGAGCTTCGAGAGATGAGCCAAGAGGAATCCACTCGCTTTTATGATCAGCTGAACCATCACATTTTTGAACTGGTTTCCAGCTCAGATGCTAATGAGAGGAAAGGGGGCATCTTGGCCATAGCCAGCCTCATAGGAGTGGAAGGTGGGAATGCCACCCGAATTGGCAGGTTTGCCAACTATCTTCGGAACCTCCTCCCCTCCAATGACCCAGTTGTCATGGAAATGGCATCCAAGGCGATTGGCCGCCTTGCCATGGCCGGGGACACTTTCACAGCAGAGTACGTGGAGTTCGAGGTGAAGCGAGCCCTGGAATGGCTGGGTGCTGACCGCAACGAGGGCCGCAGACATGCAGCCGTCCTGGTTCTCCGTGAGCTGGCCATCAGCGTCCCCACCTTCTTCTTCCAGCAAGTGCAACCCTTCTTTGACAACATCTTTGTGGCTGTGTGGGACCCCAAGCAGGCCATCCGCGAGGGAGCTGTGGCCGCCCTTCGTGCTTGTCTGATTCTCACCACCCAGCGTGAGCCGAAGGAGATGCAGAAGCCCCAGTGGTACAGGCACACATTTGAAGAAGCAGAGAAAGGGTTTGATGAAACCTTGGCCAAAGAGAAGGGCATGAATCGGGATGATCGGATCCACGGAGCCTTGCTGATCCTCAACGAGCTGGTCCGGATCAGCAGCATGGAGGGAGAGCGTTTGAGAGAAGAAATGGAGGAAATCACACAGCAGCAGCTGGTGCATGACAAGTACTGCAAAGATCTCATGGGCTTTGGAACGAAACCTCGTCACATTACCCCCTTCACCAGTTTCCAGGCTGTCCAGCCCCAGCAGTCAAATGCCTTGGTGGGGCTGCTGGGGTACAGCTCTCACCAGGGCCTCATGGGATTTGGGGCTTCCCCCAGCCCAGCGAAGTCCACTCTGGTGGAGAGTCGGTGCTGCAGGGACTTGATGGAGGAGAAATTCGATCAGGTGTGCCAGTGGGTGCTGAAATGCAGAAATAGCAAGAACTCACTGATCCAAATGACAATCCTTAATTTGCTGCCCCGTTTGGCTGCATTCCGGCCTTCTGCATTCACAGATACCCAGTACCTCCAAGATACCATGAACCACGTCCTAAGCTGTGTCAAGAAGGAGAAGGAACGTACTGCAGCCTTCCAAGCCCTGGGGCTACTTTCAGTGGCTGTAAGGTCTGAGTTTAAGGTCTATTTGCCTCGTGTGCTGGACATCATCCGGGCAGCCCTGCCCCCTAAGGACTTCGCCCATAAGAGGCAGAAGGCAATGCAGGTGGATGCCACAGTGTTCACATGCATTAGCATGCTGGCACGAGCAATGGGGCCGGGCATCCAGCAGGACATCAAGGAGCTGCTGGAGCCCATGCTGGCGGTCGGCCTAAGCCCTGCCCTCACTGCTGTGCTCTACGACCTGAGCCGTCAGATTCCACAGCTGAAGAAGGACATCCAAGACGGGCTTCTGAAAATGCTATCCCTGGTCCTTATGCACAAACCCCTCCGGCACCCAGGCATGCCCAAGGGCCTGGCCCATCAGTTGGCCTCCCCCGGCCTCACAACCCTTCCTGAGGCCAGTGATGTGGGCAGTATCACTCTTGCCCTCCGAACCCTTGGCAGCTTTGAATTTGAAGGCCACTCTCTGACCCAGTTTGTCCGCCACTGTGCGGATCATTTCCTGAACAGTGAACACAAGGAGATCCGCATGGAAGCTGCCCGCACCTGCTCTCGCCTGCTCACGCCCTCCATCCACCTCATCAGTGGCCACGCTCACGTGGTTAGCCAGACTGCAGTGCAAGTGGTGGCAGATGTGCTCAGCAAACTGCTCGTGGTTGGGATAACAGACCCTGACCCCGATATTCGCTACTGCGTCTTGGCATCCCTGGATGAGCGCTTTGATGCACACCTGGCCCAAGCAGAGAACTTGCAGGCCCTGTTTGTGGCCCTGAATGACCAAGTATTTGAGATCCGGGAGCTGGCCATCTGCACTGTGGGCCGACTCAGTAGCATGAACCCAGCCTTTGTCATGCCTTTCCTGCGCAAGATGCTTATCCAGATTTTGACAGAGCTGGAGCACAGTGGGATTGGAAGAATCAAAGAGCAAAGTGCCCGCATGCTGGGGCACCTGGTCTCTAATGCGCCCCGCCTCATCCGCCCCTACATGGAGCCTATTCTGAAGGCTTTGATTTTGAAACTGAAAGATCCAGACCCTGATCCAAACCCAGGTGTGATCAATAATGTCTTGGCTACAATAGGAGAATTGGCTCAGGTTAGTGGCCTGGAAATGAGGAAATGGGTTGATGAACTTTTTATTATTATCATGGACATGCTTCAAGATTCTTCTCTATTGGCCAAAAGGCAGGTGGCTCTGTGGACCCTGGGACAGTTGGTGGCCAGCACTGGCTATGTGGTCGAGCCCTACAGGAAGTACCCTACTTTGCTTGAGGTGCTACTGAATTTTCTGAAGACCGAGCAGAACCAGGGCACACGGCGAGAGGCCATCCGTGTATTAGGGCTTTTGGGGGCTTTGGATCCCTACAAGCACAAAGTGAACATTGGCATGATTGACCAGTCCCGGGATGCCTCCGCGGTCAGCCTGTCAGAATCCAAGTCAAGTCAGGATTCCTCTGACTACAGCACCAGTGAAATGCTGGTCAACATGGGAAACCTGCCCCTGGATGAGTTCTACCCGGCTGTGTCCATGGTGGCCCTGATGCGGATCTTCCGAGACCAGTCCCTCTCTCATCATCACACCATGGTTGTCCAGGCCATCACCTTCATCTTCAAGTCACTGGGACTCAAGTGTGTGCAGTTCCTGCCCCAGGTCATGCCCACGTTCCTTAACGTCATTCGGGTCTGTGATGGGGCCATCCGGGAATTTTTGTTCCAGCAGCTGGGAATGCTGGTGTCCTTTGTGAAGAGCCACATCAGACCTTACATGGATGAAATAGTCACCCTCATGAGAGAATTCTGGGTCATGAACACCTCCATCCAGAGCACAATCATTCTTCTCATTGAGCAAATTGTGGTAGCTCTTGGGGGTGAATTTAAACTCTACCTGCCGCAGCTGATCCCACATATGCTGCGGGTCTTTATGCATGACAACAGCCCAGGCCGCATTGTCTCCATCAAGTTGTTGGCTGCGATCCAGCTGTTTGGTGCCAACCTGGATGACTATTTGCATTTGCTGTTGCCACCTATTGTGAAGTTGTTTGATGCCCCCGAAGTTCCACTGCCTTCTCGAAAGGCAGCGTTAGAGACAGTGGACCGCCTGACGGAGTCTCTGGATTTCACTGACTATGCCTCCCGAATCATTCACCCTATTGTTCGAACACTGGATCAGAGCCCAGAACTGCGTTCCACAGCCATGGACACATTGTCTTCACTTGTCTTTCAGCTGGGGAAGAAGTACCAAATTTTCATTCCAATGGTGAATAAAGTTCTGGTGCGACATCGAATCAACCATCAGCGCTATGATGTGCTCATCTGCAGAATTGTCAAGGGATACACCCTTGCTGATGAAGAGGAGGACCCTTTGATTTACCATCATCGAATGCTTAGGAGCAGCCAAGGGGATGCATTGGCTAGTGGACCAGTAGAAACAGGACCCATGAAGAAACTGCACGTCAGCACCATCAACCTCCAGAAGGCCTGGGGAGCAGCCAGGAGGGTCTCCAAGGATGACTGGCTGGAGTGGCTGAGAAGGCTGAGCCTGGAGCTGCTGAAGGACTCCTCATCCCCCTCCCTGCGATCCTGCTGGGCCTTGGCACAGGCCTACAACCCAATGGCCAGGGATCTCTTCAATGCTGCATTTGTGTCCTGCTGGTCTGAACTGAATGAAGACCAGCAGGATGAGCTCATCAGAAGCATCGAGTTGGCCCTCACCTCTCAGGACATCGCTGAAGTCACACAAACCCTCTTAAACTTGGCTGAATTCATGGAACACAGTGACAAGGGCCCCCTGCCACTGAGAGACGACAATGGCATTGTTCTGCTGGGTGAAAGAGCTGCCAAGTGCCGAGCATATGCCAAAGCACTACACTATAAAGAACTGGAGTTCCAGAAAGGTCCCACCCCTGCCATTCTAGAATCTCTCATCAGCATTAACAATAAGCTACAGCAGCCGGAGGCAGCTGCCGGGGTGTTAGAATATGCCATGAAACACTTTGGAGAGCTGGAGATCCAGGCTACCTGGTATGAGAAACTGCACGAGTGGGAGGATGCTCTTGTAGCCTATGATAAGAAGATGGACACCAACAAGGATGACCCAGAGCTGATGCTGGGCCGCATGCGCTGCCTCGAGGCCTTGGGTGAATGGGGACAGCTCCACCAGCAGTGCTGTGAAAAGTGGACCCTGGTTAATGATGAGACCCAAGCCAAGATGGCCCGGATGGCTGCTGCAGCTGCCTGGGGTTTGGGTCAGTGGGACAGCATGGAAGAGTACACCTGTATGATCCCTCGGGACACCCATGACGGGGCATTCTACAGAGCTGTGCTGGCACTACATCAAGACCTCTTCTCCTTGGCACAACAGTGCATCGACAAGGCCAGGGACCTGCTGGATGCTGAGTTAACTGCGATGGCAGGAGAGAGCTACAGTCGGGCATATGGGGCCATGGTTTCTTGCCACATGCTGTCCGAGCTGGAGGAGGTTATCCAGTACAAACTCGTCCCTGAGCGACGAGAGATCATCCGCCAGATCTGGTGGGAAAGATTGCAGGGCTGCCAACGTATTGTAGAAGACTGGCAGAAAATCCTTATGGTGCGATCCCTTGTGGTCAGCCCTCATGAGGACATGAGGACCTGGCTCAAGTATGCAAGTCTATGTGGCAAGAGTGGCAGGCTGGCTCTTGCTCATAAAACCTTAGTATTGCTCCTGGGAGTTGATCCATCTCGGCAACTTGACCATCCTCTGCCGACCGTTCACCCTCAGGTGACCTATGCCTACATGAAGAATATGTGGAAGAGCGCTCGCAAGATCGATGCCTTCCAGCACATGCAGCACTTTGTCCAGACCATGCAGCAGCAGGCCCAGCACGCCATCGCCACTGAGGACCAGCAGCACAAACAGGAGCTGCACAAGCTCATGGCCCGATGCTTCCTGAAACTTGGGGAGTGGCAGCTGAACCTACAGGGCATCAACGAGAGCACAATCCCCAAAGTGCTGCAGTACTACAGCGCAGCCACGGAGCACGACCGCAGCTGGTACAAGGCCTGGCACGCATGGGCAGTGATGAACTTTGAAGCTGTACTGCACTACAAACATCAGAACCAAGCCCGGGACGAGAAGAAGAAACTGCGTCATGCCAGTGGAGCCAACATCACCAGTGCCACCACTGCTGCCACCACAGCTGCCACTGCTGCTGCTGCGGCCAGCACCGAGGGCAGCAACAGCGAGAGCGAGGCTGAGAGCACAGAGAGCAGCCCCAGCCCTTCTCCTCTGCAGAAGAAGGTCACCGAGGATCTGTCCAAAACCCTCCTGATGTACACTGTTCCCGCAGTTCAGGGCTTCTTCCGTTCCATCTCCTTGTCTCGAGGCAACAACCTCCAGGATACACTCAGAGTCCTCACCTTATGGTTTGATTATGGTCACTGGCCAGATGTCAACGAAGCCTTGGTGGAAGGTGTGAAAGCCATCCAGATCGACACTTGGTTACAGGTTATACCTCAGCTCATTGCAAGAATCGATACACCCAGACCCTTGGTGGGACGCCTCATTCATCAGCTTCTCACAGACATTGGTCGGTACCACCCCCAGGCCCTCATCTACCCCCTGACTGTGGCTTCTAAGTCCACCACCACAGCCCGGCACAATGCGGCCAACAAGATCCTGAAGAACATGTGTGAGCACAGTAACACGCTGGTCCAGCAGGCCATGATGGTGAGTGAGGAGCTGATCCGAGTGGCCATCCTCTGGCATGAGATGTGGCATGAAGGCCTGGAAGAGGCATCTCGCTTGTATTTTGGGGAGAGGAATGTGAAAGGCATGTTCGAGGTGCTGGAGCCTCTGCATGCTATGATGGAACGGGGCCCCCAGACCCTGAAGGAAACGTCCTTTAATCAGGCATATGGTCGAGATTTAATGGAGGCCCAGGAGTGGTGCAGAAAGTACATGAAATCAGGGAATGTCAAGGACCTCACCCAAGCCTGGGACCTCTATTACCATGTGTTCAGACGGATCTCCAAACAGCTGCCTCAGCTCACATCCTTGGAGCTGCAGTATGTTTCTCCAAAACTTTTAATGTGCCGGGACCTTGAATTGGCTGTGCCAGGAACCTATGACCCCAACCAGCCAATCATTCGCATTCAGTCCATAGCACCGTCTTTGCAAGTCATCACGTCCAAGCAGAGGCCCCGGAAGTTGACACTGATGGGCAGCAACGGGCATGAGTTTGTTTTCCTCCTGAAAGGCCATGAAGATCTGAGGCAGGACGAGCGGGTGATGCAGCTCTTTGGCCTGGTTAACACCCTTCTGGCCAATGACCCAACATCTCTTCGGAAAAACCTCAGCATCCAGAGGTACGCCGTCATCCCTTTGTCAACCAACTCCGGCCTCATTGGCTGGGTCCCCCACTGTGACACGCTGCATGCCCTGATCCGGGACTACAGGGAGAAAAAGAAGATCCTTCTGAACATCGAGCATCGCATCATGCTGCGGATGGCCCCAGACTATGACCACTTGACTCTGATGCAGAAGGTGGAGGTGTTTGAGCACGCCGTCAATAACACAGCTGGGGACGACCTGGCCAAGCTGCTGTGGCTCAAAAGCCCCAGCTCCGAGGTGTGGTTTGACCGAAGAACCAATTATACACGCTCTTTAGCGGTCATGTCAATGGTTGGGTATATTTTGGGCCTGGGAGATAGACACCCATCCAACCTGATGCTGGACCGGCTGAGTGGGAAGATCCTGCACATTGACTTTGGGGACTGCTTTGAGGTTGCTATGACCAGAGAGAAGTTTCCAGAGAAGATTCCATTCAGACTAACAAGAATGTTGACCAATGCTATGGAGGTTACCGGCCTGGATGGCAACTACAGAATCACATGCCACACGGTGATGGAAGTGCTTCGGGAACACAAGGACAGTGTCATGGCTGTGCTGGAAGCCTTTGTCTATGACCCCTTGCTAAACTGGAGGCTAATGGATACAAATACCAAAGGCAACAAACGATCCCGGACGAGGACCGATTCCTACTCTGCTGGCCAGTCAGTAGAAATTTTGGATGGTGTGGAACTTGGGGAACCAGCCCATAAGAAAACAGGGACCACAGTGCCAGAATCCATTCATTCCTTCATTGGAGACGGTTTGGTGAAACCAGAGGCCCTAAATAAGAAAGCTATTCAGATTATCAACAGAGTTCGAGATAAGCTTACTGGCCGGGACTTCTCGCATGACGATACTTTGGATGTTCCAACACAAGTCGAGCTGCTCATCAAACAAGCAACATCCCATGAAAACCTCTGCCAGTGCTACATCGGCTGGTGCCCTTTCTGG
