# Supplementary material for: Equivocal evidence for a link between megalencephaly-related genes and primate brain size evolution
Source: Sci Rep. 2022 Jun 28;12:10902. doi: 10.1038/s41598-022-12953-4 (PMC9239989; doi:10.1038/s41598-022-12953-4)
Supplement: Supplementary file 11 — Supplementary Information 11. [file 41598_2022_12953_MOESM11_ESM.phy]

 22 3051
Chlorocebus_sabaeus  ATGATGGCTCAGTCCAACATGCTCCCCGTGGCTGATGTGTTGAGTCAAGATGAACTGCGCAAAAAGCTATACCAGACGTTTAAGGATCGGGGTATACTGGACACACTCAAGACACAACTTCGAAACCAGCTAATTCATGAGTTGATGCACCCTGTATTGAGTGGAGAACTGCAACCTCGGTCCATTTCAGTAGAAGGGAGCTCCCTCTTAATAGGCGCCTCTAACTCTTTAGTGGCAGATCACTTACAAAGATGTGGCTATGAATATTCACTTTCTGTTTTCTTTCCAGAAAGTGGTTTGGCAAAAGAAAAGGTATTTACTATGCAGGATCTATTACAACTCATTAAAATCAACCCTACTTCCAGTCTCTACAAATCACTGGTTTCAGGATCTGATAAAGAAAATCAAAAAGGTTTTCTTATGCATTTTTTAAAAGAATTGGCAGAATATCATCAAGCTAAAGAAAGTTGTAATATGGAAACTCAGACAAGTTCGACACTNNNTAGCAGAGATTCTCTGGCTGAGAAGCTTCAGCTTATTGATGATCAGTTTGCAGATGCTTACCCTCAGCGTATCAAGTTCGAATCTTTAGAAATAAAGCTAAATGAATATAAGAGAGAAATAGAAGAGCAACTTCGGGCAGAAATGTGTCAAAAGTTGAAGTTTTTTAAAGATACCGAGATAGCAAAAATTAAAATGGAAGCGAAAAAAAAGTATGAGAAGGAATTAGCCATGTTCCAGATTGATTTTGAGAAAGCCTGTCAAGCAAAATCTGAAGCCCTCGTTCTTCGGGAAAAGAGTACCCTTGAAAGAATTCAAAAGCACCAAGAGATTGAAACAAAAGAAATTTATGCTCAAAGGCAGCTTTTACTAAAAGATATGGATTTGCTAAGAGGAAGAGAAGCAGAGCTGAAGCAGAGGNTTGAAGCTTTTGAATTGAACCAGAAGCTCCAGGAAGAAAAACATAAAAGCATAACTGAGACACTTAGGAGACGGGAGCAGAATATAAAGAATTTTGAGGAGACCTATGACCGAAAGCTCAAGAATGAACTTCTAAAGTATCAACTTGAACTGAAGGATGACTACATCATTAGAACTAATCGACTGATTGAAGATGAAAGGAAGAATAAAGAAAAAGCTGTTCATTTGCAAGAGGAGCTCACAGCTATTAATTCAAAAAAGGAGGAACTCAATCAATCTGTAAATCGTGTGAAAGAACTTGAGCTTGAATTAGAGTCTGTCAAAGCACAGTCTTTGGCAATAACGAAACAAAACCATATGCTGAATGAAAAGGTTAAAGAGATGAGTGATTATTCACTACTAAAAGAAGAGAAACTGGAGCTTCTGGCACAAAATAAATTACTTAAACAACAACTGGAAGAGAGTAGAAATGAAAACTTGCGTCTCCTAAACCGCCTAGCTCAGCCGGCTCCTGAACTTGCAGTCTTTCAGAAAGAACTACGGAAAGCTGAAAAGGCTATAGTGGTTGAGCATGAGGAGTTCGAAAGCCGCAGGCAAGCTCTGCATAAACAACTGCAAGATGAAATTGAGCATTCTGCACAGCTGAAGGCCCAGATTCTGGGTTACAAAGCTTCTGTAAAGAGGTTAACTACTCAGGTTGCCGATTTAAAATTGCAACTGAAACAAACTCAGACAGCCCTAGAGAATGAAGTGTACTGCAATCCAAAGCAGTCTGTGATCGATCGTTCTGTCAATGGATTAATAAATGGCAACATGGTGCCTTGCAATGATGAGATAAGTGGGGATTTCTTGAACAGTCCTTTTAAACATGAAAAAGTTCTAGCACGTATGGTTGCATCAAGGATCACAAATTATCCAAATGCATGGGTGGAGGGTAGTTCCCCTGATTCTGACCTTGAGTTTGTAGCCAATACTAAGGCAAGGGTCAAAGAGCTTCAGCAAGAGGCTGAACGCTTGGAAAAGGCTTTCAGAAGTTACCATCGGAGAGTCATTAAAAACTCTGCCAAAAGCCCACTAGCAGCAAAGAGCCCACCATCTCTGCACTTGCTGGAAGCCTTCAAAAACCTTACTTCGAGTTCCCCGGAAAGACATATCTTTGGAGAGGACAGAGTTGTCTCTGAGCAGCCTCAAGTGGGCACACTTAAAGAAGAAAGGAATGACATCTTGGAAGCACTGACAGGCAGTGCAGCCTCGAGGCTCCACGGGGGCACTTCCTCCAGACGCCTCTCTTCCACACCCCTTCCAAAAGCAAAAAGAAGCCTCGAAAGTGAAATGTATCTAGAAGGTCTGAGCAGATCACACGTTGTTTCCCCCAGTCCTTGTCCTGACAGAATGCCCCTACCATCACCCACTGAGTCTAGGCACAGCCTCTCCATCCCTCCCGTCTCCAGCCCTACGGAGCAGAAAGTGGGTCTTTCCCAGAGACAGACTGAACTTCAAGACAAAAGTGAATTTTCAGATGTGGACAAGCTAGCTTTTAAGGATAATGAGGAATTTGAATCATCTTTTGAATCTGCAGGGAATGGGCCAAGGCAGTTGGAAATGGATGGGCTCTCTCCTGCCGGGGATATGCCGCATGTGGATGCTGCTGCAGCTGCTGTGCCNNNNNNNNNCCTCTCATATCAGCACCCAAGTGTAGATCAGAAACAAATTGAAGAACAAAAAGAAGAAGAAAAAATACGGGAACAGCAAGTGAAAGAACGAAGGCAGAGAGAAGAAAGAAGGCAGAGTAATCTACAAGAAGTTTTAGAAAGGGAACGAAGAGAACTAGAAAAACTGTATCAGGAAAGGAGGATGATTGAAGAATCACTGAAGATTGAAATGGAAAATGAATTAGAAATGGAAAATGAATTAGAAATGAGTAATCAAGAAATGAAAGACAAATCTGCTCACAGTGAAAATCCTTTAGAGAAATACATGAAAATCATCCAGCAGGAGCAAGACCAGCAGTCAGCAGATAAGGTCTCAAGAAAGATGGTTCAGGAAGGCTCCNCTGTAGACATGCTTCAATCTAGTGACAAAGTTGAAAGTTTAACAGGCTTTTCTCATGAAGAACCAGATGACTCTTGG
Microcebus_murinus  ACGATGGCTCAGTTCACCATGGCCCCCAAATGTGATGTGTTGAGTCAAGATGACCTGCGCAAAAAGCTATACCAGACGTTTAAGGATCGGGGTATACTGGACACACTCAAGACGCAGCTCAGAAACCAGCTAATTCATGAATTGATGCACCCTGTACTGAGTGGAGAACTGCAACCTCGGTCTATTTCAGTAGAAGGAAGCTCTCTCTTAATAGGCGCCTCTAACTCTCTAGTGGCAGATCACTTACAAAGATGTGGCTATGAATATTCACTTTCTGTTTTCTTTCCAGAAAGTGGTTTGGCACAAGAAAAGATATTTACTATGCATGATCTATTGCAACTCATTAAAATCAACCCTGCCTCCAGTCTCTACAAATCACTGATTGCAAGATTTGATAAAGAAAACCAAAAAGGTTTTCTTATGTGTTTTTTAAAAGAGTTGGCAGAATATCATCAGGCTAAAGAGAGTTGTGATACAGAAACTCAGACAAGTTCACCATTTCCTGGCATAGACTCCCTTGCTGAGAAGCTTCAGCTTATTGATGATCAGTTTGCGGGTGCTTACCCTCAGCGTCCCAAGTTAGAGTCTTTAGAAATAAAGTTAAATGAATATAAGAGAGAAATAGAACAGCAACTTCGGGATGAAATGTGTCAAAAGTTGAAGTATTTTAAAGACACTGAAATAGCAAAAGTTAAAATGGAAGAGAAAAGAAAGTATGAGAAGGAATTAGCTGAGTTTCGGAATGAATTTGAGAAAGCTTTTCAAGCAAAATCCGAAGCCCTCATTTCTCGGGAAAAGAATACCCTTGAGAGAATTCAAAAGCACCAAGAGATTGAAACAAAAGAAATTTATGCTCAAAGGCAGCTTCTACTGAAAGATATGGATTTGCTAAGAAGCAGAGAAGCAGAGCTGAAGCAAAGAGTTGAAGCTTTTGAATTGACCCAGAAGCTCCAAGAAGAAAAAAATAAAAGTGTGACTGAGACACTTAGGAGACGGGAACAGAATTTAAAGAGTATTGAGGAGACCTATGACCAAAAGCTCAAGAATGAACTTCTAAAGTATCAACTGGAACTGAAGGACGACTATATCGTTAGAACCAATAGACTGATTGAAGATGAAAGGAAGAATAAAGAAAAAGCTATTCATTTGCAAGAGGAGCTCATAGCTATTAATTCAAAAAAGGAGGAACTTAATCAATCTGTAAATCATATGAAAGAACTTGAGCTTGAGTTAGAGGCTGTGAAAGCCCAGTCTTTAGCAGTCACAAAACAAAACCACATGCTGAATGAAAAAGTTAAAGAGATGAGTGATTATTCACTACTAAAAGAAGAGAAACTGGAGCTTCAGGCACAAAACAAATTACTTAAACAACAACTGGAAGAAAGTAGAAATGAAAACTTGTGTCTCCTAAACCGCTTAGCTCAGCCAGCTCCTGAGCTTGTGGTTTTTCAGAAAGAATTAAAGAAAGCAGAAACTGCTATAGCGTTTGAGCATAAGGAGTTCGAAAGCCGCAGGCAAGCTCTGCAAAAACAGCTGCAAAATGAAATGGAGCAGTCTGCACAGCTGAAGGCCCAGATATTAGATTACGATGCTTCTGTAAAGAGGTTAACTATTCAAGTTGCTGATTTAAAATTGCAACTGAAGCAAACTCAGAGAGCCCTAGAGAATGAAGTGTTCCGCAATCCAAAGCAGTCCGTGATCGATCGTCCCATCAGTGGGTTAATAAGTGACACGATGCTGCCTCACGATGGTGATATAAGCCGGCATTTCGTGAACAGTCCTCTTGATGAGGAAAAAGTGATAGCAAGTGTAGTTGTACCAAGGATCACAAGGTATCTAAGTGCAGGGGTGGAGGGTAGTTCTCCCGATTCTGACCTTGAGTTTGTAGCCAGTACTAAAGCAAGGGTCAAAGAGCTGGAGCAAGAAGCCGAATGCTTGGAAAAGGCTTTCAGAAGTTACCGTCAGAGAGTTATTCAAAACCCTCCCAAAAGTCCACTCCCACCAAAGAGCCCACCATCTCTGCACTTGCTGGGAGCTTCCAAAAACATCACTTCGAATTCCCCGGAAAGATGTATTTTTGCAGAGGACAGGGTTATCTCTGAGGAGCCTCGGGCGGGCACGTTTAAAGAGGAAAAGAGTGAAGCCTCTTTAACGCTTACGGGCAGCTCAGCCTCGAGAGTACGCAAGGGCGCTTCCTCCAGACGCCTCTCTTCCACACCCCTTCCAAAAGCAAAAAGAAGCCTTGAAAATGAAATGCACCTGGAAGGTTTGGGCAGATCACAGATTGCTTCCCCCAGTCCTTGTCCTGACAGAAGGTACCAGCCGTCACCTGCCCAATCTAGGCATGACCTCTCCATCCCTTCCTTCCCCAGCCCTCCCGAGCAGAAGGTGGGTCTTTATCAGAGACAAACTGAACCGGAAGACAAAAATGAATCTTCAAATATGGACAAGCTTCCTGTTAAGGATAATGAGGAATTTGAATCATCTTTTGAATATGCAGGGAATGTGTCAAGGCAGTTTGAAGTGGCTGGGCTTCATCCTGCTGGTGACATGCCTAGTGTGGACACCGCCGCAGCTGCTGTGCCCACCGGACCCATCGCATATCACTGCCCAAGTGTAGATCAGAAACAAATTGAAGAACAAAAGGAAGAAGACAAAATATGGGAACAGCAAGTAAAAGAACAAAGGCAGAGAGAAGAAAGAAGGCTGAGTGACCGACAAGAAGCTTTAGAAAGGGAACGAAGAGAACTGGAAAAACTGGACCAAGAAAGGAGGATGATTGAAGAATCATTGAAGATTNNNNNNNNNNNNNNNNNNGAAATAGAAAAAGGATTAGAAATAAGTATTCATGAAACAAAAGACACATCTGCTCCCAAGGAGGACCCTTTAGAGAAATACATGAAAATCATCCAGCAGGGGCAAGACCAGGAGTTGGCAGATGAGGGCTCAAAACAGATGGTCGGAGAAGGCTCCCTAGTGGACACCCTGCCAGCTAGTGAAAAAGACGAAAGTTCCACACACTTTTCTCCTGAAGGCCCAGAAGAGTCGTGG
Aotus_nancymaae  ATGATGGCTCAGTCCAACATGCTCCCCGTGGCTGATGTGTTGAGTCAAGATGAACTGCGCAAAAAACTATACCAGACGTTTAAGGATCGGGGTATATTGGACATACTCAAGACACAACTTCGAAACCAGCTAATTCATGAGCTGATGCACCCTGTATTGAGTGGAGAACTGCAACCTCGGTCCGTTTCAGTGGAAGGCAGCTCCCTCTTAATAGGCGCCTCTAACTCTTTAGTGGCGGATCACTTACAAAGATGTGGCTATGAATATTCACTTTCTGTTTTCTTTCCAGAAAGTGGTTTGGCAAAAGAAAAGGTATTTACTATGCAGGATCTATTACAACTCATTAAAATCAACCCTACTTCCAGTCTCTACAAATCACTGATTTCAGGATCTGATAAGGACAACCAAAAAGGTTTTCTTACGCATTTTTTAAAAGAACTGGCAGAGTATCATCAAGCTAAAGAGGGCTGTAATGTGGAAACTCAGACAAGTTCGATATTNNNTAGCAGAGATTCTCTGGCTGAGAAGCTTCAGCTTATTGATGATCAGTTTGCAGATGCTTACCCTCAGCGTGTCAAGTTTGAGTCTTTAGAAATAAAGCTAAATGAATACAAGAGAGAAATAGAAGAGCAACTTCGGGCAGAAATGTGTCAAAAGTTGAAGATTTTTAAAGATACCGAGATAGCAAAAATTAAAATGGAAGCGAAAAAGAAGTATGAGAAGGAATTAGCCATGTTCCAGAATGATTTTGAGAAAGCTTGTCAAGCAAAATCTGAAGCCCTCATTCTTCGGGAAAAGAGTACCCTTGAGAGAATTCAAAAGCACCAAGAGATTGAAACAAAAGAAATTTATGCTCAAAGGCAACTTTTACTAAAAGATATGGATTTGCTAAGAGGAAGAGAAGCAGAACTGAAGCAAAGAGTTGAAGCTTTTGAATTGAACCAGAAGCTCCAGGAAGAAAAACATAAAAGCGTGACTGAGGCACTTAGGAGACGGGAGCAGAATATAAAGAGTTTTGAAGAGACCTATGATCAAAAGCTGAAGAATGAACTTCTAAAGTATCAACTTGAACTGAAGGACGACTACATCATTAGAACTAATCAACTGATTGAAGATGAAAGGAAGAATAAAGAAAAAGCTGCTCATTTGCAAGAGGAGCTCATAGCTATTAATTCAAAAAAGGAGGAACTCAGTCAATCTGTAAATCATATGAAAGAACTTGAGCTTGAGTTAGAGTCTGTCAAAGCCCAGTCTTTGGCAATAACAAAGCAAAACCATATGCTAAATGGAAAGGTTAAAGAGATGAGTGATTATTCACTACTAAAAGAAGAGAAACTGGAGCTTCTGGCACAAAATAAATTGCTTAAACAACAACTGGAAGAGAGTAGAAATGAAAACTTGCGTCTCCTAAACCGCCTAGCTCAGCCAGCTCCTGAACTTGCAGTCTTTCAGAAAGAACTATGGAAAGCAGAAAAGGCTATAGCAGTTGAGCATGAGGAGTTCGAAAGCTGTAGGCAAGCTCTGCACAAACAGCTGCAAGAGGAAATTGAGCATTCTACACAGCTGAAGGCCCAGATACAAGGTTACAAAGCTTCCATAAAGAGGTTAATTACTCAGGTTGCTGATTTAAAATTGCAACTGAAGCAAACCCAGACAGCCCTAGAGAATGAAGTCTACTGCAATCCAAAGCAGTCTGTGATTGATCGTTCTGTCAATGGATTAATAAATGGCAACATGGTGCCTTGCATTGGTGAGCTAACTGGGGATTTCTTGAACAGTCCTTTTAAACAGGAAAACGTTTTAGCAGGTATGGTTGCATCAGGAGTCACAAATTATCCAGATACAGGGGTGGAGGGTAGTTCCCCAGATTCTGAGCTTGAGTTTGTAGCCAATGCTAAGTCAAGGGTCAAAGAGCTTCAGCAAGAGGCCGAACGCTTGGAAAAGGCTTTCAGAAGTTACCATCGGAGAGTCATTAAAAACTCTGCCAAAAGCCCACTACCAGTAAAGAGCCTACCATCTCTGCATTTGCTGGAACCCTTCAGAAATACTACTTTCAGTTCCCCGGAAAGACATGTTTTTCCAGAGGACAGAGTTGTCTCTGAGCAGCCTCAAGTAGGGACATTTAAAGAAGAAAGGAATGACGTCTTGGAAGCACTGACAGGCAGTGCAGCCTCGAGGCTACGCAGGGGCACTTCCTCCAGACGCCTCTCCTCCACACCTCTTCCAAAAGCAAAAAGAAGCCTTGAAAGTGAAATGTACCTGGAAGGTCTGGGCAGATCACACGTTGTTTCCCCGAGTCCTTGTCCTGACAGAATGACCCAGCCATCACCCGCTGAGTCTAGGCACAGCCTCTTCATGGCTCCCTTCTTCAGCCCTCCGGAGCAGAAAGCAGGTCTTTATCAGAGACAAACTGAACTTCAAGACAAAAGTGAATTTTCAGATGTGGACAAGCTAGCTTTTAAGGATAATGAGAACTCTGAATCATCTTTTGAATGTGCAGGGAACATGCCAAGGCAGTTTGAAATGGATGGACTCTCTCCTGCGGGGGATATGCCTCCTGTGGGCACTGCTGCAGCTGCTGAGCCNNNNNNNNNCCTTTCATATCAGCACCCAAGTGTAGATCAGAAACAAATTGATGNNNAAAAGGAAGAAGAGAAAATACGGGAACAGCAAGTGAAAGAACGAAGGCAGAGAGAAGAAAGAAGGCAGAGTAACCTACAAGAAATTTTAGAAAGGGAACGAAGAGAACTAGAAAAACTGGATCAGGAAAGGAGGAGGATTGAAGAATCAGTGAAGATTNNNNNNNNNNNNNNNNNNGAAATGGAAAATGAATTAGAAATGAGTAATCAAGAAATGAAAGACAAATCTGCTCACAGTGAAAATCCTCTAGAGAAATACATGAAAATCATCCAGCAGGAGAAAGACCAGGAGTTGGCAGATAAGAGCTCAAAAGAGATGGTCCAAGAAGGCTCCCCAGTGGACACGCTGCAATCTAGTGACAAAGTCGAAAGTTTAACAGGCTTTTCTCATGAAGAACCAGATGACTCTTGG
Callithrix_jacchus  ATGATGGCTCAGTCCAACATGCTCCCCGTGGCTGATGTGTTGAGTCAAGATGAACTGCGCAAAAAACTATACCAGACGTTTAAGGATCGGGGTATACTGGACACACTCAAGACGCAACTTCGAAACCAGCTAATTCATGAGCTGATGCACCCTGTATTGAGTGGAGAACTGCAACCTCGGTCCATTTCAGTGGAAGGCAGCTCCCTCTTCATAGGCGCCTCTAACTCTTTAGTGGCAGATCACTTACAAAGATGTGGCTATGAATATTCACTTTCTGTTTTCTTTCCAGAAAGTGGTTTGGCAAAAGAAAAGGTATTTACTATGCAGGATCTATTACAACTCATTAAAATCAACCCTACTTCCAGTCTCTACAAATCACTGGTTTCAGGATCTGATAAGGACAACCAAAAAGGTTTTCTTATGCATTTTTTAAAAGAACTGGCAGAGTATCATCAAGCTAAAGAGGGCTGTAATATGGAAACTCAGACAAGTTCGATATTNNNTAGCAGAGATTCTCTGGCTGAGAAGCTTCAGCTTATTGATGATCAGTTTGCAGATGCTTACCCTCAGCGTGTCAAGTTTGAGTCTTTAGAAATAAAGCTAAATGAATACAAGAGAGAAATAGAAGAGCAACTGCGGGCAGAAATGTGTCAAAAGTTGAAGATTTTTAAAGATACCGAGATAGCAAAAATTAAAATGGAAGCGAAAAAAAAGTATGAGAAGGAATTAGCCATGTTCCAGAATGATTTTGAGAAAGCTTGTCAAGCAAAATCTGAAGCTCTCATTCTTCGGGAAAAGAGTACCCTCGAGAGAATTCAGAAGCACCAAGAGATTGAAACAAAAGAAATTTATGCTCAAAGGCAACTTTTACTAAAAGATATGGATTTGCTAAGAGGAAGAGAAGCAGAGCTGAAGCAAAGAGTTGAAGCTTTTGAATTGCACCAGAAGCTCCAGGAAGAAAAACATAAAAGCGTGACTGAGGCACTTAGGAGACGGGAGCAGAATATAAAGAGTTTTGAAGAGACCTATGATCAAAAGCTGAAGAATGAACTTCTAAAGTATCAACTTGAACTGAAGGACAACTACATCATTAGAACTAATCAACTGATTGAAGTTGAAAGGAAGAATAAAGAAAAAGCTGCTCATTTGCAAGAGGAGCTCATAGCTATTAATTCAAAAAAGGAGGAACTCAGTCAGTCTGTAAATCGTATGAAAGAACTTGAGCTTGAGTTAGAGTCTGTCAAAGCCCAGTTTTTGGCAATAACAAAACAAAACCATATGCTAAGTGAAAAGGTTAAAGAGATGAGTGATTATTCACTACTAAAAGAAGAGAAACTGGAGCTTCTGGCACAAAATAAATTACTTAAACAACAACTGGAAGAGAGTAGAAATGAAAACATGCGTCTCCTAAACCGCCTAGCTCAGCCAGCTCCTGAATTTGCAGTCTTTCAGAAAGAACTGTGGAAAGCAGAAAAGGCTATAGCAGTTGAGCATGAGGAGTTCGAAAGCCGTAGGCAAGCTCTGCACAAACAGCTGCAAGAGGAAATCAAGCATTCTACACAGCTGAGGACCCAGATACTAGGTTACAAAGTTTCCATAAAGAGGTTAACTACTCAGGTTGCTGATTTAAAATTGCAATTGAAGCAAACCCAGACAGCCCTAGAGAATGAAGTCTACTGCAATCCAAAGCAGTCTGTGATCGATCGTTCTGTCAGTGGATTAATAAATGGCAACATGGTGCCTTGCATTGGTGAACTAAGTGGGGATTTCTTGAACAATCCTTTTAAACAGGAAAACGTTCTAGCAGGTATGGTTGCATCAGGGATCACAAATTATCCAGATGCAGGGGTGGAGGGTAGTTCCCCAGATTCTGAGCTTGAGTTTGTAGCCAATGCTAAGGCAAGGGTCAAAGAGCTTCAACAAGAGGCCGAAGGCTTGGAAAAGGCTTTCAGAAGTTACCATCGGAGAGTCATTAAAAACTCGGCCAAAAGCCCACTACCAGCAAAGAGCCTACCATCTCTGCATTTGCTGGAACCCTTCAGAAATACTACTTTCAGTTCTGCGGAAAGACATATTTTTGCAGAGGACAGAGTTGTCTCTGAGCAGCCTCAAGTAGGCACATTTAAAGAAGAAAGGAATGACATCTTGGAAGCACTGACAGGCAGTGCAGCCTCGAGGCTATGCAGGGGCACTTCCTCCAGACGCCTCTCCTCCACACCTCTTCCAAGAGCAAAAAGAAGCCTTGAAAGTGAAATGTATCGGGAAGGTCTGGGCAGATCACACGTTGCTTCCCCGAGTCCTTGTCCTGACAGAATGACCCTGCCATCACCCACTGAGTCTAGGCACAGCCTCTCCATCGCTCCCTTCTTCAGCCCTCCAGAGCAGAAAGCAGGTCTTTATCAGAGACAAACTGAACTTCAAAACAAAAGCGAATTTTCAGATGTGGACAAGCTAGCTTTTAAAGATAATGAGGACTCTGAATCATCTTTTGAATATGCAGGGAACGTGCCAAGGCAGTTTGAAATGGATGGGCTCTCTCCTGCGGGGGATATGCCTCCTGTGGGCACTGATGCAGCTGCTGAGCCNNNNNNNNNCCTCTCATATCAGCACCCAAGTATAGATCAAAAACAAATTGATGNNNAAAAGGAAGAAGAGAAAATACGGGAACAGCAAGTGAAAGAACGAAGGCAGAGGGAAGAAAGAAGCCAGAGTAACCTACAAGAAATTTTAGAAAGGGAACGAAGAGAACTGGAAAAACTGGATCAGGAAAGGAGGATGCCTGACAAATCAGTGAAGATTNNNNNNNNNNNNNNNNNNGAAATGGAAAATGAATTAGAAATGAGTAATCAAGAAATGAAAGACAAATCTGCTCACAGTGAAAATCCTCTAGAGAAATACATGAAAATCATCCAACAGGAGAAAGACCAGGAGTTGGCAGATAAGAGCTCACAAAAGATGGTCCAAGAAGGCTCCCCAGTGGACACGCTGCAATCTAGTGACAAAGTCGAAAGTTTAACAGGCTTTTCTCCTGAAGAACCAGATGACTCTTGG
Cebus_capucinus  ATGATGGCTCAGTCCAACATGCTCCCCGTGGCTGATGTGTTGAGTCAAGATGAACTGCGCAAAAAACTATACCAGACGTTTAAGGATCGGGGTATACTGGACACACTCAAGACGCAACTTCGAAACCAGCTAATTCATGAGCTGATGCACCCTGTATTGAGTGGAGAACTGCAACCTCGGTCCATTTCAGTGGAAGGCAGCTCCCTCTTAATAGGCGCCTCTAACTCTTTAGTGGCAGATCACTTACAAAGATGTGGCTATGAATATTCACTTTCTGTTTTCTTTCCAGAAAGTGGTTTGGCAAAAGAAAAGATATTTACTATGCAGGATCTATTACAGCTCATTAAAATCAACCCTACTTCCAGTCTCTACAAATCACTGGTTTCAGGACCTGATAAGGACAACCAAAAAGGTTTTCTTATGCATTTTTTAAAAGAACTGGCAGAGTATCATCAAACTAAAGAGGGCTGTAATATGGAAACTCAGACGAGCTCGACATTNNNTAGCAGAGATTCTCTGGCTGAGAAGCTTCAGCTTATTGATGATCAGTTTGCAGATGCTTACCCTCAGCGTGTCAAGTTTGAGTCTTTAGAAATAAAGCTAAATGAATACAAGAGAGAAATGGAAGAGCAACTTCGGGCAGAAATGTGTCAAAAGTTGAAGATTTTTAAAGATACCGAGATAGCAAAAATTAAAATGGAAGCAAAAAAAAAGTATGAGAAGGAATTATCCATGTTCCAGAATGATTTTGAGAAAGCTTGTCAAGCAAAATCTGAAGCCCTCATTCTTCGGGAAAAGAGTACCATTGAGAGAATTCAAAAGCACCAAGAGATTGAAACAAAAGAAATTTATGCTCAAAGGCAACTTTTACTAAAAGATATGGATTTGCTAAGAGGAAGAGAAGCAGAGCTGAAGCAAAGAGTTGAAGCTTTTGAATTGAACCAGAAGCTCCAGGAAGAAAAACATAAAAGCGTGACTGAGGCACTTAGGAGACGGGAGCAGAATATAAAGAGTTTTGAAGAGACCTATGATCAAAAGCTGAAAAATGAACTTCTAAAGTATCAACTTGAACTGAAGGACGACTACATCATTAGAACTAATCAACTGATTGAAGATGAAAGGAAGAATAAAGAAAAAGCTGCTCATTTGCAAGAGGAACTCATAGCTATTAATTCAAAAAAGGAGGAACTCAGTCAATCTGTAAATCGTATGAAAGAACTTGAGCTTGAGTTAGAGTCTGTCAAAGCCCAGTCTTTGGCAATAACAAAGCAAAACCATATGCTAAATGAAAAGGTTAAAGAGATGAGTGATTATTCACTGCTAAAAGAAGAGAAACTGGAGCTTCTGGCACAAAATAAATTGCTTAAACAACAACTGGAAGAGAGTAGAAATGAAAACTTGCGTCTCCTAAACCGCCTAGCTCAGCCAGCTCCTGAACTTGCAGTCTTTCAGAAAGAACTATGGAAAGCAGAAAAGGCTATAGCAGTTGAGCATGAGGAGTTCGAAAGCCGTAGGCAAGCTCTGCACAAACAGCTGCAAGAGGAAATTGAGCATTCTACACAGCTGAAGGCCCAGATACTAGGTTACAAAGCTTCCGTAAAGAGGTTAACTACTCAGGTTGCTGATTTAAAATTGCAACTGAAGCAAACTCAGACAACCCTAGAGAATGAAGTCTACTGCAATCCAAAGCAGTCTGTGATCGATCGTTCTGTCAGTGGATTAATAAATGGCAACATGGTGCCTTGCATTGGTGAGCTAAGTGGGGATTTCTTGAACAATCCTTTTAAACAGGAAAACATTCTAGCAGGTATGGTTGCATCAGGGATCACAAATTATGCAGATGCAGGGGTGGAGGGTAGTTCCCCAGATTCTGAGCTTGAGTTTGTAGCCAATGCTAAGGCAAGGGTCAAAGAACTTCAGCAAGAGGCCGAACGCTTGGAAAAGGCTTTCAGAAGTTACCATCGGAGAGTCATTAAAAACTCTGCCAAAAGCCCACTACCAGCAAAGAGCCTACCATCTCTGCATTTGCTAGAACCCTTCAGAAATACTACTTTCAGTTCTCCGGAAAGACATATTTTTGCAGAGGACGGAGTTGTCTCTGAGCAGCCTCAAGTAGGCACGTTTAAAGAAGAAAGGAATGACATCTTGGAAGCACTGACGGGCAGTGCAGCCTCAGGGCTACGCAGGGGCACTTCCTCCAGACGCCTCTCCTCCACACCTCTTCCAAAAGCAAAAAGAAGCCTTGAAAGTGAAATGTATCTGGAAGGTCTGGGCAGATCACACATTGCTTCCCCGAGTCCTTGTCCTGACAGAATGACCCTGCCATCACCCACTGAGTCTAGGCACAGCCTCTCCATTGCTCCCTTCTTCAGCCCTCCAGAGCAGAAAGCAGGGCCTTATCAGAGACAAACTGAACTTCAAGACAAAAGTGAATTTTCAGATGTGGACAAGCTAGCTTTTAAGGATAATGAGGACTCTGAATCATCTTTTGAATATGCAGGGAACGTGCCAAGGCAGTTTGAAATGGATGGGCTCTCTCCTGCGGGGGATATGCCTCCTGTGGGCACTGCTGCAGCTGCTGAGCCNNNNNNNNNCCTCTCATATCAGCACCCAAGTGTAGATCAGAAACAAATTGATGNNNAAAAGGAAGAAGAGAAAATATGGGAACAGCAAGTGAAAGAACGAAGGCAGAGAGAAGAAAGAAGGCAGAGTAACCTACAAGAAATTTTAGAAAGGGGACGAAGAGAACTAGAAAAACTGGATCAGGAAAGGAGGGTGATTGAAGAATCAGTGAAGATTNNNNNNNNNNNNNNNNNNGAAATGGAAAATGAATTAGAAATGAGTAATCAAGAAATGAAAGACAAATCTGCTCACAGTGAAAATCCTCTAGAGAAATATATGAAAATCATCCAGCAGGAGAAAGACCAGGAGATGGCAGATAAGAGCTCAAAAAAGATGGTCCAAGAAGGCTCCCCAGTGGACACGCTGCAATCTAGTGACAAAGTCGAAAGTTTAACAGGCTTTTCTCATGAAGAACCAGATGACCCTTGG
Saimiri_boliviensis  ATGATGGTTCAGTCCAACATGCTCCCCGTGGCTGATGTGTTGAGTCAAGATGAACTGCGCAAAAAACTATACCAGACGTTTAAGGATCGGGGTATACTGGACACACTCAAGACACAACTTCGAAACCAGCTAATTCATGAGCTGATGCACCCTGTATTGAGTGGAGAACTGCAACCTCGGTCCATTTCAGTGGAAGGCAGCTCCCTGTTAATAGGCGCCTCTAACTCTTTAGTGGCAGATCACTTACAAAGATGTGGTTATGAATATTCACTTTCTGTTTTCTTTCCAGAAAGTGGTTTGGCAAAAGAAAAGGTATTTACTATGCAGGATCTATTACAACTCATTAAAATCAGCCCTACTTCTAGTCTCTACAAATCACTGGTTTCAGGATCTGATAAGGACAACCAAAAAGGTTTTCTTATGCATTTTTTAAAAGAACTGGCAGAGTATCATCAAGCTAAACAGAGCTGTAATATGGAAACTCAGACAAGTTCGATATTNNNTAGCAGAGATTCTCTGGCTGAGAAGCTTCAGCTTATTGATGATCAGTTTGCAGATTCTTACCCTCAGCGTGTCAAGTTTGAGTCTTTAGAAATAAAGCTAAATGAATACAAGAGAGAAATAGAAGAGCAACTTCGGGCAGAAATGTGTCAAAAGTTGGAGATTTTTAAAGATACTGAGATAGCAAAAATTAAAATGGAAGCGAAAAAAAAGTATGAGAAGGAGTTAGCCATGTTCCAGAATGATTTTGAGAAAGCTTGTCAAGCAAAATCTGAAGCCCTCATTCTTCGGGAAAAGAGTACCCTTGAGAGAATTCAAAAGCACCAAGAGATTGAAACAAAAGAAATTTATGCTCAAAGGCAACTTTTACTAAAAGATATGGATTTGCTAAGAGGAAGAGAAGCAGAGCTGAAGCAAAGAGTTGAAGCTTTTGAATTGAACCAGAAGCTCCAGGAAGAAAAATATAAAAGCTTGACTGAGGCACTTAGGAGACGGGAGCAGAATATAAAGAGTTTTGAAGAGACCTATGATCAAAAGCTGAAGAATGAACTTCTAAAGTATCAACTTGAACTGAAGGACGACTACATCATTAGAACTAATCAACTGATTGAAGATGAAAGGAAGAATAAAGAAAAAGCTGCTCATTTGCAAGAGGAACTCATAGCTATTAATTCAAAAAAGGAGGAACTCAGTCAATCTGTAAATCGTATGAAAGAACTTGAGCTTGAGTTAGAGTCTGTCAAAGCCCAGTCTTTGGCAATAACAAAGCAAAACCATATGCTAAATGAAAAGGTTAAAGAGATGAGTGATTATTCACTACTGAAAGAAGAGAAACTGGAGCTTCTGGCACAAAATAAATTGCTTAAACAACAACTGGAAGAGAGTAGAAACGAAAACTTGCGTCTCCTAAACCGCCTAGCTCAGCCAGCTCCTGAACTTGCAGTCTTTCAGAAAGAACTATGGAAAGCAGAAAAGGCTATAGCAGTTGAGCATGAGGAGTTCGAAAGCCGTAGGCAAGCTCTGCACAAACAGCTGCAAGAGGAAATTGAGCATTCTACACAGCTGAAGGCCCAGATACTAGGTTACAAAGTTTCCGTAAAGAGGTTAATGACTCAGGTTGCTGATTTAAAATTGCAACTGAAGGAAACCCAGACAGCCCTAGAGAATGAAGTCTACTGCAATCCAAAGCAGTCTGTGATCGATCGTTCTGTCAGTGGATTAATAAATGGCAACATGGTGCCTTGCATTGGTGAGCTAAGTGGGGATTTCTTGAACAATCCTTTTAAACAGGAAAACATTCTAGCAGGTGTGGTTGCATCAGGGATCACAAATTATCCAGATGCAGGGGTGGAGGGTAGTTCCCCAGATTCTGAGCTTGAGTTTGTAGCCAATGCTAAGGCAAGGGTCAAAGAGCTTCAGCAAGAGGCCGAACACTTGGAAAAGGCTTTCAGAAGTTACCATCGGAGAGTTATTAAAAATTCTGCCGAAAGCCCACTACCAGCAAAGAGCCTACCATCTCTGCATTTGCTGGAACCCTTCAGAAAAACTACTTTCAGTTCCCCGGAAAGACACATTTTTGCAGAGGACGGAGTTGTCTCTGAGCAGCCTCAAGTAGGCACATTTAAAGAAGAAAGGAATGACGTCTTGGAAGCACTGACAGGCAGTGCAGCCTCGAGGCTACGCAGGGGCACTTCCTCCAGACGCCTCTCCTCCACACCTCTTCCAAAAGCAAAAAGAAGCCTTGAAAGTGAAATGTATCTGGAAGGTCTGGGCAGATCACACGTTGCTTCCCCGAGTCCTTGTCCTGACAGAATGACCCTGCCATCACCCGCTGAGTCTAGGCACAGTCTCTCCATTGCTCCCTTCTTCAGCCCTCCAGAGCAGAAAGCAGGTCTTTATCAGAGACAAACTGAACTTCAAGACAAAAGTGAATTTTCAGATGTGAACAAGCTAGCTTTTAAGGATAATGAGGACTCTGAATCATCTTTTGAATATGCAGGGAACATGCCAAGGCAGTTTGAAATGGATGGACTCTCTCCTGCGGGGGATATGCCTCCTGTGGGCACTGCTGCAGCTGCTGAGCCNNNNNNNNNCCTCTCATATCAGCACCCAAGTGTAGATCAGAAACAAATTGATGNNNAAAAGGAAGAAGAGAAAATATGGGAACAGCAAGTGAAAGAACGAAGGCAGAGAGAAGAAAGAAGGCAGAGTAACCTACAAGAAATTTTAGAAAGGGGACGAAGAGAACTAGAAAAACTGGATCAGGAAAGGAGGATGATGGAAGAATCAGTGAAGATTNNNNNNNNNNNNNNNNNNGAAATGGAAAATGAATTAGAAATGAGTAATCAAGAAATGAAAGACAAACCTGCTCACAGTGAAAATCCTCTAGAGAAGTACATGAAAATCATCCAGCAGGAGAAAGACCAGGAGTTGGCAGATAAGAGCTCAAAACAGATGGTCCAAGAAAGCTCCCCAGTGGACACGCTGCAATCTAGTGACAAAGTCGAAAGTTTAACAGGCTTTTCTCATGAAGAACCAGATGACTCTTGG
Gorilla_gorilla_gorilla  ATGATGGCGCAGTCCAACATGTTCACCGTGGCTGATGTGTTGAGTCAAGATGAACTGCGCAAAAAGCTATACCAGACGTTTAAGGATCGGGGTATACTGGATACACTCAAGACACAACTTCGAAACCAGCTAATTCATGAGTTGATGCACCCTGTATTGAGTGGAGAACTGCAGCCTCGGTCCATTTCGGTAGAAGGGAGCTCCCTCTTAATAGGCGCCTCTAACTCTTTAGTGGCAGATCACTTACAAAGATGTGGCTATGAATATTCACTTTCTGTTTTCTTTCCAGAAAGTGGTTTGGCAAAAGAAAAGGTATTTACTATGCAGGATCTATTACAACTCATTAAAATCAACCCTACTTCCAGTCTCTACAAATCACTGGTTTCAGGATCTGATAAAGAAAATCAAAAAGGTTTTCTTATGCATTTTTTAAAAGAATTGGCAGAATATCATCAAGCTAAAGAGAGTTGTAATATGGAAACTCAGACAAGTTCGACATTNNNTAACAGAGATTCTCTGGCTGAGAAGCTTCAGCTTATTGATGATCAGTTTGCAGATGCTTACCCTCAGCGTATCAAGTTCGAGTCTTTAGAAATAAAGCTAAATGAGTATAAGAGAGAAATAGAAGAGCAACTTCGGGCAGAAATGTGTCAAAAGTTGAAGTTTTTTAAAGATACCGAGATAGCAAAAATTAAAATGGAAGCAAAAAAAAAGTATGAAAAGGAGTTAACCATGTTCCAGAATGATTTTGAAAAAGCTTGTCAAGCAAAATCTGAAGCTCTCGTTCTTCGGGAAAAGAGTACCCTTGAAAGAATTCACAAGCACCAAGAGATTGAAACAAAAGAAATTTATGCTCAAAGGCAACTTTTACTAAAAGATATGGATTTGCTAAGAGGAAGAGAAGCAGAGCTGAAGCAAAGAGTTGAAGCTTTTGAATTGAACCAGAAGCTCCAGGAAGAAAAACATAAAAGCATAACTGAGGCACTTAGGAGACGGGAGCAGAATATAAAGAGTTTTGAGGAGACCTATGACCGAAAGCTCAAGAATGAACTTCTAAAGTATCAACTTGAACTGAAGGATGACTACATCATTAGAACTAATCGACTGATTGAAGATGAAAGGAAGAATAAAGAAAAAGCTGTTCATTTGCAAGAGGAGCTCATAGCTATTAATTCAAAAAAGGAGGAACTCAATCAATCTGTAAATCGTGTGAAAGAACTTGAGCTTGAATTAGAGTCTGTCAAAGCCCAGTCTTTGGCAATAACAAAACAAAACCATATGCTGAATGAAAAGGTTAAAGAGATGAGTGATTATTCACTACTAAAAGAAGAGAAACTGGAGCTTCTGGCACAAAATAAATTACTTAAACAACAACTGGAAGAGAGTAGAAATGAAAACTTGCGTCTCCTAAACCGCCTAGCTCAGCCGGCTCCTGAACTTGCAGTCTTTCAGAAAGAACTACGGAAAGCCGAAAAGGCTATAGTGGTTGAGCATGAGGAGTTCGAAAGCCGCAGGCAAGCTCTGCACAAACAACTGCAAGACGAAATTGAGCATTCTGCACAGCTGAAGGCCCAGATTCTAGGTTACAAAGCTTCTGTAAAGAGTTTAACTACTCAGGTTGCCGATTTAAAATTGCAACTGAAGCAAACTCAGACAGCTCTAGAGAATGAAGTGTACTGCAATCCAAAGCAGTCTGTGATCGATCGTTCTGTCAATGGATTAATAAATGGCAATGTGGTGCCTTGCAATGGTGAGATAAGTGGGGATTTCTTGAACAATCCTTTTAAACAGGAAAACGTTCTAGCACGTATGGTTGCATCAAGGATCACAAATGATCCAACTGCATGGGTGGAGGGTAGTTCCCCTGATTCTGACCTTGAGTTTGTAGCCAATACTAAGGCAAGGGTCAAAGAGCTTCAGCAAGAGGCTGAACGCTTGGAAAAGGCTTTCAGAAGTTACCATCGGAGAGTCATTAAAAACTCTGCCAAAAGCCCACTAGCAGCAAAGAGCCCACCATCTCTGCACTTGCTGGAAGCCTTCAAAAACATTACTTCCAGTTCCCCGGAAAGACATATTTTTGGAGAGGACAGAGTTGTCTCTGAGCAGCCTCGAGTGGGCACACTTNNNGAAGAAAGGAATGACGTCGTGGAAGCACTGACAGGCAGTGCAGCCTCGAGGCTCCACGGGGGCACTTCCTCCAGACGCCTCTCCTCCACACCCCTTCCAAAAGCAAAAAGAAGCCTCGAAAGTGAAATGTATCTGGAAGGTCTGGGCAGATCACACATTGCTTCCCCCAGTCCTTGTCCTGACAGAATGCCCCTACCATCACCCACTGAGTCTAGGCACAGCCTCTCCATCCCTCCTGTCTCCAGCCCTCCGGAGCAGAAAGTGGGTCTTTATCGAAGACAAACTGAACTTCAAGACAAAAGTGAATTTTCAGATGTGGACAAGCTAGCTTTTAAGGATAATGAGGAGTTTGAATCATCTTTTGAATCTGCAGGGAACGTGCCAAGGCAGTTGGAAATGGGCGGGCTTTCTCCTGCCGGGGATATGTCTCATGTGGACGCTGCTGCAGCTGCTGTGCCNNNNNNNNNCCTCTCATATCAGCACCCAAGTGTAGATCAGAAACAAATTGAAGAACAAAAGGAAGAAGAAAAAATACGGGAACAGCAAGTGAAAGAACGAAGGCAGAGAGAAGAAAGAAGGCAGAGTAACCTACAAGAAGTTTCAGAAAGGGAACGAAGAGAACTAGAAAAACTGTATCAGGAAAGGAAGATGATTGAAGAATCACTGAAGATTAAAATAAAAAAGGAATTAGAAATGGAAAATGAATTAGAAATGAGTAATCAAGAAATAAAAGACAAATCTGCTCACAGTGAAAATCCTTTAGAGAAATACATGAAAATCATCCAGCAGGAGCAAGACCAGGAGTCGGCAGATAAGAGCTCAAAAAAGATGGTCCAAGAAGGCTCCCTAGTGGACACGCTGCAATCTAGTGACAAAGTCGAAAGTTTAACAGGCTTTTCTCATGAAGAACTAGACGACTCTTGG
Homo_sapiens  ATGATGGCGCAGTCCAACATGTTTACCGTGGCTGATGTGTTGAGTCAAGATGAACTGCGCAAAAAGCTATACCAGACGTTTAAGGATCGGGGTATACTGGATACACTCAAGACACAACTTCGAAACCAGCTAATTCATGAGTTGATGCACCCTGTATTGAGTGGAGAACTGCAGCCTCGGTCCATTTCAGTAGAAGGGAGCTCCCTCTTAATAGGCGCCTCTAACTCTTTAGTGGCAGATCACTTACAAAGATGTGGCTATGAATATTCACTTTCTGTTTTCTTTCCAGAAAGTGGTTTGGCAAAAGAAAAGGTATTTACTATGCAGGATCTATTACAACTCATTAAAATCAACCCTACTTCCAGTCTCTACAAATCACTGGTTTCAGGATCTGATAAAGAAAATCAAAAAGGTTTTCTTATGCATTTTTTAAAAGAATTGGCAGAATATCATCAAGCTAAAGAGAGTTGTAATATGGAAACTCAGACAAGTTCGACATTNNNTAACAGAGATTCTCTGGCTGAGAAGCTTCAGCTTATTGATGATCAGTTTGCAGATGCTTACCCTCAGCGTATCAAGTTCGAATCTTTAGAAATAAAGCTAAATGAGTATAAGAGAGAAATAGAAGAGCAACTTCGGGCAGAAATGTGTCAAAAGTTGAAGTTTTTTAAAGATACCGAGATAGCAAAAATTAAAATGGAAGCAAAAAAAAAGTATGAAAAGGAGTTAACCATGTTCCAGAATGATTTTGAAAAAGCTTGTCAAGCAAAATCTGAAGCTCTCGTTCTTCGGGAAAAGAGTACCCTTGAAAGAATTCACAAGCACCAAGAGATTGAAACAAAAGAAATTTATGCTCAAAGGCAACTTTTACTAAAAGATATGGATTTGCTAAGAGGAAGAGAAGCAGAGCTGAAGCAAAGAGTTGAAGCTTTTGAATTGAACCAGAAGCTCCAGGAAGAAAAACATAAAAGCATAACTGAGGCACTTAGGAGACAGGAGCAGAATATAAAGAGTTTTGAGGAGACCTATGACCGAAAGCTCAAGAATGAACTTCTAAAGTATCAACTTGAACTGAAGGATGACTACATCATTAGAACTAATCGACTGATTGAAGATGAAAGGAAGAATAAAGAAAAAGCTGTTCATTTGCAAGAGGAGCTCATAGCTATTAATTCAAAAAAGGAGGAACTCAATCAATCTGTAAATCGTGTGAAAGAACTTGAGCTTGAATTAGAGTCTGTCAAAGCCCAGTCTTTGGCAATAACAAAACAAAACCATATGCTGAATGAAAAGGTTAAAGAGATGAGTGATTATTCACTACTAAAAGAAGAGAAACTGGAGCTTCTGGCACAAAATAAATTACTTAAACAACAACTGGAAGAGAGTAGAAATGAAAACCTGCGTCTCCTAAACCGCCTAGCTCAGCCGGCTCCTGAACTTGCAGTCTTTCAGAAAGAACTACGGAAAGCCGAAAAGGCTATAGTGGTTGAGCATGAGGAGTTCGAAAGCTGCAGGCAAGCTCTGCACAAACAACTGCAAGACGAAATTGAGCATTCTGCACAGCTGAAGGCCCAGATTCTAGGTTACAAAGCTTCTGTAAAGAGTTTAACTACTCAGGTTGCCGATTTAAAATTGCAACTGAAGCAAACTCAGACAGCCCTAGAGAATGAAGTGTACTGCAATCCAAAGCAGTCTGTGATCGATCGTTCTGTCAATGGATTAATAAATGGCAATGTGGTGCCTTGCAATGGTGAGATAAGTGGGGATTTCTTGAACAATCCTTTTAAACAGGAAAACGTTCTAGCACGTATGGTTGCATCAAGGATCACAAATTATCCAACTGCATGGGTGGAGGGTAGTTCCCCTGATTCTGACCTTGAGTTTGTAGCCAATACTAAGGCAAGGGTCAAAGAGCTTCAGCAAGAGGCCGAACGCTTGGAAAAGGCTTTCAGAAGTTACCATCGGAGAGTCATTAAAAACTCTGCCAAAAGCCCACTAGCAGCAAAGAGCCCACCATCTCTGCACTTGCTGGAAGCCTTCAAAAACATTACTTCCAGTTCCCCGGAAAGACATATTTTTGGAGAGGACAGAGTTGTCTCTGAGCAGCCTCAAGTGGGCACACTTNNNGAAGAAAGGAATGACGTCGTGGAAGCACTGACAGGCAGTGCAGCCTCGAGGCTCCGCGGGGGCACTTCCTCCAGACGCCTCTCTTCCACACCCCTTCCAAAAGCAAAAAGAAGCCTCGAAAGTGAAATGTATCTGGAAGGTCTGGGCAGATCACACATTGCTTCCCCCAGTCCTTGTCCTGACAGAATGCCCCTACCATCACCCACTGAGTCTAGGCACAGCCTCTCCATCCCTCCTGTCTCCAGCCCTCCGGAGCAGAAAGTGGGTCTTTATCGAAGACAAACTGAACTTCAAGACAAAAGTGAATTTTCAGATGTGGACAAGCTAGCTTTTAAGGATAATGAGGAGTTTGAATCATCTTTTGAATCTGCAGGGAACATGCCAAGGCAGTTGGAAATGGGCGGGCTTTCTCCTGCCGGGGATATGTCTCATGTGGACGCTGCTGCAGCTGCTGTGCCNNNNNNNNNCCTCTCATATCAGCACCCAAGTGTAGATCAGAAACAAATTGAAGAACAAAAGGAAGAAGAAAAAATACGGGAACAGCAAGTGAAAGAACGAAGGCAGAGAGAAGAAAGAAGGCAGAGTAACCTACAAGAAGTTTTAGAAAGGGAACGAAGAGAACTAGAAAAACTGTATCAGGAAAGGAAGATGATTGAAGAATCACTGAAGATTAAAATAAAAAAGGAATTAGAAATGGAAAATGAATTAGAAATGAGTAATCAAGAAATAAAAGACAAATCTGCTCACAGTGAAAATCCTTTAGAGAAATACATGAAAATCATCCAGCAGGAGCAAGACCAGGAGTCGGCAGATAAGAGCTCAAAAAAGATGGTCCAAGAAGGCTCCCTAGTGGACACGCTGCAATCTAGTGACAAAGTCGAAAGTTTAACAGGCTTTTCTCATGAAGAACTAGACGACTCTTGG
Nomascus_leucogenys  ATGATGGCTCAGTCCAACATGCTCCCCGTGGCTGATGTGTTGAGTCAAGATGAACTGCGCAAAAAGCTATACCAGACGTTTAAGGATCGGGGTATACTGGATACACTCAAGACACAACTTCGAAACCAGCTAATTCATGAGTTGATGCACCCTGTATTGAGTGGAGAACTGCAACCTCGGTCCATTTCGGTAGAAGGGAGCTCCCTCTTAATAGGCGCCTCTAACTCTTTAGTGGCAGATCACTTACAAAGATGTGGCTATGAATATTCACTTTCTGTTTTCTTTCCAGAAAGTGGTTTGGCAAAAGAAAAGGTATTTACTATGCAGGATCTATTACAACTCATTAAAATCAACCCTACTTCCAGTCTCTACAAATCACTGGTTTCAGGATCTGATAAAGAAAATCAAAAAGGTTTTCTTATGCATTTTTTAAAAGAACTGGCAGAATATCATCAAGCTAAAGAGAGTTGTAATATGGAAACTCAGACAAGTTCGACATTNNNTAACAGAGATTCTCTGGCTGAGAAGCTTCAGCTTATTGATGATCAGTTTGCAGATGCTTACCCTCAGCGTATCAAGTTCGAATCTTTAGAAATAAAGCTAAATGAATATAAGAGAGAAATAGAAGAGCAACTTCGGGCAGAAATGTGTCAAAAGTTGAAGTTTTTTAAAGATACCGAGGTAGCAAAAATTAAAACGGAAGCAAAAAAAAAGTATGAAAAGGAATTAGCCATGTTCCAGAATGATTTTGAGAAAGCTTGTCAAGCAAAATCTGAAGCCCTCGTTCTTCGGGAAAAGAGTACCCTTGAAAGAATTCAAAAGCACCAAGAGATTGAAACAAAAGAAATTTATGCTCAAAGGCAACTTTTACTAAAAGATATGGATTTGCTAAGAGGAAGAGAAGCAGAGCTGAAGCAAAGAGTTGAAGCTTTTGAATTGAACCAGAAGCTCCAGGAAGAAAAACATAAAAGCATAACTGAGGCACTTAGGAGACGGGAGCAGAATATAAAGAGTTTTGAGGAGACCTATGACCGAAAGCTCAAGAATGAACTTCTAAAGTATCAACTTGAACTGAAGGATGACTACATCATTAGAACTAATCGACTGATTGAAGATGAAAGGAAGAATAAAGAAAAAGCTGTTCATTTGCAAGAGGAGCTCATAGCTATTAATTCAAAAAAGGAGGAACTCAATCAATCTGTAAATCGTGTGAAAGAACTTGAGCTTGAATTAGAGTCTGTCAAAGCCCAGTCTTTGGCAATAACAAAACAAAACCATATGCTGAATGAAAAGGTTAAAGAGATGAGTGATTATTCACTACTAAAAGAAGAGAAACTGGAGCTTCTGGCACAAAATAAGTTACTTAAACAACAACTGGAAGAGAGTAGAAATGAAAACTTGCATCTCCTAAACCGCCTAGCTCAGCCGGCTCCTGAACTTGCAGTCTTTCAGAAAGAACTACAGAAAGCCGAAAAGGCTATAGTGGTTGAGCATGAGGAGTTCGAAAGCCGCAGGCAAGCTCTGCACAAACAACTGCAAGATGAAATTGAGCATTCTGCACAGCTGAAGGCCCAGATTCTAAGTTACAAAGCTTCTGTAAAGAGGTTAACTACTCAGGTTGCTGATCTAAAATTGCAACTGAAGCAAACTCAGACAGCCCTAGAGAATGAAGTGTACTGCAATCCAAAGCAGTCTGTGATCGATCGTTCTGTCAATGGATTAATAAATGGCAATGTGGTGCCTTGCAATGGTGAGATAAGTGGGGATTTCTTGAACAATCCTTTTAAACAGGAAAACGTTCTAGCACGTATGGTTGCATCAAGGATCACAAATTATCCAAATGCATGGGTGGAGGGTAGTTCCCCTGATTCTGACCTTGAGTTTGTAGCCAATACTAAGGCAAGGGTCAAAGAGCTTCAGCAAGAGGCCGAACGCTTGGAAAAGGCTTTCACAAGTTACCATCGGAGAGTCATTAAAAACTCTGCCAAAAGCCCACTAGCAGCAAAGAGCCCACCATCTCTGCACTTGCTGGAAGCCTTCAAAAACATTACTTCCAGTTCCCCGGAAAGACATATTTTTGGAGAGGACAGAGTTGTCTCTGAGCAGCCTCAAGTGGGCACACTTNNNGAAGAAAGGAATGACATCTTAGAAGCACTGACAGGCAGTGCAGCCTCGAGGCTCCGCGGGGGCACTTCCTCCAGACGCCTCTCCTCCACACCCCTTCCAAAAGCAAAAAGAAGCCTCGAAAGTGAAATGTATCTGGAAGGTGTGGGCAGATCACACGTTGCTTCCCCCAGTCCTTGTCCTGACAGAATGCCCCTACCATCACCCACTGAGTCTAGGCACAGCCTCTCCATCCCTCCGGTCTCCAGCCCTCCGGAGCAGAAAGTGGGTCTTTATCGAAGACAAACTGAACTTCAAGACAAAAGTGAATTTTCAGATGTGGACAAGCTGGCTTTTAAGGATAACGAGGAATTTGAATCATCTTTTGAATCTGCAGGGAACGTGCCAAGGCAGTTGGAAATGGGCGGGCTCTCTCCTGCCGGGGATATGCCTCATGTGGACGCTGCTGCAGCTGCTGTGCCNNNNNNNNNCCTCTCATATCAGCACCCAAGTGTGGATCAGAAACAAATTGAAGAACAAAAGGAAGAAGAAAAAATACGGGAACAGCAAGTGAATGAACGAAGGCAGAGAGAAGAAAGAAGGCAGAGTAACCTACAAGAAGTTTTAGAAAGGGAACGAAGAGAACTAGAAAAACTGTATCAGGAAAGGAGGATGATTGAAGAATCACTGAAGATTGAAATAGAAAATGAATTAGAAATGGAAAATGAATTAGAAATGAGTAATCAAGAAATAAAAGACAAATCTGCTCACAGTGAAAATCCTTTAGAGAAATACATGAAAATCATCCAGCAGGAGCAAGACCAGGAGTCGGCAGATAAGAGCTCAAAAAAGATGGTCCAAGAAGGCTCCCTAGTGGACACGCTGCAATCTAGTGACAAAGTCGAAAGTTTAACAGGCTTTTCTCATGAAGAACCAGATGACTCTTGG
Pan_paniscus  ATGATGGCGCAGTCCAACATGTTCACCGTGGCTGATGTGTTGAGTCAAGATGAACTGCGCAAAAAGCTATACCAGACGTTTAAGGATCGGGGTATACTGGATACACTCAAGACACAACTTCGAAACCAGCTAATTCATGAGTTGATGCACCCTGTATTGAGTGGAGAACTGCAGCCTCGGTCCATTTCAGTAGAAGGGAGCTCCCTCTTAATAGGCGCCTCTAACTCTTTAGTGGCAGATCACTTACAAAGATGTGGCTATGAATATTCACTTTCTGTTTTCTTTCCAGAAAGTGGTTTGGCAAAAGAAAAGGTATTTACTATGCAGGATCTATTACAACTCATTAAAATCAACCCTACTTCCAGTCTCTACAAATCACTGGTTTCAGGATCTGATAAAGAAAATCAAAAAGGTTTTCTTATGCATTTTTTAAAAGAATTGGCAGAATATCATCAAGCTAAAGAGAGTTGTAATATGGAAACTCAGACAAGTTCGACATTNNNTAACAGAGATTCTCTGGCTGAGAAGCTTCAGCTTATTGATGATCAGTTTGCAGATGCTTACCCTCAGCGTATCAAGTTCGAATCTTTAGAAATAAAGCTAAATGAGTATAAGAGAGAAATAGAAGAGCAACTTCGGGCAGAAATGTGTCAAAAGTTGAAGTTTTTTAAAGATACCGAGATAGCAAAAATTAAAATGGAAGCAAAAAAAAAGTATGAAAAGGAGTTAACCATGTTCCAGAATGATTTTGAAAAAGCTTGTCAAGCAAAATCTGAAGCTCTCGTTCTTCGGGAAAAGAGTACCCTTGAAAGAATTCACAAGCACCAAGAGATTGAAACAAAAGAAATTTATGCTCAAAGGCAACTTTTACTAAAAGATATGGATTTGCTAAGAAGAAGAGAAGCAGAGCTGAAGCAAAGAGTTGAAGCTTTTGAATTGAACCAGAAGCTCCAGGAAGAAAAACATAAAAGCATAACTGAGGCACTTAGGAGACAGGAGCAGAATATAAAGAGTTTTGAGGAGACCTATGACCGAAAGCTCAAGAATGAACTTCTAAAGTATCAACTTGAACTGAAGGATGACTACATCATTAGAACTAATCGACTGATTGAAGATGAAAGGAAGAATAAAGAAAAAGCTGTTCATTTGCAAGAGGAGCTCATAGCTATTAATTCAAAAAAGGAGGAACTCAATCAATCTGTAAATCGTGTGAAAGAACTTGAGCTTGAATTAGAGTCTGTCAAAGCCCAGTCTTTGGCAATAACAAAACAAAACCATATGCTGAATGAAAAGGTTAAAGAGATGAGTGATTATTCACTACTAAAAGAAGAGAAACTGGAGCTTCTGGCACAAAATAAATTACTTAAACAACAACTGGAAGAGAGTAGAAATGAAAACTTGCGTCTCCTAAACCGCCTAGCTCAGCCGGCTCCTGAACTTGCAGTCTTTCAGAAAGAACTACGGAAAGCCGAAAAGGCTATAGTGGTTGAGCATGAGGAGTTCGAAAGCCGCAGGCAAGCTCTGCACAAACAACTGCAAGACGAAATTGAGCATTCTGCACAGCTGAAGGCCCAGATTCTAGGTTACAAAGCTTCTGTAAAGAGTTTAACTACTCAGGTTGCCGATTTAAAATTGCAACTGAAGCAAACTCAGACAGCCCTAGAGAATGAAGTGTACTGCAATCCAAAGCAGTCTGTGATCGATCGTTCTGTCAATGGATTAATAAATGGCAATGTGGTGCCTTGCAATGGTGAGATAAGCGGGGATTTCTTGAACAATCCTTTTAAACAGGAAAATGTTCTAGCACGTATGGTTGCATCAAGGATCACAAATTATCCAACTGCATGGGTGGAGGGTAGTTCCCCTGATTCTGAGCTTGAGTTTGTAGCCAATACTAAGGCAAGGGTCAAAGAGCTTCAGCAAGAGGCCGAACGCTTGGAAAAGGCTTTCAGAAGTTACCATCGGAGAGTCATTAAAAACTCTGCCAAAAGCCCACTAGCAGCAAAGAGCCCACCATCTCTGCACTTGCTGGAAGCCTTCAAAAACATTACTTCCAGTTCCCCGGAAAGACATATTTTTGGAGAGGACAGAGTTGTCTCTGAGCAGCCTCAAGTGGGCACACTTNNNGAAGAAAGGAATGACGTCGTGGAAGCACTGACAGGCAGTGCAGCCTCGAGGCTCCGCGGGGGCACTTCCTCCAGACGCCTCTCCTCCACACCCCTTCCAAAAGCAAAAAGAAGCCTCGAAAGTGAAATGTATCTGGGAGGTCTGGGCAGATCACACATTGCTTCCCCCAGTCCTTGTCCTGACAGAATGCCCCTACCATCACCCACTGAGTCTAGGCACAGCCTCTCCATCCCTCCTGTCTCCAGCCCTCCGGAGCAGAAAGTGGGTCTTTATCGAAGACAAACTGAACTTCAAGACAAAAGTGAATTTTCAGATGTGGACAAGCTAGCTTTTAAGGATAATGAGGAGTTTGAATCATCTTTTGAATCTGCAGGGAACGTGCCAAGGCAGTTGGAAATGGGCGGGCTTTCTCCTGCCGGGGATATGTCTCATGTGGACGCTGCTGCAGCTGCTGTGCCNNNNNNNNNCCTCTCATATCAGCACCCAAGTGTAGATCAGAAACAAATTGAAGAACAAAAGGAAGAAGAAAAAATACGGGAACAGCAAGTGAAAGAACGAAGGCAGAGAGAAGAAAGAAGGCAGAGTAACCTACAAGAAGTTTTAGAAAGGGAACGAAGAGAACTGGAAAAACTGTATCAGGAAAGGAAGATGATTGAAGAATCACTGAAGATTAAAATAAAAAAGGAATTAGAAATGGAAAATGAATTAGAAATGAGTAATCAAGAAATAAAAGACAAATCTGCTCACAGTGAAAATCCTTTAGAGAAATACATGAAAATCATCCAGCAGGAGCAAGACCAGGAGTCGGCAGATAAGAGCTCAAAAAAGATGGTCCAAGAAGGCTCCCTAGTGGACACGCTGCAATCTAGTGACAAAGTCGAAAGTTTAACAGGCTTTTCTCATGAAGAACTAGACGACTCTTGG
Pan_troglodytes_troglodytes  ATGATGGCGCAGTCCAACATGTTCACCGTGGCTGATGTGTTGAGTCAAGATGAACTGCGCAAAAAGCTATACCAGACGTTTAAGGATCGGGGTATACTGGATACACTCAAGACACAACTTCGAAACCAGCTAATTCATGAGTTGATGCACCCTGTATTGAGTGGAGAACTGCAGCCTCGGTCCATTTCAGTAGAAGGGAGCTCCCTCTTAATAGGCGCCTCTAACTCTTTAGTGGCAGATCACTTACAAAGATGTGGCTATGAATATTCACTTTCTGTTTTCTTTCCAGAAAGTGGTTTGGCAAAAGAAAAGGTATTTACTATGCAGGATCTATTACAACTCATTAAAATCAACCCTACTTCCAGTCTCTACAAATCACTGGTTTCAGGATCTGATAAAGAAAATCAAAAAGGTTTTCTTATGCATTTTTTAAAAGAATTGGCAGAATATCATCAAGCTAAAGAGAGTTGTAATATGGAAACTCAGACAAGTTCGACATTNNNTAACAGAGATTCTCTGGCTGAGAAGCTTCAGCTTATTGATGATCAGTTTGCAGATGCTTACCCTCAGCGTATCAAGTTCGAATCTTTAGAAATAAAGCTAAATGAGTATAAGAGAGAAATAGAAGAGCAACTTCGGGCAGAAATGTGTCAAAAGTTGAAGTTTTTTAAAGATACCGAGATAGCAAAAATTAAAATGGAAGCAAAAAAAAAGTATGAAAAGGAGTTAACCATGTTCCAGAATGATTTTGAAAAAGCTTGTCAAGCAAAATCTGAAGCTCTCGTTCTTCGGGAAAAGAGTACCCTTGAAAGAATTCACAAGCACCAAGAGATTGAAACAAAAGAAATTTATGCTCAAAGGCAACTTTTACTAAAAGATATGGATTTGCTAAGAAGAAGAGAAGCAGAGCTGAAGCAAAGAGTTGAAGCTTTTGAATTGAACCAGAAGCTCCAGGAAGAAAAACATAAAAGCATAACTGAGGCACTTAGGAGACAGGAGCAGAATATAAAGAGTTTTGAGGAGACCTATGACCGAAAGCTCAAGAATGAACTTCTAAAGTATCAACTTGAACTGAAGGATGACTACATCATTAGAACTAATCGACTGATTGAAGATGAAAGGAAGAATAAAGAAAAAGCTGTTCATTTGCAAGAGGAGCTCATAGCTATTAATTCAAAAAAGGAGGAACTCAATCAATCTGTAAATCGTGTGAAAGAACTTGAGCTTGAATTAGAGTCTGTCAAAGCCCAGTCTTTGGCAATAACAAAACAAAACCATATGCTGAATGAAAAGGTTAAAGAGATGAGTGATTATTCACTACTAAAAGAAGAGAAACTGGAGCTTCTGGCACAAAATAAATTACTTAAACAACAACTGGAAGAGAGTAGAAATGAAAACTTGCGTCTCCTAAACCGCCTAGCTCAGCCGGCTCCTGAACTTGCAGTCTTTCAGAAAGAACTACGGAAAGCCGAAAAGGCTATAGTGGTTGAGCATGAGGAGTTCGAAAGCCGCAGGCAAGCTCTGCACAAACAACTGCAAGACGAAATTGAGCATTCTGCACAGCTGAAGGCCCAGATTCTAGGTTACAAAGCTTCTGTAAAGAGTTTAACTACTCAGGTTGCCGATTTAAAATTGCAACTGAAGCAAACTCAGACAGCCCTAGAGAATGAAGTGTACTGCAATCCAAAGCAGTCTGTGATCGATCGTTCTGTCAATGGATTAATAAATGGCAATGTGGTGCCTTGCAATGGTGAGATAAGCGGGGATTTCTTGAACAATCCTTTTAAACAGGAAAATGTTCTAGCACGTATGGTTGCATCAAGGATCACAAATTATCCAACTGCATGGGTGGAGGGTAGTTCCCCTGATTCTGAGCTTGAGTTTGTAGCCAATACTAAGGCAAGGGTCAAAGAGCTTCAGCAAGAGGCCGAACGCTTGGAAAAGGCTTTCAGAAGTTACCATCGGAGAGTCATTAAAAACTCTGCCAAAAGCCCACTAGCAGCAAAGAGCCCACCATCTCTGCACTTGCTGGAAGCCTTCAAAAACATTACTTCCAGTTCCCCGGAAAGACATATTTTTGGAGAGGACAGAGTTGTCTCTGAGCAGCCTCAAGTGGGCACACTTNNNGAAGAAAGGAATGACGTCGTGGAAGCACTGACAGGCAGTGCAGCCTCGAGGCTCCGCGGGGGCACTTCCTCCAGACGCCTCTCCTCCACACCCCTTCCAAAAGCAAAAAGAAGCCTCGAAAGTGAAATGTATCTGGGAGGTCTGGGCAGATCACACATTGCTTCCCCCAGTCCTTGTCCTGACAGAATGCCCCTACCATCACCCACTGAGTCTAGGCACAGCCTCTCCATCCCTCCTGTCTCCAGCCCTCCGGAGCAGAAAGTGGGTCTTTATCGAAGACAAACTGAACTTCAAGACAAAAGTGAATTTTCAGATGTGGACAAGCTAGCTTTTAAGGATAATGAGGAGTTTGAATCATCTTTTGAATCTGCAGGGAACGTGCCAAGGCAGTTGGAAATGGGCGGGCTTTCTCCTGCCGGGGATATGTCTCATGTGGACGCTGCTGCAGCTGCTGTGCCNNNNNNNNNCCTCTCATATCAGCACCCAAGTGTAGATCAGAAACAAATTGAAGAACAAAAGGAAGAAGAAAAAATACGGGAACAGCAAGTGAAAGAACGAAGGCAGAGAGAAGAAAGAAGGCAGAGTAACCTACAAGAAGTTTTAGAAAGGGAACGAAGAGAACTGGAAAAACTGTATCAGGAAAGGAAGATGATTGAAGAATCACTGAAGATTAAAATAAAAAAGGAATTAGAAATGGAAAATGAATTAGAAATGAGTAATCAAGAAATAAAAGACAAATCTGCTCACAGTGAAAATCCTTTAGAGAAATACATGAAAATCATCCAGCAGGAGCAAGACCAGGAGTCGGCAGATAAGAGCTCAAAAAAGATGGTCCAAGAAGGCTCCCTAGTGGACACGCTGCAATCTAGTGACAAAGTCGAAAGTTTAACAGGCTTTTCTCATGAAGAACTAGACGACTCTTGG
Pongo_abelii  ATGATGGCTCAGTCCAACATGCTCCCCGTGGCTGATGTGTTGAGTCAAGATGAACTGCGCAAAAAGCTATACCAGACGTTTAAGGATCGGGGTATACTGGATAGACTCAAGACACAACTTCGAAACCAGCTGATTCATGAGTTGATGCACCCTGTATTGAGTGGAGAACTGCAACCTCGGTCCATTTTGGTAGAAGGGAGCTCCCTCTTAATAGGCGCCTCTAACTCTTTAGTGGCAGATCACTTACAAAGATGTGGCTATGAATATTCACTTTCTGTTTTCTTTCCAGAAAGTGGTTTGGCAAAAGAAAAGGTATTTACTATGCAGGATCTATTACAACTCATTAAAATCAACCCTACTTCCAGTCTCTACAAATCACTGGTTTCAGGATCTGATAAAGAAAATCAAAAAGGTTTTCTTATGCATTTTTTAAAAGAATTGGCAGAATATCATCAAGCTAAAGAGAGTTGTAATATGGAAACTCAGACAAGTTCGACATTNNNTAACAGAGATTCTCTGGCTGAGAAGCTTCAGCTTATTGATGATCAGTTTGCAGATGCTTACCCTCAGCGTATCAAGTTCGAATCTTTAGAAATAAAGCTAAATGAATATAAGAGAGAAATAGAAGAGCAACTTCGGGCAGAAATGTGTCAAAAGTTGAAGTTTTTTAAAGATACCGAGATAGCAAAAATTAAAATGGAAGCAAAAAAAAAGTATGAAAAGGAATTAGCCATGTTCCAGAATGATTTTGAGAAAGCTTGTCAAGCAAAATCTGAAGCCCTCGTTCTTCGAGAAAAGAGTACCCTTGAAAGAATTCAAAAGCACCAAGAGATTGAAACAAAAGAAATTTATGCTCAAAGGCAACTTTTACTAAAAGATATGGATTTGCTAAGAGGAAGAGAAGCAGAGCTGAAGCAAAGAGTTGAAGCTTTTGAATTGAACCAGAAGCTCCAGGAAGAAAAACATAAAAGCATAACTGAGGCACTTAGGAGACGGGAGCAGAATATAAAGAGTTTTGAGGAGACCTATGACCGAAAGCTCAAGAATGAACTTCTGAAGTATCAACTTGAACTGAAGGATGACTACATCATTAGAACTAATCGACTGATTGAAGATGAAAGGAAGAATAAAGAAAAAGCTGTTCATTTGCAAGAGGAGCTCATAGCTGTTAATTCAAAAAAGGAGGAACTCAATCAATCTGTAAATCGTGTGAAAGAACTTGAGCTTGAATTAGAGTCTGTCAAAGCCCAGTCTTTGGCAATAACAAAACAAAACCATATGCTGAATGAAAAGGTTAAAGAGATGAGTGATTATTCACTACTAAAAGAAGAGAAACTGGAGCTTCTGGCACAAAATAAATTACTTAAACAACAACTGGAAGAGAGTAGAAATGAAAACTTGCGTCTCCTAAACCGCCTAGCTCAGCCGGCTCCTGAACTTGCAGTCTTTCAGAAAGAACTACGGAAAGCCGAAAAGGCTATAGTGGTTGAGCATGAGGAGTTCGAAAGCCGCAGGCAAGCTCTGCACAAACAACTGCAAGATGAAATTGAGCATTCTGCACAGCTGAAGGCCCAGATTCTAGGTTACAAAGCTTCTGTAAAGAGGTTAACTACTCAGGTTGCCGATTTAAAATTGCAACTGAAGCAAACTCAGACAGCCCTAGAGAATGAAGTGTACTGCAATCCAAAGCAGTCTGTGATCGATCGTTCTGTCAATGGATTAATAAATGGCAATGTGGTGCCTTGCAATGGTGAGATAAGTGGGGATTTCTTGAACAATCCTTTTAAACAGGAAAACGTTCTAGCACGTATGGTTGCATCAAGGATCACAAATTATCCAAATGCATGGGTGGAAGGTAGTTCCCCTGATTCTGACCTTGAGTTTGTAGCCAATACTAAGGCAAGGGTCAAAGAGCTTCAGCAAGAGGCCGAACGCTTGGAAAAGGCTTTCAGAAGTTACCATCGGAGAGTCATTAAAAACTCTGCCAAAAGCCCACTAGCAGCAAAGAGCCCACCATCTCTGCACTTGCTGGAAGCCTTCAAAAACATTACTTCCAGTTCCCCGGAAAGACATATTTTTGGAGAGGACAGAGTTGTCTCTGAGCAGCCTCAAGTGGGCACACTTNNNGAAGAAAGGAATGACATCTTGGAAGCACTGACAGGCAGTGCAGCCTCGAGGCTCCGCGGGGGCACTTCCTCCAGACGCCTCTCCTCCACACCCCTTCCAAAAGCAAAAAGAAGCCTCGAAAGTGAAATGTATCTGGAAGGTCTGGGCAGATCACACGTTGCTTCCCCCAGTCCTTGTCCTGACAGAATGCCCCTACCATCACCCACTGAGTCTAGGCACAGCCTCTCCATCCCTCCCGTCTCCAGCCCTCCGGAGCAGAAAGTGGGTCTTTATCGAAGACAAACTGAACTTCAAGACAAAAGTGAATTTTCAGATGTGGACAAGCTAGCTTTTAAGGATAATGAGGAGTTTGAATCATCTTTTGAATCTGCAGGGAACGTGCCAAGGCAGTTGGAAATGGGCGGGCTTTCTCCTGCCGGGGATATGCCTCATGTGGACGCTGCTGCAGCTGCTGTGCCNNNNNNNNNCCTCTCATATCAGCACCCAAGTGTAGATCAGAAACAAATTGAAGAACAAAAGGAAGAAGAAAAAATACGGGAACAGCAAGTGAAAGAACGAAGGCAGAGAGAAGAAAGAAGGCAGAGTAACCTACAAGAAGTTTTAGAAAGGGAACGAAGAGAACTAGAAAAACTGTATCAGGAAAGGAGGATGATTGAAGAATCACTGAAGATTGAAATAGAAAATGAATTAGAAATGGAAAATGAATTAGAAATGAGTAATCAAGAAATAAAAGACAAATCTGCTCACAGTGAAAATCCTTTAGAGAAATACATGAAAATCATCCAGCAGGAGCAAGACCAGGAGTTGGCAGATAAGAGCTCAAAAAAGATGGTCCAAGAAGGCTCCCTAGTGGACACGCTGCAATCTAGTGACAAAGTCGAAAGTTTAACAGGCTTTTCTCATGAAGAACCAGATGACTCTTGG
Cercocebus_torquatus_atys  ATGATGGCTCAGTCCAACATGCTCCCCGTGGCTGATGTGTTGAGTCAAGATGAGCTGCGCAAAAAGCTATACCAGACGTTTAAGGATCGGGGTATACTGGACACACTCAAGACACAACTTCGAAACCAGCTAATTCATGAGTTGATGCACCCTGTATTGAGTGGAGAACTGCAACCTCGGTCCATTTCAGTAGAAGGGAGCTCCCTCTTAATAGGCGCCTCTAACTCTTTAGTGGCAGATCACTTACAAAGATGTGGCTATGAATATTCACTTTCTGTTTTCTTTCCAGAAAGTGGTTTGGCAAAAGAAAAGGTATTTACTATGCAGGATCTATTACAACTCATTAAAATCAACCCTACTTCCAGTCTCTACAAATCACTGGTTTCAGGATCTGATAAAGAAAATCAAAAAGGTTTTCTTATGCATTTTTTAAAAGAATTGGCAGAATATCATCAAGCTAAAGAAAGTTGCAATATGGAAACTCAGACAAGTTCGACACTNNNTAGCAGAGATTCTCTGGCTGAGAAGCTTCAGCTTATTGATGATCAGTTTGCAGATGCTTACCCTCAGCGTATCAAGTTCGAATCTTTAGAAATAAAGCTAAATGAATATAAGAGAGAAATAGAAGAGCAACTTCGGGCAGAAATGTGTCAAAAGTTGAAGTTTTTTAAAGATACCGAGATAGCAAAAATTAAAATGGAAGCGAAAAAAAAGTATGAGAAGGAATTAGCCATGTTCCAGAATGATTTTGAGAAAGCCTGTCAAGCAAAATCTGAAGCCCTCGTTCTTCGGGAAAAGAGTACCCTTGAAAGAATTCAAAAGCACCAAGAGATTGAAACAAAAGAAATTTATGCTCAAAGGCAGCTTTTACTAAAAGATATGGATTTGCTAAGAGGAAGAGAAGCAGAGCTGAAGCAAAGAGTTGAAGCTTTTGAATTGAACCAGAAGCTCCAGGAAGAAAAACATAAAAGCATAACTGAGGCACTTAGGAGACGGGAGCAGAATATAAAGAACTTTGAGGAGACCTATGACCGAAAGCTCAAGAATGAACTTCTAAAGTATCAACTTGAACTGAAGGATGACTACATCATTAGAACTAATCGACTGATTGAAGATGAAAGGAAGAATAAAGAAAAAGCTGTTCATTTGCAAGAGGAGCTCACAGCTATTAATTCAAAAAAGGAGGAACTCAATCAATCTGTAAATCGTGTGAAAGAACTTGAGCTTGAATTAGAGTCTGTCAAAGCACAGTCTTTGGCAATAACAAAACAAAACCATATGCTGAATGAAAAGGTTAAAGAGATGAGTGATTATTCACTACTAAAAGAAGAGAAACTGGAGCTTCTGGCACAAAATAAATTACTTAAACAACAACTGGAAGAGAGTAGAAATGAAAACTTGCGTCTCCTAAACCGCCTAGCTCAGCCAGCTCCTGAACTTGCAGTCTTTCAGAAAGAACTACGGAAAGCTGAAAAGGCTATAGTGGTTGAGCATGAGGAGTTCGAAAGCCGCAGGCAAGCTCTGCATAAACAACTGCAAGATGAAATTGAGCATTCTGCACAGCTGAAGGCCCAGATTCTGGGTTACAAAGCTTCTGTAAAGAGGTTAACTACTCAGGTTGCCGATTTAAAATTGCAACTGAAACAAACTCAGACAGCCCTAGAGAATGAAGTGTACTGCAATCCAAAGCAGTCTGTGATCGATCGTTCTGTCAATGGATTAATAAATGGCAACATGGTGCCTCTCAATGATGAGATAAGTGGGGATTTCTTGAACAGTCCTTTTAAACATGAAAAAGTTCTAGCACGTATGGTTGCATCAAGGATCACAAATTATCCAAATGCATGGGTGGAGGGTAGTTCCCCTGATTCTGACCTTGAGTTTGTAGCCAATACTAAGGCAAGGGTCAAAGAGCTTCAGCAAGAGGCTGAACGCTTGGAAAAGGCTTTCAGAAGTTACCATCGGAGAGTCATTAAAAACTCTGCCAAAAGCCCACTAGCAGCAAAGAGCCCACCATCTCTGCACTTGCTGGAAGCCTTCAAAAACATGACTTCGAGTTCCCCGGAAAGACATATCTTTGGAGAGGACAGAGTTGTCTGTGAGCAGCCTCAAGTGGGCACACTTAAAGAAGAAAGGAATGACGTCTTGGAAGCACTGACAGGCAGTGCAGCCTCGAGGCTCCACGGGGGCACTTCCTCCAGACGCCTCTCTTCCACACCCCTTCCAAAAGCAAAAAGAAGCCTCGAAAGTGAAATGTATCTAGAAGGTCTGAGCAGATCACACGTTGTTTCCCCCAGTCCTTGTCCTGACAGAATGCCCCTACCATCACCCACTGAGTCTAGGCACAGCCTCTCCATCCCTCCCGTCTCCAGCCCTACGGAGCAGAAAGTGGGTCTTTATCAAAGACAAACTGAACTTCAGGACAAAAGTGAATTTTCAGATGTGGACAAGCTAGCTTTTAAGGATAATGAGGAATTTGAATCATCTTTTGAATCTGCAGGGAACGGGCCAAGGCAGTTGGAAATGGATGGGCTCTCTCCTGCCGGGGATATGCCTCATGTGGATGCTGCTGCAGCTGCTGTGCCNNNNNNNNNCCTCTCATATCAGCACCCAAGTGTAGATCAGAAACAAATTGAAGAACAAAAGGAAGAAGAAAAAATACGGGAACAGCAAGTGAAAGAACGAAGGCAGAGAGAAGAAAGAAGGCAGAGTAATCTACAAGAAGTTTTAGAAAGGGAACGAAGAGAACTAGAAAAACTGTATCAGGAAAGGAGGATGATTGAAGAATCACTGAAGATTGAAATAGAAAATGAATTAGAAATGGAAAATGAATTAGAAATGAGTAATCAAGAAATGAAAGACAAATCTGCTCACAGTGAAAACCCTTTAGAGAAATACATGAAAATCATCCAGCAGGAGCAAGACCAGCAGTCAGCAGATAAGAGCTCAAAAAAGATGGTCCAAGAAGGCTCCCTAGTGGACACGCTGCAATCTAGTGACAAAGTTGAAAGTTTAACAGGCTTTTCTCATGAAGAACCAGATGACTCTTGG
Macaca_fascicularis  ATGATGGCTCAGTCCAACATGCTCCCCGTGGCTGATGTGTTGAGTCAAGATGAACTGCGCAAAAAGCTATACCAGACGTTTAAGGATCGGGGTATACTGGACACACTCAAGACACAACTTCGAAACCAGCTAATTCATGAGTTGATGCACCCTGTATTGAGTGGAGAACTGCAACCTCGGTCCATTTCAGTAGAAGGGAGCTCCCTCTTAATAGGCGCCTCTAACTCTTTAGTGGCAGATCACTTACAAAGATGTGGCTATGAATATTCACTTTCTGTTTTCTTTCCAGAAAGTGGTTTGGCAAAAGAAAAGGTATTTACTATGCAGGATCTATTACAACTCATTAAAATCAACCCTACTTCCAGTCTCTACAAATCACTGGTTTCAGGATCTGATAAAGAAAATCAAAAAGGTTTTCTTATGCATTTTTTAAAAGAATTGGCAGAATATCATCAAGCTAAAGAAAGTTGCAATATGGAAACTCAGACAAGTTCGACACTNNNTAGCAGAGATTCTCTGGCTGAGAAGCTTCAGCTTATTGATGATCAGTTTGCAGATGCTTACCCTCAGCGTATCAAGTTCGAATCTTTAGAAATAAAGCTAAATGAATATAAGAGAGAAATAGAAGAGCAACTTCGGGCAGAAATGTGTCAAAAGTTGAAGTTTTTTAAAGATACTGAGATAGCAAAAATTAAAATGGAAGCGAAAAAAAAGTATGAGAAGGAATTAGCCATGTTCCAGAACAATTTTGAGAAAGCCTGTCAAGCAAAATCTGAAGCCCTCGTTCTTCGGGAAAAGAGTACCCTTGAAAGAATTCAAAAGCACCAAGAGATTGAAACAAAAGAAATTTATGCTCAAAGGCAGCTTTTACTAAAAGATATGGATTTGCTAAGAGGAAGAGAAGCAGAGCTGAAGCAAAGAGTTGAAGCTTTTGAATTGAACCAGAAGCTCCAGGAAGAAAAACATAAAAGCATAACTGAGGCACTTAGGAGACGGGAGCAGAATATAAAGAATTTTGAGGAGACCTATGACCGAAAGCTCAAGAATGAACTTCTAAAGTATCAACTTGAACTGAAGGATGACTACATCATTAGAACTAATCGACTGATTGAAGATGAAAGGAAGAATAAAGAAAAAGCTGTTCATTTGCAAGAGGAGCTCACAGCTATTAATTCAAAAAAGGAGGAACTCAATCAATCTGTAAATCGTGTGAAAGAACTTGAGCTTGAATTAGAGTCTGTCAAAGCACAGTCTTTGGCAATAACAAAACAAAACCATATGCTGAATGAAAAGGTTAAAGAGATGAGTGATTATTCACTACTAAAAGAAGAGAAACTGGAGCTTCTGGCACAAAATAAATTACTTAAACAACAACTGGAAGAGAGTAGAAATGAAAACTTGCGTCTCCTAAACCGCCTAGCTCGGCCAGCTCCTGAACTTGCAGTCTTTCAGAAAGAACTACGGAAAGCTGAAAAGGCTATAGTGGTTGAGCATGAGGAGTTCGAAAGCCGCAGGCAAGCTCTGCATAAACAACTGCAAGATGAAATTGAGCATTCTGCACAGCTGAAGGCCCAGATTCTGGGTTACAAAGCTTCTGTAAAGAGGTTAACTACTCAGGTTGCCGATTTAAAATTGCAACTGAAACAAACTCAGACAGCCCTAGAGAATGAAGTGTACTGCAATCCAAAGCAGTCTGTGATCGATCGTTCTGTCAATGGATTAATAAATGGCAACATGGTGCCTCTCAATGATGAGATAAGTGGGGATTTCTTGAACAGTCCTTTTAAACATGAAAAAGTTCTAGCACGTATGGTTGCATCAAGGATCACAAATTATCCAAATGCATGGGTGGAGGGTAGTTCCCCTGATTCTGACCTTGAGTTTGTAGCCAATACTAAGGCAAGGGTCAAAGAGCTTCAGCAAGAGGCTGAACGCTTGGAAAAGGCTTTCAGAAGTTACCATCGGAGAGTCATTAAAAACTCTGCCAAAAGCCCACTAGCAGCAAAGAGCCCACCATCTCTGCACTTGCTGGAAGCCTTCAAAAACATTACTTCGAGTTCCCCGGAAAGACATATCTTTGGAGAGGACAGAGTTGTCTGTGAGCAGCCTCAAGTGGGCACACTTAAAGAAGAAAGGAATGACGTCTTGGAAGCACTGACAGGCAGTGCAGCCTCGAGGCTCCACGGGGGCACTTCCTCCAGACGCCTCTCTTCCACACCCCTTCCAAAAGCAAAAAGAAGCCTCGAAAGTGAAATGTATCTAGAAGGTCTGAGCAGATCACACGTTGTTTCCCCCAGTCCTTGTCCTGACAGAATGCCCCTACCATCACCCACTGAGTCTAGGCACAGCCTCTCCATCCCTCCCGTCTCCAGCCCTACGGAGCAGAAAGTGGGTCTTTATCAAAGACAAACTGAACTTCAGGACAAAAGTGAATTTTCAGATGTGGACAAGCTAGCTTTTAAGGATAATGAGGAATTTGAATCATCTTTTGAATCTGCAGGGAACGGGCCAAGGCAGTTGGAAATGGATGGGCTCTCTCCTGCCGGGGATATGCCTCATGTGGATGCTGCTGCAGCTGCTGTGCCNNNNNNNNNCCTCTCATATCAGCACCCAAGTGTAGATCAGAAACAAATTGAAGAACAAAAGGAAGAAGAAAAAATACGGGAACAGCAAGTGAAAGAACGAAGGCAGAGAGAAGAAAGAAGGCAGAGTAATCTACAAGAAGTTTTAGAAAGGGAACGAAGAGAACTAGAAAAACTGTATCAGGAAAGGAGGATGATTGAAGAATCACTGAAGATTGAAATGGAAAATGAATTAGAAATGGAAAATGAATTAGAAATGAGTAATCAAGAAATGAAAGACAAATCTGCTCACAGTGAAAATCCTTTAGAGAAATACATGAAAATCATCCAGCAGGAGCAAGACCAGCAGTCAGCAGATAAGAGCTCAAAAAAGATGGTCCAAGAAGGCTCCCTAGTGGACACGCTGCAATCTAGTGACAAAGTTGAAAGTTTAACAGGCTTTTCTCATGAAGAACCAGATGACTCTTGG
Macaca_mulatta  ATGATGGCTCAGTCCAACATGCTCCCCGTGGCTGATGTGTTGAGTCAAGATGAACTGCGCAAAAAGCTATACCAGACGTTTAAGGATCGGGGTATACTGGACACACTCAAGACACAACTTCGAAACCAGCTAATTCATGAGTTGATGCACCCTGTATTGAGTGGAGAACTGCAACCTCGGTCCATTTCAGTAGAAGGGAGCTCCCTCTTAATAGGCGCCTCTAACTCTTTAGTGGCAGATCACTTACAAAGATGTGGCTATGAATATTCACTTTCTGTTTTCTTTCCAGAAAGTGGTTTGGCAAAAGAAAAGGTATTTACTATGCAGGATCTATTACAACTCATTAAAATCAACCCTACTTCCAGTCTCTACAAATCACTGGTTTCAGGATCTGATAAAGAAAATCAAAAAGGTTTTCTTATGCATTTTTTAAAAGAATTGGCAGAATATCATCAAGCTAAAGAAAGTTGCAATATGGAAACTCAGACAAGTTCGACACTNNNTAGCAGAGATTCTCTGGCTGAGAAGCTTCAGCTTATTGATGATCAGTTTGCAGATGCTTACCCTCAGCGTATCAAGTTCGAATCTTTAGAAATAAAGCTAAATGAATATAAGAGAGAAATAGAAGAGCAACTTCGGGCAGAAATGTGTCAAAAGTTGAAGTTTTTTAAAGATACTGAGATAGCAAAAATTAAAATGGAAGCGAAAAAAAAGTATGAGAAGGAATTAGCCATGTTCCAGAACGATTTTGAGAAAGCCTGTCAAGCAAAATCTGAAGCCCTCGTTCTTCGGGAAAAGAGTACCCTTGAAAGAATTCAAAAGCACCAAGAGATTGAAACAAAAGAAATTTATGCTCAAAGGCAGCTTTTACTAAAAGATATGGATTTGCTAAGAGGAAGAGAAGCAGAGCTGAAGCAAAGAGTTGAAGCTTTTGAATTGAACCAGAAGCTCCAGGAAGAAAAACATAAAAGCATAACTGAGGCACTTAGGAGACGGGAGCAGAATATAAAGAATTTTGAGGAGACCTATGACCGAAAGCTCAAGAATGAACTTCTAAAGTATCAACTTGAACTGAAGGATGACTACATCATTAGAACTAATCGACTGATTGAAGATGAAAGGAAGAATAAAGAAAAAGCTGTTCATTTGCAAGAGGAGCTCACAGCTATTAATTCAAAAAAGGAGGAACTCAATCAATCTGTAAATCGTGTGAAAGAACTTGAGCTTGAATTAGAGTCTGTCAAAGCACAGTCTTTGGCAATAACAAAACAAAACCATATGCTGAATGAAAAGGTTAAAGAGATGAGTGATTATTCACTACTAAAAGAAGAGAAACTGGAGCTTCTGGCACAAAATAAATTACTTAAACAACAACTGGAAGAGAGTAGAAATGAAAACTTGCGTCTCCTAAACCGCCTAGCTCGGCCAGCTCCTGAACTTGCAGTCTTTCAGAAAGAACTACGGAAAGCTGAAAAGGCTATAGTGGTTGAGCATGAGGAGTTCGAAAGCCGCAGGCAAGCTCTGCATAAACAACTGCAAGATGAAATTGAGCATTCTGCACAGCTGAAGGCCCAGATTCTGGGTTACAAAGCTTCTGTAAAGAGGTTAACTACTCAGGTTGCCGATTTAAAATTGCAACTGAAACAAACTCAGACAGCCCTAGAGAATGAAGTGTACTGCAATCCAAAGCAGTCTGTGATCGATCGTTCTGTCAATGGATTAATAAATGGCAACATGGTGCCTCTCAATGATGAGATAAGTGGGGATTTCTTGAACAGTCCTTTTAAACATGAAAAAGTTCTAGCACGTATGGTTGCATCAAGGATCACAAATTATCCAAATGCATGGGTGGAGGGTAGTTCCCCTGATTCTGACCTTGAGTTTGTAGCCAATACTAAGGCAAGGGTCAAAGAGCTTCAGCAAGAGGCTGAACGCTTGGAAAAGGCTTTCAGAAGTTACCATCGGAGAGTCATTAAAAACTCTGCCAAAAGCCCACTAGCAGCAAAGAGCCCACCATCTCTGCACTTGCTGGAAGCCTTCAAAAACATTACTTCGAGTTCCCCGGAAAGACATATCTTTGGAGAGGACAGAGTTGTCTGTGAGCAGCCTCAAGTGGGCACACTTAAAGAAGAAAGGAATGACGTCTTGGAAGCACTGACAGGCAGTGCAGCCTCGAGGCTCCACGGGGGCACTTCCTCCAGACGCCTCTCTTCCACACCCCTTCCAAAAGCAAAAAGAAGCCTCGAAAGTGAAATGTATCTAGAAGGTCTGAGCAGATCACACGTTGTTTCCCCCAGTCCTTGTCCTGACAGAATGTCCCTACCATCACCCACTGAGTCTAGGCACAGCCTCTCCATCCCTCCCGTCTCCAGCCCTACGGAGCAGAAAGTGGGTCTTTATCAAAGACAAACTGAACTTCAGGACAAAAGTGAATTTTCAGATGTGGACAAGCTAGCTTTTAAGGATAATGAGGAATTTGAATCATCTTTTGAATCTGCAGGGAACGGGCCAAGGCAGTTGGAAATGGATGGGCTCTCTCCTGCCGGGGATATGCCTCATGTGGATGCTGCTGCAGCTGCTGTGCCNNNNNNNNNCCTCTCATATCAGCACCCAAGTGTAGATCAGAAACAAATTGAAGAACAAAAGGAAGAAGAAAAAATACGGGAACAGCAAGTGAAAGAACGAAGGCAGAGAGAAGAAAGAAGGCAGAGTAATCTACAAGAAGTTTTAGAAAGGGAACGAAGAGAACTAGAAAAACTGTATCAGGAAAGGAGGATGATTGAAGAATCACTGAAGATTGAAATGGAAAATGAATTAGAAATGGAAAATGAATTAGAAATGAGTAATCAAGAAATGAAAGACAAATCTGCTCACAGTGAAAATCCTTTAGAGAAATACATGAAAATCATCCAGCAGGAGCAAGACCAGCAGTCAGCAGATAAGAGCTCAAAAAAGATGGTCCAAGAAGGCTCCCTAGTGGACACGCTGCAATCTAGTGACAAAGTTGAAAGTTTAACAGGCTTTTCTCACGAAGAACCAGATGACTCTTGG
Macaca_nemestrina  NNNNNNNNNNNNNNNNNNNNNNNNNNNNNNNNNNNNNNNNNNNNNNNNNNNNNNNNNCTCAAAAAANNNNNNNNNNNNNNNAAGGAAAGATATATAATGNNNNNNNNNNNNNNNNNNNNTAAAAAACAGTTATGTCATNNNNNNNNNNNNNNNNNNNNNNNNNNAAAACTAAGATTNNNNNNNNNNNNNGTAGAAANNNNNNNNNNNNNNNNNNNNNNNNNNNNNNNNNCAGTGACTGAGCANNNNNNNNNNNGTGGTTNNNNNNNNNNNNNNNNNNNNNNNNNNNNNGAAAGTTGTNNNNNGAAACAAAACTTATGCATTATGNNNNNTTTTTTNNNNNNNNNNNNNNNNNNNNNNNNNNNNNNNNNNNNNNNNNNNNNNNNNNNNNNNNNNNNNNNNNNNNNNNNNNNAGGTTTTCTTATGCATTTTTTAAAAGAATTGGCAGAATATCATCAAGCTAAAGAAAGTTGCAATATGGAAACTCAGACAAGTTCGACACTNNNTAGTAGAGATTCTCTGGCTGAGAAGCTTCAGCTTATTGATGATCAGTTTGCAGATGCTTACCCTCAGCGTATCAAGTTCGAATCTTTAGAAATAAAGCTAAATGAATATAAGAGAGAAATAGAAGAGCAACTTCGGGCAGAAATGTGTCAAAAGTTGAAGTTTTTTAAAGATACTGAGATAGCAAAAATTAAAATGGAAGCGAAAAAAAAGTATGAGAAGGAATTAGCCATGTTCCAGAACGATTTTGAGAAAGCCTGTCAAGCAAAATCTGAAGCCCTCGTTCTTCGGGAAAAGAGTACCCTTGAAAGAATTCAAAAGCACCAAGAGATTGAAACAAAAGAAATTTATGCTCAAAGGCAGCTTTTACTAAAAGATATGGATTTGCTAAGAGGAAGAGAAGCAGAGCTGAAGCAAAGAGTTGAAGCTTTTGAATTGAACCAGAAGCTCCAGGAAGAAAAACATAAAAGCATAACTGAGGCACTTAGGAGACGGGAGCAGAATATAAAGAATTTTGAGGAGACCTATGACCGAAAGCTCAAGAATGAACTTCTAAAGTATCAACTTGAACTGAAGGATGACTACATCATTAGAACTAATCGACTTGTTAAAAACATTATGGTGTTTAAAGAAAAAGCTGTTCATTTGCAAGAGGAGCTCACAGCTATTAATTCAAAAAAGGAGGAACTCAATCAATCTGTAAATCGTGTGAAAGAACTTGAGCTTGAATTAGAGTCTGTCAAAGCACAGTCTTTGGCAATAACAAAACAAAACCATATGCTGAATGAAAAGGTTAAAGAGATGAGTGATTATTCACTACTAAAAGAAGAGAAACTGGAGCTTCTGGCACAAAATAAATTACTTAAACAACAACTGGAAGAGAGTAGAAATGAAAACTTGCGTCTCCTAAACCGCCTAGCTCGGCCAGCTCCTGAACTTGCAGTCTTTCAGAAAGAACTACGGAAAGCTGAAAAGGCTATAGTGGTTGAGCATGAGGAGTTCGAAAGCCGCAGGCAAGCTCTGCATAAACAACTGCAAGATGAAATTGAGCATTCTGCACAGCTGAAGGCCCAGATTCTGGGTTACAAAGCTTCTGTAAAGAGGTTAACTACTCAGGTTGCCGATTTAAAATTGCAACTGAAACAAACTCAGACAGCCCTAGAGAATGAAGTGTACTGCAATCCAAAGCAGTCTGTGATCGATCGTTCTGTCAATGGATTAATAAATGGCAACATGGTGCCTCTCAATGATGAGATAAGTGGGGATTTCTTGAACAGTCCTTTTAAACATGAAAAAGTTCTAGCACGTATGGTTGCATCAAGGATCACAAATTATCCAAATGCATGGGTGGAGGGTAGTTCCCCTGATTCTGACCTTGAGTTTGTAGCCAATACTAAGGCAAGGGTCAAAGAGCTTCAGCAAGAGGCTGAACGCTTGGAAAAGGCTTTCAGAAGTTACCATCGGAGAGTCATTAAAAACTCTGCCAAAAGCCCACTAGCAGCAAAGAGCCCACCATCTCTGCACTTGCTGGAAGCCTTCAAAAACATTACTTCGAGTTCCCCGGAAAGACATATCTTTGGAGAGGACAGAGTTGTCTGTGAGCAGCCTCAAGTGGGCACACTTAAAGAAGAAAGGAATGACGTCTTGGAAGCACTGACAGGCAGTGCAGCCTCGAGGCTCCACGGGGGCACTTCCTCCAGACGCCTCTCTTCCACACCCCTTCCAAAAGCAAAAAGAAGCCTCGAAAGTGAAATGTATCTAGAAGGTCTGAGCAGATCACACGTTGTTTCCCCCAGTCCTTGTCCTGACAGAATGCCCCTACCATCACCCACTGAGTCTAGGCACAGCCTCTCCATCCCTCCCGTCTCCAGCCCTACGGAGCAGAAAGTGGGTCTTTATCAAAGACAAACTGAACTTCAGGACAAAAGTGAATTTTCAGATGTGGACAAGCTAGCTTTTAAGGATAATGAGGAATTTGAATCATCTTTTGAATCTGTAGGGAACGGGCCAAGGCAGTTGGAAATGGATGGGCTCTCTCCTGCCGGGGATATGCCTCATGTGGATGCTGCTGCAGCTGCTGTGCCNNNNNNNNNCCTCTCATATCAGCACCCAAGTGTAGATCAGAAACAAATTGAAGAACAAAAGGAAGAAGAAAAAATACGGGAACAGCAAGTGAAAGAACGAAGGCAGAGAGAAGAAAGAAGGCAGAGTAATCTACAAGAAGTTTTAGAAAGGGAACGAAGAGAACTAGAAAAACTGTATCAGGAAAGGAGGATGATTGAAGAATCACTGAAGATTGAAATGGAAAATGAATTAGAAATGGAAAATGAATTAGAAATGAGTAATCAAGAAATGAAAGACAAATCTGCTCACAGTGAAAATCCTTTAGAGAAATACATGAAAATCATCCAGCAGGAGCAAGACCAGCAGTCAGCAGATAAGAGCTCAAAAAAGATGGTCCAAGAAGGCTCCCTAGTGGACACGCTGCAATCTAGTGACAAAGTTGAAAGTTTAACAGGCTTTTCTCATGAAGAACCAGATGACTCTTGG
Mandrillus_leucophaeus  ATGATGGCTCAGAACAACATGCTCCCCGTGGCTGATGTGTTGAGTCAAGATGAACTGCGCAAAAAGCTATACCAGACGTTTAAGGATCGGGGTATACTGGACACACTCAAGACACAACTTCGAAACCAGCTAATTCATGAGTTGATGCACCCTGTATTGAGTGGAGAACTGCAACCTCGGTCCATTTCAGTAGAAGGGAGCTCCCTCTTAATAGGCGCCTCTAACTCTCTAGTGGCAGATCACTTACAAAGATGTGGCTATGAATATTCACTTTCTGTTTTCTTTCCAGAAAGTGGTTTGGCAAAAGAAAAGGTATTTACTATGCAGGATCTATTACAACTCATTAAAATCAACCCTACTTCCAGTCTCTACAAATCACTGGTTTCAGGATCTGATAAAGAAAATCAAAAAGGTTTTCTTATGCATTTTTTAAAAGAATTGGCAGAATATCATCAAGCTAAAGAAAGTTGCAATATGGAAACTCAGACAAGTTCGACACTNNNTAGCAGAGATTCTCTGGCTGAGAAGCTTCAGCTTATTGATGATCAGTTTGCAGATGCTTACCCTCAGCGTATCAAGTTCGAATCTTTAGAAATAAAGCTAAATGAATATAAGAGAGAAATAGAAGAGCAACTTCGGGCAGAAATGTGTCAAAAGTTGAAGTTTTTTAAAGATACCGAGATAGCAAAAATTAAAATGGAAGCGAAAAAAAAGTATGAGAAGGAATTAGCCATGTTCCAGAATGATTTTGAGAAAGCCTGTCAAGCAAAATCTGAAGCCCTCGTTCTTCGGGAAAAGAGTACCCTTGAAAGAATTCAAAAGCACCAAGAGATTGAAACAAAAGAAATTTATGCTCAAAGGCAGCTTTTACTAAAAGATATGGATTTGCTAAGAGGAAGAGAAGCAGAGCTGAAGCAAAGAGTTGAAGCTTTTGAATTGAACCAGAAGCTCCAGGAAGAAAAACATAAAAGCATAACTGAGGCACTTAGGAGACGGGAGCAGAATATAAAGAATTTTGAGGAGACCTATGACCGAAAGCTCAAGAATGAACTTCTAAAGTATCAACTTGAACTGAAGGATGACTACATCATTAGAACTAATCGACTGATTGAAGATGAAAGGAAGAATAAAGAAAAAGCTGTTCATTTGCAAGAGGAGCTCACAGCTATTAATTCAAAAAAGGAGGAACTCAATCAATCTGTAAATCGTGTGAAAGAACTTGAGCTTGAATTAGAGTCTGTCAAAGCACAGTCTTTGGCAATAACAAAACAAAACCATATGCTGAATGAAAAGGTTAAAGAGATGAGTGATTATTCACTACTAAAAGAAGAGAAACTGGAGCTTCTGGCACAAAATAAATTACTTAAACAACAACTGGAAGAGAGTAGAAATGAAAACTTGCATCTCCTAAACCGCCTAGCTCAGCCAGCTCCTGAACTTGCAGTCTTTCAGAAAGAACTACGGAAAGCTGAAAAGGCTATAGTGGTTGAGCATGAGGAGTTCGAAAGCCGCAGGCAAGCTCTGCATAAACAACTGCAAGATGAAATTGAGCATTCTGCACAGCTGAAGGCCCAGATTCTGGGTTACAAAGCTTCTGTAAAGAGGTTAACTACTCAGGTTGCCGATTTAAAATTGCAACTGAAACAAACTCAGACAGCCCTAGAGAATGAAGTGTACTGCAATCCAAAGCAGTCTGTGATCGATCGTTCTGTCAATGGATTAATAAATGGCAACATGGTGCCTCTCAATGATGAGATAAGTGGGGATTTCTTGAACAGTCCTTTTAAACATGAAAAAGTTCTAGCACGTATGGTTGCATCAAGGATCACAAATTATCCAAATGCATGGGTGGAGGGTAGTTCCCCTGATTCTGACCTTGAGTTTGTAGCCAATACTAAGGCAAGGGTCAAAGAGCTTCAGCAAGAGGCTGAACGCTTGGAAAAGGCTTTCAGAAGTTACCATCGGAGAGTCATTAAAAACTCTGCCAAAAGCCCACTAGCAGCAAAGAGCCCACCATCTCTGCACTTGCTGGAAGCCTTCAAAAACATTACTTCGAGTTCCCCGGAAAGACATATCTTTGGAGAGGACAGAGTTGTCTGTGAGCAGCCTCAAGTGGGCACACTTAAAGAAGAAAGGAATGACGTCTTGGAAGCACTGACAGGCAGTGCAGCCTCGAGGCTCCACGGGGGCACTTCCTCCAGACGCCTCTCTTCCACACCCCTTCCAAAAGCAAAAAGAAGCCTCGAAAGTGAAATGTATCTAGAAGGTCTGAGCAGATCACACGTTGTTTCCCCCAGTCCTTGTCCTGACAGAATGCCCCTACCATCACCCACTGAGTCTAGGCACAGCCTCTCCATCCCTCCCGTCTCCAGCCCTACGGAGCAGAAAGTGGGCCTTTATCAAAGACAAACTGAACTTCAGGACAAAAGTGAATTTTCAGATGTGGACAAGCTAGCTTTTAAGGATAATGAGGAATTTGAATCATCTTTTGAATCTGCAGGGAACGGGCCAAGGCAGTTGGAAATGGATGGGCTCTTTCCTGCTGGGGATATGCCTCATGTGGATGCTGCTGCAGCTGCTGTGCCNNNNNNNNNCCTCTCATATCAGCACCCAAGTGTAGATCAGAAACAAATTGAAGAACAAAAGGAAGAAGAAAAAATACGGGAACAGCAAGTGAAAGAACGAAGGCAGAGAGAAGAAAGAAGGCAGAGTAATCTACAAGAAGTTTTAGAAAGGGAACGAAGAGAACTAGAAAAACTGTATCAGGAAAGGAGGATGATTGAAGAATCACTGAAGATTGAAATAGAAAATGAATTAGAAATGGAAAATGAATTAGAAATGAGTAATCAAGAAATGAAAGACAAATCTGCTCACAGTGAAAACCCTTTAGAGAAATACATGAAAATCATCCAGCAGGAGCAAGACCAGCAGTCAGCAGATAAGAGCTCAAAAAAGATGGTCCAAGAAGGCTCCCTAGTGGACACGCTGCAATCTAGTGACAAAGTTGAAAGTTTAACAGGCTTTTCTCATGAAGAACCAGATGACTCTTGG
Papio_anubis  ATGATGGCTCAGTCCAACATGCTCCCCGTGGCTGATGTGTTGAGTCAAGATGAACTGCGCAAAAAGCTATACCAGACGTTTAAGGATCGGGGTATACTGGACACACTCAAGACACAACTTCGAAACCAGCTAATTCATGAGTTGATGCACCCTGTATTGAGTGGAGAACTGCAACCTCGGTCCATTTCAGTAGAAGGGAGCTCCCTCTTAATAGGCGCCTCTAACTCTTTAGTGGCAGATCACTTACAAAGATGTGGCTATGAATATTCACTTTCTGTTTTCTTTCCAGAAAGTGGTTTGGCAAAAGAAAAGGTATTTACTATGCAGGATCTATTACAACTCATTAAAATCAACCCTACTTCCAGTCTCTACAAATCACTGGTTTCAGGATCTGATAAAGAAAATCAAAAAGGTTTTCTTATGCATTTTTTAAAAGAATTGGCAGAATATCATCAAGCTAAAGAAAGTTGCAATATGGAAACTCAGACAAGTTCGACACTNNNTAGCAGAGATTCTCTGGCTGAGAAGCTTCAGCTTATTGATGATCAGTTTGCAGATGCTTACCCTCAGCGTGTCAAGTTCGAATCTTTAGAAATAAAGCTAAATGAATATAAGAGAGAAATAGAAGAGCAACTTCGGGCAGAAATGTGTCAAAAGTTGAAGTTTTTTAAAGATACCGAGATAGCAAAAATTAAAATGGAAGCGAAAAAAAAGTATGAGAAGGAATTAGCCATGTTCCAGAATGATTTTGAGAAAGCCTGTCAAGCAAAATCTGAAGCCCTCGTTCTTCGGGAAAAGAGTACCCTTGAAAGAATTCAAAAGCACCAAGAGATTGAAACAAAAGAAATTTATGCTCAAAGGCAGCTTTTACTAAAAGATATGGATTTGCTAAGAGGAAGAGAAGCAGAGCTGAAGCAAAGAGTTGAAGCTTTTGAATTGAACCAGAAGCTCCAGGAAGAAAAACATAAAAGCATAACTGAGGCACTTAGGAGACGGGAGCAGAATATAAAGAATTTTGAGGAGACCTATGACCGAAAGCTCAAGAATGAACTTCTAAAGTATCAACTTGAACTGAAGGATGACTACATCATTAGAACTAATCGACTGATTGAAGATGAAAGGAAGAATAAAGAAAAAGCTGTTCATTTGCAAGAGGAGCTCACAGCTATTAATTCAAAAAAGGAGGAACTCAATCAATCTGTAAATCGTGTGAAAGAACTTGAGCTTGAATTAGAGTCTGTCAAAGCACAGTCTTTGGCAATAACAAAACAAAACCATATGCTGAATGAAAAGGTTAAAGAGATGAGTGATTATTCACGACTAAAAGAAGAGAAACTGGAGCTTCTGGCACAAAATAAATTACTTAAACAACAACTAGAAGAGAGTAGAAATGAAAACTTGCGTCTCCTAAACCGCCTAGCTCAGCCAGCTCCTGAACTTGCAGTCTTTCAGAAAGAACTACGGAAAGCTGAAAAGGCTATAGTGGTTGAGCATGAGGAGTTCGAAAGCCGCAGGCAAGCTCTGCATAAACAACTGCAAGATGAAATTGAGCATTCTGCACAGCTGAAGGCCCAGATTCTGGGTTACAAAGCTTCTGTAAAGAGGTTAACTACTCAGGTTGCCGATTTAAAATTGCAACTGAAACAAACTCAGACAGCCCTAGAGAATGAAGTGTACTGCAATCCAAAGCAGTCTGTGATCGATCGTTCTGTCAATGGATTAATAAATGGCAACATGGTGCCTCTCAGTGATGAGATAAGTGGGGATTTCTTGAATAGTCCTTTTAAACATGAAAAAGTTCTAGCACGTATGGTTGCATCAAGGATCACAAATTGTCCAAATGCATGGGTGGAGGGTAGTTCCCCTGATTCTGACCTTGAGTTTGTAGCCAATACTAAGGCAAGGGTCAAAGAGCTTCAGCAAGAGGCTGAACGCTTGGAAAAGGCTTTCAGAAGTTACCATCGGAGAGTCATTAAAAACTCTGCCAAAAGCCCACTAGCAGCAAAGAGCCCACCATCTCTGCACTTGCTGGAAGCCTTCAAAAACATTACTTCGAGTTCCCCGGAAAGACATATCTTTGGAGAGGACAGAGTTGTCTGTGAGCAGCCTCAAGTGGGCACACTTAAAGAAGAAAGGAATGACGTCTTGGAAGCACTGACAGGCAGTGCAGCCTCGAGGCTCCACGGGGGCACTTCCTCCAGACGCCTCTCTTCCACACCCCTTCCAAAAGCAAAAAGAAGCCTCGAAAGTGAAATGTATCTAGAAGGTCTGAGCAGATCACACGTTGTTTCTCCCAGTCCTTGTCCTGACAGAATGCCCCTACCATCACCCACTGAGTCTAGGCACAGCCTCTCCATCCCTCCCGTCTCCAGCCCTACGGAGCAGAAAGTGGGTCTTTATCAAAGACAAACTGAACTTCAGGACAAAAGTGAATTTTCAGATGTGGACAAGCTAGCTTTTAAGGATAATGAGGAATTTGAATCATCTTTTGAATCTGCAGGGAACGGGCCAAGGCAGTTGGAAATGGATGGGCTCTCTCCTGCCGGGGATATGCCTCATGTGGATGCTGCTGCAGCTGCTGTGCCNNNNNNNNNCCTCTCATATCAGCACCCAAGTGTAGATCAGAAACAAATTGAAGAACAAAAGGAAGAAGAAAAAATACGGGAACAGCAAGTGAAAGAACGAAGGCAGAGAGAAGAAAGAAGGCAGAGTAATCTACAAGAAGTTTTAGAAAGGGAACGAAGAGAACTAGAAAAACTGTATCAGGAAAGGAGGATGATTGAAGAATCACTGAAGATTGAAATAGAAAATGAATTAGAAATGGAAAATGAATTAGAAATGAGTAATCAAGAAATGAAAGACAAATCTGCTCACAGTGAAAACCCTTTAGAGAAATACATGAAAATCATCCAGCAGGAGCAAGACCAGCAGTCAGCAGATAAGAGCTCAAAAAAGATGGTCCAAGAAGGCTCCCTAGTGGACACGCTGCAATCTAGTGACAAAGTTGAAAGTTTAACAGGCTTTTCTCATGAAGAACCAGATGACTCTTGG
Colobus_angolensis  ATGATGGCTCAGTCCAACATGCTCCCCGTGGCTGATGTGTTGAGTCAAGATGAACTGCGCAAAAAGCTATACCAGACGTTTAAGGATCGGGGTATACTGGACACACTCAAGACACAACTTCGAAACCAGCTAATTCATGAGTTGATGCACCCTGTATTGAGTGGAGAACTGCAGCCTCGGTCCATTTCAGTAGAAGGGAGCTCTCTCTTAATAGGCGCCTCTAACTCTTTAGTGGCAGATCACTTACAAAGATGTGGCTATGAATATTCATTTTCTGTTTTCTTTCCAGAAAGTGGTTTGGCAAAAGAAAAGGTATTTACTATGCAGGATCTATTACAACTCATTAAAATCAACCCTACTTCCAGTCTCTACAAATCACTGGTTTCAGGATCTGATAAAGAAAATCAAAAAGGTTTTCTTATGCATTTTTTAAAAGAATTGGCAGAATATCATCAAGCTAAAGAAAGTTGTAATATGGAAACTCAGACAAGTTCGACATTNNNTAGCAGAGATTCTCTGGCTGAGAAGCTTCAGCTTATTGATGATCAGTTTGCAGATGCTTACCCTCAGCGTATCAAGTTCGAATCTTTAGAAATAAAGCTAAATGAATATAAGAGAGAAATAGAAGAGCAACTTCGGGCAGAAATGTGTCAAAAGTTGAAGTTTTTTAAAGATACCGAGATAGCAAAAATTAAAATGGAAGCGAAAAGAAAGTATGAGAAGGAATTAGCCATGTTCCAGAATGATTTTGAGAAAGCTTGTCAAGCAAAATCTGAAGCCCTTGTTCTTCGGGAAAAGAGTACCCTTGAAAGAATTCAAAAGCACCAAGAGATTGAAACAAAAGAAATTTATGCTCAAAGGCAACTTTTACTAAAAGATATGGATTTGCTAAGAGGAAGAGAAGCAGAGCTAAAGCAAAGAGTTGAAGCTTTTGAATTGAACCAGAAGCTCCAGGAGGAAAAACATAAAAGCATAACTGAGGCACTTAGGAGACGGGAGCAGAATATAAAGAATTTTGAGGAGACCTATGACCGAAAGCTCAAGAATGAACTTCTAAAGTATCAACTTGAACTGAAGGATGACTACATCATTAGAACTAATCGACTGATTGAAGATGAAAGGAAGAATAAAGAAAAAGCTGTTCATTTGCAAGAGGAGCTCACAGCTATTAATTCAAAAAAGGAGGAACTCAATCAATCTGTAAATCGTGTGAAAGAACTTGAGCTTGAATTAGAGTCTGTCAAAGTGCAGTCTTTGGCAATAACAAAACAAAACCATATGCTGAATGAAAAGGTTAAAGAGATGAGTGATTATTCACTACTAAAAGAAGAGAAACTGGAGCTTCTGGCACAAAATAAATTACTTAAACAACAACTGGAAGAGAGTAGAAATGAAAACTTGCATCTCCTAAACCGCCTAGCTCAGCCGGCTCCTGAACTTGCAGTCTTTCAGAAGGAACTACGGAAAGCCGAAAAGGCTATAGTGGTTGAGCATGAGGAGTTCGAAAGCCGCAGGCAAGCTCTGCACAAACAACTGCAAGATGAAATTGAACATTCTGCACAGCTGAAGGCCCAGATTCTGGGTTACAAAGCTTCTGTAAAGAGGTTAACTACTCAGGTTGCCGATTTAAAATTGCAACTGAAACAAACTCAGACAGCCCTAGAGAATGAAGTGTACTGCAATCCAAAGCAGTCTGTGATCGATCGTTCTGTCAATGGATTAATAAATGGCAACATGGTGCCTCACAATGATGAGATAAGTGGGGATTTTTTGAACAGTCCTTTTAAACAGGAAAAAGTTCTAGCACATATGGTTGCATCAAGGATCACAAATTATCCAAATGCATGGGTGGAGGGTAGTTCCCCTGATTCTGACCTTGAGTTTGTAGCCAGTACTAAGGCAAGGGTCAAAGAGCTTCAGCAAGAGGCTGAACGCTTGGAAAAGGCTTTCAGAAGTTACCATCGGAAAGTCGTTAAAAACTCTGCCAAAAGCCCACTAGCAGCAAAGAGCCCACCATCTCTGCACTTGCTGGAAGCCTTCAAAAACATTACTTCGAGTTCCCCGGAAAGACATATCTTTGGAGAGGACAGAGTTGTCTCTGAGCAGCCTCAAGTGGGCACACTTAAAGAAGAAAGGAATGACGTCTTGGAAGCACTGACAGGCAGTGCTGCCTCGAGGCTCCACGGGGGCACTTCCTCCAGACGCCTCTCTTCCACACCCCTTCCAAAAGCAAAAAGAAGCCTCGAAAGTGAAATGTATCTAGAAGGTCTGAGCAGATCACACGTTGTTTCCCCCAGTCCTTGTCCTGACAGAATGCCCCTACCATCACCCACTGAGTCTAGGCACAGCCTCTCCATCCCTCCCGTCTCCAGCCCTACAGAGCAGAAAGTGGGTCTTTATCGAAGACAAACTGAACTTCAAGACAAAAGTGAATTTTCAGATGTGGACAAGCTAGCTTTTAAGGATAATGAGGAATTTGAATCATCTTTTGATTCTGCAGGGAACGTGCCAAGGCAGTTGGAAATGGATGGGCTCTCTCCTGCCGGGGATATGCCTTATGTGGATGCTGCTGCAGCTGCTGTGCCNNNNNNNNNCTTCTCATATCAGCACCCAAGTGTAGATCAGAAACAAATTGAAGAACAAAAGGAAGAAGAAAAAATACAGGAACAGCAAGTGAAAGAACGAAGGCAGAGAGAAGAAAGAAGGCAGAGTAATCTACAAGAAGTTTTAGAAAGGGAACGAAGAGAACTAGAAAAACTGTATCAGGAAAGGAGGATGATTGAAGAATCACTGAAGATTGAAATGGAAAATGAATTAGAAATGGAAAATGAATTAGAAATGAGTTATCAAGAAATCAAAGACAAATCTGCTCACAGTGAAAATCCTTTAGAGAAATACATGAAAATCATCCAGCAGGAGCAAAACCAGCAGTCGGCAGATAAGAGCTCAAAAAAGATGGTCCAAGAAGGCTCCCTAGTGGACACGCTGCAATCTAGTGACAAAGTTGAAAGTTTAACAGGCTTTTCTCATGAAGAACCAGATGACTCTTGG
Rhinopithecus_roxellana  ATGATGGCTCAGTCCAACATGCTCCCCGTGGCTGATGTGTTGAGTCAAGATGAACTGCGCAAAAAGCTATACCAGACGTTTAAGGATCGGGGTATACTGGACACACTCAAGACACAACTTCGAAACCAGCTAATTCATGAGTTGATGCACCCTGTATTGAGTGGAGAACTGCAACCTCGGTCCATTTCAGTAGAAGGGAGCTCTCTCTTAATAGGAGCCTCTAACTCTTTAGTGGCAGATCACTTACAAAGATGTGGCTATGAATATTCACTTTCTGTTTTCTTTCCAGAAAGTGGTTTGGCAAAAGAAAAGGTATTTACTATGCAGGATCTATTACAACTCATTAAAATCAACCCTACTTCCAGTCTCTACAAATCACTGGTTTCAGGATCTGATAAAGAAAATCAAAAAGGTTTTCTTATGCATTTTTTAAAAGAATTGGCAGAATATCATCAAGCTAAAGAAAGTTGTAATATGGAAACTCAGACAAGTTTGACATTNNNTAGCAGAGATTCTCTGGCTGAGAAGCTTCAGCTTATTGATGATCAGTTTGCAGATGCTTACCCTCAGCGTATCAAGTTCGAATCTTTAGAAATAAAGCTAAATGAATATAAGAGAGAAATAGAAGAGCAACTTCGGGCAGAAATGTGTCAAAAGTTGAAGTTTTTTAAAGATACCGAGATAGCAAAAATTAAAATGGAAGCGAAAAAACAGTATGAGAAGGAATTAGCCATGTTCCAGAATGATTTTGAGAAAGCTTGTCAAGCAAAATCTGAAGCCCTCGTTCTTCGGGAAAAGAGTACCCTTGAAAGAATTCAAAAGCACCAAGAGATTGAAACAAAAGAAATTTATGCTCAAAGGCAACTTTTACTAAAAGATATGGATTTGCTAAGAGGAAGAGAAGCAGAGCTGAAGCAAAGAGTTGAAGCTTTTGAATTGAACCAGAAGCTCCAGGAGGAAAAACATAAAAGCATAACTGAGGCACTTAGGAGACGGGAGCAGAATATAAAGAATTTTGAGGAGACCTATGACCGAAAGCTCAAGAATGAACTTCTAAAGTATCAACTTGAACTGAAGGATGACTACATCATTAGAACTAATCGACTGATTGAAGATGAAAGGAAGAATAAAGAAAAAGCTGTTCATTTGCAAGAGGAGCTCACAGCTATTAATTCAAAAAAGGAGGAACTCAATCAATCTGTAAATCGTGTGAAAGAACTTGAGCTTGAATTAGAGTCTGTCAAAGCGCAGTCTTTGGCAATAACAAAACAAAACCATATGCTGAATGAAAAGGTTAAAGAGATGAGTGATTATTCACTACTCAAAGAAGAGAAACTGGAGCTTCTGGCACAAAATAAATTACTTAAACAACAACTGGAAGAGAGTAGAAATGAAATCTTGCATCTCCTAAACCGCCTAGCTCAGCCGGCTCCTGAACTTGCAGTCTTTCAGAAAGAACTACGGAAAGCCGAAAAGGCTATAGTGGTTGAGCATGAGGAGTTCGAAAGCCGCAGGCAAGCTCTGCACAAACAACTGCAAGATGAAATTGAACATTCTGCACAGCTGAAGGCCCAGATTCTGGGTTACAAAGCTTCTGTAAAGAGGTTAACTACTCAGGTTGCCGATTTAAAATTGCAACTGAAACAAACTCAGACAGCCCTAGAGAATGAAGTGTACTGCAATCCAAAGCAGTCTGTGATCGATCGTTCTGTCAATGGATTAATAAATGGCAACATGGTGCCTCGCAATGATGAGATATGTGGGGATTTTTTGAACAGTCCTTTTAAACAGGAAAAAGTTATAGCACGTATGGTTGCATCAAGGATCACAAATTATCCAAATGCATGGGTGGAGGGTAGTTCCCCTGATTCTGACCTTGAGTTTGTAGCCAATACTAAGGCAAGGGTCAAAGAGCTTCAGCAAGAGGCTGAACGCTTGGAAAAGGCTTTCAGAAGTTACCATCGGAGAGTCATTAAAAACTCTGCCAAAAGCCCACTAGCAGCAAAGAGCCCACCATCTCTGCACTTGCTGGAAGCCTTCAAAAACATTACTTCGAGTTCCCCGGAAAGACATATCTTTGGAGAGGACAGAGTTGTCTCTGAGCAGCCTCAAGTGGGCACACTTAAAGAAGAAAGGAATGACGTCTTGGAAGTACTGACAAGCAGTGCTGCCTCGAGGCTCCACGGGGGCACTTCCTCCAGACGCCTCTCTTCCACACCCCTTCCAAAAGCAAAAAGAAGCCTCGAAAGTGAAATGTATCTAGAAGGTCTGAGCAGATCACACGTTGTTTCCCCCAGTCCTTGTCCTGACAGAATGCCCCTACTATCACCCACTGAGTCTAGGCACAGCCTCTCCATCCCTCCCGTCTCCAGCCCTACGGAGCAGAAAGTGGGTCGTTATCGAAGACAAACTGAACTTCAAGACAAAAGTGAATTTTCAGATGTGGACAAGCTAGCTTTTAAGGATAATGAGGAATTTGAATCATCTTTTGAATCTGCAGGGAACGTGCCAAGGCAGTTGGAAATGGATGGGCTCTCTCCTGCTGGGGACATGCCTTATGTGGATGCTGCTGCAGCTCCTGTGCCNNNNNNNNNCTTCTCATATCAGCACCCAAGTGTAGATCAGAAACAAATTGAAGAACAAAAGGAAGAAGAAAAAATACGGGAACAGCAAGTGAAAGAACGAAGGCAGAGAGAAGAAAGAAGGCAGAGTAATCTACAAGAAGTTTTAGAAAGGGAACGAAGACAACTAGAAAAACTGTATCAGGAAAGGAGGATGATTGAAGAATCACTGAAGATTGAAATGGAAAATGAATTAGAAATGGAAAATGAATTAGAAATGAGTAATCAAGAAATGAAAGACAAATCTGCTCACAGTGAAAATCCTTTAGAGAAATACATGAAAATCATCCAGCAGGAGCAAGACCAGCAGTCGGCAGATAAGAGCTCAAAAAAGATGGTCCAAGAAGGCTCCCTAGTGGACACGCTGCAATCTAGTGACAAAGTTGAAAGTTTAACAGGCTTTTCTCATGAAGAACCAGATGACTCTTGG
Otolemur_garnettii  ACAATGGCTCAGTCCACCCTGGACTTGAATTGTGAGGTGTTGAGTCAAGATGACCTTCGCAAAAAGCTGTACCAGACGTTTAAGGATCGGGGTATACTGGACACCCTCAAGACACAACTCAGAAACCACCTAATTCATGAGCTGATTCACCCTGCATTGGGGGGAGAACTGCAACCTCGGTCCAATTCAGTAGAAGAGTGCTCTCTCTTAGCAGGCGCCTCTAACTCTCTAGTGGCAAATCACCTACAAAGATGTGGCTATGAATATTCCCTTTCTGTTTTTGTTCCAGAAAGTGGTTTGGAAAAAGAAAAGGTATTTACTATGCAGGATCTACTACAACTCATTAACATCAACCCTGCCTCCAGTCTCTACAGATCACTGATTTCTGGATTTGATAAAGAAAACCAAAAAGGTTTTCTTATGCAGTTTTTAAAAGAGTTGGCAGAATATCATGAGGCAAAGGAGAGTTGTGATACAGAAACTCAGACAAGTAGTACATTTCTTGGCATAGATTCTCTTGCTGAGAAGCTTCAGCTTATTGATGAACAGTTTGCAGGTGTTTACCCTCAGCGTGCCAAGTTAGAGTGTCTAGAAATAAAGTTAAATGATTATAAGAGAGAAATAGAAGAGCAACTTCAGGAAGAAATGTGTCAAAAGTTGAAGTATTTTAAAGACACCGAAATAGCAAGAATTAAAATGGAAGAGAAAAGAAAGTATGACAAGGAATTAGCTGAGTTCCAGAATGAATGTGAGAAAGCTTATCAGGAAAAATCTGAAGCCCTCATTTCTCGGGAAAAGAATACCTTTGAGAGAATTCAAAAGCACCAGGACCAGATAACAAAAGAAATTTATGCTCAAAGGCAGCTTCTATTGAAAGATATGGATTTACTAAGAGGCAGAGAAGCAGAACTGAAGCAAAGAGTTGAAGCTTTTGAATTGACCCAGAAGCTCCAAGAAGAGAAAAATAAAAGCATAACTGAAGCACTTAAGAAACGGGAACAGGATTTAAAGAATATTGAGGAGACCTATGACCAAAAGCTCAAGAATGAAATTCTAAAGTATCAACTAGAACTAAAAGATGACTATATCACCAGAACTAATAAACTGATGGAAGATGAAAGGAAGAATAAAGAAAGAGCTGTTCATTTGCAAGAGGAGCTTATAGCTGTTAATTCAAAAAAGGAAGAACTTAATCAATCAATAAATCACATGAAAGAACTTGAGCTTGAGTTAGAGTCTGTTAAAGCCCAGTCTTTGGCAATGACAAAACAAAACCACAGGCTGAATGAAAAACTTAAAGAGATGAGTGATTATTCACTGCTAAAAGAAGAGAAACTGGAGCTTCAGGCACAAAATAAGCTACTTAAACAACAATTGGAAGAGAGTAGAAATGAAAACTTGTGTCTCCGAAACTGTATAGCTCAGCCAGCTCCTGAGCTTATGGCTTTTCAGAAAGAATTAAAGAAGCCAGAAAATGCTACAGCATCTGAGCACAAGGAGTTTGAAAACCGCAGGGAAGCTCTAGAAAAACAGCTGCAGAATGAAGTTGAACATTCTGCGCAGCTAAAGGCTCAACTGTTAGATTATGATACTTGTATGAAGAGGTTAACTACTCAGGTTGCTGATTTAAAATTGCAATTGAAGCAAACTCAAACAGCCCTAGAGCATGAAGTATACCGCAATCCAAAGCAGTCTCTGATTGATCGTTCCATCAGTGGGTTTGTAAGTGGCAAGATGGTGCCTCATGATGGTGATATAAGTGGCGATTTCGTGAATAATCCTCTTGATCAGGAAAAAGTTATATCAGATATAGTTGTACCAAAGATCACAAAGTATCTAAATGCAGGGGCGGAGGGTAATTCTCCTGATTCTGACCTTGAGTTTGTAGCCAACACTAAGGCAAGAGTCAAAGAGCTGGAGCAAGAGGCCGAACGCTTGGAAAAGGCATTCAGAAATTACCATCAGAGAGTCATTCAGACCCCTTCCAAAAGCCCACTCCCACCAAAGAGCCCACCATCTCCACACTTGCTGGAAGCTCTCAAAAACGTTACTTCCAGTTCTCCAGAAAGAGATATTTTTGCAGAGGACAGAATTATCTCTGATCAGCCTCAGGTGGGCATGTTTAAAGAGGAAAAGAGGGATACCTCAGGAGTGATGACTAGCAGCTCAGTCTCCCGGCTACGCAGGGGCACTCCCTCCAGACGCCTCTCTTCCACGCCTCTTCCAAAAGCAAAAAGAAGCCTTGAAAGTGAAATGCATCTGGAAGGTTTGGACAGATCACAGGTTGTTTCCCCCAGGCCTTGTCCTGACAGAATATCCCTAATGTCACCTGCCCAGTCAAAGAACAGCCTCTCTAACCTTCCCTTCCACACCCCTCCTGAGCAGAAGGCAGGTCTTTATCACAGAGAAGCTGAACTTCAAGGCAAAAACGTATCTTCAAATATGGACAAACTAGCTTTTAATGAGCATGAGGAATTTGGATCATCTTTTGAATATGCAGGAAATGTGCCAAGACAATTTGAAGTGGATGGGTTCCACCCTGCTGGTGATATGCTTCATGTGGATGCTGTGGCAGCTGCTAGGCCCACTGGACCCACCTCGTATCATTGCCCAAGTGTAGATCCACAACAAATGGATGNNNAAAATGAAAAAGACAAAATATGGGAACAGCAAATGAAAGAACGAAGGCAGAGAGAAGAAAGAAGGCACAGTGACCGACATGAAGTTTTAGAAAGGGAACGAAGAGAACTGGAAAAACTGGATCAAGAAAGGAGGATGATTGAAGAATCATTGAAGATTNNNNNNNNNNNNNNNNNNGAAATGGGAAGAGAAATAGAAATGAGTGATCAAGAAACAAAGGACAAATCTCCCCAGAAGGAAAACCCCTTAGAAAAATACATGAAAGTCATCCAGCACGGGCAAGACCAGGCGGTGGCAGATGAGGGCTCAAAACATAAGGTCAGAGAAGTTTCTCTAGTGGACACGCTGCCACCTAGTGACAAAGATGAAAGTTTCACAGGCTTTTCTCCTGAAGACCTAGAGGACTCTTGG
Tarsius_syrichta  ATGACGGCTCAGTCCACCATGCTCCCCAAGGCTGATGTGTTGAGTCAAGATGAACTACGCAAAAAGCTATACCAGACGTTTAAGGATCGGGGCATACTGGACACACTCAAGACTCAACTTCGAAACCAGCTAATTCATGAGTTGATGCACCCTGTATTGAGTGGAGAACTGAAACCTCAGTCCATTTCAGTGGAAGGGAGCACCCTTTTAATAAATGCCTCTAACTCTTTAGTGGCAGATCACTTACAAAGATGTGGCTATGAATATTCACTTTCTGTTTTCTTTCCGGAAAGTGGTTTGGCAAAAGAAAAGGTATTTACTATGCAGGATCTATTACAACTCATTAAAATCAACCCTGCCTCTAGTCTCTACAAATCACTGATTTCAGAATTTGATAAAGAAAATAGAAAAGGTTTTCTTATGCATTTTTTAAAAGAATTGGCAGACTATCATCAAACTAAAGAGATTTGTGATACAGAAACTCAGACAAGTTCGACATTTCCTAGCAAATACTCCCTGGCTGAGAAGCTTCGGCTGATTGATGATCAGTTTGCAGATGCTTACCCTCAGCATCCCCAGTTACAGTCTTTAGAAATAAAGCTAAATGAATATAAGAGAGAAATAGAAGAGCAACTTCGTGCAGAAATGTGTCAAAAGTTGAAGTTTTTTAAAGAAACTGAAATAGCAAAAATGAAAATGGAGGAGAAAAGAAAATATGAGAAGGAATTAGCTGAGTTCCGGAATGATTTTGAAAAAGCTTGTCAAGCAAAATCTGAAGCTCTCATTTATCGGGAAAAGAATACTCTTGAGAGAATTCAAAAGCACCAGGAGATGGAAACAAAAGAGATTTATGCTCAAAGGCAGCTTCTCCTAAAAGATATGGATGTGCTAAGAGGCAGAGAAGCAGAGCTGAAGCAAAGAGTTGAAGCTTTTGAATTGACCCAGAGACTCCAAGAAGAAAAATATAGAAGCATGAATGAGACACTTAGGAGACGGGAGCAGAATATAAAGAGTATTGAGGAGACCTATGACCAAAAGCTCAAGAATGAACTTCTAAAGTATCAACTTGAACTAAAGGACGACTACATCACTAGAACTAATAGACTGATTGAAGATGAAAGGAAGAATAAAGAAAAAGCTATTCATTTGCAAGAGGAGCTCATAGCTATTAATTCAAAAAAGGAAGACCTCAGTCAGTCTCTAAATCGTGTGAAAGAACTTGAGCTTGAGTTAGAGTCTGTCAAAGCCCAGTCTTTGGCAATGACAAAACAAAACCACATGCTGAATGAAAAGGTTAAAGAGATGAGTGATTATTCACTACTAAAAGAAAAGAAACTGGAGCTTTTGTTACAGAATAAATTACTTAAACAACAACTGGAAGAGAGCAGAAATGAAAACTTGCATCTCCTAAACCGCATAGCCCAGCCAGCTCCTGAACTTGTGGTCTTTCAGAAAGAACTAAAGAAAGCAGAAGATGCCATAGCATTTGAGCATAAGGAGTTCGAAAGCCACCGGCAAGCTCTGCAAAAACAGCTACAAAATGAAGTTGAGCATTCTGCACAGCTGAAGGCCCAGATATTAGATTACGATGCTTCTGTAAAGAGGTTAACTCTTCAGGTTGCCGATTTAAAATTACAACTAAAGCAAACTCAGACAGCCCTAGAGAATGAAGTATACCGCAATCCAAAGCGGTCTCTGATCGACCATTCTGTCAGTGGATTAATAAGTGGCAAGATGGTGCCTCACAGTGGTAATATAAGCAAGGATTTCTTGAGCAATTCTCTTGAACAGGAAAAAGTTATGGCAACTATAGTTGCACCGAGAATCACAAGTTATCCAAGTGCAGGGGCAGAGAGTAGTTCCCCTGATTCTGACCTTGAGTTTGTAGCCGATACTAAGGCAAGAGTCAAAGAGCTTGAGCAAGAGGCCGAACGCTTGGAAAAGGCTTTCAGAAATTACCACCGGAGAGTCATTCAAAACCCCACCAAAAGTCAACAACCAGCAAAGAGCCCAGCATCTCAGCACTTGCTGGGATCTCTCAAAAACATCACTTCCAGTTTCCCAGAAAGACACATTTCTGCAGAGGATATAGTTGTCTCTGAGCAGCCTCAGGTGGGCACACTTAAAGAGGAAAAGAGCAATACCTCGGAAGCACTGACTGGCAGTTCAACCTCAAGGCTTCACAGGGGCACTTCCTCCAGACGCCTTTCCTCCACGCCCCTACCAGAAGCAAAAAGAAGCCTTGAAAGTGAAATGTATTTGGAAGGTTTGGGCAGATCACCTGTTTCTTCCCCTAGTCCTTATCCTGACAGAATGGCCCAGCCGGCACCTGCTGAGTCTAGGCACGGCGTCCCCAGTCCTCCTTTCTCCAGTCCTACCAAGGAGAAGGCCGGTCTTCCTCAGAGACAAATTGAACTTCAAGACAAAAGTGAATTTTCAAATCTGGACAAGCTAGCTTTTAAGGATAATGAGGAATTTGAGTCATCTTTGGAATATGCAGGGAACATGCCAAACCAGGTGGAAATGGACAGGCTCTATCCTGCTGGCGATATGCCCCATGTCGATGCTGCTATAGCTGCTATGCCTACCGGACACATCTCTTATCAACAGTCAAGTGTAGGTCAGAAACAAATTGAAGAACAAAAGGAAGAAGAAAAAGTATGGGAACAGCAAGTGAAAGAACGGAGGCAGAGAGAAGAAAGAAGGCAGAGTGACCTACAAGAAGCTTTAGAAAGAGAACGAAGAGAACTGGAAAAACAGGATCAAGAAAGGAGGATGATTGAAGAGTCATTGAAGGTTNNNNNNNNNNNNNNNNNNGAAATGGAAGAAGAATTAGAAATGAGTAATCGAGAAAGGAAAGACAAATCTGCTCACGGCGAAAATCCTTTAGAGAAATACATGAAACTCATCCGGCAGGGGCAAGACCAGAAGTCGTCAGAGAAGAGCTTAAAACATATGGTCAGAGAAGGCTCTCCAGTGGACACACTGCCATCTATTGACAGGGATGAAAGTTTCACAGGCTTTTCTCATGAAGAACCAGATGACTCTTGG
