# Supplementary material for: Equivocal evidence for a link between megalencephaly-related genes and primate brain size evolution
Source: Sci Rep. 2022 Jun 28;12:10902. doi: 10.1038/s41598-022-12953-4 (PMC9239989; doi:10.1038/s41598-022-12953-4)
Supplement: Supplementary file 14 — Supplementary Information 14. [file 41598_2022_12953_MOESM14_ESM.phy]

 23 2697
Gorilla_gorilla_gorilla  ATGACAGCTTGGACCATGGGCGCCCGCGGTCTGGACAAGCGAGGAAGTTTCTTTAAGCTCATTGACACAATTGCCTCGGAGATCGGAGAACTGAAACAGGAGATGGTGCGGACAGATGTCAACCTGGAAAATGGCCTGGAACCCGCTGAAACCCACAGCATGGTAAGACACAAGGATGGTGGCTATTCCGAGGAAGAGGACGTGAAGACCTGTGCCCGGGACTCAGGCTATGACAGCCTCTCCAACAGGCTCAGCATCTTGGACCGGCTCCTCCACACCCACCCCATATGGCTGCAGCTGAGTCTGAGTGAGGAGGAGGCAGCAGAGGTCCTGCAGGCCCAGCCTCCGGGGATCTTCCTGGTTCATAAATCTACCAAGATGCAGAAGAAAGTCCTCTCCCTCCGCCTGCCCTGTGAATTTGGGGCCCCACTCAAGGAATTTGCCATAAAGGAAAGCACATACACCTTTTCCCTGGAAGGCTCAGGAATCAGTTTTGCAGATTTATTCCGGCTCATTGCTTTCTACTGCATCAGCAGGGATGTTCTACCATTTACCTTGAAGTTGCCTTATGCCATTTCAACAGCCAAGTCGGAGGCTCAGCTTGAAGAACTGGCCCAGATGGGACTAAATTTCTGGAGCTCCCCAGCCGACAGCAAACCCCCGAACCCTCCACCTCCCCATAGGCCTCTCTCCTCNNNCGACGGTGTCTGTCCTGCCTCCCTGCGTCAGCTCTGCCTTATAAATGGAGTGCATTCTATCAAAACCAGGACGCCTTCAGAGCTGGAGTGCAGCCAGACCAACGGGGCCCTGTGCTTTATTAATCCCCTTTTCTTGAAAGTGCACAGCCAGGAGCTCAGTGGAGGCCTGAAACGGCCGAGCACAAGGACTCCCAACGCGAATGGCACGGAGCGGACTCGGTCCCCCCCACCCAGGCCCCCGCCACCCGCTATTAATAGTCTCCACACAAGCCCTCGGCTGGCCAGGACTGAAACCCAGACGAGCATGCCAGAAACAGTCAACCATAACAAACATGGGAACGTAGCTCTGCCTGGAACGAAACCAGCTCCCATCCCTCCACCCCGGCTGAAGAAGCAGGCTTCTTTTCTGGAAGCAGAGGGCGGCGCAAAGACCTTGAGCGGCGGCNNNCGGCCGGGCGCAGGCCCGGAGCNNNNNNTGGAGCTGGGCACAGCTGGCAGCCCAGGTGGGGCCCCGCCTGAGGCCGCCCCGGGGGATTGCACAAGGGCCCCGCCGCCCAGCTCTGAATCACGGCCCCCGTGCCATGGAGGCCGGCAGCGGCTGAGCGACATGAGCATTTCTACTTCCTCCTCCGACTCGCTGGAGTTCGACCGGAGCATGCCTCTGTTTGGCTACGAGGCGGACACCAACAGCAGCCTGGAGGACTACGAGGGGGAAAGTGACCAGGAGACCATGGCGCCCCCCATCAAGTCCAAAAAGAAAAGGAGCAGCTCCTTCGTGCTGCCCAAGCTCGTCAAGTCCCAGCTGCAGAAGGTGAGCGGAGTGTTCAGCTCCTTCATGACCCCGGAGAAGCGGATGGTCCGCAGGATCGCCGAGCTTTCCCGGGACAAATGCACCTACTTCGGGTGCTTAGTGCAGGACTACGTGAGCTTCCTGCAGGAGAACAAGGAGTGCCACGTGTCCAGCACCGACATGCTGCAGACCATCCGGCAGTTCATGACCCAGGTCAAGAACTATTTGTCTCAGAGCTCGGAGCTGGACCCCCCCATCGAGTCGCTGATCCCTGAAGACCAAATAGATGTGGTGCTGGAAAAAGCCATGCACAAGTGCATCTTGAAGCCCCTCAAGGGGCACGTGGAGGCCATGCTGAAGGACTTTCACATGGCCGATGGCTCATGGAAGCAACTCAAGGAGAACCTGCAGCTTGTGCGGCAGAGGAATCCGCAGGAGCTGGGGGTCTTCGCCCCGACCCCTGATTTTGTGGATGTGGAGAAAATCAAAGTCAAGTTCATGACCATGCAGAAGATGTATTCGCCGGAAAAGAAGGTCATGCTGCTGCTGCGGGTCTGCAAGCTCATTTACACGGTCATGGAGAACAACTCAGGGAGGATGTATGGCGCTGATGACTTCTTGCCAGTCCTGACCTATGTCATAGCCCAGTGTGACATGCTTGAATTGGACACTGAAATCGAGTACATGATGGAGCTCCTAGACCCATCGCTGTTACATGGAGAAGGAGGCTATTACTTGACAAGCGCATATGGAGCACTTTCTCTGATAAAGAATTTCCAAGAAGAACAAGCAGCGCGACTGCTTAGCTCAGAAACCAGAGACACCCTGAGGCAGTGGCACAAACGGAGAACCACCAACCGGACCATCCCCTCTGTGGACGACTTCCAGAATTACCTCCGAGTTGCATTTCAGGAGGTCAACAGTGGTTGCACAGGAAAGACCCTCCTTGTGAGACCTTACATCACCACTGAGGATGTGTGTCAGATCTGCGCTGAGAAGTTCAAGGTGGGGGACCCTGAGGAGTACAGCCTCTTTCTCTTCGTTGACGAGACATGGCAGCAGCTGGCAGAGGACACTTACCCTCAAAAAATCAAGGCGGAGCTGCACAGCCGACCACAGCCCCACATCTTCCACTTTGTCTACAAACGCATCAAAAACGATCCTTATGGCATCATTTTCCAGAACGGGGAAGAAGACCTCACCACCTCC
Microcebus_murinus  ATGTCAGCTTGGACCATGGGCGCCCGCAGTCTGGACAAGCGAGGAAGTTTCTTTAAGCTCATTGACACAATCGCCTCAGAGATCGGAGAACTGAAACAGGAGATGGTGCGGACAGATGTCAGCTTGGAAAATGGCCTGGAACCCGCTGAAACCCACAGCATGGTGAGACACGAGGATGGCAGCTATTCTGAGGATGAGGGCGTGAAGACCTGTCCCCGGGACTCTGGCTATGACAGCCTCTCCAACAGGCTCAGCGTCTTGGACCGGCTCCTCCACACCCACCCCATCTGGCTGCAGCTGGGCCTGAGCGAGGAGGAGGTGGCAGAGGTCCTGCAGTCCCAGCCTCCAGGGATCTTCCTGGTTCATAAATCCACCAAAATGCAGAAGAAAATCCTCTCCCTTCGCCTGCCCTGTGAATTTGGAACCCCACTCAAGGAATTTGCCATAAAGGAAAGCACATATACCTTTTCCCTGGAAGGCTCAGGAATCAGTTTTGCAGATTTATTCCGGCTCATTGCTTTCTACTGCATCAGCAGGGATGTTCTGCCGTTTACCTTGAAGTTGCCTTATGCCATTTCAACTGCCAAGACTGAGGCTAAGCTTGAAGAACTGGCCCAGCTGGGACTAAATTTTTGGAGCTCTCCAGCTGACAACAAGCCCCCAAACCCTCCAGCCCCCCACAGCCCTCTCTCGGACGGCGGCGGCGTCTGTCCTGCCTCCTCGCGTCAGCTCTGCCTTATAAATGGAGTGCATTCTATAAAAACCAGGACGCCTTCAGAGCTGGAGTGCAGCCAGACCAACGGAGCCCTGTGTTTTATTAATCCTCTTTTCTTGAAAGTGCACAGCCAGGACCTCAGCGGAGGCCCGAAACGGCCGAGCACAAGGACTCCCAACGCGAATGGCACCGAGAGGCCGCGGTCCCCCCCGCCCAGGCCCCCGCCGCCCGCTATTAATAGTCTCCACACAAGCCCTGGGCTGTCCGGGACCGAGACCCAGACGAGCATGCCAGAAACAGTCAACCATAACAAACACGGGAGCGTAGCTCTGCCTGGAAGCAGACCAACTCCCATCCCTCCGCCGCGGCTGAAGAAGCAGGCTTCTTTTCTGGAAGCGGAGGGCGGCGCAAAGACCTTGAGCGCCGGCGGGCGGCCCTGCGCGGCCCGGGAGCCCGGGGGGGAGCCGGGCGCAGCTGGCAGCCCAGGTGGAGCCCCGCCCGCGGGCGCCCCGGGGGATTGCACAAGCGCCCAGCCGCCCAGCGCTGAATCACGGCCCCCGTGCCATGGAGGCCGGCAGAGGCTGAGCGACATGAGCATTTCCACTTCCTCCTCCGACTCGCTGGAGTACGACCGGAGCATGCCTCTGTTTGGCTACGAGGCGGACACCAACAGCAGCCTGGAGGACTACGAAGGGGAGAGCGACCAGGAGACCATGGCGCCCCCCATCAAGTCCAAGAAGAAAAGGAACAGCTCCTTCGTGCTGCCCAAGCTCGTCAAGTCCCAGCTGCAGAAGGTGAGCGGCGTGTTCAGCTCCTTCATGACCCCGGAGAAGCGCATGGTCCGCAGGATCGCCGAGCTGTCCCGGGACAAATGCACCTACTTCGGGTGCCTGGTGCAGGACTACGTGAGCTTCCTGCAGGAGAACAAGGAGTGCCACGTGTCCAGCACGGACATGCTGCAGACCATCCGGCAGTTCATGACCCAGGTCAAGAACTATTTGTCTCAGAGCTCGGAGCTGGACCCCCCCATCGAGTCGCTGATCCCTGAAGATCAAATAGATGTGGTGCTGGAAAAAGCCATGCACAAGTGCATCTTGAAACCCCTGAAGGGGCACGTGGAGGCCATGCTGAAGGACTTCCACGTGGCCGACGGCTCGTGGAAACAACTCAAGGAGAACCTGCAGCTGGTGCGGCAGAGGAACCCACAGGAGCTGGGGGTTTTCGCCCCAACCCCTGATTGCATGGATGTGGAGAAAATCAAAGTCAAATTCATGACCATGCAGAAGATGTATTCCCCGGAGAAGAAAGTGATGCTGCTGCTTAGGGTGTGCAAGCTCATTTACACTGTCATGGAGAACAACTCAGGGAGGATGTATGGAGCTGATGACTTCTTGCCAGTCCTGACCTACGTCATAGCTCAGTGTGACATGCTTGAGTTGGACACCGAAATCGAGTACATGATGGAGCTCTTGGACCCATCCCTGCTACACGGAGAAGGAGGCTACTACTTGACAAGCGCCTACGGAGCACTTTCTCTGATAAAGAATTTCCAAGAAGAACAAGCAGCGAGACTGCTCAGCTCGGAGACCAGGGACACCCTGAGGCAGTGGCACAAGCGCAGGACCACCAACCGGACCATCCCCTCGGTGGACGACTTCCAGAATTACCTCCGAGTTGCATTCCAGGAGGTCAGCAGTGGCTGCACGGGGAAGACCCTTCTCGTGAGACCGTACGTCACCACCGAGGATGTGTGTCAGCTCTGTGCTGAGAAATTTAAGGTGAGGGACCCTGAGGAGTACAGCCTCTTTCTCTTTGTTGATGAAACGTGGCAGCAACTGGCAGAGGACACTTACCCTCAAAAGATCAAGGCTGAGCTGCACAGCCGACCGCAACCCCACATCTTCCACTTTGTCTACAAGCGCGTCAAGAATGATTCTTACGGTGTCATCTTCCAGAATGAGGACGAGGACCTCACCACCTCA
Otolemur_garnettii  ATGTCAGCTTGGACCATGGGTGCCCGCAGTCTGGACAAGCGAGGAAGTTTCTTTAAGCTCATTGACACAATCGCCTCAGAGATCGGAGAACTGAAACAGGAGATGGTGCGGACAGATGTCAGCTTGAAAAATGGCCTGGAACCCGTCGAAACCCACAGCATGGTCAGACACGAGGACAGCGGCTGTTCTGAGGAAGAGGACGTGAAGATCTGTCCCCGGGACTCTGGCTATGATAGCCTCTCCAACAGGCTCAGCGTCCTGGACCGGCTCCTGCACACCCACCCCATCTGGCTGCAGCTGGGTCTGAGCGAGGAGGAGGTGGCGGAGGTCCTGCAGCCCCAGCCTCCGGGGCTCTTCCTGGTTCATAAATCCACCAAAATGCAGAAGAAAGTCCTCTCCCTTCGCCTGCCCCAAGAATGTGGAACCTCACTCAAGGAATTTGCCATCAAGGAAAGTGCATACACCTTTTCCTTGGAAGGCTCAGGAATCAGTTTTGCGGATTTATTCCGGCTCATTGCTTTCTACTGCATCAGCAGGGATGTTCTGCCGTTTACCTTGAAGTTGCCTTATGCCATTTCAACAGCCAAGACTGAGGCTAAGCTTGAAGAACTGGCCCAGCTGGGACTAAATTTTTGGAGCTCCCCAGCTGACACCAAACCCCCAAACTCTCCAGCTCCCCACAGCCCTCTCTCCTCNNNGGACGGCGTCTGTCCTGCCTCCTTGCGTCAGCTCTGCCTTATAAATGGAGTGCATTCTATAAAAACCAGGACGCCTTCAGAGCTGGAGTGCAGCCAGACCAACGGGGCCCTGTGTTTTATTAATCCCCTTTTCTTGAAAGTGCACAGCCAGGACCTCAGTGGAGGCCTGAAACGGCCGAGCACAAGGACTCCCAACGCGAATGGCACCGAGCGGCCTCGGTCCCCCCCACCCAGGCCCCCGCCACCGGCTATTAATAGTCTGCACACAAGCCCTCGGCTGTCCGGGACAGAAACCCAGACGAGCGTGCCAGAAACAGTCAACCATAACAAACATGGGAACGTAGCTCTGCCTGGAACCAAACCAACTCCCATCCCTCCGCCCCGTCTGAAGAAGCAGGCTTCTTTTCTCGAGGCGGAAGGCGGCGCGAAGACCTTGACCGGCGGCNNNCGGCCGGGCGCGGGCCCGGAGCNNNNNNTGGAGCTGGGCGCAGCTGGCAGCGCAGGTGGAGCCCCGCCCGCCGCCGCCCCGGGCGATTGCACAAGGGCCCCGCCGCCCGGCGTTGAGTCCCGGCCCCCGCGCCATGGAGGCCGGCAGCGGCTGAGCGACCTGAGCATTTCCACTTCCTCCTCCGACTCGCTCGAGTACGACCGCAGCATGCCCCTGTTTGGCTATGAGGCGGACACCAACAGCAGCCTGGACGACTACGAAGGGGAGAGCGACCAGGAGACCATGGCGCCCCCGGTCAAGTCCAAAAAGAAGAGGAGCAGCTCCTTCGTGCTGCCCAAGCTCGTCAAGTCCCAGCTGCAGAAGGTGAGCGGCGTGTTCAGCTCCTTCATGACCCCGGAGAAGCGGATGGTCCGCAGGATCGCCGAACTGTCCCGGGACAAATGCACCTACTTCGGGTGCCTAGTGCAGGACTACGTGAGCTTCCTGCAGGAGAACAGGGACTGCCACGTGTCCAGCACCGACTTGCTGCAGACCATCCGGCAGTTCATGACCCAGGTCAAGAACTATTTATCCCAGAGCTCCGAGCTGGACCCTCCCATCGAGTCGCTGATCCCTGAAGACCAAATAGATGTGGTGCTGGAAAAAGCCATGCACAAGTGCATCTTGAAGCCCCTGAAGGGGCACGTGGAGGCCATGCTGAAGGACTTCCACGTGGCCGACGGCTCCTGGAAACAGCTCAAGGACAACCTGCAGCTCGTGCGGCAGAGGAACCCGCAGGAGCTGGGGGTTTTTGCCCCCACCCCTGATTTCGTGGATGTGGAGAAAATCAAAGTCAAATTCATGACCATGCAGAAAATGTATTCACCAGAAAAGAAAGTCATGCTGCTGCTGAGGGTCTGCAAGCTCATCTACACCGTCATGGAGAACAACTCAGGGAGGATGTACGGCGCCGATGACTTCCTGCCAGTGCTGACCTATGTCATAGCTCAGTGCGACATGCTGGAGCTGGACACTGAGGTTGAGTACATGATGGAGCTCCTGGACCCGTCCCTGCTACATGGGGAAGGAGGTTATTACTTGACGAGTGCCTACGGGGCACTTTCTCTGATAAAGAATTTCCAAGAAGAGCAAGCAGCGAGACTGCTCAGCTCCGAGACCAGAGACACCCTGCGGCAGTGGCACAAGCGGAGGACGGCCAACCGGACCATCCCTTCTGTGGATGACTTCCAGAATTACCTCCGAGTTGCGTTCCAGGAGGTCGGCAGTGGCTGCACGGGCAAGACCCTCCTCGTGAGGCCGTATGTCACCACCGAGGACGTGTGTCAGATCTGCGCCGAGAAGTTTAAGGTGCAGGACCCCGAGGAGTACAGCCTCTTTCTGTTTGTGGACGAAACGTGGCAGCAGCTAGCGGAGGACACTTACCCTCAAAAGATCAAGGCCGAGCTGCACAGCCGCCCCCAACCCCACATCTTCCACTTTGTCTATAAGCGTGTCAAGAGCGATTCTTACGGCGTCATTTTCCAGAACGAGGATGAGGACCTCACCACCTCA
Pongo_abelii  ATGTCAGCTTGGACCATGGGCGCCCGCGGTCTGGACAAGCGAGGAAGTTTCTTTAAGCTCATTGACACAATTGCCTCGGAGATCGGAGAACTGAAACAGGAGATGGTGCGGACAGATGTCAGCCTGGAAAATGGCCTGGAACCCGCTGAAACCCACAGCATGGTAAGACACAAGGTTGGTGGCTATTCCGAGGAAGAGGACGTGAAGACCTGTGCCCGGGACTCAGGCTATGACAGCCTCTCCAACAGGCTCAGCATCTTGGACCGGCTCCTCCACACCCACCCCATATGGCTGCAGTTGAGTCTGAGTGAGGAGGAGGCAGCAGAGGTCCTGCAGGCCCAGCCTCCAGGGATCTTCCTGGTTCATAAATCTACCAAAATGCAGAAGAAAGTCCTCTCCCTCCGCCTGCCCTGTGAATTTGGGGCCCCACTCAAGGAATTTGCCATAAAGGAAAGCACATACACCTTTTCCCTGGAAGGCTCAGGAATCAGTTTTGCAGATTTATTCCGGCTCATTGCTTTCTACTGCATCAGCAGGGATGTTCTGCCATTTACCTTGAAGTTGCCTTATGCCATTTCAACAGCCAAGTCGGAGGCTCAGCTTGAAGAACTGGCCCAGATGGGACTAAATTTCTGGAGCTCCCCAGCTGACAGCAAACCCCCGAACCCTCCACCTCCCCATAGGCCTCTCTCCTCNNNCGACGGTGTCTGTCCTGCCTCCCTGCGTCAGCTCTGCCTTATAAATGGAGTGCATTCTATCAAAACCAGGACGCCTTCAGAGCTGGAGTGCAGCCAGACCAACGGGGCCCTGTGCTTTATTAATCCCCTTTTCTTGAAAGTGCACAGCCAGGACCTCAGTGGAGGCCTGAAACGGCCGAGCACAAGGACTCCCAACGCGAATGGCACGGAGCGGACTCGGTCCCCCCCACCCAGGCCCCCGCCACCCGCTATTAATAGTCTCCACACAAGCCCTCGGCTGGCCAGGACTGAAACCCAGACGAGCATGCCAGAAACAGTCAACCATAACAAACATGGGAACGTAGCTCTGCCTGGAACGAAACCAACTCCCATCCCTCCACCCAGGCTGAAGAAGCAGGCTTCTTTTCTGGAAGCAGAGGGCGGCGCAAAGACCTTGAGCAGCGGCNNNCGGCCGGGCGCAGGCCCGGAGCNNNNNNTGGAGCTGGGCACAGCTGGCAGCCCAGGTGGGGCCCCGCCTGAGGCCACCCTGGGGGATTGCACAAGGGCCCCGCCGCCCAGCTCTGAATCACGGCCCCCGTGCCATGGAGGCCGGCAGCGGCTGAGCGACATGAGCATTTCTACTTCCTCCTCCGACTCGCTGGAGTTCGACCGGAGCATGCCTCTGTTTGGCTACGAAGCGGATACCAACAGCAGCCTGGAGGACTACGACGGGGAGAGTGACCAAGAGACCATGGCGCCCCCCATCAAGTCCAAAAAGAAAAGGAGCAGCTCCTTCGTGCTGCCCAAGCTCGTCAAGTCCCAGCTGCAGAAGGTGAGCGGGGTGTTCAGCTCCTTCATGACCCCGGAGAAGCGGATGGTCCGCAGGATCGCCGAGCTTTCTCGGGACAAATGCACCTACTTCGGGTGCTTAGTGCAGGACTATGTGAGCTTCCTGCAGGAGAACAAGGAGTGCCACGTGTCCAGCACCGACATGCTGCAGACCATCCGGCAGTTCATGACCCAGGTCAAGAACTATTTGTCTCAGAGCTCGGAGCTGGACCCCCCCATCGAGTCGCTGATCCCTGAAGACCAAATAGATGTGGTGCTGGAAAAAGCCATGCACAAGTGCATCTTGAAGCCCCTCAAGGGGCACGTGGAGGCCATGCTGAAGGACTTTCACATGGCCGACGGCTCATGGAAGCAACTCAAGGAGAACCTGCAGCTTGTGCGGCAGAGGAATCCACAGGAGCTGGGGGTCTTCGCCCCGACCCCTGATTTTGTGGATGTGGAGAAAATCAAAGTCAAGTTCATGACCATGCAGAAGATGTATTCGCCGGAAAAGAAGGTCATGCTGCTGTTGCGGGTCTGCAAGCTCATTTACACGGTCATGGAGAACAACTCAGGGAGGATGTATGGCGCTGATGACTTCTTGCCAGTCCTGACCTATGTCATAGCCCAGTGTGACATGCTTGAATTGGACACTGAAATCGAGTACATGATGGAGCTCCTAGACCCATCGCTGTTACATGGAGAAGGAGGCTATTACTTGACAAGCGCATATGGAGCACTTTCTTTGATAAAGAATTTCCAAGAAGAACAAGCAGCGCGACTGCTCAGCTCAGAAACCAGAGACACCCTGAGGCAGTGGCACAAACGGAGAACCACCAACCGGACCATTCCCTCTGTGGACGACTTCCAGAATTACCTCCGAGTTGCATTTCAGGAGGTCAACAGTGGTTGCACAGGAAAGACCCTCCTTGTGAGACCTTACATCACCACTGAGGATGTGTGTCAGATCTGCGCTGAGAAGTTCAAGGTGGGGGACCCTGAGGAGTACAGCCTCTTTCTCTTCGTTGACGAGACATGGCAGCAGCTGGCAGAGGACACTTACCCTCAAAAAATCAAGGCGGAGCTGCACAGCCGACCACAGCCCCACATCTTCCACTTTGTCTACAAACGCATCAAGAACGATCCTTATGGCGTCATTTTCCAGAACGGGGAAGAAGACCTCACCACCTCC
Homo_sapiens  ATGACAGCTTGGACCATGGGCGCCCGCGGTCTGGACAAGCGAGGAAGTTTCTTTAAGCTCATTGACACAATTGCCTCGGAGATCGGAGAACTGAAACAGGAGATGGTGCGGACAGATGTCAACCTGGAAAATGGCCTGGAACCCGCTGAAACCCACAGCATGGTAAGACACAAGGATGGTGGCTATTCCGAGGAAGAGGACGTGAAGACCTGTGCCCGGGACTCAGGCTATGACAGCCTCTCCAACAGGCTCAGCATCTTGGACCGGCTCCTCCACACCCACCCCATATGGCTGCAGCTGAGTCTGAGTGAGGAGGAGGCAGCAGAGGTCCTGCAGGCCCAGCCTCCGGGGATCTTCCTGGTTCATAAATCTACCAAGATGCAGAAGAAAGTCCTCTCCCTCCGCCTGCCCTGTGAATTTGGGGCCCCACTCAAGGAATTTGCCATAAAGGAAAGCACATACACCTTTTCCCTGGAAGGCTCAGGAATCAGTTTCGCAGATTTATTCCGGCTCATTGCTTTCTACTGCATCAGCAGGGATGTTCTACCATTTACCTTGAAGTTGCCTTATGCCATTTCAACAGCCAAGTCGGAGGCTCAGCTTGAAGAACTGGCCCAGATGGGACTAAATTTCTGGAGCTCCCCAGCTGACAGCAAACCCCCGAACCTTCCACCTCCCCATAGGCCTCTTTCCTCNNNCGACGGTGTCTGTCCTGCCTCCCTGCGTCAGCTCTGCCTTATAAATGGAGTGCATTCTATCAAAACCAGGACGCCTTCAGAGCTGGAGTGCAGCCAGACCAACGGGGCCCTGTGCTTTATTAATCCCCTTTTCTTGAAAGTGCACAGCCAGGACCTCAGTGGAGGCCTGAAACGGCCGAGCACAAGGACTCCCAACGCGAATGGCACGGAGCGGACTCGGTCCCCCCCACCCAGGCCCCCGCCACCCGCTATTAATAGTCTCCACACAAGCCCTCGGCTGGCCAGGACTGAAACCCAGACGAGCATGCCAGAAACAGTCAACCATAACAAACATGGGAACGTAGCTCTGCCTGGAACGAAACCAACTCCCATCCCTCCACCCCGGCTGAAGAAGCAGGCTTCTTTTCTGGAAGCAGAGGGCGGTGCAAAGACCTTGAGCGGCGGCNNNCGGCCGGGCGCAGGCCCGGAGCNNNNNNTGGAGCTGGGCACAGCTGGCAGCCCAGGTGGGGCCCCGCCTGAGGCCGCCCCGGGGGATTGCACAAGGGCCCCGCCGCCCAGCTCTGAATCACGGCCCCCGTGCCATGGAGGCCGGCAGCGGCTGAGCGACATGAGCATTTCTACTTCCTCCTCCGACTCGCTGGAGTTCGACCGGAGCATGCCTCTGTTTGGCTACGAGGCGGACACCAACAGCAGCCTGGAGGACTACGAGGGGGAAAGTGACCAAGAGACCATGGCGCCCCCCATCAAGTCCAAAAAGAAAAGGAGCAGCTCCTTCGTGCTGCCCAAGCTCGTCAAGTCCCAGCTGCAGAAGGTGAGCGGGGTGTTCAGCTCCTTCATGACCCCGGAGAAGCGGATGGTCCGCAGGATCGCCGAGCTTTCCCGGGACAAATGCACCTACTTCGGGTGCTTAGTGCAGGACTACGTGAGCTTCCTGCAGGAGAACAAGGAGTGCCACGTGTCCAGCACCGACATGCTGCAGACCATCCGGCAGTTCATGACCCAGGTCAAGAACTATTTGTCTCAGAGCTCGGAGCTGGACCCCCCCATCGAGTCGCTGATCCCTGAAGACCAAATAGATGTGGTGCTGGAAAAAGCCATGCACAAGTGCATCTTGAAGCCCCTCAAGGGGCACGTGGAGGCCATGCTGAAGGACTTTCACATGGCCGATGGCTCATGGAAGCAACTCAAGGAGAACCTGCAGCTTGTGCGGCAGAGGAATCCGCAGGAGCTGGGGGTCTTCGCCCCGACCCCTGATTTTGTGGATGTGGAGAAAATCAAAGTCAAGTTCATGACCATGCAGAAGATGTATTCGCCGGAAAAGAAGGTCATGCTGCTGCTGCGGGTCTGCAAGCTCATTTACACGGTCATGGAGAACAACTCAGGGAGGATGTATGGCGCTGATGACTTCTTGCCAGTCCTGACCTATGTCATAGCCCAGTGTGACATGCTTGAATTGGACACTGAAATCGAGTACATGATGGAGCTCCTAGACCCATCGCTGTTACATGGAGAAGGAGGCTATTACTTGACAAGCGCATATGGAGCACTTTCTCTGATAAAGAATTTCCAAGAAGAACAAGCAGCGCGACTGCTCAGCTCAGAAACCAGAGACACCCTGAGGCAGTGGCACAAACGGAGAACCACCAACCGGACCATCCCCTCTGTGGACGACTTCCAGAATTACCTCCGAGTTGCATTTCAGGAGGTCAACAGTGGTTGCACAGGAAAGACCCTCCTTGTGAGACCTTACATCACCACTGAGGATGTGTGTCAGATCTGCGCTGAGAAGTTCAAGGTGGGGGACCCTGAGGAGTACAGCCTCTTTCTCTTCGTTGACGAGACATGGCAGCAGCTGGCAGAGGACACTTACCCTCAAAAAATCAAGGCGGAGCTGCACAGCCGACCACAGCCCCACATCTTCCACTTTGTCTACAAACGCATCAAGAACGATCCTTATGGCATCATTTTCCAGAACGGGGAAGAAGACCTCACCACCTCC
Pan_paniscus  ATGACAGCTTGGACCATGGGCGCCCGCGGTCTGGACAAGCGAGGAAGTTTCTTTAAGCTCATTGACACAATTGCCTCGGAGATCGGAGAACTGAAACAGGAGATGGTGCGGACAGATGTCAACCTGGAAAATGGCCTGGAACCCGCTGAAACCCACAGCATGGTAAGACACAAGGATGGTGGCTATTCCGAGGAAGAGGACGTGAAGACCTGTGCCCGGGACTCAGGCTATGACAGCCTCTCCAACAGGCTCAGCATCTTGGACCGGCTCCTCCACACCCACCCCATATGGCTGCAGCTGAGTCTGAGTGAGGAGGAGGCAGCAGAGGTCCTGCAGGCCCAGCCTCCGGGGATCTTCCTGGTTCATAAATCTACCAAGATGCAGAAGAAAGTCCTCTCCCTCCGCCTGCCCTGTGAATTTGGGGCCCCACTCAAGGAATTTGCCATAAAGGAAAGCACATACACCTTTTCCCTGGAAGGCTCAGGAATCAGTTTCGCAGATTTATTCCGGCTCATTGCTTTCTACTGCATCAGCAGGGATGTTCTACCATTTACCTTGAAGTTGCCTTATGCCATTTCAACAGCCAAGTCGGAGGCTCAGCTTGAAGAACTGGCCCAGATGGGACTAAATTTCTGGAGCTCCCCAGCTGACAGCAAACCCCCGAACCCTCCACCTCCCCATAGGCCTCTCTCCTCNNNCGACGGTGTCTGTCCTGCCTCCCTGCGTCAGCTCTGCCTTATAAATGGAGTGCATTCTATCAAAACCAGGACGCCTTCAGAGCTGGAGTGCAGCCAGACCAACGGGGCCCTGTGCTTTATTAATCCCCTTTTCTTGAAAGTGCACAGCCAGGACCTCAGTGGAGGCCTGAAACGGCCGAGCACAAGGACTCCCAACGCGAATGGCACGGAGCGGACTCGGTCCCCCCCACCCAGGCCCCCGCCACCCGCTATTAATAGTCTCCACACAAGCCCTCGGCTGGCCAGGACTGAAACCCAGACGAGCATGCCAGAAACAGTCAACCATAACAAACATGGGAACGTAGCTCTGCCTGGAACGAAACCAACTCCCATCCCTCCACCCCGGCTGAAGAAGCAGGCTTCTTTTCTGGAAGCAGAGGGCGGCGCAAAGACCTTGAGCGGCGGCNNNCGGCCGGGCGCAGGCCCGGAGCNNNNNNTGGAGCTGGGCACAGCTGGCAGCCCAGGTGGGGCCCCGCCTGAGGCCGCCCCGGGGGATTGCACAAGGGCCCCGCCGCCCAGCTCTGAATCACGGCCCCCGTGCCATGGAGGCCGGCAGCGGCTGAGCGACATGAGCATTTCTACTTCCTCCTCCGACTCGCTGGAGTTCGACCGGAGCATGCCTCTGTTTGGCTACGAGGCGGACACCAACAGCAGCCTGGAGGACTACGAGGGGGAAAGTGACCAAGAGACCATGGCGCCCCCCATCAAGTCCAAAAAGAAAAGGAGCAGCTCCTTCGTGCTGCCCAAGCTCGTCAAGTCCCAGCTGCAGAAGGTGAGCGGGGTGTTCAGCTCCTTCATGACCCCGGAGAAGCGGATGGTCCGCAGGATCGCCGAGCTTTCCCGGGACAAATGCACCTACTTCGGGTGCTTAGTGCAGGACTACGTGAGCTTCCTGCAGGAGAACAAGGAGTGCCACGTGTCCAGCACCGACATGCTGCAGACCATCCGGCAGTTCATGACCCAGGTCAAGAACTATTTGTCTCAGAGCTCGGAGCTGGACCCCCCANTCGAGTCGCTGATCCCTGAAGACCAAATAGATGTGGTGCTGGAAAAAGCCATGCACAAGTGCATCTTGAAGCCCCTGAAGGGGCACGTGGAGGCCATGCTGAAGGACTTTCACATGGCCGATGGCTCATGGAAGCAACTCAAGGAGAACCTGCAGCTTGTGCGGCAGAGGAATCCGCAGGAGCTGGGGGTCTTCGCCCCGACCCCTGATTTTGTGGATGTGGAGAAAATCAAAGTCAAGTTCATGACCATGCAGAAGATGTATTCGCCGGAAAAGAAGGTCATGCTGCTGCTGCGGGTCTGCAAGCTCATTTACACGGTCATGGAGAACAACTCAGGGAGGATGTATGGCGCTGATGACTTCTTGCCAGTCCTGACCTATGTCATAGCCCAGTGTGACATGCTTGAATTGGACACTGAAATCGAGTACATGATGGAGCTCCTAGACCCATCGCTGTTACATGGAGAAGGAGGCTATTACTTGACAAGCGCATATGGAGCACTTTCTCTGATAAAGAATTTCCAAGAAGAACAAGCAGCACGACTGCTCAGCTCAGAAACCAGAGACACCCTGAGGCAGTGGCACAAACGGAGAACCACCAACCGGACCATCCCCTCTGTGGACGACTTCCAGAATTACCTCCGAGTTGCATTTCAGGAGGTCAACAGTGGTTGCACAGGAAAGACCCTCCTTGTGAGACCTTACATCACCACTGAGGATGTGTGTCAGATCTGCGCTGAGAAGTTCAAGGTGGGGGACCCTGAGGAGTACAGCCTCTTTCTCTTCGTTGACGAGACATGGCAGCAGCTGGCAGAGGACACTTACCCTCAAAAAATCAAGGCGGAGCTGCACAGCCGACCACAGCCCCACATCTTCCACTTTGTCTACAAACGCATCAAGAACGATCCTTATGGCGTCATTTTCCAGAACGGGGAAGAAGACCTCACCACCTCC
Pan_troglodytes_troglodytes  ATGACAGCTTGGACCATGGGCGCCCGCGGTCTGGACAAGCGAGGAAGTTTCTTTAAGCTCATTGACACAATTGCCTCGGAGATCGGAGAACTGAAACAGGAGATGGTGCGGACAGATGTCAACCTGGAAAATGGCCTGGAACCCGCTGAAACCCACAGCATGGTAAGACACAAGGATGGTGGCTATTCCGAGGAAGAGGACGTGAAGACCTGTGCCCGGGACTCAGGCTATGACAGCCTCTCCAACAGGCTCAGCATCTTGGACCGGCTCCTCCACACCCACCCCATATGGCTGCAGCTGAGTCTGAGTGAGGAGGAGGCAGCAGAGGTCCTGCAGGCCCAGCCTCCGGGGATCTTCCTGGTTCATAAATCTACCAAGATGCAGAAGAAAGTCCTCTCCCTCCGCCTGCCCTGTGAATTTGGGGCCCCACTCAAGGAATTTGCCATAAAGGAAAGCACATACACCTTTTCCCTGGAAGGCTCAGGAATCAGTTTCGCAGATTTATTCCGGCTCATTGCTTTCTACTGCATCAGCAGGGATGTTCTACCATTTATCTTGAAGTTGCCTTATGCCATTTCAACAGCCAAGTCGGAGGCTCAGCTTGAAGAACTGGCCCAGATGGGACTAAATTTCTGGAGCTCCCCAGCTGACAGCAAACCCCCGAACCCTCCACCTCCCCATAGGCCTCTCTCCTCNNNCGACGGTGTCTGTCCTGCCTCCCTGCGTCAGCTCTGCCTTATAAATGGAGTGCATTCTATCAAAACCAGGACGCCTTCAGAGCTGGAGTGCAGCCAGACCAACGGGGCCCTGTGCTTTATTAATCCCCTTTTCTTGAAAGTGCACAGCCAGGACCTCAGTGGAGGCCTGAAACGGCCGAGCACAAGGACTCCCAACGCGAATGGCACGGAGCGGACTCGGTCCCCCCCACCCAGGCCCCCGCCACCCGCTATTAATAGTCTCCACACAAGCCCTCGGCTGGCCAGGACTGAAACCCAGACGAGCATGCCAGAAACAGTCAACCATAACAAACATGGGAACGTAGCTCTGCCTGGAACGAAACCAACTCCCATCCCTCCACCCCGGCTGAAGAAGCAGGCTTCTTTTCTGGAAGCAGAGGGCGGCGCAAAGACCTTGAGCGGCGGCNNNCGGCCGGGCGCAGGCCCGGAGCNNNNNNTGGAGCTGGGCACAGCTGGCAGCCCAGGTGGGGCCCCGCCTGAGGCCGCCCCGGGGGATTGCACAAGGGCCCCGCCGCCCAGCTCTGAATCACGGCCCCCGTGCCATGGAGGCCGGCAGCGGCTGAGCGACATGAGCATTTCTACTTCCTCCTCCGACTCGCTGGAGTTCGACCGGAGCATGCCTCTGTTTGGCTACGAGGCGGACACCAACAGCAGCCTGGAGGACTACGAGGGGGAAAGTGACCAAGAGACCATGGCGCCCCCCATCAAGTCCAAAAAGAAAAGGAGCAGCTCCTTCGTGCTGCCCAAGCTCGTCAAGTCCCAGCTGCAGAAGGTGAGCGGGGTGTTCAGCTCCTTCATGACCCCGGAGAAGCGGATGGTCCGCAGGATCGCCGAGCTTTCCCGGGACAAATGCACCTACTTCGGGTGCTTAGTGCAGGACTACGTGAGCTTCCTGCAGGAGAACAAGGAGTGCCACGTGTCCAGCACCGACATGCTGCAGACCATCCGGCAGTTCATGACCCAGGTCAAGAACTATTTGTCTCAGAGCTCGGAGCTGGACCCCCCCATCGAGTCGCTGATCCCTGAAGACCAAATAGATGTGGTGCTGGAAAAAGCCATGCACAAGTGCATCTTGAAGCCCCTGAAGGGGCACGTGGAGGCCATGCTGAAGGACTTTCACATGGCCGATGGCTCATGGAAGCAACTCAAGGAGAACCTGCAGCTTGTGCGGCAGAGGAATCCGCAGGAGCTGGGGGTCTTCGCCCCGACCCCTGATTTTGTGGATGTGGAGAAAATCAAAGTCAAGTTCATGACCATGCAGAAGATGTATTCGCCGGAAAAGAAGGTCATGCTGCTGCTGCGGGTCTGCAAGCTCATTTACACGGTCATGGAGAACAACTCAGGGAGGATGTATGGCGCTGATGACTTCTTGCCAGTCCTGACCTATGTCATAGCCCAGTGTGACATGCTTGAATTGGACACTGAAATCGAGTACATGATGGAGCTCCTAGACCCATCGCTGTTACATGGAGAAGGAGGCTATTACTTGACAAGCGCATATGGAGCACTTTCTCTGATAAAGAATTTCCAAGAAGAACAAGCAGCACGACTGCTCAGCTCAGAAACCAGAGACACCCTGAGGCAGTGGCACAAACGGAGAACCACCAACCGGACCATCCCCTCTGTGGACGACTTCCAGAATTACCTCCGAGTTGCATTTCAGGAGGTCAACAGTGGTTGCACAGGAAAGACCCTCCTTGTGAGACCTTACATCACCACTGAGGATGTGTGTCAGATCTGCGCTGAGAAGTTCAAGGTGGGGGACCCTGAGGAGTACAGCCTCTTTCTCTTCGTTGACGAGACATGGCAGCAGCTGGCAGAGGACACTTACCCTCAAAAAATCAAGGCGGAGCTGCACAGCCGACCACAGCCCCACATCTTCCACTTTGTCTACAAACGCATCAAGAACGATCCTTATGGCGTCATTTTCCAGAACGGGGAAGAAGACCTCACCACCTCC
Nomascus_leucogenys  ATGTCAGCTTGGACCATGGGTGCCCGCGGTCTGGACAAGCGAGGAAGTTTCTTTAAGCTCATTGACACAATTGCCTCGGAGATCGGAGAACTGAAACAGGAGATGGTGCGGACAGATGTCAGCCTGGAAAATGGCCTGGAACCCGCTGAAACCCACAGCATGGTAAGACACAAGGATGGTGGCTATTCCGAGGAAGAGGACGTGAAGACCTGTGCCCGGGACTCAGGCTATGACAGCCTCTCCAACAGGCTCAGCATCTTGGACCGGCTCCTCCACACCCACCCCATATGGCTGCAGCTGAGTCTGAGTGAGGAGGAGGCAGCAGAGGTCCTGCAGGCCCAGCCTCCGGGGATCTTCCTGGTTCATAAATCTACCAAAATGCAGAAGAAAGTCCTCTCCCTCCGCCTGCCCTGTGAATTTGGGGCCCCACTCAAGGAATTTGCCATAAAGGAAAGCACATACACCTTTTCCCTGGAAGGCTCAGGAATCAGTTTTGCAGATTTATTCCGGCTCATTGCTTTCTACTGCATCAGCAGGGATGTTCTGCCATTTACCTTGAAGTTGCCTTATGCCATTGCAACAGCCAAGTCGGAGGCTCAGCTTGAAGAACTGGCCCAGATGGGACTAAATTTCTGGAGCTCCCCAGCTGACAGCAAACCCCCGAACCCTCCACCTCCCCATAGGCCTCTCTCCTCNNNGGACGGTGTCTGTCCTGCCTCCCTGCGTCAGCTCTGCCTTATAAATGGAGTGCATTCTATCAAAACCAGGACGCCTTCAGAGCTGGAGTGCAGCCAGACCAACGGGGCCCTGTGCTTTATTAATCCCCTTTTCTTGAAAGTGCACAGCCAGGACCTCAGTGGAGGCCTGAAACGGCCGAGCACAAGGACTCCCAACGCGAATGGCACGGAGCGGACTCGGTCGCCCCCACCCAGGCCCCCGCCACCCGCTATTAATAGTCTCCACACAAGCCCTCGGCTGGCCAGGACTGAAACCCAGACGAGCATGCCAGAAACAGTCAACCATAACAAACATGGGAACGTAGCTCTGCCTGGAACGAAACCAACTCCCATCCCTCCACCCCGCCTGAAGAAGCAGGCTTCTTTTCTGGAAGCAGAAGGCGGCGCAAAGACCTTGAGCGGCGGCNNNCGGCCGGGCGCGGGCCCGGAGCNNNNNNTGGAGCTGGGCACAGCTGGCAGCCCAGGTGGGGCCCCGCCTGAGGCCGCCCCGGGGGATTGCACAAGGGCCCCGCCGCCCAGCTCTGAATCACGGCCCCCGTGCCATGGAGGCCGGCAGCGGCTGAGCGACATGAGCATTTATACTTCCTCCTCCGACTCGCTGGAGTTCGACCGGAGCATGCCTCTGTTTGGCTACGAGGCGGACACCAACAGCAGCCTGGAGGACTACGAGGGGGAGAGTGACCAAGAGACCATGGCGCCCCCCATCAAGTCCAAAAAGAAAAGGAGCAGCTCCTTCGTGCTGCCCAAGCTCGTCAAGTCCCAGCTGCAGAAGGTGAGCGGGGTGTTCAGCTCCTTCATGACGCCAGAGAAGCGGATGGTCCGCAGGATCGCCGAGCTTTCCCGGGACAAATGCACCTACTTCGGGTGCTTAGTGCAGGACTACGTGAGCTTCCTGCAGGAGAACAAGGAGTGCCACGTGTCCAGCACCGACATGCTGCAGACCATCCGGCAGTTCATGACCCAGGTCAAGAACTATTTGTCTCAGAGCTCGGAGCTGGACCCCCCCATCGAGTCGCTGATCCCTGAAGACCAAATAGATGTGGTGCTGGAAAAAGCCATGCACAAGTGCATCTTGAAGCCCCTCAAGGGGCACGTGGAGGCCATGCTGAAGGACTTTCACATGGCCGACGGCTCATGGAAGCAACTCAAGGAGAACCTGCAGCTTGTGCGGCAGAGGAATCCGCAGGAGCTGGGGGTCTTCGCCCCGACCCCTGATTTTGTGGATGTGGAGAAAATCAAAGTCAAGTTCATGACCATGCAGAAGATGTATTCGCCAGAAAAGAAGGTCATGCTGCTGCTGCGGGTCTGCAAACTCATTTACACGGTCATGGAAAACAACTCAGGGAGGATGTACGGCGCTGATGACTTCTTGCCAGTCCTGACCTATGTCATAGCCCAGTGTGACATGCTTGAATTGGACACTGAAATCGAGTACATGATGGAGCTCCTAGACCCATCGCTGTTACATGGAGAAGGAGGCTATTACTTGACAAGCGCATATGGAGCACTTTCTCTGATAAAGAATTTCCAAGAAGAACAAGCAGCGCGACTGCTCAGCTCAGAAACCAGAGACACCNTGAGGCAGTGGCACAAACGGAGAACCACCAACCGGACCATCCCCTCTGTGGACGACTTCCAGAATTACCTCCGAGTTGCATTTCAGGAGGTCAACAGTGGTTGCACAGGAAAGACCCTCCTTGTGAGACCTTACATTACCACTGAGGATGTGTGTCAGATCTGCGCTGAGAAGTTCAAGGTGGGGGACCCTGAGGAGTACAGCCTCTTTCTCTTCGTTGATGAGACGTGGCAGCAGCTGGCAGAGGACACTTACCCTCAAAAAATCAAGGCGGAGCTGCACAGCCGACCACAGCCCCACATCTTCCACTTTGTCTACAAACGCATCAAGAACGATCCTTACGGCGTCATTTTCCAGAGCGGGGAAGAAGACCTCACCACCTCC
Colobus_angolensis  ATGTCAGCTTGGACCATGGGCGCCCGCGGTCTGGACAAGCGAGGAAGTTTCTTTAAGCTCATTGACACAATTGCCTCGGAGATCGGAGAACTGAAACAGGAGATGGTGCGGACAGATGTCAGCCTGGAAAATGGCCTGGAACCCGCTGAAACCCACAGCATGGTAAGACACAAGGATGGTGGCTATTCTGAGGAAGAGGACGTGAAGACCTGTGCCCGGGACTCAGGCTATGACAGCCTCTCCAACAGGCTCAGCATCTTGGACCGGCTTCTCCACACCCACCCCGTATGGCTGCAGCTGGGTCTGAGTGAGGAGGAGGCAGCAGAGGTCCTGCAGGCCCAGCCTCCGGGGATCTTCCTGGTTCATAAATCTACCAAAATGCAGAAGAAAGTCCTCTCCCTCCGCCTGCCCTGTGAATTTGGGGCCCCACTCAAGGAATTCGCCATAAAGGAAAGCACATACACCTTTTCCCTGGAAGGCTCAGGAATCAGTTTTGCAGATTTATTCCGGCTCATTGCTTTCTACTGCATCAGCAGGGATGTTCTGCCGTTTACCTTGAAGTTGCCTTATGCCATTTCAACAGCCAAGTCGGAGGCTCAGCTTGAAGAACTGGCCCAGATGGGACTAAATTTCTGGAGCTCCCCAGCTGACAGCAAACCCCGGAACCCTCCACCTCCCCATAGGCCTCTGTCCTCNNNCGACGGTGTCTGTCCTGCCTCCCTGCGTCAGCTCTGCCTTATAAATGGAGTGCATTCTATCAAAACCAGGACGCCTTCAGAGCTGGAGTGCAGCCAGACCAACGGGGCCCTGTGCTTTATTAATCCCCTTTTCTTGAAAGTGCACAGCCAGGACCTCAGTGGAGGCCTGAAACGGCCGAGCACAAGGACTCCCAACGCGAATGGCACGGAGCGGACTCGGTCCCCCCCACCCAGGCCCCCGCCACCCGCTATTAATAGTCTCCACACAAGCCCTCGGCTGGCCAGGACTGAAACCCAGACGAGCATGCCAGAAACAGTCAACCATAACAAACATGGGAACGTAGCTCTGCCTGGAACGAAACCAACTCCCATCCCTCCACCCCGGCTGAAGAAGCAGGCTTCTTTTCTGGAAGCAGAGGGCGGCGCAAAGACCTTGAGCGGCGGCNNNCGGCCGGGCGCGGGCCCGGAGCNNNNNNTGGAGCTGGGCACAGCTGGCAGCCCAGGTGGGGCCCCGCCTGAGGCCGCCCCGGGGGATTGCACAAGGGCCCCGCCGCCCAGCTCTGAATCACGGCCCCCGTGCCATGGAGGCCGGCAGCGGCTGAGCGACATGAGCATTTCTACTTCCTCCTCCGACTCGCTGGAGTTCGACCGGAGCATGCCTCTGTTTGGCTACGAGGCGGACACCAACAGCAGCCTGGAGGACTACGAGGGGGAGAGTGACCAGGAGACCATGGCGCCCCCCATCAAGTCCAAAAAGAAAAGGAGCAGCTCCTTCGTGCTGCCCAAGCTCGTCAAGTCCCAGCTGCAGAAGGTGAGCGGGGTGTTCAGCTCCTTCATGACCCCGGAGAAGCGGATGGTCCGCAGGATAGCCGAGCTGTCCCGGGACAAATGCACCTACTTCGGGTGCCTAGTGCAGGACTACGTGAGCTTCCTGCAGGAGAACAAGGAGTGCCACGTGTCCAGCACCGACATGCTGCAGACCATCCGGCAGTTCATGACCCAGGTCAAGAACTATTTGTCTCAGAGCTCGGAGCTGGACCCTCCCATCGAGTCGCTGATCCCTGAAGACCAAATAGATGTGGTGCTGGAAAAAGCCATGCACAAGTGCATCTTGAAGCCTCTCAAGGGGCACGTGGAAGCCATGCTGAAGGACTTTCACATGGCCGACGGCTCATGGAAGCAACTCAAGGAGAACCTGCAGCTTGTGCGGCAGAGGAATCCCCAGGAGCTGGGGGTCTTCGCCCCGACCCCTGATTTTGTGGATGTGGAGAAAATCAAAGTCAAGTTTATGACCATGCAGAAGATGTATTCACCAGAAAAGAAGGTCATGCTGCTGCTGCGGGTCTGCAAGCTCATTTACACGGTCATGGAGAACAACTCAGGGAGGATGTATGGCGCTGATGACTTCTTGCCAGTCCTGACCTATGTCATAGCCCAGTGTGACATGCTTGAATTGGACACTGAAATCGAGTACATGATGGAGCTCCTAGACCCATCGCTGTTACATGGAGAAGGAGGCTATTACTTGACAAGCGCATATGGAGCACTTTCTCTGATAAAGAATTTCCAAGAAGAACAAGCAGCGCGACTGCTCAGCTCAGAAACCAGAGACACCCTGAGGCAGTGGCACAAACGGAGAACCACCAACCGGACCATCCCCTCTGTGGACGACTTCCAGAATTACCTCCGAGTTGCATTTCAGGAGGTCAACAGTGGTTGCACAGGAAAGACCCTCCTTGTGAGACCTTATATCACCACCGAGGATGTGTGTCAGATCTGCGCTGAGAAGTTCAAGGTGGGGGACCCGGAGGAGTACAGCCTCTTTCTCTTCGTTGACGAGACATGGCAGCAGCTGGCAGAGGACACTTACCCTCAAAAAATCAAGGCGGAGCTGCACAGTCGACCACAGCCCCACATCTTCCACTTTGTCTACAAACGCATCAAGAACGATCCTTACGGCGTCATTTTCCACAACGGAGAAGAAGACCTCACCACCTCC
Rhinopithecus_bieti  ATGTCAGCTTGGACCATGGGCGCCCGCGGTCTGGACAAGCGAGGAAGTTTCTTTAAGCTCATTGACACAATTGCCTCGGAGATCGGAGAACTGAAACAGGAGATGGTGCGGACAGATGTCAGCCTGGAAAATGGCCTGGAACCCGCTGAAACCCACAGCATGGTAAGACACAAGGATGGTGGCTATTCCGAGGAAGAGGACGTGAAGACCTGTGCCCGGGACTCAGGCTATGACAGCCTCTCTAACAGGCTCAGCATCTTGGACCGGCTTCTCCACACCCACCCCATATGGCTGCAGCTGGGTCTGAGTGAAGAGGAGGCAGCAGAGGTCCTGCAGGCCCAGCCTCCGGGGATCTTCCTGGTTCATAAATCTACCAAAATGCAGAAGAAAGTCCTCTCCCTCCGCCTGCCCTGTGAATTTGGGGCCCCACTCAAGGAATTTGCCATAAAGGAAAGCACATACACCTTTTCCCTGGAAGGCTCAGGAATCAGTTTTGCAGATTTATTCCGGCTCATTGCTTTCTACTGCATCAGCAGGGATGTTCTGCCGTTTACCTTGAAGTTGCCTTATGCCATTTCAACAGCCAAGTCGGAGGCTCAGCTTGAAGAACTGGCCCAGATGGGACTAAATTTCTGGAGCTCCCCAGCTGACAGCAAACCCCCGAACCCTCCACCTCCCCATAGGCCTCTGTCCTCCGACGACGGTGTCTGTCCTGCCTCCCTGCGTCAGCTCTGCCTTATAAATGGAGTGCATTCTATCAAAACCAGGACGCCTTCAGAGCTGGAGTGCAGCCAGACCAACGGGGCCCTGTGCTTTATTAATCCCCTTTTCTTGAAAGTGCACAGCCAGGACCTCAGTGGAGGCCTGAAACGGCCGAGCACAAGGACTCCCAACGCGAATGGCACGGAGCGGACTCGGTCCCCCCCACCCAGGCCCCCGCCACCCGCTATTAATAGTCTCCACACAAGCCCTCGGCTGGCCAGGACTGAAACCCAGACGAGCATGCCAGAAACAGTCAACCATAACAAACATGGGAACGTAGCTCTGCCTGGAACGAAACCAACTCCCATCCCTCCACCCCGGCTGAAGAAGCAGGCTTCTTTTCTGGAAGCAGAGGGCGGCGCAAAGACCTTGAGCGGCGGCNNNCGGCCGGGCGCGGGCCCGGAGCNNNNNNTGGAGCTGGGCACAGCTGGCAGCCCAGGTGGGGCCCCGCCTGAGGCCGCCCCGGGGGATTGCACAAGGGCCCCGCCGCCCAGCTCTGAATCACGGCCCCCGTGCCATGGAGGCCGGCAGCGGCTGAGCGACATGAGCATTTCTACTTCCTCCTCCGACTCGCTGGAGTTCGACCGGAGCATGCCTCTGTTTGGCTACGAGGCGGACACTAACAGCAGCCTGGAGGACTACGAGGGGGAGAGTGACCAGGAGACCATGGCGCCCCCCATCAAGTCCAAAAAGAAAAGGAGCAGCTCCTTCGTGCTGCCCAAGCTCGTCAAGTCCCAGCTGCAGAAGGTGAGCGGGGTGTTCAGCTCCTTCATGACCCCGGAGAAGCGGATGGTCCGCAGGATAGCCGAGCTGTCCCGGGACAAATGCACCTACTTCGGGTGCCTAGTGCAGGACTACGTGAGCTTCCTGCAGGAGAACAAGGAGTGCCACGTGTCCAGCACCGACATGCTGCAGACCATCCGGCAGTTCATGACCCAGGTCAAGAACTATTTGTCTCAGAGCTCGGAGCTGGACCCCCCCATCGAGTCGCTGATCCCTGAAGACCAAATAGATGTGGTGCTGGAAAAAGCCATGCACAAGTGCATCTTGAAGCCTCTCAAGGGGCACGTGGAGGCCATGCTGAAGGACTTTCACATGGCCGACGGCTCATGGAAGCAACTCAAGGAGAACCTGCAGCTTGTGCGGCAGAGGAATCCGCAGGAGCTGGGGGTCTTCGCCCCGACCCCTGATTTTGTGGATGTGGAGAAAATCAAAGTCAAGTTTATGACCATGCAGAAGATGTATTCACCAGAAAAGAAGGTCATGCTGCTGCTGCGGGTCTGCAAGCTCATTTACACGGTCATGGAGAACAACTCAGGGAGGATGTATGGCGCTGATGACTTCTTGCCAGTCCTGACCTATGTCATAGCCCAGTGTGACATGCTTGAATTGGACACTGAAATCGAGTACATGATGGAGCTCCTAGACCCATCGCTGTTACATGGAGAAGGAGGCTATTACTTGACAAGCGCATATGGAGCACTTTCTCTGATAAAGAATTTCCAAGAAGAACAAGCAGCGCGACTGCTCAGCTCAGAAACCAGAGACACCCTGAGGCAGTGGCACAAACGGAGAACCACCAACCGGACCATTCCCTCTGTGGACGACTTCCAGAATTACCTCCGAGTTGCATTTCAGGAGGTCAACAGTGGTTGCACAGGAAAGACGCTCCTTGTGAGACCTTATATCACCACTGAGGATGTGTGTCAGATCTGCGCTGAGAAGTTCAAGGTGGGGGACCCTGAGGAGTACAGCCTCTTTCTCTTCGTTGACGAGACATGGCAGCAGCTGGCAGAGGACACTTACCCTCAAAAAATCAAGGCGGAGCTGCATAGTCGACCACAGCCCCACATCTTCCACTTTGTCTACAAACGCATCAAGAACGATCCTTACGGTGTCATTTTCCAGAACGGAGAAGAAGACCTCACCACCTCC
Macaca_nemestrina  ATGTCAGCTTGGACCATGGGCGCCCGCGGTCTGGACAAGCGAGGAAGTTTCTTTAAGCTCATTGACACAATTGCCTCGGAGATCGGAGAACTGAAACAGGAGATGGTGCGGACAGATGTCAGCCTGGAAAATGGCCTGGAACCCGCTGAAACCCACAGCATGGTAAGACACAAGGATGGTGGCTATTCCGAGGAAGAGGACGTGAAGACCTGTGCCCGGGACTCAGGCTATGACAGCCTCTCCAACAGGCTCAGCATCTTGGACCGGCTTCTCCACACCCACCCCATATGGCTGCAGCTGGGTCTGAGTGAGGAGGAGGCAGCAGAGGTCCTGCAGGCCCAGCCTCCGGGGATCTTCCTGGTTCATAAATCTACCAAAATGCAGAAGAAAGTCCTCTCCCTCCGCCTGCCCTGTGAATTTGGGGCCCCACTCAAGGAATTTGCCATAAAGGAAAGCACATACACCTTTTCCCTGGAAGGCTCAGGAATCAGTTTTGCAGATTTATTCCGGCTCATTGCTTTCTACTGCATCAGCAGGGATGTTCTGCCGTTTACCTTGAAGTTGCCTTATGCCATTTCAACAGCCAAGTCGGAGGCTCAGCTTGAAGAACTGGCCCAGATGGGACTAAATTTCTGGAGCTCCCCAGCTGACAGCAAACCCCCGAACCCTCCACCTCCCCATCGGCCTCTGTCCTCNNNGGACGGTGTCTGTCCTGCCTCCCTGCGTCAGCTCTGCCTTATAAATGGAGTGCATTCTATCAAAACCAGGACGCCTTCAGAGCTGGAGTGCAGCCAGACCAACGGGGCCCTGTGCTTTATTAATCCCCTTTTCTTGAAAGTGCACAGCCAGGACCTCAGTGGAGGCCTGAAACGGCCGAGCACAAGGACTCCCAACGCGAATGGCACGGAGCGGACTCGGTCCCCCCCACCCAGGCCCCCGCCACCCGCTATTAATAGTCTCCACACAAGCCCTCGGCTGGCCAGGACTGAAACCCAGACGAGCATGCCAGAAACAGTCAACCATAACAAACATGGGAACGTAGCTCTGCCTGGAACGAAACCAACTCCCATCCCTCCACCCCGGCTGAAGAAGCAGGCTTCTTTTCTGGAAGCAGAGGGCGGCGCAAAGACCTTGAGCGGCGGCNNNCGGCCGGGCGCGGGCCCGGAGCNNNNNNTGGAGCTGGGCACAGCTGGCAGCCCAGGTGGGGTCCCGCCTGAGGCCGCCCCGGGGGATTGCACAAGGGCCCCGCCGCCCAGCTCTGAATCACGGCCCCCGTGCCATGGAGGCCGGCAGCGGCTGAGCGACATGAGCATTTCTACTTCCTCCTCCGACTCGCTGGAGTTCGACCGGAGCATGCCTCTGTTTGGCTACGAGGCGGACACCAACAGCAGCCTGGAGGACTACGAGGGGGAGAGTGACCAGGAGACCATGGCGCCCCCCATCAAGTCCAAAAAGAAAAGGAGCAGCTCGTTCGTGCTGCCCAAGCTCGTCAAGTCCCAGCTGCAGAAGGTGAGCGGGGTGTTCAGCTCCTTCATGACCCCGGAGAAGCGGATGGTCCGCAGGATCGCCGAGCTGTCCCGGGACAAATGCACCTACTTCGGGTGCCTAGTGCAGGACTACGTGAGCTTCCTGCAGGAGAACAAGGAGTGCCACGTGTCCAGCACCGACATGCTGCAGACTATCCGGCAGTTCATGACCCAGGTCAAGAACTATTTGTCTCAGAGCTCGGAGCTGGACCCCCCCATCGAGTCGCTGATCCCTGAAGACCAAATAGATGTGGTGCTGGAAAAAGCCATGCACAAGTGCATCTTGAAGCCTCTCAAGGGGCACGTGGAGGCCATGCTGAAGGACTTTCACATGGCCGACGGCTCATGGAAGCAACTCAAGGAGAACCTGCAGCTTGTGCGGCAGAGGAATCCGCAGGAGCTGGGGGTCTTCGCCCCGACCCCTGATTTTGTGGATGTGGAGAAAATCAAAGTCAAGTTTATGACCATGCAGAAGATGTATTCACCAGAAAAGAAGGTCATGCTGCTGCTGCGGGTCTGCAAGCTCATTTACACGGTCATGGAGAACAACTCAGGGAGGATGTATGGCGCTGATGACTTCTTGCCAGTCCTGACCTATGTCATAGCCCAGTGTGACATGCTTGAATTGGACACTGAAATCGAGTACATGATGGAGCTCCTAGACCCATCGCTGTTACATGGAGAAGGAGGCTATTACTTGACAAGCGCATACGGAGCACTTTCTCTGATAAAGAATTTCCAAGAAGAACAAGCAGCGCGACTGCTCAGCTCAGAAACCAGAGACACCCTGAGGCAGTGGCACAAACGGAGAACCACCAACCGGACCATCCCCTCTGTGGACGACTTCCAGAATTACCTCCGAGTTGCATTTCAGGAGGTCAACAGTGGTTGCACAGGAAAGACGCTCCTTGTGAGACCTTATATCACCACCGAGGATGTGTGTCAGATCTGCGCTGAGAAGTTCAAGGTGGGGGACCCTGAGGAGTACAGCCTCTTTCTCTTCGTTGACGAGACATGGCAGCAGCTGGCAGAGGACACTTACCCTCAAAAAATCAAGGCAGAGCTGCACAGTCGACCACAGCCCCACATCTTCCACTTTGTCTACAAACGCATCAAGAACGATCCTTACGGCGTCATTTTCCAGAACGGAGAAGATGACCTCACCACCTCC
Macaca_fascicularis  ATGTCAGCTTGGACCATGGGCGCCCGCGGTCTGGACAAGCGAGGAAGTTTCTTTAAGCTCATTGACACAATTGCCTCGGAGATCGGAGAACTGAAACAGGAGATGGTGCAGACAGATGTCAGCCTGGAAAATGGCCTGGAACCCGCTGAAACCCACAGCATGGTAAGACACAAGGATGGTGGCTATTCTGAGGAAGAGGACGTGAAGACCTGTGCCCGGGACTCAGGCTATGACAGCCTCTCCAACAGGCTCAGCATCTTGGACCGGCTTCTCCACACCCACCCCATATGGCTGCAGCTGGGTCTGAGTGAGGAGGAGGCAGCAGAGGTCCTGCAGGCCCAGCCTCCGGGGATCTTCCTGGTTCATAAATCTACCAAAATGCAGAAGAAAGTCCTCTCCCTCCGCCTGCCCTGTGAATTTGGGGCCCCACTCAAGGAATTTGCCATAAAGGAAAGCACATACACCTTTTCCCTGGAAGGCTCAGGAATCAGTTTTGCAGATTTATTCCGGCTCATTGCTTTCTACTGCATCAGCAGGGATGTTCTGCCGTTTACCTTGAAGTTGCCTTATGCCATTTCAACAGCCAAGTCGGAGGCTCAGCTTGAAGAACTGGCCCAGATGGGACTAAATTTCTGGAGCTCCCCAGCTGACAGCAAACCCCCGAACCCTCCACCTCCCCATAGGCCTCTGTCCTCNNNCGACGGTGTCTGTCCTGCCTCCCTGCGTCAGCTCTGCCTTATAAATGGAGTGCATTCTATCAAAACCAGGACGCCTTCAGAGCTGGAGTGCAGCCAGACCAACGGGGCCCTGTGCTTTATTAATCCCCTTTTCTTGAAAGTGCACAGCCAGGACCTCAGTGGAGGCCTGAAACGGCCGAGCACAAGGACTCCCAACGCGAATGGCACGGAGCGGACTCGGTCCCCCCCACCCAGGCCCCCGCCACCCGCTATTAATAGTCTCCACACAAGCCCTCGGCTGGCCAGGACTGAAACCCAGACGAGCATGCCAGAAACAGTCAACCATAACAAACATGGGAACGTAGCTCTGCCTGGAACGAAACCAACTCCCATCCCTCCACCCCGGCTGAAGAAGCAGGCTTCTTTTCTGGAAGCAGAGGGCGGCGCAAAGACCTTGAGCGGCGGCNNNCGGCCGGGCGCGGGCCGGGAGCNNNNNNTGGAGCTGGGCACAGCTGGCAGCCCAGGTGGGGTCCCGCCTGAGGCCGCCCCGGGGGATTGCACAAGGGCCCCGCCGCCCAGCTCTGAATCACGGCCCCCGTGCCATGGAGGCCGGCAGCGGCTGAGCGACATGAGCATTTCTACTTCCTCCTCCGACTCGCTGGAGTTCGACCGGAGCATGCCTCTGTTTGGCTACGAGGCGGACACCAACAGCAGCCTGGAGGACTACGAGGGGGAGAGTGACCAGGAGACCATGGCGCCCCCCATCAAGTCCAAAAAGAAAAGGAGCAGCTCCTTCGTGCTGCCCAAGCTCGTCAAGTCCCAGCTGCAGAAGGTGAGCGGGGTGTTCAGCTCCTTCATGACCCCGGAGAAGCGGATGGTCCGCAGGATCGCCGAGCTGTCCCGGGACAAATGCACCTACTTCGGGTGCCTAGTGCAGGACTACGTGAGCTTCCTGCAGGAGAACAAGGAGTGCCACGTGTCCAGCACCGACATGCTGCAGACTATCCGGCAGTTCATGACCCAGGTCAAGAACTATTTGTCTCAGAGCTCGGAGCTGGACCCCCCCATCGAGTCGCTGATCCCTGAAGACCAAATAGATGTGGTGCTGGAAAAAGCCATGCACAAGTGCATCTTGAAGCCTCTCAAGGGGCACGTGGAGGCCATGCTGAAGGACTTTCACATGGCCGACGGCTCATGGAAGCAACTCAAGGAGAACCTGCAGCTTGTGCGGCAGAGGAATCCGCAGGAGCTGGGGGTCTTCGCCCCGACCCCTGATTTTGTGGATGTGGAGAAAATCAAAGTCAAGTTTATGACCATGCAGAAGATGTATTCACCAGAAAAGAAGGTCATGCTGCTGCTGCGGGTCTGCAAGCTCATTTACACGGTCATGGAGAACAACTCAGGGAGGATGTATGGCGCTGATGACTTCTTGCCAGTCCTGACCTATGTCATAGCCCAGTGTGACATGCTTGAATTGGACACTGAAATCGAGTACATGATGGAGCTCCTAGACCCATCGCTGTTACATGGAGAAGGAGGCTATTACTTGACAAGCGCATACGGAGCACTTTCTCTGATAAAGAATTTCCAAGAAGAACAAGCAGCGCGACTGCTCAGCTCAGAAACCAGAGACACCCTGAGGCAGTGGCACAAACGGAGAACCACCAACCGGACCATCCCCTCTGTGGACGACTTCCAGAATTACCTCCGAGTTGCATTTCAGGAGGTCAACAGTGGTTGCACAGGAAAGACGCTCCTTGTGAGACCTTATATCACCACCGAGGATGTGTGTCAGATCTGTGCTGAGAAGTTCAAGGTGGGGGACCCTGAGGAGTACAGCCTCTTTCTCTTCGTTGACGAGACATGGCAGCAGCTGGCAGAGGACACTTACCCTCAAAAAATCAAGGCAGAGCTGCACAGTCGACCACAGCCCCACATCTTCCACTTTGTCTACAAACGCATCAAGAACGATCCTTATGGCGTCATTTTCCAGAACGGAGAAGATGACCTCACCACCTCC
Macaca_mulatta  ATGTCAGCTTGGACCATGGGCGCCCGCGGTCTGGACAAGCGAGGAAGTTTCTTTAAGCTCATTGACACAATTGCCTCGGAGATCGGAGAACTGAAACAGGAGATGGTGCAGACAGATGTCAGCCTGGAAAATGGCCTGGAACCCGCTGAAACCCACAGCATGGTAAGACACAAGGATGGTGGCTATTCTGAGGAAGAGGACGTGAAGACCTGTGCCCGGGACTCAGGCTATGACAGCCTCTCCAACAGGCTCAGCATCTTGGACCGGCTTCTCCACACCCACCCCATATGGCTGCAGCTGGGTCTGAGTGAGGAGGAGGCAGCAGAGGTCCTGCAGGCCCAGCCTCCGGGGATCTTCCTGGTTCATAAATCTACCAAAATGCAGAAGAAAGTCCTCTCCCTCCGCCTGCCCTGTGAATTTGGGGCCCCACTCAAGGAATTTGCCATAAAGGAAAGCACATACACCTTTTCCCTGGAAGGCTCAGGAATCAGTTTTGCAGATTTATTCCGGCTCATTGCTTTCTACTGCATCAGCAGGGATGTTCTGCCGTTTACCTTGAAGTTGCCTTATGCCATTTCAACAGCCAAGTCGGAGGCTCAGCTTGAAGAACTGGCCCAGATGGGACTAAATTTCTGGAGCTCCCCAGCTGACAGCAAACCCCCGAACCCTCCACCTCCCCATAGGCCTCTGTCCTCNNNCGACGGTGTCTGTCCTGCCTCCCTGCGTCAGCTCTGCCTTATAAATGGAGTGCATTCTATCAAAACCAGGACGCCCTCAGAGCTGGAGTGCAGCCAGACCAACGGGGCCCTGTGCTTTATTAATCCCCTTTTCTTGAAAGTGCACAGCCAGGACCTCAGTGGAGGCCTGAAACGGCCGAGCACAAGGACTCCCAACGCGAATGGCACGGAGCGGACTCGGTCCCCCCCACCCAGGCCCCCGCCACCCGCTATTAATAGTCTCCACACAAGCCCTCGGCTGGCCAGGACTGAAACCCAGACGAGCATGCCAGAAACAGTCAACCATAACAAACATGGGAACGTAGCTCTGCCTGGAACGAAACCAACTCCCATCCCTCCACCCCGGCTGAAGAAGCAGGCTTCTTTTCTGGAAGCAGAGGGCGGCGCAAAGACCTTGAGCGGCGGCNNNCGGCCGGGCGCGGGCCGGGAGCNNNNNNTGGAGCTGGGCACAGCTGGCAGCCCAGGTGGGGTCCCGCCTGAGGCCGCCCCGGGGGATTGCACAAGGGCCCCGCCGCCCAGCTCTGAATCACGGCCCCCGTGCCATGGAGGCCGGCAGCGGCTGAGCGACATGAGCATTTCTACTTCCTCCTCCGACTCGCTGGAGTTCGACCGGAGCATGCCTCTGTTTGGCTACGAGGCGGACACCAACAGCAGCCTGGAGGACTACGAGGGGGAGAGTGACCAGGAGACCATGGCGCCCCCCATCAAGTCCAAAAAGAAAAGGAGCAGCTCCTTCGTGCTGCCCAAGCTCGTCAAGTCCCAGCTGCAGAAGGTGAGCGGGGTGTTCAGCTCCTTCATGACCCCGGAGAAGCGGATGGTCCGCAGGATCGCCGAGCTGTCCCGGGACAAATGCACCTACTTCGGGTGCCTAGTGCAGGACTACGTGAGCTTCCTGCAGGAGAACAAGGAGTGCCACGTGTCCAGCACCGACATGCTGCAGACTATCCGGCAGTTCATGACCCAGGTCAAGAACTATTTGTCTCAGAGCTCGGAGCTGGACCCCCCCATCGAGTCGCTGATCCCTGAAGACCAAATAGATGTGGTGCTGGAAAAAGCCATGCACAAGTGCATCTTGAAGCCTCTCAAGGGGCACGTGGAGGCCATGCTGAAGGACTTTCACATGGCCGACGGCTCATGGAAGCAACTCAAGGAGAACCTGCAGCTTGTGCGGCAGAGGAATCCGCAGGAGCTGGGGGTCTTCGCCCCGACCCCTGATTTTGTGGATGTGGAGAAAATCAAAGTCAAGTTTATGACCATGCAGAAGATGTATTCACCAGAAAAGAAGGTCATGCTGCTGCTGCGGGTCTGCAAGCTCATTTACACGGTCATGGAGAACAACTCAGGGAGGATGTATGGCGCTGATGACTTCTTGCCAGTCCTGACCTATGTCATAGCCCAGTGTGACATGCTTGAATTGGACACTGAAATCGAGTACATGATGGAGCTCCTAGACCCATCGCTGTTACATGGAGAAGGAGGCTATTACTTGACAAGCGCATACGGAGCACTTTCTCTGATAAAGAATTTCCAAGAAGAACAAGCAGCGCGACTGCTCAGCTCAGAAACCAGAGACACCCTGAGGCAGTGGCACAAACGGAGAACCACCAACCGGACCATCCCCTCTGTGGACGACTTCCAGAATTACCTCCGAGTTGCATTTCAGGAGGTCAACAGTGGTTGCACAGGAAAGACGCTCCTTGTGAGACCTTATATCACCACCGAGGATGTGTGTCAGATCTGCGCTGAGAAGTTCAAGGTGGGGGACCCTGAGGAGTACAGCCTCTTTCTCTTCGTTGACGAGACATGGCAGCAGCTGGCAGAGGACACTTACCCTCAAAAAATCAAGGCAGAGCTGCACAGTCGACCACAGCCCCACATCTTCCACTTTGTCTACAAACGCATCAAGAACGATCCTTACGGCGTCATTTTCCAGAACGGAGAAGATGACCTCACCACCTCC
Chlorocebus_sabaeus  ATGTCAGCTTGGACCATGGGCGCCCGCGGTCTGGACAAGCGAGGAAGTTTCTTTAAGCTCATTGACACAATTGCCTCGGAGATCGGAGAACTGAAACAGGAGATGGTGCGGACAGATGTCAGCCTGGAAAATGGCCTGGAACCCGCTGAAACCCACAGCATGGTAAGACACAAGGATGGTGGCTATTCCGAGGAAGAGGACGTGAAGACCTGTGCCCGGGACTCAGGCTATGACAGCCTCTCCAACAGGCTCAGCATCTTGGACCGGCTTCTCCACACCCACCCCATATGGCTGCAGCTGGGTCTGAGTGAGGAGGAGGCAGCAGAGGTCCTGCAGGCCCAGCCTCCGGGGATCTTCCTGGTTCATAAATCTACCAAAATGCAGAAGAAAGTCCTCTCCCTCCGCCTGCCCTGTGAATTTGGGGCCCCCCTCAAGGAATTTGCCATAAAGGAAAGCACATACACCTTTTCCCTGGAAGGCTCAGGAATCAGTTTTGCAGATTTATTCCGGCTCATTGCTTTCTACTGCATCAGCAGGGATGTTCTGCCATTTACCTTGAAGTTGCCTTATGCCATTTCAACAGCCAAGTCGGAGGCTCAGCTTGAAGAACTGGCCCAGATGGGACTAAATTTCTGGAGCTCCCCAGCTGACAGCAAACCCCCGAACCCTCCACCTCCCCATAGGCCTCTGTCCTCNNNCGACGGTATCTGTCCTGCCTCCCTGCGTCAGCTCTGCCTTATAAATGGAGTGCATTCTATCAAAACCAGGACGCCTTCAGAGCTGGAGTGCAGCCAGACCAACGGGGCCCTGTGCTTTATTAATCCCCTTTTCTTGAAAGTGCACAGCCAGGACCTCAGTGGAGGCCTGAAACGGCCGAGCACAAGGACTCCCAACGCGAATGGCACGGAGCGGACTCGGTCCCCCCCACCCAGGCCCCCGCCACCCGCTATTAATAGTCTCCACACAAGCCCTCGGCTGGCCAGGACTGAAACCCAGACGAGCATGCCAGAAACAGTCAACCATAACAAACATGGGAACGTAGCTCTGCCTGGAACGAAACCAACTCCCATCCCTCCACCCCGGCTGAAGAAGCAGGCTTCTTTTCTGGAAGCAGAGGGCGGCGCAAAGACCTTGAGCGGCGGCNNNCGGCCGGGCGCGGGCCCGGAGCNNNNNNTGGAGCTGGGCACAGCTGGCAGCCCAGGTGGGGCCCCGCCTGAGGCCGCCCCGGGGGATTGCACAAGGGCCCCGCCGCCCAGCTCTGAATCACGGCCCCCGTGCCATGGAGGCCGGCAGCGGCTGAGCGACATGAGCATTTCTACTTCCTCCTCCGACTCGCTGGAGTTCGACCGGAGCATGCCTCTGTTTGGCTACGAGGCGGACACCAACAGCAGCCTGGAGGACTACGAGGGGGAGAGTGACCAGGAGACCATGGCGCCTCCCATCAAGTCCAAAAAGAAAAGGAGCAGCTCCTTCGTGCTGCCCAAGCTCGTCAAGTCCCAGCTGCAGAAGGTGAGCGGGGTGTTCAGCTCCTTCATGACCCCGGAGAAGCGGATGGTCCGCAGGATCGCCGAGCTGTCCCGGGACAAATGCACCTACTTCGGGTGCCTAGTGCAGGACTACGTGAGCTTCCTGCAGGAGAACAAGGAGTGCCACGTGTCCAGCACCGACATGCTGCAGACTATCCGGCAGTTCATGACCCAGGTCAAGAACTATTTGTCTCAGAGCTCGGAGCTGGACCCCCCCATCGAGTCGCTGATCCCTGAAGACCAAATAGATGTGGTGCTGGAAAAAGCCATGCACAAGTGCATCTTGAAGCCTCTCAAGGGGCACGTGGAGGCCATGCTGAAGGACTTTCACATGGCCGACGGCTCATGGAAGCAACTCAAGGAGAACCTGCAGCTTGTGCGGCAGAGGAATCCACAGGAGCTGGGGGTCTTTGCCCCGACCCCTGATTTTGTGGATGTGGAGAAAATCAAAGTCAAGTTTATGACCATGCAGAAGATGTATTCACCAGAAAAGAAGGTCATGCTGCTGCTGCGGGTCTGCAAGCTCATTTACACGGTCATGGAGAACAACTCAGGGAGGATGTATGGCGCTGATGACTTCTTGCCAGTCCTGACCTACGTCATAGCCCAGTGTGACATGCTTGAATTGGACACTGAAATCGAGTACATGATGGAGCTCCTAGACCCATCGCTGTTACATGGAGAAGGAGGCTATTACTTGACAAGCGCATACGGAGCACTTTCTCTGATAAAGAATTTCCAAGAAGAACAAGCAGCGCGACTGCTCAGCTCAGAAACCAGAGACACCCTGAGGCAGTGGCACAAACGGAGAACCACCAACCGGACCATCCCCTCTGTGGACGACTTCCAGAATTACCTCCGAGTTGCATTTCAGGAGGTCAACAGTGGTTGCACAGGAAAGACCCTCCTTGTGAGACCTTATATCACCACCGAGGATGTGTGTCAGATCTGCGCTGAGAAGTTCAAGGTGGGGGACCCTGAGGAGTACAGCCTCTTTCTCTTCGTTGATGAGACATGGCAGCAGCTGGCAGAGGACACTTACCCTCAAAAAATCAAGGCGGAGCTGCACAGTCGACCACAGCCCCACATCTTCCACTTTGTCTACAAACGCATCAAGAACGATCCTTACGGCGTCATTTTCCAGAACGGAGAAGAAGACCTCACCACCTCC
Papio_anubis  ATGTCAGCTTGGACCATGGGCGCCCGCGGTCTGGACAAGCGAGGAAGTTTCTTTAAGCTCATTGACACAATTGCCTCGGAGATCGGAGAACTGAAACAGGAGATGGTGCGGACAGATGTCAGCCTGGAAAATGGCCTGGAACCCGCTGAAACCCACAGCATGGTAAGACACAAGGATGGTGGCTATTCCGAGGAAGAGGACGTGAAGACCTGTGCCCGGGACTCAGGCTATGACAGTCTCTCCAACAGGCTCAGCATCTTGGACCGGCTTCTCCACACCCACCCCATATGGCTGCAGCTGGGTCTGAGTGAGGAGGAGGCAGCAGAGGTCCTGCAGGCCCAGCCTCCGGGGATCTTCCTGGTTCATAAATCTACCAAAATGCAGAAGAAAGTCCTCTCCCTCCGCCTGCCCTGTGAATTTGGGGCCCCACTCAAGGAATTTGCCATAAAGGAAAGCACATACACCTTTTCCCTGGAAGGCTCAGGAATCAGTTTTGCAGATTTATTCCGGCTCATTGCTTTCTACTGCATCAGCAGGGATGTTCTGCCGTTTACCTTGAAGTTGCCTTATGCCATTTCAACAGCCAAGTCGGAGGCTCAGCTTGAAGAACTGGCCCAGATGGGACTAAATTTCTGGAGCTCCCCAGCTGACAGCAAACCCCCGAACCCTCCACCTCCCCATAGGCCTCTGTCCTCNNNCGACGGTGTCTGTCCTGCCTCCCTGCGTCAGCTCTGCCTTATAAATGGAGTGCATTCTATCAAAACCAGGACGCCTTCAGAGCTGGAGTGCAGCCAGACCAACGGGGCCCTGTGCTTTATTAATCCCCTTTTCTTGAAAGTGCACAGCCAGGACCTCAGTGGAGGCCTGAAACGGCCGAGCACAAGGACTCCCAACGCGAATGGCACGGAGCGGACTCGGTCCCCCCCACCCAGGCCCCCGCCACCCGCTATTAATAGTCTCCACACAAGCCCTCGGCTGGCCAGGACTGAAACCCAGACGAGCATGCCAGAAACAGTCAACCATAACAAACATGGGAACGTAGCTCTGCCTGGAACGAAACCAACTCCCATCCCTCCACCCCGGCTGAAGAAGCAGGCTTCTTTTCTGGAAGCAGAGGGCGGCGCAAAGACCTTGAGCGGCGGCNNNCGGCCGGCCGCGGGCCCGGAGCNNNNNNTGGAGCTGGGCACAGCTGGCAGCCCAGGTGGGGCCCCGCCTGAGGCCGCCCCGGGGGATTGCACAAGGGCCCCGCCGCCCAGCTCTGAATCACGGCCCCCGTGCCATGGAGGCCGGCAGCGGCTGAGCGACATGAGCATTTCTACTTCCTCCTCCGACTCGCTGGAGTTCGACCGGAGCATGCCTCTGTTTGGCTACGAGGCGGACACCAACAGCAGCCTGGAGGACTACGAGGGGGAGAGTGACCAGGAGACCATGGCGCCCCCCATCAAGTCCAAAAAGAAAAGGAGCAGCTCCTTCGTGCTGCCCAAGCTCGTCAAGTCCCAGCTGCAGAAGGTGAGCGGGGTGTTCAGCTCCTTCATGACCCCGGAGAAGCGGATGGTCCGCAGGATCGCCGAGCTGTCGCGGGACAAATGCACCTACTTCGGGTGCCTAGTGCAGGACTACGTGAGCTTCCTGCAGGAGAACAAGGAGTGCCACGTGTCCAGCACCGACATGCTGCAGACTATCCGGCAGTTCATGACCCAGGTCAAGAACTATTTGTCTCAGAGCTCGGAGCTGGACCCCCCCATCGAGTCGCTGATCCCTGAAGACCAAATAGATGTGGTGCTGGAAAAAGCCATGCACAAGTGCATCTTGAAGCCTCTCAAGGGGCACGTGGAGGCCATGCTGAAGGACTTTCACATGGCCGACGGCTCATGGAAGCAACTCAAGGAGAACCTGCAGCTTGTGCGGCAGAGGAATCCGCAGGAGCTGGGGGTCTTCGCCCCGACCCCTGATTTTGTGGATGTGGAGAAAATCAAAGTCAAGTTTATGACCATGCAGAAGATGTATTCACCAGAAAAGAAGGTCATGCTGCTGCTGCGGGTCTGCAAGCTCATTTACACGGTCATGGAGAACAACTCAGGGAGGATGTATGGCGCTGATGACTTCTTGCCAGTCCTGACCTATGTCATAGCCCAGTGTGACATGCTTGAATTGGACACTGAAATCGAGTACATGATGGAGCTCCTAGACCCATCGCTGTTACATGGAGAAGGAGGCTATTACTTGACAAGCGCATACGGAGCACTTTCTCTGATAAAGAATTTCCAAGAAGAACAAGCAGCGCGACTGCTCAGCTCAGAAACCAGAGACACCCTGAGGCAGTGGCACAAACGGAGAACCACCAACCGGACCATCCCCTCTGTGGACGACTTCCAGAATTACCTCCGAGTTGCATTTCAGGAGGTCAACAGTGGTTGCACAGGAAAGACGCTCCTTGTGAGACCTTATATCACCACTGAGGATGTGTGTCAGATCTGCGCTGAGAAGTTCAAGGTGGGGGACCCTGAGGAGTACAGCCTCTTTCTCTTCGTTGACGAGACATGGCAGCAGCTGGCAGAGGACACTTACCCTCAAAAAATCAAGGCAGAGCTGCACAGTCGACCACAGCCCCACATCTTCCACTTTGTCTACAAACGCATCAAGAACGATCCTTACGGCGTCATTTTCCAGAACGGAGAAGATGACCTCACCACCTCC
Mandrillus_leucophaeus  ATGTCCGCTTGGACCATGGGCGCCCGCGGTCTGGACAAGCGAGGAAGTTTCTTTAAGCTCATTGACACAATTGCCTCGGAGATCGGAGAACTGAAACAGGAGATGGTGCGGACAGATGTCAGCCTGGAAAATGGCCTGGAACCCGCTGAAACCCACAGCATGGTAAGACACAAGGATGGTGGCTATTCCGAGGAAGAGGACGTGAAGACCTGTGCCCGGGACTCAGGCTATGACAGCCTCTCCAACAGGCTCAGCATCTTGGACCGGCTTCTCCACACCCACCCCATATGGCTGCAGCTGGGTCTGAGTGAGGAGGAGGCAGCAGAGGTCCTGCAGGCCCAGCCTCCGGGGATCTTCCTGGTTCATAAATCTACCAAAATGCAGAAGAAAGTCCTCTCCCTCCGCCTGCCCTGTGAATTTGGGGCCCCACTCAAGGAATTTGCCATAAAGGAAAGCACATACACCTTTTCCCTGGAAGGCTCAGGAATCAGTTTTGCAGATTTATTCCGGCTCATTGCTTTCTACTGCATCAGCAGGGATGTTCTGCCGTTTACCTTGAAGTTGCCTTATGCCATTTCAACAGCCAAGTCGGAGGCTCAGCTTGAAGAACTGGCCCAGATGGGACTAAATTTCTGGAGCTCCCCAGCTGACAGCAAACCCCCGAACCCTCCACCTCCCCATAGGCCTCTGTCCTCNNNCGACGGTGTCTGTCCTGCCTCCCTGCGTCAGCTCTGCCTTATAAATGGAGTGCATTCTATCAAAACCAGGACGCCTTCAGAGCTGGAGTGCAGCCAGACCAACGGGGCCCTGTGCTTTATTAATCCCCTTTTCTTGAAAGTGCACAGCCAGGACCTCAGTGGAGGCCTGAAACGGCCGAGCACAAGGACTCCCAACGCGAATGGCACGGAGCGGACTCGGTCCCCCCCACCCAGGCCCCCGCCACCCGCTATTAATAGTCTCCACACAAGCCCTCGGCTGGCCAGGACTGAAACCCAGACGAGCATGCCAGAAACAGTCAACCATAACAAACATGGGAACGTAGCTCTGCCTGGAACGAAACCAACTCCCATCCCTCCACCCCGGCTGAAGAAGCAGGCTTCTTTTCTGGAAGCAGAGGGCGGCGCAAAGACCTTGAGCGGCGGCNNNCGGCCGGGCGCGGGCCCGGAGCNNNNNNTGGAGCTGGGCACAGCTGGCAGCCCAGGTGGGGCCCCGCCTGAGGCCGCCCCGGGGGATTGCACAAGGGCCCCGCCGCCCAGCTCTGAATCACGGCCCCCGTGCCATGGAGGCCGGCAGCGGCTGAGCGACATGAGCATTTCTACTTCCTCCTCCGACTCGCTGGAGTTCGACCGGAGCATGCCTCTGTTTGGCTACGAGGCGGACACCAACAGCAGCCTGGAGGACTACGAGGGGGAGAGTGACCAGGAGACCATGGCGCCCCCCATCAAGTCCAAAAAGAAAAGGAGCAGCTCCTTCGTGCTGCCCAAGCTCGTCAAGTCCCAGCTGCAGAAGGTGAGCGGGGTGTTCAGCTCCTTCATGACCCCGGAGAAGCGGATGGTCCGCAGGATCGCCGAGCTGTCCCGGGACAAATGCACCTACTTCGGGTGCCTAGTGCAGGACTACGTGAGCTTCCTGCAGGAGAACAAGGAGTGCCACGTGTCCAGCACCGACATGCTGCAGACTATCCGGCAGTTCATGACCCAGGTCAAGAACTATTTGTCTCAGAGCTCGGAGCTGGACCCCCCCATCGAGTCGCTGATCCCTGAAGACCAAATAGATGTGGTGCTGGAAAAAGCCATGCACAAGTGCATCTTGAAGCCTCTCAAGGGGCACGTGGAGGCCATGCTGAAGGACTTTCACATGGCCGACGGCTCATGGAAGCAACTCAAGGAGAACCTGCAGCTTGTGCGGCAGAGGAATCCGCAGGAGCTGGGGGTCTTCGCCCCGACCCCTGATTTTGTGGATGTGGAGAAAATCAAAGTCAAGTTTATGACCATGCAGAAGATGTATTCACCAGAGAAGAAGGTCATGCTGCTGCTGCGGGTCTGCAAGCTCATTTACACGGTCATGGAGAACAACTCAGGGAGGATGTATGGCGCTGATGACTTCTTGCCAGTCCTGACCTATGTCATAGCCCAGTGTGACATGCTTGAATTGGACACTGAAATCGAGTACATGATGGAGCTCCTAGACCCATCGCTGTTACATGGAGAAGGAGGCTATTACTTGACAAGCGCATACGGAGCACTTTCTCTGATAAAGAATTTCCAAGAAGAACAAGCAGCGCGACTGCTGAGCTCAGAAACCAGAGACACCCTGAGGCAGTGGCACAAACGGAGAACCACCAACCGGACCATCCCCTCTGTGGACGACTTCCAGAATTACCTCCGAGTTGCATTTCAGGAGGTCAACAGTGGTTGCACAGGAAAGACGCTCCTTGTGAGACCTTATATCACCACTGAGGATGTGTGTCAGATCTGCGCTGAGAAGTTCAAGGTGGGGGACCCTGAGGAGTACAGCCTCTTTCTCTTCGTTGACGAGACATGGCAGCAGCTGGCAGAGGACACTTACCCTCAAAAAATCAAGGCAGAGCTGCACAGTCGACCACAGCCCCACATCTTCCACTTTGTCTACAAACGCATCAAGAACGATCCTTACGGCGTCATTTTCCAGAACGGAGAAGATGACCTCACCACCTCC
Saimiri_boliviensis  ATGTCAGCTTGGACCATGGGCGCCCGCAGTCTGGACAAGCGAGGAAGTTTCTTTAAGCTCATTGACACAATTGCCTCAGAGATCGGAGAACTGAAACAGGAGATGGTGCGGACAGATGTCAGCCTGGAAAATGGCCTGGAACCCGCTGGAACCCACAGCATGGTAAGACACAAGGATGATGGCCATTCTGAGGAAGAGGACGTGAAGGCCTGTGCCCGGGACTCAGGCTATGACAGCCTCTCCAACAGGCTCAGCATCTTGGACCGGCTCCTCCACACTCACCCCATATGGCTGCAGCTGAGTCTGAGTGAGGAGGCGGTGGCGGAGGTCCTGCGGGCCCAGCCTCCGGGGATCTTCCTGGTTCATAAGTCTACAAAAATGCAGAAGAAAGTCCTCTCCCTCCGCCTGCCCTGTGAATTTGGGGCCCCACTCAAGGAATTTGCCATAAAGGAAAGCACATACACCTTTTCCCTGGAAGGCTCAGGAATCAGTTTTGCAGATTTATTCCGGCTCATTGCTTTCTACTGCATCAGCAGGGATGTTCTGCCGTTTACCTTGAAGTTGCCTTATGCCGTTTCAACAGCCAAGTCGGAGGCTCAGCTTGAAGAACTGGCCCAGATGGGACTAAATTTCTGGAGCTCCGCAGCTGACAGCAAGCCCCCGATCCCTCCACCTCCCCACAGGCCGCTCTCCCCNNNCGACGGCGTCTGTCCTGCCTCCCTGCGTCAGCTCTGCCTTATAAATGGAGTGCATTCTATCAAAACCAGGACGCCTTCGGAGCTGGAGTGCAGCCAGACCAACGGGGCCCTGTGCTTTATTAATCCCCTTTTCTTGAAAGAGCACAGCCAGGACCTCAGCGGAGGCCTGAAGCGGCCGAGCACAAGGACTCCCAACGCGAATGGCACGGAGCGGCCTCTGTCCCCCCCACCCAGGCCCCCGCCACCCGCTATTAATAGTCTGCACACAAGCCCTCGGCTGGCCAGGACCGAAACCCAGACGAGCATGCCAGAAACAGTCAACCATAACAAACATGGGAACGTAGCTCTGCCTGGAACGAAACCAACTCCCATCCCTCCACCCCGGCTGAAGAAGCAGGCTTCTTTTCTGGAAGCAGAGGGCGGCGCAAAGACCTCGAGCGGCGGCGGCCCGCCGGGCGCGGGCCGGGAGCNNNNNNTGGAGCTGGGCGCAGCTGGCAGCCCAGGTGGGGCCCCGCCTGAGGCCGCCCCGGGCGATTGCACAAGCGCCCCGCCGCCCAGCTCTGAATCACGGCCCCCGTGCCATGGAGGCCGGCAGCGGCTGAGCGACATGAGCATTTCCACTTCCTCCTCCGATTCGCTGGAGTTCGACCGGAGCATGCCTCTGTTCGGCTACGAGGCGGACACCAACAGCAGCCTGGAGGACTACGAGGGGGAGAGTGACCAGGAGACCATGGCGCCCCCCATCAAGTCCAAAAAGAAAAGGAGCAGCTCCTTCGTGCTGCCCAAGCTCGTCAAGTCCCAGCTGCAGAAGGTGAGCGGGGTGTTCAGCTCCTTCATGACCCCGGAGAAGCGGATGGTCCGCAGGATCGCCGAGCTGTCCCGGGACAAATGCACTTACTTCGGGTGCCTGGTGCAGGACTACGTGAGCTTCCTGCAGGAGAACAAGGAATGCCACGTGTCCAGCACCGACATGCTGCAGACCATCCGGCAGTTCATGACCCAGGTCAAGAACTATTTGTCTCAGAGCTCGGAGCTGGACCCCCCCATTGAGTCGCTGATCCCTGAAGACCAAATAGATGTGGTGCTGGAGAAAGCCATGCACAAGTGCATCCTGAAGCCCCTGAAGGGGCACGTGGAGGCCATGCTGAAGGACTTTCACATGGCCGACGGCTCGTGGAAGCAACTCAAGGAGAACCTACAGCTTGTGCGGCAGAGGAATCCGCAGGAGCTGGGGGTCTTCGCCCCGACCCCTGATTTTGTGGATGTGGAGAAAATCAAAGTCAAGTTCATGACCATGCAGAAGATGTATTCCCCGGAAAAGAAGGTCATGCTGCTGCTGCGGGTCTGCAAGCTCATTTACACCGTCATGGAGAACAACTCAGGGAGGATGTATGGCGCTGATGACTTCTTGCCAGTCCTGACCTACGTCATAGCTCAGTGTGACATGCTTGAATTGGACACTGAAATTGAGTACATGATGGAGCTTCTAGACCCATCACTGTTACATGGAGAAGGAGGCTATTACTTGACAAGCGCATACGGAGCACTTTCTCTGATAAAGAATTTCCAAGAAGAACAAGCAGCTCGACTGCTCAGCTCGGAGACCAGAGACACGCTGAGGCAGTGGCACAAACGGAGAACCACCAACCGGACCATCCCCTCTGTGGACGACTTCCAGAATTACCTCCGAGTTGCATTCCAGGAGGTCAACAGTGGCTGCACAGGAAAGACCCTCCTCGTGAAACCTTACATCACCACCGAGGATGTGTGTCAGATCTGCGCTGAGAAGTTCAAGGTGGGGGACCCTGAGGAGTACAGCCTCTTTCTCTTCGTTGACGAGACATGGCAGCAGCTGGCAGAGGACACTTACCCTCAAAAAATCAAGGCGGAGCTGCACAGCCGACCTCAGCCCCACATCTTCCACTTTGTCTACAAACGCATCAAGAACGATCCTTACGGCGTCATTTTCCAGAACAGGGAAGAAGACCTCACCACCTCC
Callithrix_jacchus  ATGTCAGCTTGGACCATGGGCGCCCGCAGTCTGGACAAGCGAGGAAGTTTCTTTAAGCTCATTGACACAATTGCCTCGGAGATCGGAGAACTGAAACAGGAGATGGTGCGGACAGATGTCAGCCTGGAAAATGGCCTGGAACACGCTGAAACCCACAGCATGGTAAGACACAAGGATGATGGCTATTCTGAGGAAGAGGACGTGAAGGCCTGTGCCCGGGACTCAGGTTATGACAGCCTCTCCAACAGGCTCAGCATCTTGGACCGGCTCCTCCACACTCACCCCATATGGCTGCAGCTGAGTCTGAGTGAGGAGGAGGCAGCAGAGATCCTGCAGGCCCAGCCTCCGGGGATCTTCCTGGTTCATAAGTCTACGAAAATGCAGAAGAAAGTCCTCTCCCTCCGCCTGCCCTGTGAATTTGGGGCCCCACTCAAGGAATTTGCCATAAAGGAAAGCACATACACCTTTTCCCTGGAAGGCTCAGGAATCAGTTTTGCAGATTTATTCCGGCTCATTGCTTTCTACTGCATCAGCAGGGATGTTCTGCCGTTTACCTTGAAGTTGCCTTATGCCATTTCAACAGCCAAGTCGGAGGCTCAGCTGGAAGAACTGGCCCAGATGGGACTAAATTTCTGGAGCTCCCCAGCTGACAGCAAGCCCCCGAACCCTCCACCTCCCCACAGGCCCCTCTCCCCNNNCGACGGCGTCTGTCCTGCCTCCCTGCGTCAGCTCTGCCTTATAAATGGAGTGCATTCTATCAAAACCAGGACGCCTTCGGAGCTGGAGTGCAGCCAGACCAACGGGGCCCTGTGCTTTATTAATCCCCTTTTCTTGAAAGTGCACAGCCAGGACCTCAGCGGAGGCCTGAAGCGGCCGAGCACAAGGACTCCCAACGCGAATGGCACGGAGCGGCCTCTGTCCCCCCCACCCAGGCCCCCGCCACCCGCTATTAATAGTCTGCACACAAGCCCTCGGCTGGCCAGGACCGAAACCCAGACGAGCATGCCAGAAACAGTCAACCATAACAAACATGGGAACGTAGCTCTGCCTGGAACGAAACCAACTCCCATCCCTCCACCCCGGCTGAAGAAGCAGGCTTCTTTTCTGGAAGCAGAGGGCGCCGCAAAAACCTCGAGCGGCGGCGGCCGGCCGGGCGCGGGCCCGGAGCNNNNNNTGGAGCTGGGCGCAGCTGGCAGCCCAGGTGGGGCCCCGCCTGAGGCCGCCCCGGGCGATTGCACAAGCGCCCCGCCGCCCAGCTCTGAATCACGGCCCCCGTGCCATGGAGGCCGGCAGCGGCTGAGCGACATGAGCATTTCCACTTCCTCCTCTGACTCGCTGGAGTTCGACCGGAGCATGCCTCTGTTCGGCTACGAGGCGGACACCAACAGCAGCCTGGAGGACTACGAGGGGGAGAGTGACCAGGAGACCATGGCGCCCCCCATCAAGTCCAAAAAGAAAAGGAGCAGCTCCTTCGTGCTGCCCAAGCTCGTCAAGTCCCAGCTGCAGAAGGTGAGCGGGGTGTTCAGCTCCTTCATGACCCCGGAGAAGCGGATGGTCCGCAGGATCGCCGAGCTGTCCCGGGACAAATGCACCTACTTCGGGTGCCTGGTGCAGGACTACGTGAGCTTCCTGCAGGAGAACAAGGAATGCCACGTGTCCAGCACCGACATGCTGCAGACCATCCGGCAGTTCATGACCCAGGTCAAGAACTATTTGTCTCAGAGCTCGGAGCTGGACCCCCCCATCGAGTCTCTGATCCCTGAAGACCAAATAGATGTGGTGCTGGAGAAAGCCATGCACAAGTGCATCCTGAAGCCCCTGAAGGGGCACGTGGAGGCCATGCTGAAGGACTTTCACATGGCCGATGGCTCGTGGAAGCAACTGAAAGAGAACCTACAGCTCGTGCGGCAGAGGAATCCACAGGAGCTGGGGGTCTTCGCCCCGACCCCTGATTTTGTGGATGTGGAGAAAATCAAAGTCAAGTTCATGACCATGCAGAAGATGTATTCCCCAGAAAAGAAGGTCATGCTGCTGCTGCGGGTCTGCAAGCTCATTTACACCGTCATGGAGAACAACTCAGGGAGGATGTATGGCGCTGACGACTTCTTGCCAGTCCTGACGTATGTCATAGCTCAGTGTGACATGCTTGAACTGGACACTGAAATTGAGTACATGATGGAGCTCCTGGACCCATCGCTGTTACATGGAGAAGGAGGCTATTACTTGACAAGCGCATACGGAGCACTTTCTCTGATAAAGAATTTCCAAGAAGAACAAGCAGCACGACTACTCAGCTCGGAGACCAGAGACACCCTGAGGCAGTGGCACAAACGGAGAACCACCAACCGGACCATCCCCTCTGTGGACGACTTCCAGAATTACCTCCGAGTTGCATTCCAGGAGGTCAACAGTGGCTGCACAGGAAAGACCCTCCTCGTGAAACCTTACATCACCACCGAGGATGTGTGTCAGATCTGCGCTGAGAAGTTCAAGGTGGGGGACCCTGAGGAGTACAGCCTCTTTCTCTTTGTTGACGAGACATGGCAGCAGCTGGCAGAGGACACTTACCCTCAAAAAATCAAGGCAGAGCTGCACAGCCGACCTCAGCCCCACATCTTCCATTTTGTCTACAAACGCATCAAGAACGATCCTTACGGCGTCATTTTCCAGAACAGGGAAGAAGACCTCACCACCTCC
Aotus_nancymaae  ATGTCAGCTTGGACCATGGGCGCCCGCAGTCTGGACAAGCGAGGAAGTTTCTTTAAGCTCATTGACACAATTGCCTCGGAGATCGGAGAACTGAAACAGGAGATGGTGCGGACAGATGTCAGCCTGGAAAATGGCCTGGAACCCGCTGAAACCCACAGCATGGTAAGACACAAGGATGATGGCTATTCTGAGGAAGAGGACGTGAAGGCCTGTGCCCGGGACTCAGGCTATGACAGCCTCTCCAACAGGCTCAGCATCTTGGACCGGCTCCTCCACACTCACCCCATATGGCTGCAGCTGAGTCTGAGTGAGGAGGAGGCAGCAGAGGTCCTGCAGGCCCAGCCTCCGGGGATCTTCCTGGTTCATAAGTCTACAAAAATGCAGAAGAAAGTCCTCTCCCTCCGCCTGCCCTGTGAATTTGGGGCACCACTCAAGGCATTTGCCATAAAGGAAAGCACATACACCTTTTCCCTGGAAGGCTCAGGAATCAGTTTTGCAGATTTATTCCGGCTCATTGCTTTCTACTGCATCAGCAGGGATGTTCTGCCGTTTACCTTGAAGTTGCCTTATGCCATTTCAACAGCCAAGTCGGAGGCTCAGCTTGAAGAACTGGCCCAGATGGGACTAAATTTCTGGAGCTCCCCAGCTGACAGCAAGCCCCCGAACCCTCCACCTCCCCACAGGCCCCTCTCCCCNNNCGACGGCGTCTGTCCTGCCTCCCTGCGTCAGCTCTGCCTTATAAATGGAGTGCATTCTATCAAAACCAGGACGCCTTCGGAGCTGGAGTGCAGCCAGACCAACGGGGCCCTGTGCTTTATTAATCCCCTTTTCTTGAAAGTGCACAGCCAGGACCTCAGCGGAGGCCTGAAGCGGCCGAGCACAAGGACTCCCAACGCGAATGGCACGGAGCGGCCTCTGTCCCCCCCACCCAGGCCCCCGCCACCCGCTATTAATAGTCTGCACACAAGCCCTCGGCTGGCCAGGACCGAAACCCAGACGAGCATGCCAGAAACAGTCAACCATAACAAACATGGGAACGTAGCTCTGCCTGGAACGAAACCAACTCCCATCCCTCCACCCCGGCTGAAGAAGCAGGCTTCTTTTCTGGAAGCAGAGGGCGGCGCAAAGACCTCGAGCGGCGGCGGCCGGCCGGGCGCGGGCCCGGAGCNNNNNNTGGAGCTGGGCGCAGCTGGCAGCCCAGGTGGGGCCCCGCCTGAGGCCGCCCCGGGCGATTGCACAAGCGCCCCGCCGCCCAGCTCTGAATCACGGCCCCCGTGCCATGGAGGCCGGCAGCGGCTAAGCGACATGAGCATTTCCACTTCCTCCTCCGACTCGCTGGAGTTCGACCGGAGCATGCCTCTATTCGGCTACGAGGCGGACACCAACAGCAGCCTGGAGGACTACGAGGGGGAGAGTGACCAGGAGACCATGGCGCCCCCCATCAAGTCCAAAAAGAAAAGGAGCAGCTCCTTCGTGCTGCCCAAGCTCGTCAAGTCCCAGCTGCAGAAGGTGAGCGGGGTGTTCAGCTCCTTCATGACCCCGGAGAAGCGGATGGTCCGCAGGATCGCCGAGCTGTCCCGGGACAAATGCACCTACTTCGGGTGCCTGGTGCAGGACTACGTGAGCTTCCTGCAGGAGAACAAGGAATGCCACGTGTCCAGCACCGACATGCTGCAGACCATCCGGCAGTTCATGACCCAGGTCAAGAACTATTTGTCTCAGAGCTCGGAGCTGGACCCCCCCATCGAGTCGCTGATCCCTGAAGACCAAATAGATGTGGTGCTGGAGAAAGCCATGCACAAGTGCATCTTGAAGCCCCTGAAGGGGCACGTGGAGGCCATGCTGAAGGACTTTCACATGGCCGACGGCTCATGGAAGCAACTCAAGGAGAACCTACAGCTTGTGCGGCAGAGGAATCCGCAGGAGCTGGGGGTCTTTGCCCCGACCCCTGATTTTGTGGATGTGGAGAAAATCAAAGTCAAGTTCATGACCATGCAGAAGATGTATTCCCCGGAAAAGAAGGTCATGCTGCTGCTGCGGGTCTGCAAGCTCATTTACACCGTCATGGAGAACAACTCAGGGAGGATGTATGGCGCTGATGACTTCTTGCCAGTCCTGACCTATGTCATAGCTCAGTGTGACATGCTGGAATTGGACTCTGAAATTGAGTACATGATGGAGCTCCTAGACCCGTCGCTGTTACATGGAGAAGGAGGCTATTACTTGACAAGTGCATATGGAGCACTTTCTCTGATAAAGAATTTCCAAGAAGAACAAGCAGCGCGACTGCTCAGCTCGGAGACCAGAGACACCCTGAGGCAGTGGCACAAACGGAGAACCACCAACCGGACCATCCCCTCTGTGGACGACTTCCAGAATTACCTCCGAGTTGCATTTCAGGAGGTCAACAGTGGCTGCACAGGAAAGACCCTCCTCGTGAAACCTTACATCACCACCGAGGATGTGTGTCAGATCTGCGCTGAGAAGTTCAAGGTGGGGGACCCTGAGGAGTACAGCCTCTTCCTCTTTGTTGACGAGACATGGCAGCAGCTGGCAGAGGACACTTACCCTCAAAAAATCAAAGCAGAGCTGCACAGCCGACCTCAGCCCCACATCTTCCACTTTGTCTACAAACGCATCAAGAACGATCCTTACGGCGTCATTTTCCAGAACAGGGAAGAAGCCCTCACCACCTCC
Cebus_capucinus  ATGTCAGCTTGGACCATGGGCGCCCGCAGTCTGGACAAGCGAGGAAGTTTCTTTAAGCTCATTGACACAATTGCCTCGGAGATCGGAGAACTGAAACAGGAGATGGTGCGGACAGATGTCAGCCTGGAAAATGGCCTGGAACCCGCTGAAACCCACAGCATGGTAAGACACAAGGATGATGGCTATTCTGAGGAAGAGGACGTGAAGGCCTGTACCCGGGACTCAGGCTATGACAGCCTCTCCAACAGGCTCAGCATCTTGGACCGGCTCCTCCACACTCACCCCATATGGCTGCAGCTGAGTCTGAGTGAGGAGGAGGCAGCAGAGGTCCTGCAGGCCCAGCCTCCTGGGATCTTCCTGGTTCATAAGTCTACAAAAATGCAGAAGAAAGTCCTCTCCCTCCGCCTGCCCTGTGAATTTGGGGCCCCACTCAAGGAATTTGCCATAAAGGAAAGCACATACACCTTTTCCCTGGAAGGCTCAGGAATCAGTTTTGCAGATTTATTCCGGCTCATTGCTTTCTACTGCATCAGCAGGGATGTTCTGCCGTTTACCTTGAAGTTGCCTTATGCCATTTCAACAGCCAAGTCGGAGGCTCAGCTTGAAGAACTGGCCCAGATGGGACTAAATTTCTGGAGCTCCCCAGCTGACAGCAAGCCCCCGAACCCTCCACCTCCCCACAGGCCCCTCTCCCCNNNCGACGGCGTCTGCCCTGCCTCCCTGCGTCAGCTCTGCCTTATAAATGGAGTGCATTCTATCAAAACCAGGACGCCTTCGGAGCTGGAGTGCAGCCAGACCAACGGGGCCCTGTGCTTTATTAATCCCCTTTTCTTGAAAGAGCACAGCCAGGACCTCAGCGGAGGCCTGAAGCGGCCGAGCGCAAGGACTCCCAACGCGAATGGCACCGAGCGGCCTCTGTCCCCCCCACCCAGGCCCCCGCCACCCGCTATTAATAGTCTGCACACAAGCCCTCGGCTGGCCAGGACCGAAACCCAGACGAGCATGCCAGAAACAGTCAACCATAACAAACATGGGAACGTAGCTGTGCCTGGAACCAAACCAGCTCCCGTCCCTCCACCCCGGCTGAAGAAGCAGGCTTCTTTTCTGGAAGCGGAGGGCGGCGCAAAGACCTCGAGCGGCGGCGGGCGGCCGGGCGCGGGCCGGGAGCNNNNNNTGGAGCTGGGCGCAGCTGGCAGCCCAGGTGGGGCCCCGCCTGAGGCCGCCCCGGGCGATTGCACAAGCGCCCCGCCGCCCAGCTCTGAATCACGGCCCCCGTGCCATGGAGGCCGGCAGCGGCTGAGCGACATGAGCATTTCCACTTCCTCCTCCGACTCGCTGGAGTTCGACCGGAGCATGCCTCTGTTCGGCTACGAGGCGGACACCAACAGCAGCCTGGAGGACTACGAGGGGGAGAGTGATCAGGAGACCATGGCGCCCCCCATCAAGTCCAAAAAGAAACGGAGCAGCTCCTTCGTGCTGCCCAAGCTCGTCAAGTCCCAGCTGCAGAAGGTGAGCGGGGTGTTCAGCTCCTTCATGACCCCGGAGAAGCGGATGGTCCGCAGGATCGCCGAGCTGTCCCGGGACAAATGCACCTACTTCGGGTGCCTGGTGCAGGACTACGTGAGCTTCCTGCAGGAGAACAAGGAATGCCACGTGTCCAGCACCGACATGCTGCAGACCATCCGGCAGTTCATGACCCAGGTCAAGAACTATTTGTCTCAGAGCTCGGAGCTGGACCCCCCCATCGAGTCGCTGATCCCTGAAGACCAAATAGATGTGGTGCTGGAGAAAGCCATGCACAAGTGCATCTTGAAGCCCCTGAAGGGGCACGTGGAGGCCATGCTGAAGGACTTTCACATGGCCGACGGCTCGTGGAAGCAACTCAAGGAGAACCTACAGCTTGTGCGGCAGAGGAATCCGCAGGAGCTGGGGGTCTTCGCCCCAACCCCTGATTTTGTGGATGTAGAGAAAATCAAAGTCAAGTTCATGACCATGCAGAAGATGTATTCCCCGGAAAAGAAGGTCATGCTGCTGCTGCGGGTCTGCAAGCTCATTTACACCGTCATGGAGAACAACTCAGGGAGGATGTATGGCGCTGATGACTTCTTGCCAGTCCTGACCTATGTCATAGCTCAGTGTGACATGCTTGAATTGGACACTGAAATTGAGTACATGATGGAGCTCCTAGACCCATCGCTGTTACATGGAGAAGGAGGCTATTACTTGACAAGTGCATACGGAGCACTTTCCCTGATAAAGAATTTCCAAGAAGAACAAGCAGCACGACTGCTCAGCTCGGAGACCAGAGACACCCTGAGGCAGTGGCACAAACGGAGAACCACCAACCGGACCATCCCCTCTGTGGACGACTTCCAGAATTACCTCCGAGTTGCATTCCAGGAGGTCAACAGTGGCTGCACAGGAAAGACCCTCCTTGTGAAACCTTATATCACCACCGAGGATGTGTGTCAGATCTGCGCTGAGAAGTTCAAGGTGGGGGACCCTGAGGAGTACAGCCTCTTTCTCTTCGTTGACGAGACATGGCAGCAGCTGGCAGAGGACACTTACCCTCAAAAAATCAAGGCAGAGCTGCACAGCCGACCTCAGCCCCACATCTTCCACTTTGTCTACAAACGCATCAAGAACGATCCTTACGGTGTCATTTTCCAGAACAGGGAAGAAGACCTCACCACCTCC
Tarsius_syrichta  ATGTCAGCTTGGACCATGGGTGCCCGCAGTCTGGACAAGCGAGGGAGTTTCTTTAAGCTCATTGACACAATCGCCTCGGAGATCGGAGAACTGAAACAGGAGATGGTACGGACAGATGTCAGCCTGGAAAATGGCCTGGAACCCGCTGAAACCCACAGCATGGTAAGACACAAGGATGATGGCTATTCCGAGGAAAAGAACGTGAAGGCCTGTCCCCGAGATTCGGGCTACGACAGCCTCTCCAGCAGGCTCAGCATCCTGGACCGGCTTCTTCACACCCATCCCATCTGGCTGCAACTGAGTCTGAGTGAGGAGGAAGCCATGGAGGCCCTGCAGTCCCAGCCTCCGGGGATCTTCCTGGTTCGTAAATCCACCAAGATGCAGAAGAAAGTCCTCTCCCTTCGCCTGCCCTGTGAGCTTGGAACCCCAGTCAAGGAATTTACCATCAAGGAAAGCTCATATACCTTTTCCCTGGAAGGCTCTGGAATCAGTTTTGCGGATTTATTCCGGCTCATTGCCTTCTACTGTATCAGCAGGGATGTTCTGCCATTCACCTTGAAGTTGCCTTATGCCATTTCAACAGCCAAGACTGAGGCTCAACTTGAAGAACTGGCCCAGCTGGGACTAAATTTCTGGAGCTCTCCAGCTGACAGCAAACCCCCCAACCCTCCACCTCCCCATGGGCCACTCTCCCCNNNCGACGGTGTCTGCCCTGCCTCCCTGCGTCAGCTCTGCCTTATAAATGGAGTGCATTCTATAAAAACCAGGAAGCCTTCAGAGCTGGAGTGCAGCCAGACCAATGGAGCCCTGTGTTTTATTAATCCCCTTTTCTTGAAAGTGCACAGCCAGGACCTCAGCGGAGGCCCGAAATGGCCGAGCACAAGGACTCCCGACGCGAATGGCACCAAGAGCCCTCGGTCCCCCCCACCCAGGCCCCCACCACCCGCTATTAATAGTCTCCACACAAGCCCTCGGCTGTCCAGGACTGAAACGCAGACGAGCATGCCAGAAACAGTCAACCATAACAAACATGGGAACGTAGCTCCGCCTGGACCGAGACCAACTCCCATCCCTCCACCCCGCCTGAAGAAGCAGGCTTCTTTTCTAGAAGCAGAAGGCGGCGCAAAGACCTTGAGCGCCGGTGGCCGGCCCGGCGCGGGCCCGGAGCNNNNNNTGGAGCTGGGTGCAGCTGGCAGGCCAGGTGGGGCCCCGCCTGTGGACGCCCCGGGGGATTGCACAAGGGCCCAGGCGCCCGGCTCTGAATCACAGCCCCCGTGCCATGGAGGCAGGCAGAGGCTGAGCGACATGAGCATTTCCACTTCCTCCTCCGACTCACTGGAGTTCGACCGGAGCATGCCTCTGTTTGGCTACGAGGCAGACACCACTAGCAGCCTGGAGGACGACGAAGGGGAGAGTGACCAGGAGACCATGGCCCCCCCCATCAAGTCCAAGAAGAAGAGGAGCAGCTCGTTTGTGCTGCCCAAGCTTGTCAAGTCGCAGCTTCAGAAGGTCAGTGGGGTCTTCAGCTCCTTCATGACCCCTGAGAAGCGCACCGTCCGCAAGATCGCCGAGCTGTCCCGGGACAAGTGCACCTACTTTGGGTGCCTAGTACAGGACTACGTGAGCTTCCTGCAGGAGAACAAGGAGTGCCACGTGTCCAGCACCGACATGCTGCAGACCATCCGGCAGTTCATGACTCAGGTCAAGAACTACCTGGCTCAGAGTTCCGAGCTGGACCCCCCCATCGAGTCACTCATCCCTGAAGACCAGATAGATGTAGTGCTGGAAAAAGCCATGCACAAGTGCATCTTGAAGCCCCTGAAGGGCCATGTGGAGGCCATGCTGAAGGACTTTCACATGGCCGACGGCTCGTGGAAACAGCTCAAGGAGAACCTTCAACTCGTGCGGCAGAGGAACCCGCAGGAGCTGGGGGTCTTCGCCCCGACTCCTGACTTTGTGGATGTGGAGAAAATCAAAGTCAAGTTCATGACCATGCAGAAGATGTATTCACCGGAAAAGAAGGTCATGCTTCTGCTGAGGGTCTGCAAGCTCATCTACACGGTCATGGAGAACAACTCAGGGAGAATGTATGGCGCTGATGACTTCTTGCCAGTCCTGACCTACGTCATAGCTCAGTGTGACATGCTTGAATTGGACACAGAAATCGAATACATGATGGAGCTTCTAGACCCATCGCTGTTACACGGAGAAGGGGGTTATTACTTGACCAGCGCCTATGGAGCACTTTCTCTGATAAAGAACTTCCAGGAGGAGCAAGCGGCACGCCTACTCAGCTCAGAGACCAGGGACACCCTGAGGCAGTGGCACAAACGGAGGACCACCAACCGGACCATCCCTTCTGTGGATGACTTTCAGAATTACCTCCGCGTAGCATTCCAGGAGGTCGACAGTGGCTGCACAGGGAAGACCCTCCTGGTGAGGCCATACGTCACCACAGAGGACGTGTGTCAGATCTGCGCAGAGAAGTTTAAGGTGGGGGACCCCGAGGAATACAGCCTCTTTCTCTTCGTGGATGAGACGTGGCAGCAGCTAGCAGAGGATACGTACCCGCAGAAGATCAAGGCGGAGCTGCACAGTCGACCCCAGCCCCACATCTTCCATTTTGTCTACAAGCGCATCAAGAATGACCCCTATGGCGTCATTTTCCAGAATGGAGAAGAAGACCTCCCTGCCTCC
Cercocebus_torquatus_atys  ATGTCAGCTTGGACCATGGGCGCCCGCGGTCTGGACAAGCGAGGAAGTTTCTTTAAGCTCATTGACACAATTGCCTCGGAGATCGGAGAACTGAAACAGGAGATGGTGCGGACAGATGTCAGCCTGGAAAATGGCCTGGAACCCGCTGAAACCCACAGCATGGTAAGACACAAGGATGGTGGCTATTCCGAGGAAGAGGACGTGAAGACCTGTGCCCGGGACTCAGGCTATGACAGCCTCTCCAACAGGCTCAGCATCTTGGACCGGCTTCTCCACACCCACCCCATATGGCTGCAGCTGGGTCTGAGTGAGGAGGAGGCAGCAGAGGTCCTGCAGGCCCAGCCTCCGGGGATCTTCCTGGTTCATAAATCTACCAAAATGCAGAAGAAAGTCCTCTCCCTCCGCCTGCCCTGTGAATTTGGGGCCCCACTCAAGGAATTTGCCATAAAGGAAAGCACATACACCTTTTCCCTGGAAGGCTCAGGAATCAGTTTTGCAGATTTATTCCGGCTCATTGCTTTCTACTGCATCAGCAGGGATGTTCTGCCGTTTACCTTGAAGTTGCCTTATGCCATTTCAACAGCCAAGTCGGAGGCTCAGCTTGAAGAACTGGCCCAGATGGGACTAAATTTCTGGAGCTCCCCAGCTGACAGCAAACCCCCGAACCCTCCACCTCCCCATAGGCCTCTGTCCTCNNNCGACGGTGTCTGTCCTGCCTCCCTGCGTCAGCTCTGCCTTATAAATGGAGTGCATTCTATCAAAACCAGGACGCCTTCAGAGCTGGAGTGCAGCCAGACCAACGGGGCCCTGTGCTTTATTAATCCCCTTTTCTTGAAAGTGCACAGCCAGGACCTCAGTGGAGGCCTGAAACGGCCGAGCACAAGGACTCCCAACGCGAATGGCACGGAGCGGACTCGGTCCCCCCCACCCAGGCCCCCGCCACCCGCTATTAATAGTCTCCACACAAGCCCTCGGCTGGCCAGGACTGAAACCCAGACGAGCATGCCAGAAACAGTCAACCATAACAAACATGGGAACGTAGCTCTGCCTGGAACGAAACCAACTCCCATCCCTCCACCCCGGCTGAAGAAGCAGGCTTCTTTTCTGGAAGCAGAGGGCGGCGCAAAGACCTTGAGCNNNGGCGGCCGGCCGGGCGCGGGCCCGGAGCNNNNNNTGGAGCTGGGCACAGCTGGCAGCCCAGGTGGGGCCCCGCCTGAGGCCGCCCCGGGGGATTGCACAAGGGCCCCGCCGCCCAGCTCTGAATCACGGCCCCCGTGCCATGGAGGCCGGCAGCGGCTGAGCGACATGAGCATTTCTACTTCCTCCTCCGACTCGCTGGAGTTCGACCGGAGCATGCCTCTGTTTGGCTACGAGGCGGACACCAACAGCAGCCTGGAGGACTACGAGGGGGAGAGTGACCAGGAGACCATGGCGCCCCCCATCAAGTCCAAAAAGAAAAGGAGCAGCTCCTTCGTGCTGCCCAAGCTCGTCAAGTCCCAGCTGCAGAAGGTGAGCGGGGTGTTCAGCTCCTTCATGACCCCGGAGAAGCGGATGGTCCGCAGGATCGCCGAGCTGTCCCGGGACAAATGCACCTACTTCGGGTGCCTAGTGCAGGACTACGTGAGCTTCCTGCAGGAGAACAAGGAGTGCCACGTGTCCAGCACCGACATGCTGCAGACTATCCGGCAGTTCATGACCCAGGTCAAGAACTATTTGTCTCAGAGCTCGGAGCTGGACCCCCCCATTGAGTCGCTGATCCCTGAAGACCAAATAGATGTGGTGCTGGAAAAAGCCATGCACAAGTGCATCTTGAAGCCTCTCAAGGGGCACGTGGAGGCCATGCTGAAGGACTTCCACATGGCCGACGGCTCATGGAAGCAACTCAAGGAGAACCTGCAGCTTGTGCGGCAGAGGAATCCGCAGGAGCTGGGGGTCTTCGCCCCGACCCCTGATTTTGTGGATGTGGAGAAAATCAAAGTCAAGTTTATGACCATGCAGAAGATGTATTCACCAGAAAAGAAGGTCATGCTGCTGCTGCGGGTCTGCAAGCTCATTTACACGGTCATGGAGAACAACTCAGGGAGGATGTATGGCGCTGATGACTTCTTGCCAGTCCTGACCTATGTCATAGCCCAGTGTGACATGCTTGAATTGGACACTGAAATCGAGTACATGATGGAGCTCCTAGACCCATCGCTGTTACATGGAGAAGGAGGCTATTACTTGACAAGCGCATACGGAGCACTTTCTCTGATAAAGAATTTCCAAGAAGAACAAGCAGCGCGACTGCTCAGCTCAGAAACCAGAGACACCCTGAGGCAGTGGCACAAACGGAGAACCACCAACCGGACCATCCCCTCTGTGGACGACTTCCAGAATTACCTCCGAGTTGCATTTCAGGAGGTCAACAGTGGTTGCACAGGAAAGACACTCCTTGTGAGACCTTATATCACCACCGAGGATGTGTGTCAGATCTGCGCTGAGAAGTTCAAGGTGGGGGACCCTGAGGAGTACAGCCTCTTTCTCTTCGTTGACGAGACATGGCAGCAGCTGGCAGAGGACACTTACCCTCAAAAAATCAAGGCAGAGCTGCACAGTCGACCACAGCCCCACATCTTCCACTTTGTCTACAAACGCATCAAGAACGATCCTTACGGCGTCATTTTCCAGAACGGAGAAGATGACCTCACCACCTCC
Rhinopithecus_roxellana  ATGTCAGCTTGGACCATGGGCGCCCGCGGTCTGGACAAGCGAGGAAGTTTCTTTAAGCTCATTGACACAATTGCCTCGGAGATCGGAGAACTGAAACAGGAGATGGTGCGGACAGATGTCAGCCTGGAAAATGGCCTGGAACCCGCTGAAACCCACAGCATGGTAAGACACAAGGATGGTGGCTATTCCGAGGAAGAGGACGTGAAGACCTGTGCCCGGGACTCAGGCTATGACAGCCTCTCTAACAGGCTCAGCATCTTGGACCGGCTTCTCCACACCCACCCCATATGGCTGCAGCTGGGTCTGAGTGAAGAGGAGGCAGCAGAGGTCCTGCAGGCCCAGCCTCCGGGGATCTTCCTGGTTCATAAATCTACCAAAATGCAGAAGAAAGTCCTCTCCCTCCGCCTGCCCTGTGAATTTGGGGCCCCACTCAAGGAATTTGCCATAAAGGAAAGCACATACACCTTTTCCCTGGAAGGCTCAGGAATCAGTTTTGCAGATTTATTCCGGCTCATTGCTTTCTACTGCATCAGCAGGGATGTTCTGCCGTTTACCTTGAAGTTGCCTTATGCCATTTCAACAGCCAAGTCGGAGGCTCAGCTTGAAGAACTGGCCCAGATGGGACTAAATTTCTGGAGCTCCCCAGCTGACAGCAAACCCCCGAACCCTCCACCTCCCCATAGGCCTCTGTCCTCCGACGACGGTGTCTGTCCTGCCTCCCTGCGTCAGCTCTGCCTTATAAATGGAGTGCATTCTATCAAAACCAGGACGCCTTCAGAGCTGGAGTGCAGCCAGACCAACGGGGCCCTGTGCTTTATTAATCCCCTTTTCTTGAAAGTGCACAGCCAGGACCTCAGTGGAGGCCTGAAACGGCCGAGCACAAGGACTCCCAACGCGAATGGCACGGAGCGGACTCGGTCCCCCCCACCCAGGCCCCCGCCACCCGCTATTAATAGTCTCCACACAAGCCCTCGGCTGGCCAGGACTGAAACCCAGACGAGCATGCCAGAAACAGTCAACCATAACAAACATGGGAACGTAGCTCTGCCTGGAACGAAACCAACTCCCATCCCTCCACCCCGGCTGAAGAAGCAGGCTTCTTTTCTGGAAGCAGAGGGCGGCGCAAAGACCTTGAGCNNNGGCGGCCGGCCGGGCGCGGGCCCGGAGCNNNNNNTGGAGCTGGGCACAGCTGGCAGCCCAGGTGGGGCCCCGCCTGAGGCCGCCCCGGGGGATTGCACAAGGGCCCCGCCGCCCAGCTCTGAATCACGGCCCCCGTGCCATGGAGGCCGGCAGCGGCTGAGCGACATGAGCATTTCTACTTCCTCCTCCGACTCGCTGGAGTTCGACCGGAGCATGCCTCTGTTTGGCTACGAGGCGGACACCAACAGCAGCCTGGAGGACTACGAGGGGGAGAGTGACCAGGAGACCATGGCGCCCCCCATCAAGTCCAAAAAGAAAAGGAGCAGCTCCTTCGTGCTGCCCAAGCTCGTCAAGTCCCAGCTGCAGAAGGTGAGCGGGGTGTTCAGCTCCTTCATGACCCCGGAGAAGCGGATGGTCCGCAGGATAGCCGAGCTGTCCCGGGACAAATGCACCTACTTCGGGTGCCTAGTGCAGGACTACGTGAGCTTCCTGCAGGAGAACAAGGAGTGCCACGTGTCCAGCACCGACATGCTGCAGACCATCCGGCAGTTCATGACCCAGGTCAAGAACTATTTGTCTCAGAGCTCGGAGCTGGACCCCCCCATCGAGTCGCTGATCCCTGAAGACCAAATAGATGTGGTGCTGGAAAAAGCCATGCACAAGTGCATCTTGAAGCCTCTCAAGGGGTACGTGGAGGCCATGCTGAAGGACTTTCACATGGCCGACGGCTCATGGAAGCAACTCAAGGAGAACCTGCAGCTTGTGCGGCAGAGGAATCCGCAGGAGCTGGGGGTCTTCGCCCCGACCCCTGATTTTGTGGATGTGGAGAAAATCAAAGTCAAGTTTATGACCATGCAGAAGATGTATTCACCAGAAAAGAAGGTCATGCTGCTGCTGCGGGTCTGCAAGCTCATTTACACGGTCATGGAGAACAACTCAGGGAGGATGTATGGCGCTGATGACTTCTTGCCAGTCCTGACCTATGTCATAGCCCAGTGTGACATGCTTGAATTGGACACTGAAATCGAGTACATGATGGAGCTCCTAGACCCATCGCTGTTACATGGAGAAGGAGGCTATTACTTGACAAGCGCATATGGAGCACTTTCTCTGATAAAGAATTTCCAAGAAGAACAAGCAGCACGACTGCTCAGCTCAGAAACCAGAGACACCCTGAGGCAGTGGCACAAACGGAGAACCACCAACCGGACCATTCCCTCTGTGGACGACTTCCAGAATTACCTCCGAGTTGCATTTCAGGAGGTCAACAGTGGTTGCACAGGAAAGACGCTCCTTGTGAGACCTTATATCACCACTGAGGATGTGTGTCAGATCTGCGCTGAGAAGTTCAAGGTGGGGGACCCTGAGGAGTACAGCCTCTTTCTCTTCGTTGACGAGACATGGCAGCAGCTGGCAGAGGACACTTACCCTCAAAAAATCAAGGCGGAGCTGCATAGTCGACCACAGCCCCACATCTTCCACTTTGTCTACAAACGCATCAAGAACGATCCTTACGGTGTCATTTTCCAGAACGGAGAAGAAGACCTCACCACCTCC
