# Supplementary material for: Equivocal evidence for a link between megalencephaly-related genes and primate brain size evolution
Source: Sci Rep. 2022 Jun 28;12:10902. doi: 10.1038/s41598-022-12953-4 (PMC9239989; doi:10.1038/s41598-022-12953-4)
Supplement: Supplementary file 15 — Supplementary Information 15. [file 41598_2022_12953_MOESM15_ESM.phy]

 23 1335
Tarsius_syrichta  ATGAGCGAGGAGACGGCGACTTCTGACAACGATAATAGTTATGCACGAGTGCGAGCTGTGGTGATGACCCGAGATGACTCAAGTGGTGGATGGTTACCACTTGGAGGGAGTGGACTAAGCAGCGTTACTGTCTTCAAAGTCCCTCATCAGGAAGAAAATGGCTGTGCTGACTTTTTTATCCGTGGAGAGCGACTCAGGGACAAAATGGTGGTTTTGGAATGTATGCTTAAAAAAGACCTCATTTATAATAAGGTCACTCCAACATTTCACCACTGGAAGATCGATGACAAGAAGTTTGGCCTTACTTTTCAAAGTCCTGCTGATGCGAGGGCTTTTGATAGAGGCATTCGAAGAGCTATAGAGGATATTTCTCAAGGATGCCCTGAATCAAAAAATGAAGTTGAAGGGGCAGATGACTTACAAGCAACTGAAGAGGATACTTCCAGTTATCTAGTGAAGGATCACCTTTTCCAGCAAGAGACAGTTGTTACTAGTGAGCCTTATAGAAGCTCAAATATAAGGCCTTCTCCTTTTGAAGATCTAAGTGCCAGAAGAGTCTACATGCAAAGCCAAGCCAATCAGATAACATTTGGTCAGCCAGGCCTAGATATCCAGAGCAGAAGTATGGAATATGTACAGCGGCAAATATCCAAGGAATGTGGAAGCCTTAAGTCCCAAAATAGGGTCCCTTTGAAATCAATCAGACATGTCAGCTTTCAAGATGAGGATGAGATTGTCAGAATAAACCCTCGAGATATCTTAATACGTCGCTATGCAGACTACAGACATCCTGACATGTGGAAAAATGACTTGGAAAGAGAGGATACTGACTCCAATATTCACTTTTCTAAACCAGACAGTAAAAAATCAGACTATCTGTACTCTTGTGGGGATGAAACTAAGTTAAGTTCACCCAAAAACTCTGTGGTATTTAAGACACAGCCTTCCTCATTAAAATTTAAGAAGTCAAAACGAAGAAAAGAGGATGGTGAACGTTCTCGCTGCGTATACTGCCAGGAAAGGTTTAATCATGAAGAAAATGGCAGGGGAAAATGTCAGGATGCTCCAGACCCTATTAAAAGATGCATATATCAAGTTAGTTGCATGCTCTGTGCAGAGAGCATGTTGTATCATTGTATGTCAGACTCAGAGGGAGATTTTTCTGATCCCTGTTCATGTGACACTAGTGATGACAAGTTCTGCTTACGATGGTTAGCCCTGGTAGCTCTGTCTTTCATTGTACCATGTATGTGCTGCTACGTCCCTTTGAGAATGTGCCATCGCTGTGGTGAGGCATGTGGTTGCTGTGGTGGGAAACATAAAGCTGCTGGA---
Pongo_abelii  ATGAGCGAGGAGACGGCGACTTCTGACAACGATAATAGTTATGCACGAGTGCGAGCTGTGGTGATGACCCGAGATGACTCAAGTGGTGGATGGTTACCGCTTGGAGGGAGTGGACTAAGCAGCGTCACTGTCTTCAAAGTCCCTCATCAGGAAGAGAATGGCTGTGCTGACTTTTTTATCCGTGGAGAGCGACTCAGGGACAAAATGGTGGTTTTGGAATGTATGCTTAAAAAAGACCTCATTTATAATAAGGTCACTCCAACATTTCACCACTGGAAGATTGATGACAAGAAGTTTGGTCTTACGTTTCAAAGTCCTGCTGATGCTAGGGCTTTTGATAGAGGTATCCGAAGAGCTATAGAGGATATTTCTCAAGGATGCCCCGAATCAAAAAATGAAGCTGAAGGGGCAGATGACTTACAAGCAAATGAAGAGGATTCTTCCAGTTCTCTAGTGAAGGAGCACCTTTTTCAGCAAGAGACAGTTGTTACCAGTGAGCCTTATAGAAGCTCAAATATAAGACCTTCTCCCTTTGAAGATCTGAATGCCAGAAGAGTCTACATGCAAAGCCAAGCCAATCAGATAACATTTGGTCAGCCAGGCTTGGACATTCAGAGCAGAAGTATGGAATACGTACAGCGGCAAATATCCAAGGAATGTGGAAGCCTAAAGTCCCAAAATAGGGTCCCTTTGAAATCAATCAGACATGTCAGCTTTCAAGATGAGGATGAGATTGTCAGAATAAACCCTCGAGATATCTTAATACGTCGCTATGCAGACTACAGACATCCTGACATGTGGAAAAATGACTTGGAAAGATATGATGCATATTCCAGTATTCAGTTTTCTAAACCAGACAGTAAAAAATCAGACTATCTGTACTCTTGTGGGGATGAGACTAAGTTAAGTTCACCCAAAGACTCTGTGGTATTTAAGACGCAGCCTTCCTCATTAAAAATTAAAAAGTCAAAACGAAGAAAAGAGGATGGTGAACGTTCTCGCTGCGTATACTGCCAGGAAAGGTTTAATCATGAAGAAAATGTCAGGGGAAAATGTCAGGATGCTCCAGACCCTATTAAAAGATGCATATATCAAGTTAGTTGCATGCTCTGTGCAGAGAGCATGTTGTATCATTGTATGTCAGACTCAGAGGGAGATTTTTCTGATCCCTGTTCGTGTGACACTAGCGACGACAAGTTCTGCTTGCGATGGTTAGCCCTGGTAGCTTTGTCTTTCATTGTACCATGTATGTGCTGCTACGTCCCTTTGAGAATGTGCCATCGCTGTGGTGAGGCATGTGGTTGCTGTGGTGGGAAACATAAAGCTGCTGGA---
Colobus_angolensis  ATGAGCGAGGAGACGGCGACTTCTGACAACGATAATAGTTATGCACGAGTGCGAGCTGTGGTGATGACCCGAGATGACTCAAGTGGTGGATGGTTACCACTTGGAGGGAGTGGACTAAGCAGCGTCACTGTCTTCAAAGTCCCTCATCAGGAAGAGAATGGCTGTGCTGACTTTTTTATCCGTGGAGAGCGACTCAGGGACAAAATGGTGGTTTTGGAATGTATGCTTAAAAAAGACCTCATTTATAATAAGGTCACTCCAACATTTCACCACTGGAAGATTGATGACAAGAAGTTTGGTCTTACGTTTCAAAGTCCTGCTGATGCTAGGGCTTTTGATAGAGGTATCCGAAGAGCTATAGAGGATATTTCTCAAGGATGCCCCGAATCAAAAAATGAAGCTGAAGGGGCAGATGACTTACAAGCACCTGAAGAGGATTCTTCCAGTTCTCTAGTGAAGGATCACCTTTTTCAGCAAGAGACAGTTGTTACCAGTGAGCCTTATAGAAGCTCAAATATAAGACCTTCTCCCTTTGAAGATCTGAATGCCAGAAGAGTCTACATGCAAAGCCAAGCCAATCAGATAACATTTGGTCAGCCAGGCTTGGACATTCAGAGCAGAAGTATGGAATATGTACAGCGGCAAATATCCAAGGAATGTGGAAGCCTGAAGTCCCAAAATAGGGTCCCTTTAAAATCAATCAGACATGTCAGCTTTCAAGATGAGGATGAGATTGTCAGAATAAACCCTCGAGATATCTTAATACGTCGCTATGCAGACTACAGACATCCTGACATGTGGAAAAATGACTTGGAAAGAGATGATGCTGATTCCAGTATTCAGTTTTCTAAACCAGACAGTAAAAAATCAGACTATCTGTACTCTTGTGGGGAGGAGACTAAGTTAAGTTCACCTAAAGACTCCGTGGTATTTAAGACGCAGCCTTCCTCATTAAAAATTAAGAAGTCAAAACGAAGAAAAGAGGATGGTGAACGTTCTCGCTGCGTATACTGCCAGGAAAGGTTTAATCATGAAGAAAATGTCAGGGGAAAATGTCAGGATGCTCCAGACCCTATTAAAAGATGCATATATCAAGTTAGTTGCATGCTCTGTGCAGAGAGCATGTTGTATCATTGTATGTCAGACTCAGAGGGAGATTTTTCTGATCCCTGTTCGTGTGACACTAGCGACGACAAGTTCTGCTTGCGATGGTTAGCCCTGGTAGCTTTGTCTTTCATTGTACCATGTATGTGCTGCTACGTCCCTTTGAGAATGTGCCATCGCTGTGGTGAGGCATGTGGTTGCTGTGGTGGGAAACATAAAGCTGCTGGA---
Chlorocebus_sabaeus  ATGAGCGAGGAGACGGCGACTTCTGACAACGATAATAGTTATGCACGAGTGCGAGCTGTGGTGATGACCCGAGATGACTCAAGTGGTGGATGGTTACCACTTGGAGGGAGTGGACTAAGCAGCGTCACTGTCTTCAAAGTCCCTCATCAGGAAGAGAATGGCTGTGCTGACTTTTTTATCCGTGGAGAGCGACTCAGGGACAAAATGGTGGTTTTGGAATGTATGCTTAAAAAAGACCTCATTTATAATAAGGTCACTCCAACATTTCACCACTGGAAGATTGATGACAAGAAGTTTGGTCTTACGTTTCAAAGTCCTGCTGATGCTAGGGCTTTTGATAGAGGTATCCGAAGAGCTATAGAGGATATTTCTCAAGGATGCCCCGAATCAAAAAATGAAGCTGAAGGGGCAGATGACTTACAAGCAACTGAAGAGGATTCTTCCAGTTCTCTAGTGAAGGATCACCTTTTTCAGCAAGAGACAGTTGTTACCAGTGAGCCTTATAGAAGCTCAAATATAAGACCTTCTCCCTTTGAAGATCTGAATGCCAGAAGAGTCTACATGCAAAGCCAAGCCAATCAGATAACATTTGGTCAGCCAGGCTTGGACATTCAAAGCAGAAGTATGGAATATGTACAGCGGCAAATATCCAAGGAATGTGGAAGCCTAAAGTCCCAAAATAGGGTACCTTTAAAATCAATCAGACATGTCAGCTTTCAAGATGAGGATGAGATTGTCAGAATAAACCCTCGAGATATCTTAATACGTCGCTATGCAGACTACAGACATCCTGACATGTGGAAAAATGACTTGGAAAGAGATGATGCTGATTCCAGTATTCAGTTTTCTAAACCAGACAGTAAAAAATCAGACTATCTGTACTCTTGTGGGGAGGAGACTAAGTTAAGTTCACCTAAAGACTCTGTGGTATTTAAGACGCAGCCTTCCTCATTAAAAATTAAGAAGTCAAAACGAAGAAAAGAGGACGGTGAACGTTCTCGCTGCGTATACTGCCAGGAAAGGTTTAATCATGAAGAAAATGTCAGGGGAAAATGTCAGGATGCTCCAGACCCTATTAAAAGATGCATATATCAAGTTAGTTGCATGCTCTGTGCAGAGAGCATGTTGTATCATTGTATGTCAGACTCAGAGGGAGATTTTTCTGATCCCTGTTCGTGTGACACTAGCGACGACAAGTTCTGCTTGCGATGGTTAGCCCTGGTAGCTTTGTCTTTCATTGTACCATGTATGTGCTGCTACGTCCCTTTGAGAATGTGCCATCGCTGTGGTGAGGCATGTGGTTGCTGTGGTGGGAAACATAAAGCTGCTGGA---
Macaca_nemestrina  ATGAGCGAGGAGACGGCGACTTCTGACAACGATAATAGTTATGCACGAGTGCGAGCTGTGGTGATGACCCGAGATGACTCAAGTGGTGGATGGTTACCACTTGGAGGGAGTGGACTAAGCAGCGTCACTGTCTTCAAAGTCCCTCATCAGGAAGAGAATGGCTGTGCTGACTTTTTTATCCGTGGAGAGCGACTCAGGGACAAAATGGTGGTTTTGGAATGTATGCTTAAAAAAGACCTCATTTATAATAAGGTCACTCCAACATTTCACCACTGGAAGATTGATGACAAGAAGTTTGGTCTTACGTTTCAAAGTCCTGCTGATGCTAGGGCTTTTGATAGAGGTATCCGAAGAGCTATAGAGGATATTTCTCAAGGATGCCCCGAATCAAAAAATGAAGCTGAAGGGGCAGATGACTTACAAGCAACTGAAGAGGATTCTTCCAGTTCTCTAGTGAAGGATCACCTTTTTCAGCAAGAGACAGTTGTTACCAGTGAGCCTTATAGAAGCTCAAATATAAGACCTTCTCCCTTTGAAGATCTGAATGCCAGAAGAGTCTACATGCAAAGCCAAGCCAATCAGATAACATTTGGTCAGCCAGGCTTGGACATTCAGAGCAGAAGTATGGAATATGTACAGCGGCAAATATCCAAGGAATGTGGAAGCCTAAAGTCCCAAAATAGGGTCCCTTTAAAATCAATCAGACATGTCAGCTTTCAAGATGAGGATGAGATTGTCAGAATAAACCCTCGAGATATCTTAATACGTCGCTATGCAGACTACAGACATCCTGACATGTGGAAAAATGACTTGGAAAGAGATGATGCTGATTCCAGTATTCAGTTTTCTAAACCAGACAGTAAAAAATCAGACTATCTGTACTCTTGTGGGGAGGAGACTAAGTTAAGTTCACCTAAAGACTCTGTGGTATTTAAGACGCAGCCTTCCTCATTAAAAATTAAGAAGTCAAAACGAAGAAAAGAGGACGGTGAACGTTCTCGCTGCGTATACTGCCAGGAAAGGTTTAATCATGAAGAAAATGTCAGGGGAAAATGTCAGGATGCTCCAGACCCTATTAAAAGATGCATATATCAAGTTAGTTGCATGCTCTGTGCAGAGAGCATGTTGTATCATTGTATGTCAGACTCAGAGGGAGATTTTTCTGATCCCTGTTCATGTGACACTAGCGACGACAAGTTCTGCTTGCGATGGTTAGCCCTGGTAGCTTTGTCTTTCATTGTACCATGTATGTGCTGCTATGTCCCTTTGAGAATGTGCCATCGCTGTGGTGAGGCATGTGGTTGCTGTGGTGGGAAACATAAAGCTGCTGGA---
Rhinopithecus_roxellana  ATGAGCGAGGAGACGGCGACTTCTGACAACGATAATAGTTATGCACGAGTGCGAGCTGTGGTGATGACCCGAGATGACTCAAGTGGTGGATGGTTACCACTTGGAGGGAGTGGACTAAGCAGCGTCACTGTCTTCAAAGTCCCTCATCAGGAAGAGAATGGCTGTGCTGACTTTTTTATCCGTGGAGAGCGACTCAGGGACAAAATGGTGGTTTTGGAATGTATGCTTAAAAAAGACCTCATTTATAATAAGGTCACTCCAACATTTCACCACTGGAAGATTGATGACAAGAAGTTTGGTCTTACGTTTCAAAGTCCTGCTGATGCTAGGGCTTTTGATAGAGGTATCCGAAGAGCTATAGAGGATATTTCTCAAGGATGCCCCGAATCAAAAAATGAAGCTGAAGGGGCAGATGACTTACAAGCAACTGAAGAGGATTCTTCCAGTTCTCTAGTGAAGGATCACCTTTTTCAGCAAGAGACAGTTGTTACCAGTGAGCCTTATAGAAGCTCAAATATAAGACCTTCTCCCTTTGAAGATCTGAATGCCAGAAGAGTCTACATGCAAAGCCAAGCCAATCAGATAACATTTGGTCAGCCAGGCTTGGACATTCAGAGCAGAAGTATGGAATATGTACAGCGGCAAATATCCAAGGAATGTGGAAGCCTAAAGTCCCAAAATAGGGTCCCTTTAAAATCAATCAGACATGTCAGCTTTCAAGATGAGGATGAGATTGTCAGAATAAACCCTCGAGATATCTTAATACGTCGCTATGCAGACTACAGACATCCTGACATGTGGAAAAATGACTTGGAAAGAGATGATGCTGATTCCAGTATTCAGTTTTCTAAACCAGACAGTAAAAAATCAGACTATCTGTACTCTTGTGGGGAGGAGACTAAGTTAAGTTCACCTAAAGACTCTGTGGTATTTAAGACGCAGCCTTCCTCATTAAAAATTAAGAAGTCAAAACGAAGAAAAGAGGATGGTGAACGTTCTCGCTGCGTATACTGCCAGGAAAGGTTTAATCATGAAGAAAATGTCAGGGGAAAATGTCAGGATGCTCCAGACCCTATTAAAAGATGCATATATCAAGTTAGTTGCATGCTCTGTGCAGAGAGCATGTTGTATCATTGTATGTCAGACTCAGAGGGAGATTTTTCTGATCCCTGTTCGTGTGACACTAGCGATGACAAGTTCTGCTTGCGATGGTTAGCCCTGGTAGCTTTGTCTTTCATTGTACCATGTATGTGCTGCTACGTCCCTTTGAGAATGTGCCATCGCTGTGGTGAGGCATGTGGTTGCTGTGGTGGGAAACATAAAGCTGCTGGA---
Rhinopithecus_bieti  ATGAGCGAGGAGACGGCGACTTCTGACAACGATAATAGTTATGCACGAGTGCGAGCTGTGGTGATGACCCGAGATGACTCAAGTGGTGGATGGTTACCACTTGGAGGGAGTGGACTAAGCAGCGTCACTGTCTTCAAAGTCCCTCATCAGGAAGAGAATGGCTGTGCTGACTTTTTTATCCGTGGAGAGCGACTCAGGGACAAAATGGTGGTTTTGGAATGTATGCTTAAAAAAGACCTCATTTATAATAAGGTCACTCCAACATTTCACCACTGGAAGATTGATGACAAGAAGTTTGGTCTTACGTTTCAAAGTCCTGCTGATGCTAGGGCTTTTGATAGAGGTATCCGAAGAGCTATAGAGGATATTTCTCAAGGATGCCCCGAATCAAAAAATGAAGCTGAAGGGGCAGATGACTTACAAGCAACTGAAGAGGATTCTTCCAGTTCTCTAGTGAAGGATCACCTTTTTCAGCAAGAGACAGTTGTTACCAGTGAGCCTTATAGAAGCTCAAATATAAGACCTTCTCCCTTTGAAGATCTGAATGCCAGAAGAGTCTACATGCAAAGCCAAGCCAATCAGATAACATTTGGTCAGCCAGGCTTGGACATTCAGAGCAGAAGTATGGAATATGTACAGCGGCAAATATCCAAGGAATGTGGAAGCCTAAAGTCCCAAAATAGGGTCCCTTTAAAATCAATCAGACATGTCAGCTTTCAAGATGAGGATGAGATTGTCAGAATAAACCCTCGAGATATCTTAATACGTCGCTATGCAGACTACAGACATCCTGACATGTGGAAAAATGACTTGGAAAGAGATGATGCTGATTCCAGTATTCAGTTTTCTAAACCAGACAGTAAAAAATCAGACTATCTGTACTCTTGTGGGGAGGAGACTAAGTTAAGTTCACCTAAAGACTCTGTGGTATTTAAGACGCAGCCTTCCTCATTAAAAATTAAGAAGTCAAAACGAAGAAAAGAGGATGGTGAACGTTCTCGCTGCGTATACTGCCAGGAAAGGTTTAATCATGAAGAAAATGTCAGGGGAAAATGTCAGGATGCTCCAGACCCTATTAAAAGATGCATATATCAAGTTAGTTGCATGCTCTGTGCAGAGAGCATGTTGTATCATTGTATGTCAGACTCAGAGGGAGATTTTTCTGATCCCTGTTCGTGTGACACTAGCGATGACAAGTTCTGCTTGCGATGGTTAGCCCTGGTAGCTTTGTCTTTCATTGTACCATGTATGTGCTGCTACGTCCCTTTGAGAATGTGCCATCGCTGTGGTGAGGCATGTGGTTGCTGTGGTGGGAAACATAAAGCTGCTGGA---
Cercocebus_torquatus_atys  ATGAGCGAGGAGACGGCGACTTCTGACAACGATAATAGTTATGCACGAGTGCGAGCTGTGGTGATGACCCGAGATGACTCAAGTGGTGGATGGTTACCACTTGGAGGGAGTGGACTAAGCAGCGTCACTGTCTTCAAAGTCCCTCATCAGGAAGAGAATGGCTGTGCTGACTTTTTTATCCGTGGAGAGCGACTCAGGGACAAAATGGTGGTTTTGGAATGTATGCTTAAAAAAGACCTCATTTATAATAAGGTCACTCCAACATTTCACCACTGGAAGATTGATGACAAGAAGTTTGGTCTTACATTTCAAAGTCCTGCTGATGCTAGGGCTTTTGATAGAGGTATCCGAAGAGCTATAGAGGATATTTCTCAAGGATGCCCCGAATCGAAAAATGAAGCTGAAGGGGCAGATGACTTACAAGCAACTGAAGAGGATTCTTCCAGTTCTCTAGTGAAGGATCACCTTTTTCAGCAAGAGACAGTTGTTACCAGTGAGCCTTATAGAAGCTCAAATATAAGACCTTCTCCCTTTGAAGATCTGAATGCCAGAAGAGTCTACATGCAAAGCCAAGCCAATCAGATAACATTTGGGCAGCCAGGCTTGGACATTCAGAGCAGAAGTATGGAATATGTACAGCGGCAAATATCCAAGGAATGTGGAAGCCTAAAGTCCCAAAATAGGGTCCCTTTAAAATCAATCAGACATGTCAGCTTTCAAGATGAGGATGAGATTGTCAGAATAAACCCTCGAGATATCTTAATACGTCGCTATGCAGACTACAGACATCCTGACATGTGGAAAAATGACTTGGAAAGAGATGATGCTGATTCCAGTATTCAGTTTTCTAAACCAGACAGTAAAAAATCAGACTATCTGTACTCTTGTGGGGAGGAGACTAAGTTAAGTTCACCTAAAGACTCTGTGGTATTTAAGACGCAGCCTTCCTCATTAAAAATTAAGAAGTCAAAACGAAGAAAAGAGGACGGTGAACGTTCTCGCTGCGTATACTGCCAGGAAAGGTTTAATCATGAAGAAAATGTCAGGGGAAAATGTCAGGATGCTCCAGACCCTATTAAAAGATGCATATATCAAGTTAGTTGCATGCTCTGTGCAGAGAGCATGTTGTATCATTGTATGTCAGACTCAGAGGGAGATTTTTCTGATCCCTGTTCGTGTGACACTAGCGACGACAAGTTCTGCTTGCGATGGTTAGCCCTGGTAGCTTTGTCTTTCATTGTACCATGTATGTGCTGCTACGTCCCTTTGAGAATGTGCCATCGCTGTGGTGAGGCATGTGGTTGCTGTGGTGGGAAACATAAAGCTGCTGGA---
Papio_anubis  ATGAGCGAGGAGACGGCGACTTCTGACAACGATAATAGTTATGCACGAGTGCGAGCTGTGGTGATGACCCGAGATGACTCAAGTGGTGGATGGTTACCACTTGGAGGGAGTGGACTAAGCAGCGTCACTGTCTTCAAAGTCCCTCATCAGGAAGAGAATGGCTGTGCTGACTTTTTTATCCGTGGAGAGCGACTCAGGGACAAAATGGTGGTTTTGGAATGTATGCTTAAAAAAGACCTCATTTATAATAAGGTCACTCCAACATTTCACCACTGGAAGATTGATGACAAGAAGTTTGGTCTTACGTTTCAAAGTCCTGCTGATGCTAGGGCTTTTGATAGAGGTATCCGAAGAGCTATAGAGGATATTTCTCAAGGATGCCCCGAATCAAAAAATGAAGCTGAAGGGGCAGATGACTTACAAGCAACTGAAGAGGATTCTTCCAGTTCTCTAGTGAAGGATCACCTTTTTCAGCAAGAGACAGTTGTTACCAGTGAGCCTTATAGAAGCTCAAATATAAGACCTTCTCCCTTTGAAGATCTGAATGCCAGAAGAGTCTACATGCAAAGCCAAGCCAATCAGATAACATTTGGGCAGCCAGGCTTGGACATTCAGAGCAGAAGTATGGAATATGTACAGCGGCAAATATCCAAGGAATGTGGAAGCCTAAAGTCCCAAAATAGGGTCCCTTTAAAATCAATCAGACATGTCAGCTTTCAAGATGAGGATGAGATTGTCAGAATAAACCCTCGAGATATCTTAATACGTCGCTATGCAGACTACAGACATCCTGACATGTGGAAAAATGACTTGGAAAGAGATGATGCTGATTCCAGTATTCAGTTTTCTAAACCAGACAGTAAAAAATCAGACTATCTGTACTCTTGTGGGGAGGAGACTAAGTTAAGTTCACCTAAAGACTCTGTGGTATTTAAGACGCAGCCTTCCTCATTAAAAATTAAGAAGTCAAAACGAAGAAAAGAGGACGGTGAACGTTCTCGCTGCGTATACTGCCAGGAAAGGTTTAATCATGAAGAAAATGTCAGGGGAAAATGTCAGGATGCTCCAGACCCTATTAAAAGATGCATATATCAAGTTAGTTGCATGCTCTGTGCAGAGAGCATGTTGTATCATTGTATGTCAGACTCAGAGGGAGATTTTTCTGATCCCTGTTCGTGTGACACTAGCGACGACAAGTTCTGCTTGCGATGGTTAGCCCTGGTAGCTTTGTCTTTCATTGTACCATGTATGTGCTGCTACGTCCCTTTGAGAATGTGCCATCGCTGTGGTGAGGCATGTGGTTGCTGTGGTGGGAAACATAAAGCTGCTGGA---
Mandrillus_leucophaeus  ATGAGCGAGGAGACGGCGACTTCTGACAACGATAATAGTTATGCACGAGTGCGAGCTGTGGTGATGACCCGAGATGACTCAAGTGGTGGATGGTTACCACTTGGAGGGAGTGGACTAAGCAGCGTCACTGTCTTCAAAGTCCCTCATCAGGAAGAGAATGGCTGTGCTGACTTTTTTATCCGTGGAGAGCGACTCAGGGACAAAATGGTGGTTTTGGAATGTATGCTTAAAAAAGACCTCATTTATAATAAGGTCACTCCAACATTTCACCACTGGAAGATTGATGACAAGAAGTTTGGTCTTACATTTCAAAGTCCTGCTGATGCTAGGGCTTTTGATAGAGGTATCCGAAGAGCTATAGAGGATATTTCTCAAGGATGCCCCGAATCAAAAAATGAAGCTGAAGGGGCAGATGACTTACAAGCAACTGAAGAGGATTCTTCCAGTTCTCTAGTGAAGGATCACCTTTTTCAGCAAGAGACAGTTGTTACCAGTGAGCCTTATAGAAGCTCAAATATAAGACCTTCTCCCTTTGAAGATCTGAATGCCAGAAGAGTCTACATGCAAAGCCAAGCCAATCAGATAACATTTGGGCAGCCAGGCTTGGACATTCAGAGCAGAAGTATGGAATATGTACAGCGGCAAATATCCAAGGAATGTGGAAGCCTAAAGTCCCAAAATAGGGTCCCTTTAAAATCAATCAGACATGTCAGCTTTCAAGATGAGGATGAGATTGTCAGAATAAACCCTCGAGATATCTTAATACGTCGCTATGCAGACTACAGACATCCTGACATGTGGAAAAATGACTTGGAAAGAGATGATGCTGATTCCAGTATTCAGTTTTCTAAACCAGACAGTAAAAAATCAGACTATCTGTACTCTTGTGGGGAGGAGACTAAGTTAAGTTCACCTAAAGACTCTGTGGTATTTAAGACGCAGCCTTCCTCATTAAAAATTAAGAAGTCAAAACGAAGAAAAGAGGACGGTGAACGTTCTCGCTGCGTATACTGCCAGGAAAGGTTTAATCATGAAGAAAATGTCAGGGGAAAATGTCAGGATGCTCCAGACCCTATTAAAAGATGCATATATCAAGTTAGTTGCATGCTCTGTGCAGAGAGCATGTTGTATCATTGTATGTCAGACTCAGAGGGAGATTTTTCTGATCCCTGTTCGTGTGACACTAGCGACGACAAGTTCTGCTTGCGATGGTTAGCCCTGGTAGCTTTGTCTTTCATTGTACCATGTATGTGCTGCTACGTCCCTTTGAGAATGTGCCATCGCTGTGGTGAGGCATGTGGTTGCTGTGGTGGGAAACATAAAGCTGCTGGA---
Macaca_mulatta  ATGAGCGAGGAGACGGCGACTTCTGACAACGATAATAGTTATGCACGAGTGCGAGCTGTGGTGATGACCCGAGATGACTCAAGTGGTGGATGGTTACCACTTGGAGGGAGTGGACTAAGCAGCGTCACTGTCTTCAGAGTCCCTCATCAGGAAGAGAATGGCTGTGCTGACTTTTTTATCCGTGGAGAGCGACTCAGGGACAAAATGGTGGTTTTGGAATGTATGCTTAAAAAAGACCTCATTTATAATAAGGTCACTCCAACATTTCACCACTGGAAGATTGATGACAAGAAGTTTGGTCTTACGTTTCAAAGTCCTGCTGATGCTAGGGCTTTTGATAGAGGTATCCGAAGAGCTATAGAGGATATTTCTCAAGGATGCCCCGAATCAAAAAATGAAGCTGAAGGGGCAGATGACTTACAAGCAACTGAAGAGGATTCTTCCAGTTCTCTAGTGAAGGATCACCTTTTTCAGCAAGAGACAGTTGTTACCAGTGAGCCTTATAGAAGCTCAAATATAAGACCTTCTCCCTTTGAAGATCTGAATGCCAGAAGAGTCTACATGCAAAGCCAAGCCAATCAGATAACATTTGGTCAGCCAGGCTTGGACATTCAGAGCAGAAGTATGGAATATGTACAGCGGCAAATATCCAAGGAATGTGGAAGCCTAAAGTCCCAAAATAGGGTCCCTTTAAAATCAATCAGACATGTCAGCTTTCAAGATGAGGATGAGATTGTCAGAATAAACCCTCGAGATATCTTAATACGTCGCTATGCAGACTACAGACATCCTGACATGTGGAAAAATGACTTGGAAAGAGATGATGCTGATTCCAGTATTCAGTTTTCTAAACCAGACAGTAAAAAATCAGACTATCTGTACTCTTGTGGGGAGGAGACTAAGTTAAGTTCACCTAAAGACTCTGTGGTATTTAAGACGCAGCCTTCCTCATTAAAAATTAAGAAGTCAAAACGAAGAAAAGAGGACGGTGAACGTTCTCGCTGCGTATACTGCCAGGAAAGGTTTAATCATGAAGAAAATGTCAGGGGAAAATGTCAGGATGCTCCAGACCCTATTAAAAGATGCATATATCAAGTTAGTTGCATGCTCTGTGCAGAGAGCATGTTGTATCATTGTATGTCAGACTCAGAGGGAGATTTTTCTGATCCCTGTTCGTGTGACACTAGCGACGACAAGTTCTGCTTGCGATGGTTAGCCCTGGTAGCTTTGTCTTTCATTGTACCATGTATGTGCTGCTACGTCCCTTTGAGAATGTGCCATCGCTGTGGTGAGGCATGTGGTTGCTGTGGTGGGAAACATAAAGCTGCTGGA---
Macaca_fascicularis  ATGAGCGAGGAGACGGCGACTTCTGACAACGATAATAGTTATGCACGAGTGCGAGCTGTGGTGATGACCCGAGATGACTCAAGTGGTGGATGGTTACCACTTGGAGGGAGTGGACTAAGCAGCGTCACTGTCTTCAAAGTCCCTCATCAGGAAGAGAATGGCTGTGCTGACTTTTTTATCCGTGGAGAGCGACTCAGGGACAAAATGGTGGTTTTGGAATGTATGCTTAAAAAAGACCTCATTTATAATAAGGTCACTCCAACATTTCACCACTGGAAGATTGATGACAAGAAGTTTGGTCTTACGTTTCAAAGTCCTGCTGATGCTAGGGCTTTTGATAGAGGTATCCGAAGAGCTATAGAGGATATTTCTCAAGGATGCCCCGAATCGAAAAATGAAGCTGAAGGGGCAGATGACTTACAAGCAACTGAAGAGGATTCTTCCAGTTCTCTAGTGAAGGATCACCTTTTTCAGCAAGAGACAGTTGTTACCAGTGAGCCTTATAGAAGCTCAAATATAAGACCTTCTCCCTTTGAAGATCTGAATGCCAGAAGAGTCTACATGCAAAGCCAAGCCAATCAGATAACATTTGGTCAGCCAGGCTTGGACATTCAGAGCAGAAGTATGGAATATGTACAGCGGCAAATATCCAAGGAATGTGGAAGCCTAAAGTCCCAAAATAGGGTCCCTTTAAAATCAATCAGACATGTCAGCTTTCAAGATGAGGATGAGATTGTCAGAATAAACCCTCGAGATATCTTAATACGTCGCTATGCAGACTACAGACATCCTGACATGTGGAAAAATGACTTGGAAAGAGATGATGCTGATTCCAGTATTCAGTTTTCTAAACCAGACAGTAAAAAATCAGACTATCTGTACTCTTGTGGGGAGGAGACTAAGTTAAGTTCACCTAAAGACTCTGTGGTATTTAAGACGCAGCCTTCCTCATTAAAAATTAAGAAGTCAAAACGAAGAAAAGAGGACGGTGAACGTTCTCGCTGCGTATACTGCCAGGAAAGGTTTAATCATGAAGAAAATGTCAGGGGAAAATGTCAGGATGCTCCAGACCCTATTAAAAGATGCATATATCAAGTTAGTTGCATGCTCTGTGCAGAGAGCATGTTGTATCATTGTATGTCAGACTCAGAGGGAGATTTTTCTGATCCCTGTTCGTGTGACACTAGCGACGACAAGTTCTGCTTGCGATGGTTAGCCCTGGTAGCTTTGTCTTTCATTGTACCATGTATGTGCTGCTACGTCCCTTTGAGAATGTGCCATCGCTGTGGTGAGGCATGTGGTTGCTGTGGTGGGAAACATAAAGCTGCTGGA---
Nomascus_leucogenys  ATGAGCGAGGAGACGGCGACTTCTGACAACGATAATAGTTATGCACGAGTGCGAGCTGTGGTGATGACCCGAGATGACTCAAGTGGTGGATGGTTACCACTTGGAGGGAGTGGACTAAGCAGCGTCACTGTCTTCAAAGTCCCTCATCAGGAAGAGAATGGCTGTGCTGACTTTTTTATCCGTGGAGAGCGACTCAGGGACAAAATGGTGGTTTTGGAATGTATGCTTAAAAAAGACCTCATTTATAATAAGGTCACTCCAACATTTCACCACTGGAAGATTGATGACAAGAAGTTTGGTCTTACGTTTCAAAGTCCTGCTGATGCTAGGGCTTTTGATAGAGGTATCCGAAGAGCTATAGAGGATATTTCTCAAGGATGCCCTGAATCAAAAAATGAAGCTGAAGGGGCAGATGACTTACAAGCAAATGAAGAGGATTCTTCCAGTTCTCTAGTGAAGGATCACCTTTTTCAGCAAGAGACAGTTGTTACCAGTGAGCCTTATAGAAGCTCAAATATAAGACCTTCTCCCTTTGAAGATCTGAATGCCAGAAGAGTGTACATGCAAAGCCAAGCCAATCAGATAGCATTTGGTCAGCCAGGCTTGGACATTCAGAGCAGAAGTATGGAATACGTACAGCGGCAAATATCCAAGGAATGTGGAAGCCTAAAGTCCCAAAATAGGGTCCCTTTGAAATCAATCAGACATGTCAGCTTTCAAGATGAGGATGAGATTGTCAGAATAAACCCTCGAGATATCTTAATACGTCGCTATGCAGACTACAGACATCCTGACATGTGGAAAAATGACTTGGAAAGAGATGATGCTGATTCCAGTATTCAGTTTTCTAAACCAGACAGTAAAAAATCAGACTATCTGTACTCTTGTGGGGATGAGACTAAGTTAAGTTCACCCAAAGACTCTGTGGTATTTAAGACACAGCCTTCCTCATTAAAAATTAAGAAGTCAAAACGAAGAAAAGAGGATGGTGAACGTTCTCGCTGTGTATACTGCCAGGAAAGGTTTAATCATGAAGAAAATGTCAGGGGAAAATGTCAGGATGCTCCAGACCCTATTAAAAGATGCATATATCAAGTTAGTTGCATGCTCTGTGCAGAGAGCATGTTGTATCATTGTATGTCAGACTCGGAGGGAGATTTTTCTGATCCCTGTTCGTGTGACACTAGCGACGACAAGTTCTGCTTGCGATGGTTAGCCCTGGTAGCTTTGTCTTTCATTGTACCATGTATGTGCTGCTACGTCCCTTTGAGAATGTGCCATCGCTGTGGTGAGGCATGTGGTTGCTGTGGTGGGAAACATAAAGCTGCTGGA---
Gorilla_gorilla_gorilla  ATGAGCGAGGAGACGGCGACTTCTGACAACGATAATAGTTATGCACGAGTGCGAGCTGTGGTGATGACCCGAGATGACTCAAGTGGTGGATGGTTACCACTTGGAGGGAGTGGACTAAGCAGCGTCACTGTCTTCAAAGTCCCTCATCAGGAAGAGAATGGCTGTGCTGACTTTTTTATCCGTGGAGAGCGACTCAGGGACAAAATGGTGGTTTTGGAATGTATGCTTAAAAAAGACCTCATTTATAATAAGGTCACTCCAACATTTCACCACTGGAAGATTGATGACAAGAAGTTTGGTCTTACGTTTCAAAGTCCTGCTGATGCTAGGGCTTTTGATAGAGGTATCCGAAGAGCTATAGAGGATATTTCTCAAGGATGCCCCGAATCAAAAAATGAAGCTGAAGGGGCAGATGACTTACAAGCAAATGAAGAGGATTCTTCCAGTTCTCTAGTGAAGGATCACCTTTTTCAGCAAGAGACAGTTGTTACCAGTGAGCCTTATAGAAGCTCAAATATAAGACCTTCTCCCTTTGAAGATCTGAATGCCAGAAGAGTCTACATGCAAAGCCAAGCCAATCAGATAACATTTGGTCAGCCAGGCTTGGACATTCAGAGCAGAAGTATGGAATACGTACAGCGGCAAATATCCAAGGAATGTGGAAGCCTAAAGTCCCAAAATAGGGTCCCTTTGAAATCAATCAGACATGTCAGCTTTCAAGATGAGGATGAGATTGTCAGAATAAACCCTCGAGATATCTTAATACGTCGCTATGCAGACTACAGACATCCTGACATGTGGAAAAATGACTTGGAAAGAGATGATGCTGATTCCAGTATTCAGTTTTCTAAACCAGACAGTAAAAAATCAGACTATCTGTACTCTTGTGGGGATGAGACTAAGTTAAGTTCACCCAAAGACTCTGTGGTATTTAAGACGCAGCCTTCCTCATTAAAAATTAAGAAGTCAAAACGAAGAAAAGAGGATGGTGAACGTTCTCGCTGCGTATACTGCCAGGAAAGGTTTAATCATGAAGAAAATGTCAGGGGAAAATGCCAGGATGCTCCAGACCCTATTAAAAGATGCATATATCAAGTTAGTTGCATGCTCTGTGCAGAGAGCATGTTGTATCATTGTATGTCAGACTCAGAGGGAGATTTTTCTGATCCCTGTTCGTGTGACACTAGCGACGACAAGTTCTGCTTGCGATGGTTAGCCCTGGTAGCTTTGTCTTTCATTGTACCATGTATGTGCTGCTACGTCCCTTTGAGAATGTGCCATCGCTGTGGTGAGGCATGTGGTTGCTGTGGTGGGAAACATAAAGCTGCTGGA---
Homo_sapiens  ATGAGCGAGGAGACGGCGACTTCTGACAACGATAATAGTTATGCACGAGTGCGAGCTGTGGTGATGACCCGAGATGACTCAAGTGGTGGATGGTTACCACTTGGAGGGAGTGGACTAAGCAGCGTCACTGTCTTCAAAGTCCCTCATCAGGAAGAGAATGGCTGTGCTGACTTTTTTATCCGTGGAGAGCGACTCAGGGACAAAATGGTGGTTTTGGAATGTATGCTTAAAAAAGACCTCATTTATAATAAGGTCACTCCAACATTTCACCACTGGAAGATTGATGACAAGAAGTTTGGTCTTACGTTTCAAAGTCCTGCTGATGCTAGGGCTTTTGATAGAGGTATCCGAAGAGCTATAGAGGATATTTCTCAAGGATGCCCCGAATCAAAAAATGAAGCTGAAGGGGCAGATGACTTACAAGCAAATGAAGAGGATTCTTCCAGTTCTCTAGTGAAGGATCACCTTTTTCAGCAAGAGACAGTTGTTACCAGTGAGCCTTATAGAAGCTCAAATATAAGACCTTCTCCCTTTGAAGATCTGAATGCCAGAAGAGTCTACATGCAAAGCCAAGCCAATCAGATAACATTTGGTCAGCCAGGCTTGGACATTCAGAGCAGAAGTATGGAATACGTACAGCGGCAAATATCCAAGGAATGTGGAAGCCTAAAGTCCCAAAATAGGGTCCCTTTGAAATCAATCAGACATGTCAGCTTTCAAGATGAGGATGAGATTGTCAGAATAAACCCTCGAGATATCTTAATACGTCGCTATGCAGACTACAGACATCCTGACATGTGGAAAAATGACTTGGAAAGAGATGATGCTGATTCCAGTATTCAGTTTTCTAAACCAGACAGTAAAAAATCAGACTATCTGTACTCTTGTGGGGATGAGACTAAGTTAAGTTCACCCAAAGACTCTGTGGTATTTAAGACGCAGCCTTCCTCATTAAAAATTAAGAAGTCAAAACGAAGAAAAGAGGATGGTGAACGTTCTCGCTGCGTATACTGCCAGGAAAGGTTTAATCATGAAGAAAATGTTAGGGGAAAATGTCAGGATGCTCCAGACCCTATTAAAAGATGCATATATCAAGTTAGTTGCATGCTCTGTGCAGAGAGCATGTTGTATCATTGTATGTCAGACTCAGAGGGAGATTTTTCTGATCCCTGTTCGTGTGACACTAGCGACGACAAGTTCTGCTTGCGATGGTTAGCCCTGGTAGCTTTGTCTTTCATTGTACCATGTATGTGCTGCTACGTCCCTTTGAGAATGTGCCATCGCTGTGGTGAGGCATGTGGTTGCTGTGGTGGGAAACATAAAGCTGCTGGA---
Pan_paniscus  ATGAGCGAGGAGACGGCGACTTCTGACAACGATAATAGTTATGCACGAGTGCGAGCTGTGGTGATGACCCGAGATGACTCAAGTGGTGGATGGTTACCACTTGGAGGGAGTGGACTAAGCAGCGTCACTGTCTTCAAAGTCCCTCATCAGGAAGAGAATGGCTGTGCTGACTTTTTTATCCGTGGAGAGCGACTCAGGGACAAAATGGTGGTTTTGGAATGTATGCTTAAAAAAGACCTCGTTTATAATAAGGTCACTCCAACATTTCACCACTGGAAGATTGATGACAAGAAGTTTGGTCTTACGTTTCAAAGTCCTGCTGATGCTAGGGCTTTTGATAGAGGTATCCGAAGAGCTATAGAGGATATTTCTCAAGGATGCCCCGAATCAAAAAATGAAGCTGAAGGGGCAGATGACTTACAAGCAAATGAAGAGGATTCTTCCAGTTCTCTAGTGAAGGATCACCTTTTTCAGCAAGAGACAGTTGTTACCAGTGAGCCTTATAGAAGCTCAAATATAAGACCTTCTCCCTTTGAAGATCTGAATGCCAGAAGAGTCTACATGCAAAGCCAAGCCAATCAGATAACATTTGGTCAGCCAGGCTTGGACATTCAGAGCAGAAGTATGGAATACGTACAGCGGCAAATATCCAAGGAATGTGGAAGCCTAAAGTCCCAAAATAGGGTCCCTTTGAAATCAATCAGGCATGTCAGCTTTCAAGATGAGGATGAGATTGTCAGAATAAACCCTCGAGATATCTTAATACGTCGCTATGCAGACTACAGACATCCTGACATGTGGAAAAATGACTTGGAAAGAGATGATGCTGATTCCAGTATTCAGTTTTCTAAACCAGACAGTAAAAAATCAGACTATCTGTACTCTTGTGGGGATGAGACTAAGTTAAGTTCACCCAAAGACTCTGTGGTATTTAAGACGCAGCCTTCCTCATTAAAAATTAAGAAGTCAAAACGAAGAAAAGAGGATGGTGAACGTTCTCGCTGCGTATACTGCCAGGAAAGGTTTAATCATGAAGAAAATGTCAGGGGAAAATGTCAGGATGCTCCAGACCCTATTAAAAGATGCATATATCAAGTTAGTTGCATGCTCTGTGCAGAGAGCATGTTGTATCATTGTATGTCAGACTCAGAGGGAGATTTTTCTGATCCCTGTTCGTGTGACACTAGCGACGACAAGTTCTGCTTGCGATGGTTAGCCCTGGTAGCTTTGTCTTTCATTGTACCATGTATGTGCTGCTACGTCCCTTTGAGAATGTGCCATCGCTGTGGTGAGGCATGTGGTTGCTGTGGTGGGAAACATAAAGCTGCTGGA---
Pan_troglodytes_troglodytes  ATGAGCGAGGAGACGGCGACTTCTGACAACGATAATAGTTATGCACGAGTGCGAGCTGTGGTGATGACCCGAGATGACTCAAGTGGTGGATGGTTACCACTTGGAGGGAGTGGACTAAGCAGCGTCACTGTCTTCAAAGTCCCTCATCAGGAAGAGAATGGCTGTGCTGACTTTTTTATCCGTGGAGAGCGACTCAGGGACAAAATGGTGGTTTTGGAATGTATGCTTAAAAAAGACCTCATTTATAATAAGGTCACTCCAACATTTCACCACTGGAAGATTGATGACAAGAAGTTTGGTCTTACGTTTCAAAGTCCTGCTGATGCTAGGGCTTTTGATAGAGGTATCCGAAGAGCTATAGAGGATATTTCTCAAGGATGCCCCGAATCAAAAAATGAAGCTGAAGGGGCAGATGACTTACAAGCAAATGAAGAGGATTCTTCCAGTTCTCTAGTGAAGGATCACCTTTTTCAGCAAGAGACAGTTGTTACCAGTGAGCCTTATAGAAGCTCAAATATAAGACCTTCTCCCTTTGAAGATCTGAATGCCAGAAGAGTCTACATGCAAAGCCAAGCCAATCAGATAACATTTGGTCAGCCAGGCTTGGACATTCAGAGCAGAAGTATGGAATACGTACAGCGGCAAATATCCAAGGAATGTGGAAGCCTAAAGTCCCAAAATAGGGTCCCTTTGAAATCAATCAGGCATGTCAGCTTTCAAGATGAGGATGAGATTGTCAGAATAAACCCTCGAGATATCTTAATACGTCGCTATGCAGACTACAGACATCCTGACATGTGGAAAAATGACTTGGAAAGAGATGATGCTGATTCCAGTATTCAGTTTTCTAAACCAGACAGTAAAAAATCAGACTATCTGTACTCTTGTGGGGATGAGACTAAGTTAAGTTCACCCAAAGACTCTGTGGTATTTAAGACGCAGCCTTCCTCATTAAAAATTAAGAAGTCAAAACGAAGAAAAGAGGATGGTGAACGTTCTCGCTGCGTATACTGCCAGGAAAGGTTTAATCATGAAGAAAATGTCAGGGGAAAATGTCAGGATGCTCCAGACCCTATTAAAAGATGCATATATCAAGTTAGTTGCATGCTCTGTGCAGAGAGCATGTTGTATCATTGTATGTCAGACTCAGAGGGAGATTTTTCTGATCCCTGTTCGTGTGACACTAGCGACGACAAGTTCTGCTTGCGATGGTTAGCCCTGGTAGCTTTGTCTTTCATTGTACCATGTATGTGCTGCTACGTCCCTTTGAGAATGTGCCATCGCTGTGGTGAGGCATGTGGTTGCTGTGGTGGGAAACATAAAGCTGCTGGA---
Callithrix_jacchus  ATGAGCGAGGAGACGGCGACTTCTGACAACGATAATAGTTATGCACGAGTGCGAGCTGTGGTGATGACCCGAGATGACTCAAGTGGTGGATGGTTACCACTTGGAGGGAGTGGACTAAGCAGCGTCACTGTCTTCAAAGTCCCTCATCAGGAAGAGAATGGCTGTGCTGACTTTTTTATCCGTGGAGAGCGACTCAGGGACAAAATGGTGGTTTTGGAATGTATGCTTAAAAAAGACCTCATCTATAATAAGGTCACTCCAACATTTCACCACTGGAAGATTGATGACAAGAAGTTTGGTCTTACGTTTCAAAGTCCTGCTGATGCTAGGGCTTTTGATAGAGGTATCCGAAGAGCTATAGAGGATATTTCTCAAGGATGCCCCGAATCAAAAAATGAAGCTGAAGGGGCAGATGACTTACAAGCAACTGAAGAGGATTCTTCCAGTTCTCTAGTGAAGGATCACCTTTTTCAGCAAGAGACAGTTGTTACCAGTGAGCCTTATAGAATCTCAAATATCAGACCTTCTCCCTTTGAAGATCTGAATGCCAGAAGAGTCTACATGCAAAGCCAAGCCAATCATATAACATTTGGTCAGCCAGGCTTGGACATTCAGAGCAGAAGTATGGAATATGTACAGCGGCAAATACCTAAGGAGTGTGGAAGTCTAAAGTCCCAAAATAGGGTCCCTTTGAAATCAATCAGACATGTCAGCTTTCAAGATGAGGATGAGATTGTCAGAATAAACCCTCGGGATATCTTAATACGTCGCTATGCAGACTACAGACATCCTGACATGTGGAAAAATGACTTGGAAAGAGATGATGCTGATTCCAGTATTCACTTTTCTAAACCAGACAGTAAAAAATCAGACTATCTGTACTCTTGTGGGGATGAGACTAAGTTAAGTTCACCCAAAGACTCTGTGGTTTTTAAGACGCAGCCTTCCTCATTAAAATTTAAGAAGTCAAAACGAAGAAAAGAGGATGGTGAACGATCTCGCTGCGTATATTGCCAGGAAAGGTTTAATCATGAAGAAAATGTCAGGGGAAAATGTCAGGATGCTCCAGACCCTATTAAAAGATGCATATATCAAGTTAGTTGCATGCTCTGTGCAGAGAGCATGTTGTATCATTGTATGTCAGACTCAGAGGGAGATTTTTCTGATCCCTGTTCATGTGACACTAGTGATGACAAGTTCTGCTTGCGATGGTTAGCCCTGGTAGCTTTGTCTTTCATTGTACCATGTATGTGCTGCTACGTCCCTTTGAGAATGTGCCATTGCTGTGGTGAGGCATGTGGTTGCTGTGGTGGGAAACATAAAGCTGCTGGA---
Saimiri_boliviensis  ATGAGCGAGGAGACGGCGACTTCTGACAACGATAATAGTTATGCACGAGTGCGAGCTGTGGTGATGACCCGAGATGACTCAAGTGGTGGATGGTTACCACTTGGAGGGAGTGGACTGAGCAGCGTCACTGTCTTCAAAGTCCCTCATCAGGAAGAGAATGGCTGTGCTGACTTTTTTATCCGTGGAGAGCGACTCAGGGACAAAATGGTGGTTTTGGAATGTATGCTTAAAAAAGACCTCATTTATAATAAGGTCACTCCAACATTTCACCACTGGAAGATTGATGACAAGAAGTTTGGTCTTACGTTTCAAAGTCCTGCTGATGCTAGGGCTTTTGATAGAGGTATCCGAAGAGCTATAGAGGATATTTCTCAAGGATGCCCTGAATCAAAAAATGAAGCTGAAGGGGCAGATGACTTACAAGCAACTGAAGAGGATTCTTCCAGTTCTCTAGTGAAGGATCACCTTTTTCAGCAAGAGACAGTTGTTACCAGTGAGCCTTATAGAATCTCAAATATAAGACCTTCTCCCTTTGAAGATCTGAATGCCAGAAGAGTCTACATGCAAAGCCAAGCCAATCAGATAACATTTGGTCAGCCAGGCTTGGACATTCAGAGCAGAAGTATGGAATATGTACAGCGGCAAATACCCAAGGAGTGTGGAAGTCTAAAGTCCCAAAATAGGGTCCCTTTGAAATCAATCAGACATGTCAGCTTTCAAGATGAGGATGAGATTGTCAGAATAAACCCTCGGGATATCTTAATACGTCGCTATGCAGACTACAGACATCCTGACATGTGGAAAAATGACTTGGAAAGAGATGATGCTGATTCCAGTATTCACTTTTCTAAACCAGACAGTAAAAAATCAGACTATCTGTACTCTTGTGGGGATGAAACTAAGTTAAGTTCACCCAAAGACTCTGTGGTATTTAAGACACAGCCTTCCTCATTAAAATTTAAGAAGTCAAAACGAAGAAAAGAGGATGGTGAACGTTCTCGCTGCGTGTATTGCCAGGAAAGGTTTAATCATGAAGAAAATGTCAGGGGAAAATGTCAGGATGCTCCAGACCCTATTAAAAGATGCATATATCAAGTTAGTTGCATGCTCTGTGCAGAGAGCATGTTGTATCATTGTATGTCAGACTCGGAGGGAGATTTTTCTGATCCCTGTTCATGTGACACTAGTGACGACAAGTTCTGCTTGCGATGGTTAGCCCTGGTAGCTTTGTCTTTCATTGTACCATGTATGTGCTGCTACGTCCCTTTGAGAATGTGCCATCGCTGTGGTGAGGCATGTGGTTGCTGTGGTGGGAAACATAAAGCTGCTGGA---
Cebus_capucinus  ATGAGCGAGGAGACGGCGACTTCTGACAACGATAATAGTTATGCACGAGTGCGAGCTGTGGTGATGACCCGAGATGACTCAAGTGGTGGATGGTTACCGCTTGGAGGGAGTGGACTAAGCAGCGTCACTGTCTTCAAAGTCCCTCATCAGGAAGAGAATGGCTGTGCTGACTTTTTTATCCGTGGAGAGCGACTCAGGGACAAAATGGTGGTTTTGGAATGTATGCTTAAAAAAGACCTCATTTATAATAAGGTCACTCCAACATTTCACCACTGGAAGATTGATGACAAGAAGTTTGGTCTTACGTTTCAAAGTCCTGCTGATGCTAGGGCTTTTGATAGAGGTATCCGAAGAGCAATAGAGGATATTTCTCAAGGATGCCCCGAATCAAAAAATGAAGCTGAAGGGGCAGATGACTTACAAGCAACTGAAGAGGATTCTTCCAGTTCTCTAGTGAAGGATCACCTTTTTCAGCAAGAGACAGTTGTTACCAGTGAGCCTTATAGAATCTCAAATACAAGACCTTCTCCCTTTGAAGATCTGAATGCCAGAAGAGTCTACATGCAAAGCCAAGCCAATCAGATAACATTTGGTCAGCCAGGCCTGGACATTCAGAGCAGAAGTATGGAATATGTACAGCGGCAAATACCCAAGGAGTGTGGAAGTCTAAAGTCCCAAAATAGGGTCCCTTTGAAATCAATCAGACATGTCAGCTTTCAAGAAGAGGATGAGATTGTCAGAATAAACCCTCGGGATATCTTAATACGTCGCTATGCAGACTACAGACATCCTGACATGTGGAAAAATGACTTGGAAAGAGATGATGCTGATTCCAGTATTCACTTTTCTAAACCAGACAGTAAAAAATCAGACTATCTGTACTCTTGTGGGGATGAGACTAAGTTAAGTTCACCCAAAGACTCTGTGGTATTTAAGACGCAGCCTTCCTCATTAAAATTTAAGAAGTCAAAACGAAGAAAAGAGGATGGTGAACGTTCTCGCTGCGTATACTGCCAGGAAAGGTTTAATCATGAAGAAAACGTCAGGGGAAAATGTCAGGATGCTCCAGACCCTATTAAAAGATGCATATATCAAGTTAGTTGCATGCTCTGTGCAGAGAGCATGTTGTATCATTGTATGTCAGACTCGGAGGGAGATTTTTCTGATCCCTGTTCATGTGACACTAGTGACGACAAGTTCTGCTTGCGATGGTTAGCCCTGGTAGCTTTGTCTTTCATTGTACCATGTATGTGCTGCTACGTCCCTTTGAGAATGTGCCATCGCTGTGGTGAGGCATGTGGTTGCTGTGGTGGGAAACATAAAGCTGCTGGA---
Aotus_nancymaae  ATGAGCGAGGAGACGGCGACTTCTGACAACGATAATAGTTATGCACGAGTGCGAGCTGTGGTGATGACCCGAGATGACTCAAGTGGTGGATGGTTACCACTTGGAGGGAGTGGACTAAGCAGCGTCACTGTCTTCAAAGTCCCTCATCAGGAAGAGAATGGCTGTGCTGACTTTTTTATCCGTGGAGAGCGACTCAGGGACAAAATGGTGGTTTTGGAATGTATGCTTAAAAAAGACCTCATTTATAATAAGGTCACTCCAACATTTCACCACTGGAAGATTGATGACAAGAAGTTTGGTCTTACATTTCAAAGTCCTGCTGATGCTAGGGCTTTTGATAGAGGTATCCGAAGAGCTATAGAGGATATTTCTCAAGGATGCCCCGAATCAAAAAATGAAGCTGAAGGGGCAGATGACTTACAAGCAACTGAAGAGGATTCTTCCAGTTCTCTAGTGAAGGCTCACCTTTTTCAGCAAGAGACAGTTGTTACCAGTGAGCCTTATAGAATCTCAAATATAAGACCTTCTCCCTTTGAAGATCTGAATGCCAGAAGAGTCTACATGCAAAGCCAAGCCAATCAGATAACATTTGGTCAGCCAGGCTTGGACATTCAGAGCAGAAGTATGGAATATGTACAGCGGCAAATACCCAAGGAGTGTGGAAGTCTAAAGTCCCAAAATAGGGTCCCTTTGAAATCAATCAGACATGTCAGCTTTCAAGATGAGGATGAGATTGTCAGAATAAACCCTCGGGATATCTTAATACGTCGCTATGCAGACTACAGACATCCTGACATGTGGAAAAATGACTTGGAAAGAGATGATGCTGATTCCAGTATTCACTTTTCTAAACCAGACAGTAAAAAATCAGACTATCTGTACTCTTGTGGGGATGAGACTAAGTTAAGTTCACCCAAAGACTCTGTGGTATTTAAGACGCAGCCTTCCTCATTAAAATTTAAGAAGTCAAAACGAAGAAAAGAGGATGGTGAACGTTCTCGCTGCGTATACTGCCAGGAAAGGTTTAATCATGAAGAAAATGTCAGGGGAAAATGTCAGGATGCTCCAGACCCTATTAAAAGATGCATATATCAAGTTAGTTGCATGCTCTGTGCAGAGAGCATGTTGTATCATTGTATGTCAGACTCGGAGGGAGATTTTTCTGATCCCTGTTCATGTGACACTAGTGACGACAAGTTCTGCTTGCGATGGTTAGCCCTGGTAGCTTTGTCTTTCATTGTACCATGTATGTGCTGCTACGTCCCTTTGAGAATGTGCCATCGCTGTGGTGAGGCATGTGGTTGCTGTGGTGGGAAACATAAAGCTGCTGGA---
Microcebus_murinus  ATGAGCGAGGAGACGGCGACTTCTGACAACGATAATAGTTATGCACGAGTGCGAGCTGTGGTGATGACCCGAGATGACTCAAGTGGTGGATGGTTACCACTTGGAGGGAGTGGACTAAGCAGCGTCACTGTCTTCAAAGTCCCTCATCAGGAAGAGAATGGCTGTGCTGACTTTTTCATCCGTGGAGAGCGACTCAGGGACAAAATGGTGGTTTTGGAATGTATGCTTAAAAAAGACCTCATTTATAATAAGGTCACTCCAACATTTCATCACTGGAAGATTGATGACAAGAAGTTTGGCCTTACCTTTCAAAGTCCTGCTGATGCTAGGGCTTTTGATAGAGGCATTCGAAGAGCTATAGAGGATATTTCTCAAGGATGTCCCGAATCAAAAAATGAAGCTGAGGGAGCAGATGACTTACAAGCAACCGAAGAGGATACTTCCAGTTCTCTAGTGAAGGATCACCTTTTCCAGCAAGAGACGGTTGTTACCAGTGAGCCTTATAGAAGCTCAAATGTAAGACTTTCTCCCTTTGAAGATCTGAATCCCAGAAGAGTCTACATGCAAAGCCAAGCTAATCAGATAACATTCAGTCAGCCAGGACTAGATACTCAGAGCAGAAATATGGAATATGTACAGCGGCAAATATCCAAGGAATGTGGAAGCCTAAAGTCCCAAAATAGGGTCCCTTTGAAATCAATCAGACATGTCAGCTTTCAAGATGAGGATGAGATTGTCAGAATAAACCCTCGAGATATATTAATACGGCGTTATGCAGACTACAGACATCCTGACATGTGGAAAAATGACTTGGAGAGAGATGATACTGACTCCAATATTCACTTTCCTAAACCAGACAGTAAAAAATCAGACTATCTGTACTCTTGTGGGGATGAGACTAAGTTAAGTTCACTCAAAGACTCTGTGGTATTTAAGACACAACCTTCCTCATTAAAATTTAAGAAGTCAAAACGAAGAAAAGAGGACGGTGAACGTTCTCGCTGCGTTTACTGCCAGGAGAGGTTTAATCATGAAGAAAATGGCAGGGGAAAATGTCAGGATGCTCCAGACCCTATTAAAAGATGCATATATCAAGTTAGTTGCATGCTCTGTGCAGAGAGCATGTTGTATCATTGTATGTCAGACTCAGAGGGAGATTTTTCTGATCCCTGTTCATGTGACACTAGTGATGACAAGTTCTGCTTACGATGGTTAGCCCTGGTAGCTTTGTCTTTCATTGTACCATGTATGTGCTGCTACGTCCCTTTGAGAATGTGCCATTGCTGTGGCGAGGCATGTGGTTGCTGTGGTGGGAAACATAAAGCTGCTGGA---
Otolemur_garnettii  ATGAGCGAGGAGACGGCGACTTCTGACAACGATAATAGTTATGCACGAGTGCGAGCTGTGGTGATGACCCGAGATGACTCAAGTGGTGGATGGCTACCACTTGGAGGGAGTGGACTAAGCAGCGTCACTGTCTTCAAAGTCCCTCATCAGGAAGAGAATGGCTGTGCTGACTTTTTTATCCGTGGAGAGCGACTCAGGGACAAAATGGTGGTTTTGGAATGTATGCTTAAAAAAGACCTCATTTATAATAAGGTCACTCCAACATTTCACCACTGGAAGATTGATGACAAGAAGTTTGGCCTTACCTTTCAAAGTCCTGCTGATGCTAGGGCTTTTGATAGAGGCATTCGAAGAGCTATAGAGGATATTTCTCAAGGATGCCCTGAATCAAAAAATGAAGCTGAGGAGTCAGATGACTTACAAGCAACTGAAGAGGATACTTCCAGTTCTCTAGTGAAGGATCACCTTTTCCAGCAAGAGACAGTTGTTACCAGTGAGCCTTACAGAAGCTCAAATGTAAGACCATCTCCCTTTGAAGATCTGAATGCCAGAAGGGTCTACATACAAAGCCAAGCCAATCAGATAACATTTGGTCAACCAGGCCTAGATATTCAGAGCAGAAGTATGGAATATGTACAGCGGCAAATGTCCAAGGAATGTGGAAGCCTCAAGTCCCAAAATAGGGTCCCTTTGAAATCAATCCGACATGTCAGCTTTCAAGATGAGGATGAGATTGTCAGAATAAACCCTCGAGATATCTTAATACGTCGTTATGCAGACTACAGACATCCTGACATGTGGAAGAATGAGTTGGAGAGAGATGATACTGACTCCAATATTCACTTTCCTAAGCCAGACAGTAAAAAATCAGACTATCTGTACTCTTGTGGGGATGAGACTAAGTTAAGTTCACTCAAAGACTCTGTGGTATTTAAGGCACAGCCTTCCTCATTAAAATTTAAGAAGTCAAAACGAAGAAAAGAGGATGGTGAACGTTCTCGCTGCGTGTACTGCCAGGAGCGGTTTAATCATGAAGAAAATGGCAGGGGAAAATGTCAGGATGCTCCAGACCCTATTAAAAGATGCATATATCAAGTTAGTTGCATGCTCTGTGCAGAGAGCATGTTGTATCATTGTATGTCAGACTCAGAGGGAGATTTTTCTGACCCCTGTTCATGTGACACTAGCGATGACAAGTTCTGCTTACGATGGTTAGCCCTGGTAGCTTTGTCTTTCATTGTACCATGTATGTGCTGCTACGTCCCTTTGAGAATGTGCCATCGCTGTGGTGAGGCGTGTGGTTGCTGTGGTGGGAAACATAAAGCTGCTGGA---
