# Supplementary material for: Equivocal evidence for a link between megalencephaly-related genes and primate brain size evolution
Source: Sci Rep. 2022 Jun 28;12:10902. doi: 10.1038/s41598-022-12953-4 (PMC9239989; doi:10.1038/s41598-022-12953-4)
Supplement: Supplementary file 16 — Supplementary Information 16. [file 41598_2022_12953_MOESM16_ESM.phy]

 23 1182
Tarsius_syrichta  ATGTCTTTTCTTACCAATGAGGAAAGCTCAGAGTCGATAGCATCCTTCTCTAAACCAGAGGTCATGAGTAGCTTTCTGCCAGAGAGAGGGTGTTACGAGCTACTCACCATCATAGGCAAAGGATTTGAGGACCTGATGACAGTGAACCTGGCAAGGTACAAGCCAATAGGTGAATATGTGACTGTGCGGAGGATTAACCTGGAGGCCTGTTCCAATGAGATGGTGACGTTTTTGCAGGGGGAGCTTCATGTCTCCAGACTCTTCAGCCATCCCAACATTGTGCCGTATCGAGCCACCTTCATTGCGGACAATGAGCTGTGGGTCGTCACAGCCTTCATGGCGTATGGCTCCGCGAAGGATCTCATCTGCTCACACTTCGCGGACGGCATGAGCGAGTTGGCCATTGCATACCTGCTGCAGGGGCTGCTCAGGGCCCTGGACTACATCCACCACATGGGCTACGTGCACAGGAGCGTGAAAGCCAGCCACGTCCTGGTCTCCGCGGACGGGAAGGTCTGCCTGTCCGGGCTGCGCAGCAGCCTCAGCATGATCCGCCATGGGCAGCGGCAGCGTGTGGTCCACGACTTCCCCCGACACAGCGTCAAGGTGCTGCCCTGGCTCAGCCCTGAGGTCCTTCAGCAGAACCTTCAGGGTTACGACGCCAAGTCTGACATCTACAGTGTGGGGATCACAGCCTGCGAGCTGGCCAATGGCCACGCGCCCTTCAAGGACATGCCTGCCACCCAGGTGCTGCTGGAGAAGCTGAATGGCACCGTGCCCTGCCTGCTGGACACCAGCACCATTCCCGCTGAGGAACTGACCATGAGCCCCTCGCGCTCAGCAGCCAACCCTGGCCAGAGTGAGGGCCTGGCCCCCAGCACGGCCCGGGCCTCCAACGGCGACTCGCCAGCCCGGCCCTACCAGCGCGCCTTCTCCCCGCACTTCCACCACTTCGTGGGACAGTGCCTTCAGCGCAACCCGGACTCCAGGCCGAGCGCCGGCACGGCCCGGGCCTCCAACGGCGACTCGCAGATCAAGCGACGGGCCTCCGAGGCGCTGCCCGAGCTGCTTCGGCCTGTTGCGCCCATCGCCGGCTCCGAGGGCCGCCCGCCCGGGGCCCACTGTGGAACCTTTGGCCTGGTCTTACACCTGGAGGAGCTGGGGGTGGACGACTGGGAGTTC
Callithrix_jacchus  ATGTCTTTTCTTACCAATGAGGCGAGCTCAGAGTCGATAGCATCCTTCTCTAAACAGGAGATCATGAGTAGCTTTCTGCCAGATGGAGGGTGCTATGAGCTACTCACTGTGATAGGCAAAGGATTTGAGGACCTGATGACTGTGAATCTAGCAAGGTACAAACCCACGGGAGAGTATGTGACTGTACGGAGGATTAACCTAGAAGCTTGTTCCAATGAGATGGTAACATTCTTGCAGGGTGAGCTGCATGTCTCTAAACTCTTCAGCCATCCCAATATCGTGCCATATCGAGCCACCTTTATTGCAGACAATGAGCTGTGGGTTGTGACATCATTCATGGCATATGGTTCTGCAAAGGATCTCATCTGTACACATTTCATGGATGGCATGAATGAGCTGGCAATCGCTTATATCCTGCAGGGGGTGCTGAAGGCCCTTGACTACATCCACCACATGGGATACGTACACAGGAGTGTCAAAGCCAGCCACATCCTGATCTCTGTGGATGGGAAGGTCTACCTGTCTGGTTTGCGCAGCAACCTCAGCATGATAAGCCACGGGCAGCGGCAGCGAGTGGTCCACGATTTTCCCAAGTACAGTGTCAAGGTTCTGCCATGGCTCAGCCCCGAGGTCCTCCAGCAGAATCTCCAGGGTTATGATGCCAAGTCTGACATCTACAGTGTGGGAATCACAGCCTGTGAACTGGCCAATGGCCATGTCCCCTTTAAGGATATGCCTGCCACCCAGATGCTGCTTGAGAAACTGAACGGCACCGTGCCCTGCCTGCTGGATACCAGCACCATCCCCACCGAGGAGCTGACCATGAGCCCTTCGCGTTCAGTGGCCAACTCTGGCCTGAGTGACAGCCTGACCACCAGCACCCCCCGGCCCTCCAACGGTGACTCGCCTTCCCACCCCTACCACCGAACCTTCTCCCCCCACTTCCACCATTTTGTGGAACAGTGCCTTCAGCGCAACCCGGACTCCAGGCCGAGCGCCAGCACCCTCCTGAACCACTCATTCTTTAAGCAGATCAAGCGACGTGCCTCAGAGGCTTTGCCTGAATTGCTCCGTCCTGTCACCCCCATCACCAATTTTGAGGGCAGCCAGTCTCAGGACCACAGTGGAATCTTTGGCCTCATAACAAACCTGGAAGAGCTGGAGGTAGACGATTGGGAGTTC
Saimiri_boliviensis  ATGTCTTTTCTTACCAATGAGGCGAGCTCAGAGTCGATAGCATCCTTCTCTAAACAGGAGATCATGAGTAGCTTTCTGCCAGAGGGAGGGTGCTATGAGCTGCTCACTGTGATAGGCAAAGGATTTGAGGACCTGATGACTGTGAATCTAGCAAGGTACAAACCCACGGGAGAGTATGTGACTGTACGGAGGATTAACCTAGAAGCTTGTTCCAATGAGATGGTAACATTCTTGCAGGGTGAGCTGCATGTCTCTAAACTCTTCAACCATCCCAATATCGTGCCATATCGAGCCACCTTTATTGCAGACAATGAGCTGTGGGTTGTGACATCATTCATGGCATATGGTTCTGCAAAGGATCTCATCTGTACCCACTTCATGGATGGCATGAATGAGCTGGCAATCGCTTATATCCTGCAAGGGGTGCTGAAGGCCCTCGACTACATCCACCACATGGGATACGTACACAGGAGTGTCAAAGCCAGCCACATCCTGATCTCTGTGGATGGGAAGGTCTACCTGTCTGGTCTGCGCAGCAACCTCAGCATGATAAGCCACGGGCAGCGGCAGCGAGTGGTCCACGATTTTCCCAAATACAGTGTCAAGGTTCTGCCATGGCTCAGCCCCGAGGTCCTCCAGCAGAATCTCCAGGGTTATGACGCCAAGTCTGACATCTACAGTGTGGGAATCACAGCCTGTGAACTGGCCAATGGCCATGTCCCCTTTAAGGATATGCCTGCCACCCAGATGCTGCTTGAGAAACTGAACGGCACCGTGCCCTGCCTGCTGGATACCAGCACCATCCCCGCCGAGGAGCTGACCATGAGCCCTTCGCGTTCACTGGCCAACTCTGGCCTGAGTGACAGCCTGACCACCAGCACCCCCCGGCCCTCCAACGGTGACTCGCCTTCCCACCCCTACCACCGAACCTTCTCCCCCCACTTCCACCACTTTGTGGAGCAGTGCCTTCAGCGCCACCCGGACTCCAGGCCGAGCGCCAGCACCCTCCTGAACCACTCTTTCTTCAAGCAGATCAAGCGACGTGCCTCAGAGGCTTTGCCCGAATTGCTTCGTCCCGTCACCCCCATCACCAGTTTTGAGGGCAGCCAGACTCAGGACCACAGTGGAATCTTTGGCCTCGTAACAAATCTGGAAGAGCTGGAGGTAGACGATTGGGAGTTC
Cebus_capucinus  ATGTCTTTTCTTACCAATGAGGCGAGCTCAGAGTCGATAGCATCCTTCTCTAAACAGGAGATCATGAGTAGCTTTCTGCCAGAGGGAGGGTGCTATGAGCTGCTCACTGTGATAGGTAAAGGATTTGAGGACCTGATGACTGTGAATCTAGCAAGGTACAAACCCACGGGAGAGTATGTGACTGTACGGAGGATTAACCTAGAAGCTTGTTCCAATGAGATGGTAACATTCTTGCAGGGCGAGCTGCATGTCTCTAAACTCTTCAACCATCCCAATATCGTGCCATATCAAGCCACCTTTATTGCAGACAATGAGCTGTGGGTTGTGACATCATTCATGGCATATGGTTCTGCAAAGGATCTCATCTGTACACACTTCATGGATGGCATGAATGAGTTGGCAATCGCTTATATCCTGCAGGGGGTGCTGAAGGCCCTCGACTACATCCACCACATGGGATACGTACACAGGAGTGTCAAAGCCAGCCACATCCTGATCTCTGTGGATGGGAAGGTCTACCTGTCTGGTTTGCGCAGCAACCTCAGCATGATAAGCCACGGGCAGCGGCAGCGAGTGGTCCACGATTTTCCCAAGTACAGTGTCAAGGTTCTGCCGTGGCTCAGCCCCGAGGTCCTCCAGCAGAATCTCCAGGGTTATGATGCCAAGTCTGACATCTACAGTGTGGGAATCACAGCCTGTGAACTGGCCAATGGCCATGTCCCCTTTAAGGATATGCCTGCCACCCAGATGCTGCTTGAGAAACTGAACGGCACCGTGCCCTGCCTGCTGGATACCAGCACCATCCCCGCTGAGGAGCTGACCATGAGCCCTTCGCGTTCAGTGGCCAACTCTGGCCTGAGTGACAGCCTGACCACCAGCACCCCCCGGCCCTCCAACGGTGACTCACCTTCCCACCCCTACCACCGAACCTTCTCCCCCCACTTCCACCACTTTGTGGAGCAGTGCCTTCAGCGCAACCCGGACTCCAGGCCGAGCGCCAGTACCCTCCTGAACCACTCTTTCTTCAAGCAGATCAAGCGACGTGCCTCAGAGGCTTTGCCCGAATTGCTTCGTCCCGTCACCCCCATCACCAATTTTGAGGGCAGCCAGACTCAGGACCACAGTGGAATCTTTGGCCTCGTAACAAACCTGGAAGAGCTGGAGGTAGACGATTGGGAGTTC
Aotus_nancymaae  ATGTCTTTTCTTACCAATGAGGCGAGCTCAGAGTCGATAGCATCCTTCTCTAAACAGGAGATCATGAGTAGCTTTCTGCCAGAGGGAGGGTGCTATGAGCTGCTCACTGTGATAGGCAAAGGATTTGAGGACCTGCTGACTGTGAATCTAGCAAGGTACAAACCCACGGGAGAGTATGTGACTGTACGGAGGATTAACCTAGAAGCTTGTTCCAATGAGATGGTAACATTCTTGCAGGGCGAGCTGCATGTCTCTAAACTCTTCAACCATTCCAATATCGTGCCATATCGAGCCACCTTTATTGCAGACAATGAGCTGTGGGTTGTGACATCATTCATGGCATATGGTTCTGCAAAGGATCTCATCTGTACACACTTCATGGATGGCATGAATGAGCTGGCAATTGCTTATATCCTGCAGGGGGTGCTGAAGGCCCTCGACTACATCCACCACATGGGATACGTACACAGGAGTGTCAAAGCCAGCCACATCCTGATCTCTGTGGATGGGAAGGTCTACCTGTCTGGTTTGCGCAGCAACCTCAGCATGATAAGCCACGGGCAGCGGCAGCGAGTGGTCCACGATTTTCCCAAGTACAGTGTCAAGGTTCTGCCGTGGCTCAGCCCCGAGGTCCTCCAGCAGAATCTCCAGGGTTATGATGCCAAGTCTGACATCTACAGTGTGGGAATCACAGCCTGTGAACTGGCCAATGGCCATGTCCCCTTTAAGGATATGCCTGCCACCCAGATGCTGCTTGAGAAACTGAACGGCACCGTGCCCTGCCTGCTGGATACCAGCACCATCCCTGCCGAGGAGCTGACCATGAGCCCTTCGCGTTCAGTGGCCAACTCTGGCCTGAGTGACAGCCTGACCACCAGCACCCCCCGGCCCTCCAACGGTGACTCGCCTTCCCACCCCTACCACCGAACCTTCTCCCCCCACTTCCACCACTTTGTGGAGCAGTGCCTTCAGCGCAACCCGGACTCCAGGCCGAGCGCCAGCACCCTCCTGAACCACTCTTTCTTCAAGCAGATCAAGCGACGTGCCTCAGAGGCTTTGCCCGAATTGCTTCGTCCCGTCACCCCCATCACAAATTTTGAGGGCAGCCAGTCTCAGGACCACAGTGGAATCTTTGGCCTCGTAACAAACCTGGAAGAGCTGGAGGTAGACGATTGGGAGTTC
Chlorocebus_sabaeus  CTGTCATTTCTAACCAATGATGCGAGCTCAGAGTCAATAGCATCCTTCTCTAAACAGGAGGTCATGAGTAGCTTTCTGCCAGAGGGAGGGTGTTACGAGCTGCTCACTGTGATAGGCAAAGGATTTGAGGACCTGATGACTGTGAATCTAGCGAGGTACAAACCAACGGGAGAGTATGTGACTGTACGGAGGATTAACCTAGAAGCTTGTTCCAATGAGATGGTAACATTCTTGCAGGGTGAGCTGCATGTCTCCAAACTCTTCAACCATCCTAATATTGTGCCATATCGAGCCACTTTTATTGCAGACAATGAGCTGTGGGTTGTCACATCATTCATGGCATATGGTTCTGCAAAGGATCTCATCTGTACACACTTCATGGATGGCATGAATGAGCTGGCGATCGCTTACATTCTGCAGGGGGTCCTGAAGGCCCTCGACTACATCCACCACATGGGATATGTACACAGGAGTGTCAAAGCCAGCCACATCCTGATCTCTGTGGATGGGAAGGTCTACCTGTCTGGTTTGCGCAGCAACCTCAGCATGATAAGCCATGGGCAGCGGCAGCGAGTGGTCCACGATTTTCCAAAGTACAGTGTCAAGGTTCTGCCGTGGCTCAGCCCCGAGGTCCTCCAGCAGAATCTCCAGGGTTATGATGCCAAATCTGACATCTACAGTGTGGGAATCACAGCCTGTGAACTGGCCAACGGCCACGTCCCCTTTAAGGATATGCCTGCCACCCAGATGCTGCTAGAGAAACTAAACGGCACAGTGCCCTGCCTGTTGGATACCAGCACCATCCCTGCCGAGGAGCTGACCATGAGCCCTTCGCGCTCAGTGGCCAACTCTGGCCTGAGTGACAGCCTGACCACCAGCACCCCACGGCCCTCCAATGGCGACTCGCCTTCCCACCCCTACCACCGAACCTTCTCCCCCTACTTCCACCACTTTGTGGAGCAGTGCCTTCAGCGCAACCCGGATGCCAGGCCCAGTGCCAGCACCCTCCTGAACCACTCTTTCTTCAAGCAGATCAAGCGACGTGCCTCAGAGGCTTTGCCTGAATTGCTTCGTCCTGTCACCCCCATCACCAATTTTGAGAGCAGCCAGTCTCAGGACCATAGTGGAATCTTTGGCCTGGTAACAAACCTGGAAGAGCTGGAGGTGGATGATTGGGAGTTC
Papio_anubis  ATGTCGTTTCTTACCAATGATGCGAGCTCAGAGTCAATAGCATCCTTCTCTAAACAGGAGGTCATGAATAGCTTTCTGCCAGAGGGAGGGTGTTACGAGCTGCTCACTGTGATAGGCAAAGGATTTGAGGACCTGATGACTGTGAATCTAGCGAGGTACAAACCAACGGGAGAGTATGTGACTGTACGGAGGATTAACCTAGAAGCTTGTTCCAATGAGATGGTAACATTCTTGCAGGGCGAGCTGCATGTCTCCAAACTCTTCAACCATCCTAATATTGTGCCATATCGAGCCACTTTTATTGCAGACAATGAGCTGTGGGTTGTCACATCATTCATGGCATATGGTTCTGCAAAGGATCTCATCTGTACACACTTCATGGATGGCATGAATGAGCTGGCGATCGCTTACATTCTGCAGGGGGTCCTGAAGGCCCTCGACTACATCCACCACATGGGCTATGTACACAGGAGTGTCAAAGCCAGCCACATCCTGATCTCTCTGGATGGGAAGGTCTACCTGTCTGGTTTGCGCAGCAACCTCAGCATGATAAGCCATGGGCAGCGGCAGCGAGTGGTCCACGATTTTCCAAAGTACAGTGTCAAGGTTCTGCCGTGGCTCAGCCCCGAGGTCCTCCAGCAGAATCTCCAGGGTTATGATGCCAAATCTGACATCTACAGTGTGGGAATCACAGCCTGTGAACTGGCAAACGGCCACGTCCCCTTTAAGGATATGCCTGCCACCCAGATGCTGCTAGAGAAACTAAACGGCACAGTGCCCTGCCTGTTGGATACCAGCACCATCCCTGCCGAGGAGCTGACCATGAGCCCTTCGCGCTCAGTGGCCAACTCTGGCCTGAGTGACAGCCTGACCACCAGCACCCCACGGCCCTCCAATGGCGACTCGCCTTCCCACCCCTACCACCGAACCTTCTCCCCCTACTTCCACCACTTTGTGGAGCAGTGCCTTCAGCGCAACCCGGATGCCAGGCCCAGTGCCAGCACCCTCCTGAACCACTCTTTCTTCAAGCAGATCAAGCGACGTGCCTCAGAGGCTTTGCCTGAATTGCTTCGTCCTGTCACCCCCATCACCAATTTTGAGAGCAGCCAGTCTCAGGACCATAGTGGAATCTTTGGCCTGGTAACAAACCTGGAAGAGCTGGAGGTGGATGATTGGGAGTTC
Mandrillus_leucophaeus  ATGTCGTTTCTTACCAATGATGCGAGCTCAGAGTCAATAGCATCCTTCTCTAAACAGGAGGTCATGAGTAGCTTTCTGCCAGAGGGAGGGTGTTACGAGCTGCTCACTGTGATAGGCAAAGGATTTGAGGACCTGATGACTGTGAATCTAGCGAGGTACAAACCAACGGGAGACTATGTGACTGTACGGAGGATTAACCTAGAAGCTTGTTCCAATGAGATGGTAACATTCTTGCAGGGCGAGCTGCATGTCTCCAAACTCTTCAACCATCCTAATATTGTGCCATATCGAGCCACTTTTATTGCAGACAATGAGCTGTGGGTTGTCACATCATTCATGGCATATGGTTCTGCAAAGGATCTCATCTGTACACACTTCATGGATGGCATGAATGAGCTGGCGATCGCTTACATTCTGCAGGGGGTCCTGAAGGCCCTCGACTACATCCACCACATGGGCTATGTACACAGGAGTGTCAAAGCCAGCCACATCCTGATCTCTCTGGATGGGAAGGTCTACCTGTCTGGTTTGCGCAGCAACCTCAGCATGATAAGCCATGGGCAGCGGCAGCGAGTGGTCCACGATTTTCCAAAGTACAGTGTCAAGGTTCTGCCGTGGCTCAGCCCCGAGGTCCTCCAGCAGAATCTCCAGGGTTATGATGCCAAATCTGACATCTACAGTGTGGGAATCACAGCCTGTGAACTGGCAAACGGCCACGTCCCCTTTAAGGATATGCCTGCCACCCAGATGCTGCTAGAGAAACTAAACGGCACAGTGCCCTGCCTGTTGGATACCAGCACCATCCCTGCCGAGGAGCTGACCATGAGCCCTTCGCGCTCAGTGGCCAACTCTGGCCTGAGTGACAGCCTGACCACCAGCACCCCACGGCCCTCCAATGGCGACTCGCCTTCCCACCCCTACCACCGAACCTTCTCCCCCTACTTCCACCACTTTGTGGAGCAGTGCCTTCAGCGCAACCCGGATGCCAGGCCCAGTGCCAGCACCCTCCTGAACCACTCTTTCTTCAAGCAGATCAAGCGACGTGCCTCAGAGGCTTTGCCTGAATTGCTTCGTCCTGTCACCCCCATCACCAATTTTGAGAGCAGCCAGTCTCAGGACCATAGTGGAATCTTTGGCCTGGTAACAAACCTGGAAGAGCTGGAGGTGGATGATTGGGAGTTC
Macaca_nemestrina  ATGTCGTTTCTTACCAATGATGCGAGCTCAGAGTCAATAGCATCCTTCTCTAAACAGGAGGTCATGAGTAGCTTTCTGCCAGAGGGAGGGTGTTACGAGCTGCTCACTGTGATAGGCAAAGGATTTGAGGACCTGATGACTGTGAATCTAGCGAGGTACAAACCAACGGGAGAGTATGTGACTGTACGGAGGATTAACCTAGAAGCTTGTTCCAATGAGATGGTAACATTCTTGCAGGGCGAGCTGCATGTCTCCAAACTCTTCAACCATCCTAATATTGTGCCATATCGAGCCACTTTTATTGCAGACAATGAGCTGTGGGTTGTCACATCATTCATGGCATATGGTTCTGCAAAGGATCTCATCTGTACACACTTCATGGATGGCATGAATGAGCTGGCGATCGCTTACATTCTGCAGGGGGTCTTGAAGGCCCTCGACTACATCCACCACATGGGCTATGTACACAGGAGTGTCAAAGCCAGCCACATCCTGATCTCTCTGGATGGGAAGGTCTACCTGTCTGGTTTGCGCAGCAACCTCAGCATGATAAGCCATGGGCAGCGGCAGCGAGTGGTCCACGATTTTCCAAAGTACAGTGTCAAGGTTCTGCCGTGGCTCAGCCCCGAGGTCCTCCAGCAGAATCTCCAGGGTTATGATGCCAAATCTGACATCTACAGTGTGGGAATCACAGCCTGTGAACTGGCAAACGGCCACGTCCCCTTTAAGGATATGCCTGCCACCCAGATGCTGCTAGAGAAACTAAACGGCACAGTGCCCTGCCTGTTGGATACCAGCACCATCCCTGCCGAGGAGCTGACCATGAGCCCTTCGCGCTCAGTGGCCAACTCTGGCCTGAGTGACAGCCTGACCACCAGCACCCCACGGCCCTCCAATGGCGACTCGCCTTCCCACCCCTACCACCGAACCTTCTCCCCCTACTTCCACCACTTTGTGGAGCAGTGCCTTCAGCGCAACCCGGATGCCAGGCCCAGTGCCAGCACCCTCCTGAACCACTCTTTCTTCAAGCAGATCAAGCGACGTGCCTCAGAGGCTTTGCCTGAATTGCTTCGTCCTGTCACCCCCATCACCAATTTTGAGAGCAGCCAGTCTCAGGACCATAGTGGAATCTTTGGCCTGGTAACAAACCTGGAAGAGCTGGAGGTGGATGATTGGGAGTTC
Macaca_fascicularis  ATGTCGTTTCTTACCAATGATGCGAGCTCAGAGTCAATAGCATCCTTCTCTAAACAGGAGGTCATGAGTAGCTTTCTGCCAGAGGGAGGGTGTTACGAGCTGCTCACTGTGATAGGCAAAGGATTTGAGGACCTGATGACTGTGAATCTAGCGAGGTACAAACCAACGGGAGAGTATGTGACTGTACGGAGGATTAACCTAGAAGCTTGTTCCAATGAGATGGTAACATTCTTGCAGGGTGAGCTGCATGTCTCCAAACTCTTCAACCATCCTAATATTGTGCCATATCGAGCCACTTTTATTGCAGACAATGAGCTGTGGGTTGTCACATCATTCATGGCATATGGTTCTGCAAAGGATCTCATCTGTACACACTTCATGGATGGCATGAATGAGCTGGCGATCGCTTACATTCTGCAGGGGGTCCTGAAGGCCCTCGACTACATCCACCACATGGGCTATGTACACAGGAGTGTCAAAGCCAGCCACATCCTGATCTCTCTGGATGGGAAGGTCTACCTGTCTGGTTTGCGCAGCAACCTCAGCATGATAAGCCATGGGCAGCGGCAGCGAGTGGTCCACGATTTTCCAAAGTACAGTGTCAAGGTTCTGCCGTGGCTCAGCCCCGAGGTCCTCCAGCAGAATCTCCAGGGTTATGATGCCAAATCTGACATCTACAGTGTGGGAATCACAGCCTGTGAACTGGCAAACGGCCACGTCCCCTTTAAGGATATGCCTGCCACCCAGATGCTGCTAGAGAAACTAAACGGCACAGTGCCCTGCCTGTTGGATACCAGCACCATCCCTGCCGAGGAGCTGACCATGAGCCCTTCGCGCTCAGTGGCCAACTCTGGCCTGAGTGACAGCCTGACCACCAGCACCCCACGGCCCTCCAATGGCGACTCGCCTTCCCACCCCTACCACCGAACCTTCTCCCCCTACTTCCACCACTTTGTGGAGCAGTGCCTTCAGCGCAACCCGGATGCCAGGCCCAGTGCCAGCACCCTCCTGAACCACTCTTTCTTCAAGCAGATCAAGCGACGTGCCTCAGAGGCTTTGCCTGAATTGCTTCGTCCTGTCACCCCCATCACCAATTTTGAGAGCAGCCAGTCTCAGGACCATAGTGGAATCTTTGGCCTGGTAACAAACCTGGAAGAGCTGGAGGTGGATGATTGGGAGTTC
Macaca_mulatta  ATGTCGTTTCTTACCAATGATGCGAGCTCAGAGTCAATAGCATCCTTCTCTAAACAGGAGGTCATGAGTAGCTTTCTGCCAGAGGGAGGGTGTTACGAGCTGCTCACTGTGATAGGCAAAGGATTTGAGGACCTGATGACTGTGAATCTAGCGAGGTACAAACCAACGGGAGAGTATGTGACTGTACGGAGGATTAACCTAGAAGCTTGTTCCAATGAGATGGTAACATTCTTGCAGGGTGAGCTGCATGTCTCCAAACTCTTCAACCATCCTAATATTGTGCCATATCGAGCCACTTTTATTGCAGACAATGAGCTGTGGGTTGTCACATCATTCATGGCATATGGTTCTGCAAAGGATCTCATCTGTACACACTTCATGGATGGCATGAATGAGCTGGCGATCGCTTACATTCTGCAGGGGGTCCTGAAGGCCCTCGACTACATCCACCACATGGGCTATGTACACAGGAGTGTCAAAGCCAGCCACATCCTGATCTCTCTGGATGGGAAGGTCTACCTGTCTGGTTTGCGCAGCAACCTCAGCATGATAAGCCATGGGCAGCGGCAGCGAGTGGTCCACGATTTTCCAAAGTACAGTGTCAAGGTTCTGCCGTGGCTCAGCCCCGAGGTCCTCCAGCAGAATCTCCAGGGTTATGATGCCAAATCTGACATCTACAGTGTGGGAATCACAGCCTGTGAACTGGCAAACGGCCACGTCCCCTTTAAGGATATGCCTGCCACCCAGATGCTGCTAGAGAAACTAAACGGCACAGTGCCCTGCCTGTTGGATACCAGCACCATCCCTGCCGAGGAGCTGACCATGAGCCCTTCGCGCTCAGTGGCCAACTCTGGCCTGAGTGACAGCCTGACCACCAGCACCCCACGGCCCTCCAATGGCGACTCGCCTTCCCACCCCTACCACCGAACCTTCTCCCCCTACTTCCACCACTTTGTGGAGCAGTGCCTTCAGCGCAACCCGGATGCCAGGCCCAGTGCCAGCACCCTCCTGAACCACTCTTTCTTCAAGCAGATCAAGCGACGTGCCTCAGAGGCTTTGCCTGAATTGCTTCGTCCTGTCACCCCCATCACCAATTTTGAGAGCAGCCAGTCTCAGGACCATAGTGGAATCTTTGGCCTGGTAACAAACCTGGAAGAGCTGGAGGTGGATGATTGGGAGTTC
Cercocebus_torquatus_atys  ATGTCGTTTCTTACCAATGATGCGAGCTCAGAGTCAATAGCATCCTTCTCTAAACAGGAGGTCATGAGTAGCTTTCTGCCAGAGGGAGGGTGTTACGAGCTGCTCACTGTGATAGGCAAAGGATTTGAGGACCTGATGACTGTGAATCTAGCGAGGTACAAACCAACGGGAGAGTATGTGACTGTACGGAGGATTAACCTAGAAGCTTGTTCCAATGAGATGGTAACATTCTTGCAGGGCGAGCTGCATGTCTCCAAACTCTTCAACCATCCTAATATTGTGCCATATCGAGCCACTTTTATTGCAGACAATGAGCTGTGGGTTGTCACATCATTCATGGCATATGGTTCTGCAAAGGATCTCATCTGTACACACTTCATGGATGGCATGAATGAGCTGGCGATCGCTTACATTCTGCAGGGGGTCCTGAAGGCCCTCGACTACATCCACCACATGGGCTATGTACACAGGAGTGTCAAAGCCAGCCACATCCTGATCTCTCTGGATGGGAAGGTCTACCTGTCTGGTTTGCGCAGCAACCTCAGCATGATAAGCCATGGGCAGCGGCAGCGAGTGGTCCACGATTTTCCAAAGTACAGTGTCAAGGTTCTGCCGTGGCTCAGCCCCGAGGTCCTCCAGCAGAATCTCCAGGGTTATGATGCCAAATCTGACATCTACAGTGTGGGAATCACAGCCTGTGAACTGGCAAACGGCCACGTCCCCTTTAAGGATATGCCTGCCACCCAGATGCTGCTAGAGAAACTAAACGGCACAGTGCCCTGCCTGTTGGATACCAGCACCATCCCTGCCGAGGAGCTGACCATGAGCCCTTCGCGCTCAGTGGCCAACTCTGGCCTGAGTGACAGCCTGACCACCAGCACCCCACGGCCCTCCAATGGCGACTCGCCTTCCCACCCCTACCACCGAACCTTCTCCCCCTACTTCCACCACTTTGTGGAGCAGTGCCTTCAGCGCAACCCGGATGCCAGGCCCAGTGCCAGCACCCTCCTGAACCACTCTTTCTTCAAGCAGATCAAGCGACGTGCCTCAGAGGCTTTGCCTGAATTGCTTCGTCCTGTCACCCCCATCACCAATTTTGAGAGCAGCCAGTCTCAGGACCATAGTGGAATCTTTGGCCTGGTAACAAACCTGGAAGAGCTGGAGGTGGATGATTGGGAGTTC
Rhinopithecus_bieti  ATTTCTCTACCCACCAATGATGCAAGCTCAGAGTCAATAGCATCCTTCTCTAAACAGGAGGTCATGAGTAGCTTTCTGCCAGAGGGAGGGTGTTACGAGCTGCTCACTGTGATAGGCAAAGGATTTGAGGACCTGATGACTGTGAATCTAGCAAGGTACAAACCAACGGGAGAGTATGTGACTGTACGGAGGATTAACCTAGAAGCTTGTTCCAATGAGATGGTAACATTCTTGCAGGGCGAGCTGCATGTCTCCAAACTCTTCAACCATCCTAATATTGTGCCATATCGAGCCACTTTTATTGCAGACAATGAGCTGTGGGTTGTCACATCATTCATGGCATATGGTTCTGCAAAGGATCTCATCTGTACACACTTCATGGATGGCATGAATGAGCTGGCGATCGCTTACATTCTGCAGGGGGTCCTGAAGGCCCTCGACTACATCCACCACATGGGATATGTACACAGGAGTGTCAAAGCCAGCCACATCCTGATCTCTGTGGATGGGAAGGTCTACCTGTCTGGTTTGCGCAGCAACCTCAGCATGATAAGCCATGGGCAGCGGCAGCGAGTGGTCCACGATTTTCCAAAGTACAGCGTCAAGGTTCTGCCGTGGCTCAGCCCCGAGGTCCTCCAGCAGAATCTCCAGGGTTATGATGCCAAGTCTGACATCTACAGTGTGGGAATCACAGCCTGTGAACTGGCCAACGGCCACGTCCCCTTTAAGGATATGCCTGCCACCCAGATGCTGCTAGAGAAACTAAACGGCACAGTGCCCTGCCTGTTGGATACCAGCACCATCCCTGCCGAGGAGCTGACCATGAGCCCTTCGCGCTCAGTGGCCAACTCTGGCCTGAGTGACAGCCTGACCACCAGCACCCCACGGCCCTCCAACGGCGACTCGCCTTCCCACCCCTACCACCGAACCTTCTCCCCCTACTTCCACCACTTTGTGGAGCAGTGCCTTCAGCGCAACCCGGATGCCAGGCCCAGTGCCAGCACCCTCCTGAACCACTCTTTCTTCAAGCAGATCAAGCGACGTGCCTCAGAGGCTTTGCCTGAATTGCTTCGTCCTGTCACCCCCATCACCAATTTTGAGAGCAGCCAGTCTCAGGACCATAGTGGAATCTTTGGCCTGGTAACAAACCTGGAAGAGCTGGAGGTGGATGATTGGGAGTTC
Colobus_angolensis  ATGTCGTTTCTTACCAATGATGCAAGCTCAGAGTCAATAGCATCCTTCTCTAAACAGGAGGTCATGAGTAGCTTTCTGCCAGAGGGAGGGTGTTACGAGCTGCTCACTGTGATAGGCAAAGGATTTGAGGACCTGATGACTGTGAATCTAGCAAGGTACAAACCAACGGGAGAGTATGTGACTGTACGGAGGATTAACCTAGAAGCTTGTTCCAATGAGATGGTAACATTCTTGCAGGGCGAGCTGCATGTCTCCAAACTCTTCAACCATCCTAATATTGTGCCATATCGAGCCACTTTTATTGCAGACAATGAGCTGTGGGTTGTCACATCATTCATGGCATATGGTTCTGCAAAGGATCTCATCTGTACACACTTCATGGATGGCATGAATGAGCTGGCAATCGCTTACATTCTGCAGGGGGTCCTGAAGGCCCTCGACTACATCCACCACATGGGATATGTACACAGGAGTGTCAAAGCCAGCCACATCCTGATCTCTGTGGATGGGAAGGTCTACCTGTCTGGTCTGCGCAGCAACCTCAGCATGATAAGCCATGGGCAGCGGCAGCGAGTGGTCCACGATTTTCCAAAGTACAGCGTCAAGGTTCTGCCGTGGCTCAGCCCCGAGGTCCTCCAGCAGAATCTCCAGGGTTATGATGCCAAGTCTGACATCTACAGTGTGGGAATCACAGCCTGTGAACTGGCCAACGGCCACGTCCCCTTTAAGGATATGCCTGCCACCCAGATGCTGCTAGAGAAACTAAACGGCACAGTGCCCTGCCTGCTGGATACCAGCACCATCCCTGCCGAGGAGCTGACCATGAGCCCTTCACGCTCAGTGGCCAACTCTGGCCTGAGTGACAGCCTGACCACCAGCACCCCACGGCCCTCCAACGGCGACTCGCCTTCCCACCCCTACCACCGAACCTTCTCCCCCTACTTCCACCACTTTGTGGAGCAGTGCCTTCAGCGCAACCCGGATGCCAGGCCCAGTGCCAGCACCCTCCTGAACCACTCTTTCTTCAAGCAGATCAAGCGACGTGCCTCAGAGGCTTTGCCTGAATTGCTTCGTCCTGTCACCCCCGTCACCAATTTTGAGAGCAGCCAGTCTCAGGACCATAGTGGAATCTTTGGCCTGGTAACAAACCTGGAAGAGCTGGAGGTGGATGATTGGGAGTTC
Rhinopithecus_roxellana  ATGTCGTTTCTTACCAATGATGCAAGCTCAGAGTCAATAGCATCCTTCTCTAAACAGGAGGTCATGAGTAGCTTTCTGCCAGAGGGAGGGTGTTACGAGCTGCTCACTGTGATAGGCAAAGGATTTGAGGACCTGATGACTGTGAATCTAGCAAGGTACAAACCAACGGGAGAGTATGTGACTGTACGGAGGATTAACCTAGAAGCTTGTTCCAATGAGATGGTAACATTCTTGCAGGGCGAGCTGCATGTCTCCAAACTCTTCAACCATCCTAATATTGTGCCATATCGAGCCACTTTTATTGCAGACAATGAGCTGTGGGTTGTCACATCATTCATGGCATATGGTTCTGCAAAGGATCTCATCTGTACACACTTCATGGATGGCATGAATGAGCTGGCGATCGCTTACATTCTGCAGGGGGTCCTGAAGGCCCTCGACTACATCCACCACATGGGATATGTACACAGGAGTGTCAAAGCCAGCCACATCCTGATCTCTGTGGATGGGAAGGTCTACCTGTCTGGTTTGCGCAGCAACCTCAGCATGATAAGCCATGGGCAGCGGCAGCGAGTGGTCCACGATTTTCCAAAGTACAGCGTCAAGGTTCTGCCGTGGCTCAGCCCCGAGGTCCTCCAGCAGAATCTCCAGGGTTATGATGCCAAGTCTGACATCTACAGTGTGGGAATCACAGCCTGTGAACTGGCCAACGGCCACGTCCCCTTTAAGGATATGCCTGCCACCCAGATGCTGCTAGAGAAACTAAACGGCACAGTGCCCTGCCTGTTGGATACCAGCACCATCCCTGCCGAGGAGCTGACCATGAGCCCTTCGCGCTCAGTGGCCAACTCTGGCCTGAGTGACAGCCTGACCACCAGCACCCCACGGCCCTCCAACGGCGACTCGCCTTCCCACCCCTACCACCGAACCTTCTCCCCCTACTTCCACCACTTTGTGGAGCAGTGCCTTCAGCGCAACCCGGATGCCAGGCCCAGTGCCAGCACCCTCCTGAACCACTCTTTCTTCAAGCAGATCAAGCGACGTGCCTCAGAGGCTTTGCCTGAATTGCTTCGTCCTGTCACCCCCATCACCAATTTTGAGAGCAGCCAGTCTCAGGACCATAGTGGAATCTTTGGCCTGGTAACAAACCTGGAAGAGCTGGAGGTGGATGATTGGGAGTTC
Nomascus_leucogenys  ATGTCGTTTCTTACCAATGATGCGAGCTCAGAGTCAATAGCATCCTTCTCTAAACAGGAGGTCATGAGTAGCTTTCTGCCAGAGGGAGGGTGTTATGAACTGCTCACTGTGATAGGCAAAGGATTTGAGGACCTGATGACTGTGAATCTAGCAAGGTACAAACCAACAGGAGAGTATGTGACTGTACGGAGGATTAACCTAGAAGCTTGCTCCAATGAGATGGTAACATTCTTGCAGGGCGAGCTGCATGTCTCCAAACTCTTCAACCATCCCAATATCGTGCCATATCGAGCCACTTTTATTGCAGACAATGAGCTGTGGGTTGTCACATCATTCATGGCATATGGTTCTGCAAAAGATCTCATCTGTACACACTTCATGGATGGCATGAATGAGCTGGCGATCGCTTACATCCTGCAGGGGGTGCTGAAGGCCCTCGACTACATCCACCACATGGGATATGTACACAGGAGTGTCAAAGCCAGCCACATCCTGATCTCTGTGGATGGGAAGGTCTACCTGTCTGGTTTGCGCAGCAACCTCAGCATGATAAGCCACGGGCAGCGGCAGGGAGTAGTCCACGATTTTCCCAAGTACAGCGTCAAGGTTCTGCCGTGGCTCAGCCCTGAGGTCCTCCAGCAGAATCTCCAGGGTTATGATGCCAAGTCTGACATCTACAGTGTGGGAATCACAGCCTGTGAACTGGCCAACGGCCACGTCCCCTTTAAGGATATGCCTGCCACCCAGATGCTGCTAGAGAAACTGAACGGCACAGTGCCTTGCCTGTTGGATACCAGCACCATCCCCGCCGAGGAGCTGACCATGAGCCCTTCGCGCTCAGTGGTCAACTCTGGCCTGAGTGACAGCCTGACCACCAGCACCCCCCGGCCCTCCAACGGCGACTCGCCTTCCCACCCCTACCACCGAACCTTCTCCCCCCACTTCCACCACTTTGTGGAGCAGTGCCTTCAGCGCAACCCGGATGCCAGGCCCAGTGCCAGCGCCCTCCTGAACCACTCTTTCTTCAAGCAGATCAAGCGACGTGCCTCAGAGGCTTTGCCCGAATTGCTTCGTCCTGTCACCCCCATCACCAATTTTGAGGGCAGCCAGTCTCAGGACCACAGTGGAATCTTTGGCCTGGTAACAAACCTGGAAGAGCTGGAAGTGGACGACTGGGAGTTC
Pongo_abelii  ATGTCGTTTCTTACCAATGATGCGAGCTCAGAGTCAATAGCACCCTTCTCTAAACAGGAGGTCATGGGTAGCTTTCTGCCAGAGGGAGGGTGTTACGAGCTGCTCACTGTGATAGGCAAAGGATTTGAGGACCTGATGACTGTGAATCTAGCAAGGTACAAACCAACAGGAGAGTATGTGACTGTACGGAGGATTAACCTAGAAGCTTGTTCCAATGAGATGGTAACATTCTTGCAGGGCGAGCTGCATGTCTCCAAACTCTTCAACCATCCCAATATCGTGCCATATCGAGCCACTTTTATTGCAGACAATGAGCTGTGGGTTGTCACATCATTCATGGCATACGGTTCTGCAAAAGATCTCATCTGTACACACTTCATGGATGGCATGAATGAGCTGGCGATCGCTTACATCCTGCAGGGGGTGCTGAAGGCCCTCGACTACATCCACCACATGGGATATGTACACAGGAGTGTCAAAGCCAGCCACATCCTGATCTCTGTGGATGGGAAGGTCTACCTGTCTGGTTTGCGCAGCAACCTCAGCATGATAAGCCACGGGCAGCGGCAGCGAGTGGTCCATGATTTTCCCAAGTACAGCATCAAGGTTCTGCCGTGGCTCAGCCCCGAGGTCCTCCAACAGAATCTCCAGGGTTATGATGCCAAGTCTGACATCTACAGTGTGGGAATCACAGCCTGTGAACTGGCCAACGGCCACGTCCCCTTTAAGGATATGCCTGCCACCCAGACGCTGCTAGAGAAACTGAATGGCACAGTGCCCTGCCTGTTGGATACCAGCACCATCCCCGCTGAGGAGCTGACCATGAGCCCTTCGCGCTCAGTGGCCAACTCTGGCCTGAGTGACAGCCTGACCACCAGCACCCCCCGGCCCTCCAACGGCGACTCGCCTTCCCACCCCTACCACCGAACCTTCTCCCCCCACTTCCACCACTTTGTGGAGCAGTGCCTTCAGCGCAACCCGGATGCCAGGCCCAGTGCCAGCACCCTCCTGAACCACTCTTTCTTCAAGCAGATCAAGCGACGTGCCTCAGAGGCTTTGCCCGAATTGCTTCGTCCTGTCACCCCCATCACCAATTTTGAGGGCAGCCAGTCTCAGGATCACAGTGGAATCTTTGGCCTGGTAACAAACCTGGAAGAGCTGGAGGTGGACGATTGGGAGTTC
Gorilla_gorilla_gorilla  ATGTCATTTCTTACCAATGATGCGAGCTCAGAGTCAATAGCATCCTTCTCTAAACAGGAGGTCATGAGTAGCTTTCTGCCAGAGGGAGGGTGTTACGAGCTGGTCACTGTGATAGGCAAAGGATTTGAGGACCTGATGACTGTGAATCTAGCAAGGTACAAACCAACAGGAGAGTACGTGACTGTACGGAGGATTAACCTAGAAGCTTGTTCCAATGAGATGGTAACATTCTTGCAGGGCGAGCTGCATGTCTCCAAACTCTTCAACCATCCCAATATCGTGCCATATCGAGCCACTTTTATTGCAGACAATGAGCTGTGGGTTGTCACATCATTCATGGCATACGGTTCTGCAAAAGATCTCATCTGTACACACTTCATGGATGGCATGAATGAGCTGGCGATTGCTTACATCCTGCAGGGGGTGCTGAAGGCCCTCGACTACATCCACCACATGGGATATGTACACAGGAGTGTCAAAGCCAGCCACATCCTGATCTCTGTGGATGGGAAGGTCTACCTGTCTGGTTTGCGCAGCAACCTCAGCATGATAAGCCACGGGCAGCGGCAGCGAGTGGTCCACGATTTTCCCAAGTACAGCGTCAAGGTTCTGCCGTGGCTCAGCCCTGAGGTCCTCCAGCAGAATCTCCAGGGTTATGATGCCAAGTCTGACATCTACAGTGTGGGAATCACAGCCTGTGAACTGGCCAACGGCCATGTCCCCTTTAAGGATATGCCTGCCACCCAGATGCTGCTAGAGAAACTGAACGGCACAGTGCCCTGCCTGTTGGATACCAGCACCATCCCCGCTGAGGAGCTGACCATGAGCCCTTCGCGCTCAGCGGCCAACTCTGGCCTGAGTGACAGCCTGACCACCAGCACCCCCCGGCCCTCCAACGGCGACTCGCCCTCCCACCCCTACCACCGAACCTTCTCCCCCCACTTCCACCACTTTGTGGAGCAGTGCCTTCAGCGCAACCCGGATGCCAGGCCCAGTGCCAGCACCCTCCTGAACCACTCTTTCTTCAAGCAGATCAAGCGACGTGCCTCAGAGGCTTTGCCTGAATTGCTTCGTCCTGTCACGCCCATCACCAATTTTGAGGGCAGCCAGTCTCAGGACCACAGTGGAATCTTTGGCCTGGTAACAAACCTGGAAGAGCTGGAGGTGGACGATTGGGAGTTC
Pan_paniscus  ATGTCATTTCTTACCAATGATGCGAGCTCAGAGTCAATAGCATCCTTCTCTAAACAGGAGGTCATGAGTAGCTTTCTGCCAGAGGGAGGGTGTTACGAGCTGCTCACTGTGATAGGCAAAGGATTTGAGGACCTGATGACTGTGAATCTAGCAAGGTACAAACCAACAGGAGAGTACGTGACTGTACGGAGGATTAACCTAGAAGCTTGTTCCAATGAGATGGTAACATTCTTGCAGGGCGAGCTGCATGTCTCCAAACTCTTCAACCATCCCAATATCGTGCCATATCGAGCCACTTTTATTGCAGACAATGAGCTGTGGGTTGTCACATCATTCATGGCATACGGTTCTGCAAAAGATCTCATCTGTACACACTTCATGGATGGCATGAATGAGCTGGCGATTGCTTACATCCTGCAGGGGGTGCTGAAGGCCCTCGACTACATCCACCACATGGGATATGTACACAGGAGTGTCAAAGCCAGCCACATCCTGATCTCTGTGGATGGGAAGGTCTACCTGTCTGGTTTGCGCAGCAACCTCAGCATGATAAGCCACGGGCAGCGGCAGCGAGTGGTCCACGATTTTCCCAAGTACAGTGTCAAGGTTCTGCCGTGGCTCAGCCCCGAGGTCCTCCAGCAGAATCTCCAGGGTTATGATGCCAAGTCTGACATCTACAGTGTGGGAATCACAGCCTGTGAACTGGCCAACGGCCATGTCCCCTTTAAGGATATGCCTGCCACCCAGATGCTGCTAGAGAAACTGAACGGCACAGTGCCCTGCCTGTTGGATACCAGCACCATCCCCGCTGAGGAGCTGACCATGAGCCCTTCGCGCTCAGTGGCCAACTCTGGCCTGAGTGACAGCCTGACCACCAGCACCCCCCGGCCCTCCAACGGCGACTCGCCCTCCCACCCCTACCACCGAACCTTCTCCCCCCACTTCCACCACTTTGTGGAGCAGTGCCTTCAGCGCAACCCGGATGCCAGGCCCAGTGCCAGCACCCTCCTGAACCACTCTTTCTTCAAGCAGATCAAGCGACGTGCCTCAGAGGCTTTGCCCGAATTGCTTCGTCCTGTCACCCCCATCACCAATTTTGAGGGCAGCCATTCTCAGGACCACAGTGGAATCTTTGGCCTGGTAACAAACCTGGAAGAGCTGGAGGTGGACGATTGGGAGTTC
Pan_troglodytes_troglodytes  ATGTCATTTCTTACCAATGATGCGAGCTCAGAGTCAATAGCATCCTTCTCTAAACAGGAGGTCATGAGTAGCTTTCTGCCAGAGGGAGGGTGTTACGAGCTGCTCACTGTGATAGGCAAAGGATTTGAGGACCTGATGACTGTGAATCTAGCAAGGTACAAACCAACAGGAGAGTACGTGACTGTACGGAGGATTAACCTAGAAGCTTGTTCCAATGAGATGGTAACATTCTTGCAGGGCGAGCTGCATGTCTCCAAACTCTTCAACCATCCCAATATCGTGCCATATCGAGCCACTTTTATTGCAGACAATGAGCTGTGGGTTGTCACATCATTCATGGCATACGGTTCTGCAAAAGATCTCATCTGTACACACTTCATGGATGGCATGAATGAGCTGGCGATTGCTTACATCCTGCAGGGGGTGCTGAAGGCCCTCGACTACATCCACCACATGGGATATGTACACAGGAGTGTCAAAGCCAGCCACATCCTGATCTCTGTGGATGGGAAGGTCTACCTGTCTGGTTTGCGCAGCAACCTCAGCATGATAAGCCACGGGCAGCGGCAGCGAGTGGTCCACGATTTTCCCAAGTACAGTGTCAAGGTTCTGCCGTGGCTCAGCCCCGAGGTCCTCCAGCAGAATCTCCAGGGTTATGATGCCAAGTCTGACATCTACAGTGTGGGAATCACAGCCTGTGAACTGGCCAACGGCCATGTCCCCTTTAAGGATATGCCTGCCACCCAGATGCTGCTAGAGAAACTGAACGGCACAGTGCCCTGCCTGTTGGATACCAGCACCATCCCCGCTGAGGAGCTGACCATGAGCCCTTCGCGCTCAGTGGCCAACTCTGGCCTGAGTGACAGCCTGACCACCAGCACCCCCCGGCCCTCCAACGGCGACTCGCCCTCCCACCCCTACCACCGAACCTTCTCCCCCCACTTCCACCACTTTGTGGAGCAGTGCCTTCAGCGCAACCCGGATGCCAGGCCCAGTGCCAGCACCCTCCTGAACCACTCTTTCTTCAAGCAGATCAAGCGACGTGCCTCAGAGGCTTTGCCCGAATTGCTTCGTCCTGTCACCCCCATCACCAATTTTGAGGGCAGCCATTCTCAGGACCACAGTGGAATCTTTGGCCTGGTAACAAACCTGGAAGAGCTGGAGGTGGACGATTGGGAGTTC
Homo_sapiens  ATGTCATTTCTTACCAATGATGCGAGCTCAGAGTCAATAGCATCCTTCTCTAAACAGGAGGTCATGAGTAGCTTTCTGCCAGAGGGAGGGTGTTACGAGCTGCTCACTGTGATAGGCAAAGGATTTGAGGACCTGATGACTGTGAATCTAGCAAGGTACAAACCAACAGGAGAGTACGTGACTGTACGGAGGATTAACCTAGAAGCTTGTTCCAATGAGATGGTAACATTCTTGCAGGGCGAGCTGCATGTCTCCAAACTCTTCAACCATCCCAATATCGTGCCATATCGAGCCACTTTTATTGCAGACAATGAGCTGTGGGTTGTCACATCATTCATGGCATACGGTTCTGCAAAAGATCTCATCTGTACACACTTCATGGATGGCATGAATGAGCTGGCGATTGCTTACATCCTGCAGGGGGTGCTGAAGGCCCTCGACTACATCCACCACATGGGATATGTACACAGGAGTGTCAAAGCCAGCCACATCCTGATCTCTGTGGATGGGAAGGTCTACCTGTCTGGTTTGCGCAGCAACCTCAGCATGATAAGCCATGGGCAGCGGCAGCGAGTGGTCCACGATTTTCCCAAGTACAGTGTCAAGGTTCTGCCGTGGCTCAGCCCCGAGGTCCTCCAGCAGAATCTCCAGGGTTATGATGCCAAGTCTGACATCTACAGTGTGGGAATCACAGCCTGTGAACTGGCCAACGGCCATGTCCCCTTTAAGGATATGCCTGCCACCCAGATGCTGCTAGAGAAACTGAACGGCACAGTGCCCTGCCTGTTGGATACCAGCACCATCCCCGCTGAGGAGCTGACCATGAGCCCTTCGCGCTCAGTGGCCAACTCTGGCCTGAGTGACAGCCTGACCACCAGCACCCCCCGGCCCTCCAACGGTGACTCGCCCTCCCACCCCTACCACCGAACCTTCTCCCCCCACTTCCACCACTTTGTGGAGCAGTGCCTTCAGCGCAACCCGGATGCCAGGCCCAGTGCCAGCACCCTCCTGAACCACTCTTTCTTCAAGCAGATCAAGCGACGTGCCTCAGAGGCTTTGCCCGAATTGCTTCGTCCTGTCACCCCCATCACCAATTTTGAGGGCAGCCAGTCTCAGGACCACAGTGGAATCTTTGGCCTGGTAACAAACCTGGAAGAGCTGGAGGTGGACGATTGGGAGTTC
Otolemur_garnettii  ATGTCTTTTCTTACCAATGAGGCGAGCTCAGAGTCGATAGCATCCTTCTCTAAACAAGAGATCATGAGTAGCTTTCTGCCAGAGGGAGGATGTTATGAGCTACTCACCATTATAGGTAAAGGATTTGAGGACCTGATGACAGTGAATCTAGCAAGGTATAAACCAACGGGGGAGTATGTGACAGTACGAAGGATTAACCTAGAAGCTTGTTCCAATGAGATGGTGACATTCTTACAGGGAGAGCTTCATGTCTCTAAACTCTTCAACCATCCCAATATCGTGCCATATCAAGCCACCTTTATTGCAGACAATGAGCTGTGGGTTGTCACATCATTCATGGCATATGGTTCTGCAAAGGATCTCATCTGTACACATTTCATGGATGGCATGAATGAACTGGCGATTGCCTACATTCTGCAGGGGGTGTTGAAGGCCCTCGACTACATCCACCACATGGGATATGTACACAGGAGTGTCAAAGCCAGCCACATTCTCATCTCTGGGGATGGGAAGGTCTACCTGTCTGGTTTACGCAGCAACCTTAGCATGATCAGCCACGGGCAGCGGCAGCGTGTGGTCCATGATTTTCCCAAGTACAGTATCAAGGTCCTGCCTTGGCTCAGCCCGGAAGTCCTCCAGCAGAATCTTCAGGGTTATGATGCCAAGTCTGATATCTACAGTGTGGGAATCACAGCCTGTGAACTGGCCAATGGCCATGTCCCTTTTAAGGATATGCCTGCTACCCAGATGCTGCTGGAAAAACTGAATGGCACAGTGCCCTGCCTACTGGATACCAGCACCATCCCTGCTGAGGAGCTGACCATGAGCCGCTCACGCTCAGCAGCCAACCCTGGCCTGAGCGAGAACCTGACCACCAGCAACCCCCGGCCCTCCAATGGCGACTCACCTTCCCACCCTTACCACCGAACCTTCTCTCCCCATTTCCACCATTTTGTGGAGCAGTGCCTTCAGCGCAACCCTGATGCAAGGCCAAGTGCCAGCACTCTCCTGAACCACTCTTTCTTTAAGCAGATCAAACGACGTGCCTCAGAGGCTTTGCCTGAATTACTTCGTCCTGTCAACCCCATCACCAATTTTGAGGGCAGCCAGTCTCAGGATCACAGTGGAATCTTTGGCCTGGTTACAAACCTGGAAGAGCTGGAGGTGGACGACTGGGAGTTC
Microcebus_murinus  ATGTCTTTTCTTACCAATGAGGCGAGCTCAGAGTCGATAGCATCCTTCTCTAAACAAGAGATCATGAGTAGCTTTCTGCCAGAGGGAGGGTGTTATGAGCTACTCACCATTATAGGCAAAGGATTTGAGGACCTGATGACAGTGAATCTAGCAAGGTACAAACCAACAGGGGAGTATGTGACGGTACGGAGGATTAACCTAGAAGCTTGTTCCAATGAGATGGTGACATTCTTGCAGGGGGAGCTTCATGTCTCTAAACTCTTCAACCATCCCAATATCGTGCCATATCAAGCCACCTTTATTGCAGAGAATGAGCTGTGGGTTGTCACATCATTCATGGCATATGGGTCCGCCAAGGATCTCATCTGTACACACTTCATGGATGGCATGAACGAACTGGCAATTGCTTACATCCTGCAGGGAGTATTGAAGGCCCTCGACTACATCCACCACATGGGATATGTGCACAGGAGTGTCAAAGCCAGCCACATTCTGATCTCCGGGGATGGGAAGGTCTACCTGTCTGGCTTACGCAGCAACCTCAGCATGATCAGCCACGGGCAGCGGCAGCGTGTGGTCCATGATTTTCCTAAGTACAGTATCAAGGTTCTGCCTTGGCTCAGCCCAGAAGTCCTCCAGCAGAATCTTCATGGTTATGATGCCAAGTCTGACATCTACAGTGTGGGAATCACAGCATGTGAACTGGCCAATGGCCATGTCCCCTTTAAGGATATGCCTGCTACCCAGATGCTGCTGGAGAAACTGAACGGCACAGTGCCCTGCCTGTTGGACACCAGCACCATCCCCACCGAGGAGCTGACCATGAGCCGCTCTCGCTCCACGGCCAACCCTGGCCTGAGTGAGAACCTGACCACCAGCAACCCCCGGCCCTCCAACGGCGACTCACCTTGCCACCCCTACCACCGAACCTTCTCCCCCCACTTCCACCATTTTGTGGAGCAGTGCCTTCAGCGTAACCCGGACACAAGGCCAAGTGCCAGCACCCTCCTGAACCACTCTTTCTTCAAGCAGATCAAGCGACGTGCCTCAGAGGCTTTGCCTGAATTACTTCGTCCCGTCACCCCCATCACCAATTTTGAGGGCAGCCAGTCTCAGGATCACAGTGGAATCTTTGGCCTAGTTTCGAACCTGGAAGAGCTGGAGGTGGACGACTGGGAGTTC
