# Supplementary material for: Equivocal evidence for a link between megalencephaly-related genes and primate brain size evolution
Source: Sci Rep. 2022 Jun 28;12:10902. doi: 10.1038/s41598-022-12953-4 (PMC9239989; doi:10.1038/s41598-022-12953-4)
Supplement: Supplementary file 17 — Supplementary Information 17. [file 41598_2022_12953_MOESM17_ESM.phy]

 23 879
Tarsius_syrichta  ATGACTGAGGATTCTCAGAGAAACTTTCGTTCAGTATATTACGAGAAAGTGGGGTTTCGTGGAGTTGAAGAAAAAAAATCATTAGAAATTCTCCTAAAGGATGACTGTCTGGATATTGAGAAACTTTGTACTTTTAGTCAGAGGTTCCCTCTCCCATCCATGTACCGTGCATTGGTGTGGAAGGTGCTTCTAGGGATCCTGCCTCCACACCATGAGTCTCATGCCCAGGTGATGAAGTATCGCAAGGAGCAGTACTCTGATGTCCTTCATGCCCTGAAAGTCATTCGCTTTGTCAGTGAAGCCACAACTCAGGTTGAAGTCTATCTCCGCATGTATCAGCTGGAGTCTGGGAAATTACCTCGAAGTCCTTCTTTTCCATTGGAGCCAGAAGATGAAGTATTTCTTGCCATTTCGAAAGCCATGGAAGAGATGGTGGAAGATAGTGTCGACTGTTACTGGATCATCCGATGCTTTGTGAACCAATTAAATAACAAGTACCGGGATTCTTTACCCCAGCTGCCAAAGGCTTTTGAACAATACTTGAATCTGGAAGATAGTAGACTGCTGACTCATCTGAAGACATGTTCTGCAGTGTCCAAACTTCCTTATGATCTTTGGTTCAAGAGGTGCTTTGCAGGGTGTTTGCCTGAATCCAGTTTACAGAGGGTTTGGGATAAAGTAGTAAGTGGATCCTGTAAGATCCTGGTTTTTGTAGCTGTAGAAATTCTATTAACCTTTAAAATAAAGGTAATGGCACTAAACAGTGCAGAGAAGATAACAAAGTTTCTGGAAAATATTCCCCAGGATAGCTCGGATGCGATCGTGAGCAAGGCCATCGACTTGTGGCACAAACACTGTGGGACTCCGGTCCATTCAGCC
Microcebus_murinus  ATGACTGACGACTCTCAGAGAAACTTTCGTTCAGTATATTATGAGAAAGTGGGGTTTCGTGGAGTTGAAGAAAAGAAATCATTAGAAATTCTCCTAAAAGATGATCGTCTGGATATTGAGAAACTTTGTACTTTTAGTCAGAGATTCCCTCTCCCGTCCATGTACCGTGCATTGGTATGGAAGGTGCTTTTAGGGATCCTGCCTCCCCACCACGAGTCCCATGCCAAGGTGATGATGTATCGCAAGGACCAGTACTCCGATGTGCTTCATGCTCTCAAGGTCATTCGCTTCGTCAGTGATGCCACCCCCCAGGTCGAAGTCTATCTCCGCATGTATCAGCTGGAGTCTGGGAAGTTACCTCGAAGTCCCTCTTTTCCACTGGAGCCAGAAGATGAAGTATTTCTTGCCATTGCTAAAGCCATGGAAGAGATGGTGGAAGATTGTGTTGACTGTTACTGGATCATCCGATGCTTTGTGAACCAATTAAATACCAAGTACCGGGATTTTTTACCCCAGCTGCCAAAGGCTTTTGAACAGTACTTGAATCTGGAAGATAGCAGACTGCTGAGTCATCTGAAGACGTGTTCTGCAGTGTCTAAACTTCCTTACGATCTGTGGTTTAAGAGGTGCTTCGCAGGATGTTTGCCTGAATCAAGTTTACAGAGGGTTTGGGATAAAGTTGTAAGTGGATCCTGTAAGATCCTAGTTTTTGTGGCTGTAGAAATTTTATTAACCTTTAAAATAAAAGTAATGGCACTGAACAGCGCAGAGAAGATAACAAAGTTTCTGGAAAATATTCCCCAGGACAGCTCGGATGCGATCGTGAGCAAGGCCATCGATTTGTGGCACAAACACTGTGGGACCCCAGTCCATTCAGCC
Otolemur_garnettii  ATGACTGAGGACTCTCAGAGAAACTTTCGTTCAGTATATTATGAGAAAGTGGGATTTCGTGGAGTTGAAGAAAAGAAATCATTAGAAATTCTCCTGAAAGATGATCGCCTGGATACTGAGAAACTTTGTACCTTTAGTCAGAGGTTCCCTCTCCCGTCCATGTACCGTGCATTGGTATGGAAGGTGCTTTTAGGGATCCTGCCTCCTCACCATGAATCCCATGCCAAGGTGATGATGTATCGCAAGGACCAGTACTTGGATGTGCTGCATGCTCTGAAAGTCATTCGCTTTGTCAGTGATGCCACACCCCAGGTTGAAGTCTATCTCCGGATGTATCAGCTGGAGGCCGGGAAGTTACCTCGAAGTCCCTCTTTTCCGCTGGAGCCAGAAGATGAAGTATTTCTTGCCATTGCTAAAGCCATGGAAGAGATGGTAGAAGATTGTGTCGACTGTTACTGGATCACCCGATGCTTTGTGAACCAATTAAATACCAAGTACCGGGATTCTTTACCCCAACTGCCAAAAGCTTTTGAACAATACTTGAATCTGGAAGATAGCAGACTGCTGAGTCATCTGAAGACGTGTTCTGCAGTGTCTAAACTTCCTTATGATCTCTGGTTCAAGAGGTGCTTTGCGGGATGTTTACCTGAATCCAGTTTACAGAGGGTTTGGGATAAAGTTGTAAGTGGATCCTGTAAGATCCTAGTTTTTGTAGCTGTAGAAATTTTGTTAACCTTTAAAATAAAAGTAATGGCATTGAACAGTGCAGAGAAGATAACAAAGTTTCTGGAAAATATTCCTCAGGACAGCTCGGATGCGATTGTGAGCAAGGCCATTGACTTGTGGCACAAACACTGTGGGACCCCGGTCCATTCATCC
Colobus_angolensis  ATGACTGACGACTCTCAGAGAAACTTTCGTTCAGTATATTATGAGAAAGTGGGGTTTCGTGGAGTTGAAGAAAAGAAATCATTAGAAATTCTCCTAAAAGATGACCGTCTGGATACAGAGAAACTTTGTACTTTTAGTCAGCGGTTCCCTCTCCCATCCATGTACCGTGCATTGGTATGGAAGGTGCTTCTAGGAATCCTGCCTCCACACCATGAGTCCCATGCCAAGGTGATGATGTATCGTAAGGAGCAGTACTCGGATGTCCTTCATGCCCTGAAAGTCGTTCGCTTTGTTAGTGATGCCACACCTCAGGCTGAAGTCTATCTCCGCATGTATCAGCTGGAGTCTGGGAAGTTACCTCGAAGTCCCTCTTTTCCACTGGAGCCAGAAGATGAAGTATTTCTTGCTATAGCTAAAGCCATGGAGGAAATGGTGGAAGACAGTGTCGACTGTTACTGGATCACCCGACGCTTTGTGAACCAATTAAATACCAAGTACCGGGATTCTTTACCCCAGTTGCCAAAAGCATTTGAACAATACTTGACTCTGGAAGATGGCAGACTGCTGACTCATCTGAAGACGTGTTCCGCGGCGCCCAAACTTCCTTATGATCTCTGGTTCAAGAGGTGCTTTGCGGGATGTTTGCCTGAATCCAGTTTACAGAGGGTTTGGGATAAAGTTGTGAGTGGATCCTGTAAGATCCTAGTTTTTGTAGCTGTCGAAATTTTATTAACCTTTAAAATAAAAGTTATGGCACTGAGCAGTGCAGAGAAGATAACAAAGTTTCTGGAAAATATTCCCCAGGACAGCTCAGACGCGATCGTGAGCAAGGCCATTGACTTGTGGCACAAACACTGTGGGACCCCGGTGCATTCAAGC
Mandrillus_leucophaeus  ATGACTGACGACTCTCAGAGAAACTTTCGTTCAGTATATTATGAGAAAGTGGGGTTTCGTGGAGTTGAAGAAAAGAAATCATTAGAAATTCTCCTAAAAGATGACCGTCTGGATACAGAGAAACTTTGTACTTTTAGTCAGAGGTTCCCTCTCCCGTCCATGTACCGTGCATTGGTATGGAAGGTGCTTTTAGGAATACTGCCTCCACACCATGAGTCCCATGCCAAGGTGATGATGTATCGTAAGGAGCAGTACTCGGATGTCCTTCATGCCCTGAAAGTCGTTCGCTTTGTTAGTGATGCCACACCTCAGGCTGAAGTCTATCTCCGCATGTATCAGCTGGAGTCTGGGAAGTTACCTCGAAGTCCCTCTTTTCCACTGGAGCCAGAAGATGAAGTATTTCTTGCTATAGCTAAAGCCATGGAGGAAATGGTGGAAGACAGCGTCGACTGTTACTGGATCACCCGACGCTTTGTGAACCAATTAAATACCAAGTACCGGGATTCTTTACCCCAGTTGCCAAAAGCATTTGAACAATACTTGAATCTGGAAGATGGCAGACTGCTGACTCATCTGAAGATGTGTTCCGCGGCGCCCAGACTTCCTTATGATCTCTGGTTCAAGAGGTGCTTTGCGGGATGTTTGCCTGAATCCAGTTTACAGAGGGTTTGGGATAAAGTTGTGAGTGGATCCTGTAAGATCCTAGTTTTTGTAGCTGTCGAAATTTTATTAACCTTTAAAATAAAAGTTATGGCACTGAACAGTGCAGAGAAGATAACAAAGTTTCTGGAAAATATTCCCCAGGACAGCTCAGACGCGATCGTGAGCAAGGCCATTGACTTGTGGCACAAACACTGTGGAACCCCGGTCCATTCAAGC
Chlorocebus_sabaeus  ATGACTGACGACTCTCAGAGAAACTTTCGTTCAGTATATTATGAGAAAGTGGGGTTTCGTGGAGTTGAAGAAAAGAAATCATTAGAAATTCTCCTGAAAGATGACCGTCTGGATACAGAGAAACTTTGTACTTTTAGTCAGAGGTTCCCTCTCCCATCCATGTACCGTGCATTGGTATGGAAGGTGCTTCTAGGAATACTGCCTCCACACCATGAGTCCCATGCCAAGGTGATGATGTATCGTAAGGAGCAGTACTCGGATGTCCTTCATGCCCTGAAAGTCGTTCGCTTTGTTAGTGATGCCACACCTCAGGCTGAAGTCTATCTCCGCATGTATCAGCTGGAGTCTGGGAAGTTACCTCGAAGTCCCTCTTTTCCACTGGAGCCAGAAGATGAAGTATTTCTTGCTATAGCTAAAGCCATGGAGGAAATGGTGGAAGACAGCATCGACTGTTACTGGATCACCCGACGCTTTGTGAACCAATTAAATACCAAGTACCGGGATTCTTTACCCCAGTTGCCAAAAGCGTTTGAACAATACTTGAATCTGGAAGATGGCAGACTGCTGACTCATCTGAAGATGTGTTCCGCGGCGCCCAAACTTCCTTATGATCTCTGGTTCAAGAGGTGCTTTGCGGGATGTTTGCCTGAATCCAGTTTACAGAGGGTTTGGGATAAAGTTGTGAGTGGATCCTGTAAGATCCTAGTTTTTGTAGCTGTCGAAATTTTATTAACCTTTAAAATAAAAGTTATGGCACTGAACAGTGCAGAGAAGATAACAAAGTTTCTGGAAAATATTCCCCAGGACAGCTCAGACGCGATCGTGAGCAAGGCCATTGACTTGTGGCACAAACACTGTGGAACCCCGGTCCACTCAAGC
Rhinopithecus_bieti  ATGACTGACGACTCTCAGAGAAACTTTCGTTCAGTATATTATGAGAAAGTGGGGTTTCGTGGAGTTGAAGAAAAGAAATCATTAGAAATTCTCCTGAAAGATGACCGTCTGGATACAGAGAAACTTTGTACTTTTAGTCAGCGGTTCCCTCTCCCGTCCATGTACCGTGCGTTGGTATGGAAGGTGCTTCTAGGAATCCTGCCTCCACACCATGAGTCCCATGCCAAGGTGATGATGTATCGTAAGGAGCAGTACTCGGATGTCCTTCATGCCCTGAAAGTCGTTCGCTTTGTTAGTGATGCCACACCTCAGGCTGAAGTCTATCTCCGCATGTATCAGCTGGAGTCTGGGAAGTTACCTCGAAGTCCCTCTTTTCCACTGGAGCCAGAAGATGAAGTATTTCTTGCTATAGCTAAAGCCATGGAGGAAATGGTGGAAGACAGCGTCGACTGTTACTGGATCACCCGACGCTTTGTGAACCAATTAAATACCAAGTACCGGGATTCTTTACCCCAGTTGCCAAAAGCGTTTGAACAATACTTGAATCTGGAAGATGGCAGACTGCTGACTCATCTGAAGATGTGTTCCGCGGCGCCCAAACTTCCTTATGATCTCTGGTTCAAGAGGTGCTTTGCGGGATGTTTGCCTGAATCCAGTTTACAGAGGGTTTGGGATAAAGTTGTGAGTGGATCCTGTAAGATCCTAGTTTTTGTAGCTGTCGAAATTTTATTAACCTTTAAAATAAAAGTTATGGCACTGAACAGTGCAGAGAAGATAACAAAGTTTCTGGAAAATATTCCCCAGGACAGCTCAGACGCGATCGTGAGCAAGGCCATTGACTTGTGGCACAAACACTGTGGGACCCCGGTCCATTCAAGC
Rhinopithecus_roxellana  ATGACTGACGACTCTCAGAGAAACTTTCGTTCAGTATATTATGAGAAAGTGGGGTTTCGTGGAGTTGAAGAAAAGAAATCATTAGAAATTCTCCTGAAAGATGACCGTCTGGATACAGAGAAACTTTGTACTTTTAGTCAGCGGTTCCCTCTCCCGTCCATGTACCGTGCGTTGGTATGGAAGGTGCTTCTAGGAATCCTGCCTCCACACCATGAGTCCCATGCCAAGGTGATGATGTATCGTAAGGAGCAGTACTCGGATGTCCTTCATGCCCTGAAAGTCGTTCGCTTTGTTAGTGATGCCACACCTCAGGCTGAAGTCTATCTCCGCATGTATCAGCTGGAGTCTGGGAAGTTACCTCGAAGTCCCTCTTTTCCACTGGAGCCAGAAGATGAAGTATTTCTTGCTATAGCTAAAGCCATGGAGGAAATGGTGGAAGACAGCGTCGACTGTTACTGGATCACCCGACGCTTTGTGAACCAATTAAATACCAAGTACCGGGATTCTTTACCCCAGTTGCCAAAAGCGTTTGAACAATACTTGAATCTGGAAGATGGCAGACTGCTGACTCATCTGAAGATGTGTTCCGCGGCGCCCAAACTTCCTTATGATCTCTGGTTCAAGAGGTGCTTTGCGGGATGTTTGCCTGAATCCAGTTTACAGAGGGTTTGGGATAAAGTTGTGAGTGGATCCTGTAAGATCCTAGTTTTTGTAGCTGTCGAAATTTTATTAACCTTTAAAATAAAAGTTATGGCACTGAACAGTGCAGAGAAGATAACAAAGTTTCTGGAAAATATTCCCCAGGACAGCTCAGACGCGATCGTGAGCAAGGCCATTGACTTGTGGCACAAACACTGTGGGACCCCGGTCCATTCAAGC
Macaca_mulatta  ATGACTGACGACTCTCAGAGAAACTTTCGTTCAGTATATTATGAGAAAGTGGGGTTTCGTGGAGTTGAAGAAAAGAAATCATTAGAAATTCTCCTAAAAGATGACCGTCTGGATACAGAGAAACTTTGTACTTTTAGTCAGAGGTTCCCTCTCCCGTCCATGTACCGTGCATTGGTATGGAAGGTGCTTCTCGGAATCCTGCCTCCACACCATGAGTCCCATGCCAAGGTGATGATGTATCGTAAGGAGCAGTACTCGGATGTCCTTCATGCCCTGAAAGTCGTTCGCTTTGTTAGTGATGCCACACCTCAGGCTGAAGTCTGTCTCCGCATGTATCAGCTGGAGTCTGGGAAGTTACCTCGAAGTCCCTCTTTTCCACTGGAGCCAGAAGATGAAGTATTTCTTGCTATAGCTAAAGCCATGGAGGAAATGGTGGAAGACAGCGTCGACTGTTACTGGATCACCCGACGCTTTGTGAACCAATTAAATACCAAGTACCGGGATTCTTTACCCCAGTTGCCAAAAGCGTTTGAACAATACTTGAATCTGGAAGATGGCAGACTGCTGACTCATCTGAAGATGTGTTGCGCGGCGCCCAAACTTCCTTATGATCTCTGGTTCAAGAGGTGCTTTGCGGGATGTTTGCCCGAATCCAGTTTACAGAGGGTTTGGGATAAAGTTGTGAGTGGATCCTGTAAGATCCTAGTTTTTGTAGCTGTCGAAATTTTATTAACCTTTAAAATAAAAGTTATGGCACTGAACAGTGCAGAGAAGATAACAAAGTTTCTGGAAAATATTCCCCAGGACAGCTCAGACGCGATCGTGAGCAAGGCCATTGACTTGTGGCACAAACACTGTGGAACCCCGGTCCATTCAAGC
Macaca_nemestrina  ATGACTGACGACTCTCAGAGAAACTTTCGTTCAGTATATTATGAGAAAGTGGGGTTTCGTGGAGTTGAAGAAAAGAAATCATTAGAAATTCTCCTAAAAGATGACCGTCTGGATACAGAGAAACTTTGTACTTTTAGTCAGAGGTTCCCTCTCCCGTCCATGTACCGTGCATTGGTATGGAAGGTGCTTCTAGGAATCCTGCCTCCACACCATGAGTCCCATGCCAAGGTGATGATGTATCGTAAGGAGCAGTACTCGGATGTCCTTCATGCCCTGAAAGTCGTTCGCTTTGTTAGTGATGCCACACCTCAGGCTGAAGTCTGTCTCCGCATGTATCAGCTGGAGTCTGGGAAGTTACCTCGAAGTCCCTCTTTTCCACTGGAGCCAGAAGATGAAGTATTTCTTGCTATAGCTAAAGCCATGGAGGAAATGGTGGAAGACAGCGTCGACTGTTACTGGATCACCCGACGCTTTGTGAACCAATTAAATACCAAGTACCGGGATTCTTTACCCCAGTTGCCAAAAGCGTTTGAACAATACTTGAATCTGGAAGATGGCAGACTGCTGACTCATCTGAAGATGTGTTGCGCGGCGCCCAAACTTCCTTATGATCTCTGGTTCAAGAGGTGCTTTGCGGGATGTTTGCCCGAATCCAGTTTACAGAGGGTTTGGGATAAAGTTGTGAGTGGATCCTGTAAGATCCTAGTTTTTGTAGCTGTCGAAATTTTATTAACCTTTAAAATAAAAGTTATGGCACTGAACAGTGCAGAGAAGATAACAAAGTTTCTGGAAAATATTCCCCAGGACAGCTCAGACGCGATCGTGAGCAAGGCCATTGACTTGTGGCACAAACACTGTGGAACCCCGGTCCATTCAAGC
Macaca_fascicularis  ATGACTGACGACTCTCAGAGAAACTTTCGTTCAGTATATTATGAGAAAGTGGGGTTTCGTGGAGTTGAAGAAAAGAAATCATTAGAAATTCTCCTAAAAGATGACCGTCTGGATACAGAGAAACTTTGTACTTTTAGTCAGAGGTTCCCTCTCCCGTCCATGTACCGTGCATTGGTATGGAAGGTGCTTCTAGGAATCCTGCCTCCACACCATGAGTCCCATGCCAAGGTGATGATGTATCGTAAGGAGCAGTACTCGGATGTCCTTCATGCCCTGAAAGTCGTTCGCTTTGTTAGTGATGCCACACCTCAGGCTGAAGTCTGTCTCCGCATGTATCAGCTGGAGTCTGGGAAGTTACCTCGAAGTCCCTCTTTTCCACTGGAGCCAGAAGATGAAGTATTTCTTGCTATAGCTAAAGCCATGGAGGAAATGGTGGAAGACAGCGTCGACTGTTACTGGATCACCCGACGCTTTGTGAACCAATTAAATACCAAGTACCGGGATTCTTTACCCCAGTTGCCAAAAGCGTTTGAACAATACTTGAATCTGGAAGATGGCAGACTGCTGACTCATCTGAAGATGTGTTGCGCGGCGCCCAAACTTCCTTATGATCTCTGGTTCAAGAGGTGCTTTGCGGGATGTTTGCCCGAATCCAGTTTACAGAGGGTTTGGGATAAAGTTGTGAGTGGATCCTGTAAGATCCTAGTTTTTGTAGCTGTCGAAATTTTATTAACCTTTAAAATAAAAGTTATGGCACTGAACAGTGCAGAGAAGATAACAAAGTTTCTGGAAAATATTCCCCAGGACAGCTCAGACGCGATCGTGAGCAAGGCCATTGACTTGTGGCACAAACACTGTGGAACCCCGGTCCATTCAAGC
Cercocebus_torquatus_atys  ATGACTGACGACTCTCAGAGAAACTTTCGTTCAGTATATTATGAGAAAGTGGGGTTTCGTGGAGTTGAAGAAAAGAAATCATTAGAAATTCTCCTAAAAGATGACCGTCTGGATACAGAGAAACTTTGTACTTTTAGTCAGAGGTTCCCTCTCCCATCCATGTACCGTGCATTGGTATGGAAGGTGCTTCTAGGAATACTGCCTCCACACCATGAGTCCCATGCCAAGGTGATGATGTATCGTAAGGAGCAGTACTCGGATGTCCTTCATGCCCTGAAAGTCGTTCGCTTTGTTAGTGATGCCACACCTCAGGCTGAAGTCTATCTCCGCATGTATCAGCTGGAGTCTGGGAAGTTACCTCGAAGTCCCTCTTTTCCACTGGAGCCAGAAGATGAAGTATTTCTTGCTATAGCTAAAGCCATGGAGGAAATGGTGGAAGACAGCGTTGACTGTTACTGGATCACCCGACGCTTTGTGAACCAATTAAATACCAAGTACCGGGATTCTTTACCCCAGTTGCCAAAAGCGTTTGAACAATACTTGAATCTGGAAGATGGCAGACTGCTGACTCATCTGAAGATGTGTTCCGCGGCGCCCAGACTTCCTTATGATCTCTGGTTCAAGAGGTGCTTTGCGGGATGTTTGCCTGAATCCAGTTTACAGAGGGTTTGGGATAAAGTTGTGAGTGGATCCTGTAAGATACTAGTTTTTGTAGCTGTCGAAATTTTATTAACCTTTAAAATAAAAGTTATGGCACTGAACAGTGCAGAGAAGATAACAAAGTTTTTGGAAAATATTCCCCAGGACAGCTCAGACGCGATCGTGAGCAAGGCCATTGACTTGTGGCACAAACACTGTGGAACCCCGGTCCATTCAAGC
Papio_anubis  ATGACTGACGACTCTCAGAGAAACTTTCGTTCAGTGTATTATGAGAAAGTGGGGTTTCGTGGAGTTGAAGAAAAGAAATCATTAGAAATTCTCCTGAAAGATGACCGTCTGGATACAGAGAAACTTTGTACTTTTAGTCAGAGGTTCCCTCTCCCGTCCATGTACCGTGCATTGGTATGGAAGGTGCTTCTAGGAATACTGCCTCCACACCATGAGTCCCATGCCAAGGTGATGATGTATCGTAAGGAGCAGTACTCGGATGTCCTTCATGCCCTGAAAGTCGTTCGCTTTGTTAGTGATGCCACACCTCAGGCTGAAGTCTACCTCCGCATGTATCAGCTGGAGTCTGGGAAGTTACCTCGAAGTCCCTCTTTTCCACTGGAGCCAGAAGATGAAGTATTTCTTGCTATAGCTAAAGCCATGGAGGAAATGGTGGAAGACAGCGTTGACTGTTACTGGATCACCCGACGCTTTGTGAACCAATTAAATACCAAGTACCGGGATTCTTTACCCCAGTTGCCAAAAGCGTTTGAACAATACTTGAATCTGGAAGATGGCAGACTGCTGACTCATCTGAAGATGTGTTCCGCGGCGCCCAGACTTCCTTATGATCTCTGGTTCAAGAGGTGCTTTGCGGGATGTTTGCCTGAATCCAGTTTACAGAGGGTTTGGGATAAAGTTGTGAGTGGATCCTGTAAGATCCTAGTTTTCGTAGCTGTCGAAATTTTATTAACCTTTAAAATAAAAGTTATGGCACTGAACAGTGCAGAGAAGATAACCAAGTTTCTGGAAAATATTCCCCAGGACAGCTCAGACGCGATCGTGAGCAAGGCCATTGACTTGTGGCACAAACACTGTGGAACCCCGGTCCATTCAAGC
Nomascus_leucogenys  ATGACTGAGGACTCTCAGAGAAACTTTCGTTCAGTATATTATGAGAAAGTGGGGTTTCGTGGAGTTGAAGAAAAGAAATCATTAGAAATTCTCCTAAAAGATGACCGTCTGGATACCGAGAAACTTTGTACTTTTAGTCAGAGGTTCCCTCTCCCGTCCATGTACCGTGCATTGGTATGGAAGGTGCTTCTAGGAATCCTGCCTCCACACCATGAGTCCCATGCCAAGGTGATGATGTATCGTAGGGAGCAGTACTTGGATGTCCTTCATGCCCTGAAAGTCATTCGCTTTGTTAGTGATGCCACACCTCAGGCTGAAGTCTATCTCCGCATGTATCAGCTGGAGTCTGGGAAGTTACCTCGAAGTCCCTCTTTTCCACTGGAGCCAGAAGATGAAGTATTTCTTGCCATAGCTAAAGCCATGGAGGAAATGGTGGAAGATAGTGTCGACTGTTACTGGATCACCCGACGCTTTGTGAACCAATTAAATACCAAGTACCGGGATTCTTTGCCCCAGTTGCCAAAAGCATTTGAACAATACTTGAATCTGGAAGATGGCAGACTGCTGACTCATCTGAAGATGTGTTCCGCGGCGCCCAAACTTCCTTATGATCTCTGGTTCAAGAGGTGCTTTGCGGGATGTTTGCCTGAATCCAGTTTACAGAGGGTTTGGGATAAAGTTGTGAGTGGATCCTGTAAGATCCTGGTTTTTGTAGCTGTTGAAATTTTATTAACCTTTAAAATAAAAGTTATGGCACTGAACAGCGCAGAGAAGATAACAAAGTTTCTGGAAAATATTCCCCAGGACAGCTCAGACGCGATCGTGAGCAAGGCCATTGACTTGTGGCACAAACACTGTGGGACCCCGGTCCATTCAAGC
Pongo_abelii  ATGACTGAGGACTCTCAGAGAAACTTTCGTTCAGTATATTATGAGAAAGTGGGGTTTCGTGGAGTTGAAGAAAAGAAATCATTAGAAATTCTCCTAAAAGATGACCGTCTGGATACTGAGAAACTTTGTACTTTTAGTCAGAGGTTCCCTCTCCCGTCCATGTACCGTGCATTGGTATGGAAGGTGCTTCTAGGAATCCTGCCTCCACACCATGAGTCCCATGCCAAGGTGATGATGTATCGTAAGGAGCAGTACTTGGATGTCCTTCATGCCCTGAAAGTTGTTCGCTTTGTTAGTGATGCCACACCTCAGGCTGAAGTCTATCTCCGCATGTATCAGCTGGAGTCTGGGAAGTTACCTCGAAGTCCCTCTTTTCCACTGGAGCCAGAAGATGAAGTATTTCTTGCCATAGCTAAAGCCATGGAGGAAATGGTGGAAGATAGTGTCGACTGTTACTGGATCACCCGACGCTTCGTGAACCAATTAAATACCAAGTACCGGGATTCTTTGCCCCAGTTGCCAAAAGCGTTTGAACAATACTTGAATCTGGAAGATGGCAGACTGCTGACTCATCTGAAGATGTGTTCCGCAGCGCCCAAACTTCCTTATGATCTCTGGTTCAAGAGGTGCTTTGCGGGATGTTTGCCTGAATCCAGTTTACAGAGGGTTTGGGATAAAGTTGTGAGTGGATCCTGTAAGATCCTAGTTTTTGTAGCTGTCGAAATTTTATTAACCTTTAAAATAAAAGTTATGGCACTGAACAGTGCAGAGAAGATAACAAAGTTTCTGGAAAATATTCCCCAGGACAGCTCAGATGCGATCGTGAGCAAGGCCATTGACCTGTGGCACAAACACTGTGGGACCCCGGTCCATTCAAGC
Gorilla_gorilla_gorilla  ATGACTGAGGACTCTCAGAGAAACTTTCGTTCAGTATATTATGAGAAAGTGGGGTTTCGTGGAGTTGAAGAAAAGAAATCATTAGAAATTCTCCTAAAAGATGACCGTCTGGATACTGAGAAACTTTGTACTTTTAGTCAGAGGTTCCCTCTCCCGTCCATGTACCGTGCATTGGTATGGAAGGTACTTCTAGGAATCTTGCCTCCACACCACGAGTCCCATGCCAAGGTGATGATGTATCGTAAGGAGCAGTACTTGGATGTCCTTCATGCCCTGAAAGTCGTTCGCTTTGTTAGTGATGCCACACCTCAGGCTGAAGTCTATCTCCGCATGTATCAGCTGGAGTCTGGGAAGTTACCTCGAAGTCCCTCTTTTCCACTGGAGCCAGAAGATGAAGTGTTTCTTGCCATAGCTAAAGCCATGGAGGAAATGGTGGAAGATAGTGTCGACTGTTACTGGATCACCCGACGCTTTGTGAACCAATTAAATACCAAGTACCGGGATTCTTTGCCCCAGTTGCCAAAAGCGTTTGAACAGTACTTGAATATGGAAGATGGCAGACTGCTGACTCATCTGAGGATGTGTTCCGCGGCGCCCAAACTTCCTTATGATCTCTGGTTCAAGAGGTGCTTTGCGGGATGTTTGCCTGAATCCAGTTTACAGAGGGTTTGGGATAAAGTTGTGAGTGGATCCTGTAAGATCCTAGTTTTTGTAGCTGTCGAAATTTTATTAACCTTTAAAATAAAAGTTATGGCACTGAACAGTGCAGAGAAGATAACAAAGTTTCTGGAAAATATTCCCCAGGACAGCTCAGACGCGATCGTGAGCAAGGCCATTGACTTGTGGCACAAACACTGTGGGACCCCGGTCCATTCAAGC
Homo_sapiens  ATGACTGAGGACTCTCAGAGAAACTTTCGTTCAGTATATTATGAGAAAGTGGGGTTTCGTGGAGTTGAAGAAAAGAAATCATTAGAAATTCTCCTAAAAGATGACCGTCTGGATACTGAGAAACTTTGTACTTTTAGTCAGAGGTTCCCTCTCCCGTCCATGTACCGTGCATTGGTATGGAAGGTGCTTCTAGGAATCTTGCCTCCACACCACGAGTCCCATGCCAAGGTGATGATGTATCGTAAGGAGCAGTACTTGGATGTCCTTCATGCCCTGAAAGTCGTTCGCTTTGTTAGTGATGCCACACCTCAGGCTGAAGTCTATCTCCGCATGTATCAGCTGGAGTCTGGGAAGTTACCTCGAAGTCCCTCTTTTCCACTGGAGCCAGATGATGAAGTGTTTCTTGCCATAGCTAAAGCCATGGAGGAAATGGTGGAAGATAGTGTCGACTGTTACTGGATCACCCGACGCTTTGTGAACCAATTAAATACCAAGTACCGGGATTCCTTGCCCCAGTTGCCAAAAGCGTTTGAACAATACTTGAATCTGGAAGATGGCAGACTGCTGACTCATCTGAGGATGTGTTCCGCGGCGCCCAAACTTCCTTATGATCTCTGGTTCAAGAGGTGCTTTGCGGGATGTTTGCCTGAATCCAGTTTACAGAGGGTTTGGGATAAAGTTGTGAGTGGATCCTGTAAGATCCTAGTTTTTGTAGCTGTCGAAATTTTATTAACCTTTAAAATAAAAGTTATGGCACTGAACAGTGCAGAGAAGATAACAAAGTTTCTGGAAAATATTCCCCAGGACAGCTCAGACGCGATCGTGAGCAAGGCCATTGACTTGTGGCACAAACACTGTGGGACCCCGGTCCATTCAAGC
Pan_paniscus  ATGACTGAGGACTCTCAGAGAAACTTTCGTTCAGTATATTATGAGAAAGTGGGGTTTCGTGGAGTTGAAGAAAAGAAATCATTAGAAATTCTCCTAAAAGATGACCGTCTGGATACTGAGAAACTTTGTACTTTTAGTCAGAGGTTCCCTCTCCCGTCCATGTACCGTGCATTGGTATGGAAGGTACTTCTAGGAATCTTGCCTCCACACCACGAGTCCCATGCCAAGGTGATGATGTATCGTAAGGAGCAGTACTTGGATGTCCTTCATGCCCTGAAAGTCGTTCGCTTTGTTAGTGATGCCACACCTCAGGCTGAAGTCTATCTCCGCATGTATCAGCTGGAGTCTGGGAAGTTACCTCGAAGTCCCTCTTTTCCACTGGAGCCAGAAGATGAAGTGTTTCTTGCCATAGCTAAAGCCATGGAGGAAATGGTGGAAGATAGTGTCGACTGTTACTGGATCACCCGACGCTTTGTGAACCAATTAAATACCAAGTACCGGGATTCCTTGCCCCAGTTGCCAAAAGCGTTTGAACAATACTTGAATCTGGAAGATGGCAGACTGCTGACTCATCTGAGGGTGTGTTCCGCGGCGCCCAAACTTCCTTATGATCTCTGGTTCAAGAGGTGCTTTGCGGGATGTTTGCCTGAATCCAGTTTACAGAGGGTTTGGGATAAAGTTGTGAGTGGATCCTGTAAGATCCTAGTTTTTGTAGCTGTCGAAATTTTATTAACCTTTAAAATAAAAGTTATGGCACTGAACAGTGCAGAGAAGATAACAAAGTTTCTGGAAAACATTCCCCAGGACAGCTCAGACGCGATCGTGAGCAAGGCCATTGACTTGTGGCACAAACACTGTGGGACCCCCGTCCATTCAAGC
Pan_troglodytes_troglodytes  ATGACTGAGGACTCTCAGAGAAACTTTCGTTCAGTATATTATGAGAAAGTGGGGTTTCGTGGAGTTGAAGAAAAGAAATCATTAGAAATTCTCCTAAAAGATGACCGTCTGGATACTGAGAAACTTTGTACTTTTAGTCAGAGGTTTCCTCTCCCGTCCATGTACCGTGCATTGGTATGGAAGGTGCTTCTAGGAATCTTGCCTCCACACCACGAGTCCCATGCCAAGGTGATGATGTATCGTAAGGAGCAGTACTTGGATGTCCTTCATGCCCTGAAAGTTGTTCGCTTTGTTAGTGATGCCACACCTCAGGCTGAAGTCTATCTCCGCATGTATCAGCTGGAGTCTGGGAAGTTACCTCGAAGTCCCTCTTTTCCACTGGAGCCAGAAGATGAAGTGTTTCTTGCCATAGCTAAAGCCATGGAGGAAATGGTGGAAGATAGTGTCGACTGTTACTGGATCACCCGACGCTTTGTGAACCAATTAAATACCAAGTACCGGGATTCCTTGCCCCAGTTGCCAAAAGCGTTTGAACAATACTTGAATCTGGAAGATGGCAGACTGCTGACTCATCTGAGGGTGTGTTCCGCGGCGCCCAAACTTCCTTATGATCTCTGGTTCAAGAGGTGCTTTGCGGGATGTTTGCCTGAATCCAGTTTACAGAGGGTTTGGGATAAAGTTGTGAGTGGATCCTGTAAGATCCTAGTTTTTGTAGCTGTCGAAATTTTATTAACCTTTAAAATAAAAGTTATGGCACTGAACAGTGCAGAGAAGATAACAAAGTTTCTGGAAAACATTCCCCAGGACAGCTCAGACGCGATCGTGAGCAAGGCCATTGACTTGTGGCACAAACACTGTGGGACCCCCGTCCATTCAAGC
Saimiri_boliviensis  ATGACTGAGGACTCGCAGAGAAACTTTCGTTCGGTATATTATGAGAAAGTGGGGTTTCGTGGAGTTGAAGAAAAGAAATCATTAGAAATTCTCCTAAAAGATGACCGTCTGGATATTGAAAAACTTTGTACCTTTAGTCAGAGGTTCCCTCTCCCGTCCATGTACCGTGCATTGGTATGGAAAGTGCTTCTAGGAATCCTGCCTCCACACCATGAGTCCCATGCCAAGGTGATGACGTATCGTAAGGAGCAGTACTCTGATGTCCTTCATGCCCTGAAAGTCATTCGCTTTGTCAGTGATGCCACACCTCAGGTTGAAGTCTATCTCCGCATGTATCAGCTGGAATCTGGGAAATTACCTCGAAGTTCCTCTTTTCCACTGGAGCCAGAAGATGAAGCATTTCTTGCCATAGCTAAAGCCATGGAGGAAATGGTGGAAGATAGTGTTGACTGTTACTGGATCATCCGATGCTTTGTGAACCAATTAAATACCAAGTACCGGGATTCTTTACCCCAGCTGCCAAAAGCTTTAGAACAATACTTGAATCTGGAAGATAGCAGACTGCTGACTCATCTGAAGATGTGTTCTGCGGTGTCCAAACTTCCTTATGATCTCTGGTTCAAGAGGTGCTTTGCAGGATGTTTGCCAGAATCCAGTTTACAGAGGGTTTGGGATAAAGTTGTGAGTGGATCCTGTAAGATCCTAGTTTTTGTAGCTGTTGAAATTTTATTAACCTTTAAAATAAAAGTTATGGCACTGAACAATACAGAGAAGATAACAAAGTTTCTGGAAAATATTCCCCAGGACAGCTCGGACGCGATCGTGAGCAAGGCCATTGACTTGTGGCACAAACACTGTGGGACCCCGGTCCATTCCAGC
Aotus_nancymaae  ATGACTGAGGACTCGCAGAGAAACTTTCGTTCGGTATATTATGAGAAAGTGGGGTTTCGTGGAGTTGAAGAAAAGAAATCATTAGAAATTCTCCTAAAAGATGACCGTCTGGATATTGAAAAACTTTGTACTTTTAGTCAGAGGTTCCCTCTCCCGTCCATGTACCGTGCATTGGTATGGAAGGTGCTTCTAGGAATCCTGCCTCCACACCATGAGTCCCATGCCAAGGTGATGACGTATCGTAAGGAGCAGTACTCGGATGTCCTTCATGCCCTGAAAGTCATTCGCTTTGTCAGTGATACGACACCTCAGGTTGAAGTCTATCTCCGCATGTATCAGCTGGAATCTGGGAAATTACCTCGAAGTTCCTCTTTTCCACTGGAGCCAGAAGATGAAGCATTTCTTGCCATAGCTAAAGCCATGGAGGAAATGGTGGAAGATAGTGTCGACTGTTACTGGATCATCCGATGCTTTGTGAACCAGTTAAACACCAAGTACCGGGATTCTTTACCCCAGCTGCCAAAAGCTTTTGAACAATACTTGAATCTGGAAGATAGCAGACTGCTGACTCATCTGAAGATGTGTTCTGCGGTGTCCAAACTTCCTTATGATCTCTGGTTCAAGAGGTGCTTTGCGGGATGTTTGCCGGAATCCAGTTTACAGAGGGTTTGGGATAAAGTTGTGAGTGGATCCTGTAAGACCCTGGTTTTTGTAGCTGTTGAAATTTTATTAACCTTTAAAATAAAAGTTATGGCACTGAACAGTGCAGAGAAGATAACAAAGTTTCTGGAAAATATTCCCCAGGACAGCTCGGACGCAATCGTGAGCAAGGCCATTGACTTGTGGCACAAACACTGTGGGACCCCGGTCCATTCCAGC
Cebus_capucinus  ATGACTGAGGACTCGCAGAGAAACTTTCGTTCGGTATATTATGAGAAAGTGGGGTTTCGTGGAGTTGAAGAAAAGAAATCATTAGAAATTCTCCTGAAAGATGACCGCCTGGATATTGAAAAACTTTGTACTTTTAGTCAGAGGTTCCCTCTCCCGTCCATGTACCGTGCATTGGTATGGAAGGTGCTTCTAGGAATCCTGCCTCCACACCATGAGTCCCATGCCAAGGTGATGATGTATCGTAAGGAGCAGTACTCGGATGTCCTTCATGCCCTGAAAGTCATTCGCTTTGTCAGTGATGCCACACCTCAGGTTGAAGTCTATCTCCGCATGTATCAGCTGGAATCTGGGAAATTACCTCGAAATTCCTCTTTTCCACTGGAGCCAGAAGATGAAGCATTTCTTGCCATAGCTAAAGCCATGGAGGAAATGGTGGAAGATAGTGTCGACTGTTACTGGATCATCCGATGCTTTGTGAACCAATTAAATACCAAGTACCGGGATTCTTTACCCCAGCTGCCAAAAGCTTTTGAACAATACTTGAATCTGGAAGATAGCAGACTGCTGACTCATCTGAAGATGTGTTCTGCGGTGTCCAAACTTCCTTATGATCTCTGGTTCAAGAGGTGCTTTGCCGGATGTTTGCCGGAATCCAGTTTACAGAGGGTTTGGGATAAAGTTGTGAGTGGATCCTGTAAGATCCTAGTTTTTGTAGCTGTTGAAATTTTATTAACCTTTAAAATAAAAGTTATGGCACTGAACAATACAGAGAAGATAACAAAGTTTCTGGAAAATATTCCCCAGGACAGCTCGGATGCCATCGTGAGCAAAGCCATTGACTTGTGGCACAAACACTGTGGGACCCCGGTCCATTCCAGC
Callithrix_jacchus  ATGACTGAGGACTCTCAGAGAAACTTTCGTTCGGTATATTATGAGAAAGTGGGGTTTCGTGGAGTTGAAGAAAAGAAATCGTTAGAAATTCTCCTAAAAGATGACCGTCTGGATATTGAAAAACTTTGTACTTTTAGTCAGAGGTTCCCTCTCCCGTCCATGTACCGTGCATTGGTATGGAAGGTGCTTCTAGGAATCCTGCCTCCACACCATGAGTCCCATGCCAAGGTGATGACATATCGTAGGGAGCAGTACTCAGATGTCCTTCATGCCCTGAACGTCATTCGCTTTGTCAGTGATGCCACACCTCAGGTTGAAGTCTATCTCCGCATGTATCAGCTGGAATCTGGGAAATTACCTCGAAGTTCCTCTTATCCACTGGAGCCAGAAGATGAAGCATTTCTTGCCATAGCTAAAGCCATGGAGGAAATGGTGGAAGATACTGTCGACTGTTACTGGATCATCCGATGCTTTGTGAACCAATTAAATACCAAGTACCAAGATTCTTTACCCCAGCTGCCAAAAGCTTTTGAACAATACTTGAATCTGGAAGATAGCAGGCTGCTGACTCATCTGAAGATGTGTTCTGCGGTGTCCAGACTTCCTTATGAAATCTGGTTCAAGAGGTGCTTTGCGGGATGTTTGCCGGAATCCAGTTTACAGAGGGTTTGGGATAAAGTTGTGAGTGGATCCTGTAAAATCCTAGTTTTTGTAGCTGTTGAAATTTTATTAACCTTTAAAATAAAAGTTATGGCACTGAACAGTGCAGAGAAGATAACAAAGTTTCTGGAAAATATTCCCCAGGACAGCTCGGACGCGATCGTGAGCAAGGCCATTGACTTGTGGCACAAACACTGTGGGACCCCGGTCCATTCCAGC
